# Supplementary material for: Growth rate is a dominant factor predicting the rhizosphere effect
Source: ISME J. 2023 Jun 15;17(9):1396–405. doi: 10.1038/s41396-023-01453-6 (PMC10432406; doi:10.1038/s41396-023-01453-6)
Supplement: Supplementary file 3 — Suplementary Table 2 [file 41396_2023_1453_MOESM3_ESM.xlsx]

## Sheet: KEGG_modules_analyzed
Modules and functional categories added to the standard DRAM modules. These KEGG modules were included using an adapted script from Silas Kieser (https://gist.github.com/SilasK/40ca8f1ef719f8176556dfbab6447a84). We included Flagellar assembly as a new module, and its completeness was estimated as the fraction of KO functions associated with flagella (out of 36) present in a MAG.
Module	module_name	steps	ko_list
Flagellar Assembly	Flagellar Assembly	36	K02387,K02388,K02389,K02390,K02391,K02392,K02393,K02394,K02396,K02397,K02400,K02401,K02406,K02407,K02408,K02409,K02410,K02411,K02412,K02414,K02416,K02417,K02418,K02419,K02420,K02421,K02556,K02557,K13820,K21217,K21218,K02386,K02399,K02413,K02422,K02423
M00001	Glycolysis (Embden-Meyerhof pathway), glucose => pyruvate	9	K00844,K12407,K00845,K00886,K08074,K00918,K01810,K06859,K13810,K15916,K00850,K16370,K00918,K01623,K01624,K11645,K16305,K16306,K01803,K00134,K00150,K00927,K11389,K01834,K15633,K15634,K15635,K01689,K00873,K12406
M00002	Glycolysis, core module involving three-carbon compounds	5	K01803,K00134,K00150,K00927,K11389,K01834,K15633,K15634,K15635,K01689,K00873,K12406
M00003	Gluconeogenesis, oxaloacetate => fructose-6P	7	K01596,K01610,K01689,K01834,K15633,K15634,K15635,K00927,K00134,K00150,K01803,K01623,K01624,K11645,K03841,K02446,K11532,K01086,K04041,K01622
M00004	Pentose phosphate pathway (Pentose phosphate cycle)	7	K13937,K00036,K19243,K01057,K07404,K00033,K01783,K01807,K01808,K00615,K00616,K01810,K06859,K13810,K15916
M00005	PRPP biosynthesis, ribose 5P => PRPP	1	K00948
M00006	Pentose phosphate pathway, oxidative phase, glucose 6P => ribulose 5P	2	K13937,K00036,K19243,K01057,K07404,K00033
M00007	Pentose phosphate pathway, non-oxidative phase, fructose 6P => ribose 5P	4	K00615,K00616,K13810,K01783,K01807,K01808
M00008	Entner-Doudoroff pathway, glucose-6P => glyceraldehyde-3P + pyruvate	4	K00036,K01057,K07404,K01690,K01625
M00009	Citrate cycle (TCA cycle, Krebs cycle)	8	K01647,K05942,K01681,K01682,K00031,K00030,K00164,K00658,K00382,K00174,K00175,K00177,K00176,K01902,K01903,K01899,K01900,K18118,K00234,K00235,K00236,K00237,K00239,K00240,K00241,K00242,K18859,K18860,K00244,K00245,K00246,K00247,K01676,K01679,K01677,K01678,K00026,K00025,K00024,K00116
M00010	Citrate cycle, first carbon oxidation, oxaloacetate => 2-oxoglutarate	3	K01647,K05942,K01681,K01682,K00031,K00030
M00011	Citrate cycle, second carbon oxidation, 2-oxoglutarate => oxaloacetate	5	K00164,K00658,K00382,K00174,K00175,K00177,K00176,K01902,K01903,K01899,K01900,K18118,K00234,K00235,K00236,K00237,K00239,K00240,K00241,K00242,K18859,K18860,K00244,K00245,K00246,K00247,K01676,K01679,K01677,K01678,K00026,K00025,K00024,K00116
M00012	Glyoxylate cycle	5	K01647,K01681,K01682,K01637,K01638,K19282,K00026,K00025,K00024
M00013	Malonate semialdehyde pathway, propanoyl-CoA => acetyl-CoA	5	K00248,K00232,K07511,K07514,K07515,K14729,K05605,K23146,K00140
M00014	Glucuronate pathway (uronate pathway)	8	K00012,K12447,K16190,K00699,K01195,K14756,K00002,K13247,K03331,K05351,K00008,K00854
M00015	Proline biosynthesis, glutamate => proline	2	K00931,K00147,K12657,K00286
M00016	Lysine biosynthesis, succinyl-DAP pathway, aspartate => lysine	9	K00928,K12524,K12525,K12526,K00133,K01714,K00215,K00674,K00821,K14267,K01439,K01778,K01586,K12526
M00017	Methionine biosynthesis, apartate => homoserine => methionine	7	K00928,K12524,K12525,K12526,K00133,K00003,K12524,K12525,K00651,K01739,K01760,K00548,K00549
M00018	Threonine biosynthesis, aspartate => homoserine => threonine	5	K00928,K12524,K12525,K12526,K00133,K00003,K12524,K12525,K00872,K02204,K02203,K01733
M00019	Valine/isoleucine biosynthesis, pyruvate => valine / 2-oxobutanoate => isoleucine	4	K01652,K01653,K11258,K00053,K01687,K00826
M00020	Serine biosynthesis, glycerate-3P => serine	3	K00058,K00831,K01079
M00021	Cysteine biosynthesis, serine => cysteine	2	K00640,K23304,K01738,K13034,K17069
M00022	Shikimate pathway, phosphoenolpyruvate + erythrose-4P => chorismate	4	K01626,K03856,K13853,K01735,K13829,K03785,K03786,K00014,K13832,K13830,K00891,K13829,K00800,K13830,K01736
M00023	Tryptophan biosynthesis, chorismate => tryptophan	3	K01657,K01658,K13503,K13501,K01656,K00766,K13497,K01817,K01656,K01609,K13498,K13501,K01695,K01696,K06001,K01694
M00024	Phenylalanine biosynthesis, chorismate => phenylalanine	2	K01850,K04092,K14187,K04093,K04516,K06208,K06209,K13853,K01713,K04518,K05359,K14170,K00832,K00838
M00025	Tyrosine biosynthesis, chorismate => tyrosine	2	K01850,K04092,K14170,K04093,K04516,K06208,K06209,K13853,K00210,K04517,K14187,K00815,K00832,K00838
M00026	Histidine biosynthesis, PRPP => histidine	6	K00765,K02502,K01523,K01496,K11755,K14152,K01814,K02501,K02500,K01663,K01693,K00817,K04486,K05602,K18649,K01089,K00817,K00013,K14152
M00027	GABA (gamma-Aminobutyrate) shunt	3	K01580,K13524,K07250,K00823,K16871,K00135,K00139,K17761
M00028	Ornithine biosynthesis, glutamate => ornithine	4	K00618,K00619,K14681,K14682,K00620,K22477,K22478,K00930,K22478,K00145,K12659,K00818,K00821,K01438,K14677,K00620
M00029	Urea cycle	5	K01948,K00611,K01940,K01755,K14681,K01476
M00030	Lysine biosynthesis, AAA pathway, 2-oxoglutarate => 2-aminoadipate => lysine	8	K01655,K17450,K01705,K05824,K00838,K00143,K00293,K00290
M00031	Lysine biosynthesis, mediated by LysW, 2-aminoadipate => lysine	5	K05827,K05828,K05829,K05830,K05831
M00032	Lysine degradation, lysine => saccharopine => acetoacetyl-CoA	6	K00290,K00293,K14157,K14085,K00825,K15791,K00658,K00382,K00252,K01825,K01782,K07514,K01692,K07515,K07511,K00022
M00033	Ectoine biosynthesis, aspartate => ectoine	5	K00928,K00133,K00836,K06718,K06720
M00034	Methionine salvage pathway	8	K00789,K01611,K00797,K01243,K18284,K01244,K00899,K00772,K08963,K16054,K08964,K09880,K08965,K08966,K08967,K00815,K08969,K00832,K00838
M00035	Methionine degradation	4	K00789,K00558,K17398,K17399,K01251,K01697,K10150
M00036	Leucine degradation, leucine => acetoacetate + acetyl-CoA	6	K00826,K00166,K00167,K11381,K09699,K00382,K00253,K00249,K01968,K01969,K05607,K13766,K01640
M00037	Melatonin biosynthesis, tryptophan => serotonin => melatonin	4	K00502,K01593,K00669,K22450,K00543
M00038	Tryptophan metabolism, tryptophan => kynurenine => 2-aminomuconate	7	K00453,K00463,K01432,K14263,K07130,K00486,K01556,K00452,K03392,K10217,K23234
M00039	Monolignol biosynthesis, phenylalanine/tyrosine => monolignol	10	K10775,K13064,K00487,K01904,K13065,K09754,K00588,K09753,K09755,K13066,K00083,K22395
M00040	Tyrosine biosynthesis, prephanate => pretyrosine => tyrosine	2	K00832,K15849,K00220,K15226,K15227
M00042	Catecholamine biosynthesis, tyrosine => dopamine => noradrenaline => adrenaline	4	K00505,K00501,K01592,K01593,K00503,K00553
M00044	Tyrosine degradation, tyrosine => homogentisate	5	K00815,K00838,K03334,K00457,K00451,K01800,K01555,K16171
M00045	Histidine degradation, histidine => N-formiminoglutamate => glutamate	4	K01745,K01712,K01468,K01479,K00603,K13990,K05603,K01458
M00046	Pyrimidine degradation, uracil => beta-alanine, thymine => 3-aminoisobutanoate	3	K00207,K17722,K17723,K01464,K01431,K06016
M00047	Creatine pathway	3	K00613,K00542,K00933
M00048	Inosine monophosphate biosynthesis, PRPP + glutamine => IMP	8	K00764,K01945,K11787,K11788,K13713,K00601,K11175,K08289,K11787,K01492,K01952,K23269,K23264,K23265,K23270,K23265,K01933,K11787,K11788,K01587,K11808,K01589,K01588,K01923,K01587,K13713,K01756,K00602,K01492,K06863,K11176
M00049	Adenine ribonucleotide biosynthesis, IMP => ADP,ATP	4	K01939,K01756,K00939,K18532,K18533,K00944,K00940,K00873,K12406
M00050	Guanine ribonucleotide biosynthesis IMP => GDP,GTP	4	K00088,K01951,K00942,K00940,K00873,K12406
M00051	Uridine monophosphate biosynthesis, glutamine (+ PRPP) => UMP	3	K11540,K11541,K01465,K01954,K01955,K01956,K00609,K00610,K00608,K01465,K00226,K00254,K17828,K13421,K00762,K01591
M00052	Pyrimidine ribonucleotide biosynthesis, UMP => UDP/UTP,CDP/CTP	3	K13800,K13809,K00945,K13799,K00940,K18533,K01937
M00053	Pyrimidine deoxyribonuleotide biosynthesis, CDP/CTP => dCDP/dCTP,dTDP/dTTP	8	K00524,K00525,K00526,K10807,K10808,K00940,K18533,K00527,K21636,K01494,K01520,K00560,K13998,K00943,K00940
M00055	N-glycan precursor biosynthesis	13	K01001,K07432,K07441,K03842,K03843,K03844,K03845,K03846,K03847,K03846,K00729,K03848,K03849,K03850
M00056	O-glycan biosynthesis, mucin type core	4	K00710,K00731,K09653,K00727,K09662,K09663,K00739
M00059	Glycosaminoglycan biosynthesis, heparan sulfate backbone	5	K02369,K02370,K02366,K02367,K02368,K02370,K02576,K02577,K02578,K02579,K01793
M00060	KDO2-lipid A biosynthesis, Raetz pathway, LpxL-LpxM type	9	K00677,K02535,K02536,K03269,K00748,K00912,K02527,K02517,K02560
M00061	D-Glucuronate degradation, D-glucuronate => pyruvate + D-glyceraldehyde 3P	5	K01812,K00040,K01686,K08323,K00874,K01625,K17463
M00063	CMP-KDO biosynthesis	4	K06041,K01627,K03270,K00979
M00064	ADP-L-glycero-D-manno-heptose biosynthesis	5	K03271,K03272,K21344,K03273,K03272,K21345,K03274
M00065	GPI-anchor biosynthesis, core oligosaccharide	8	K03857,K03859,K03858,K03861,K03860,K11001,K11002,K09658,K03434,K05283,K05284,K07541,K07542,K05285,K05286,K05288,K05287
M00066	Lactosylceramide biosynthesis	2	K00720,K07553
M00072	N-glycosylation by oligosaccharyltransferase	1	K07151,K12666,K12667,K12668,K12669,K12670,K00730,K12691
M00074	N-glycan biosynthesis, high-mannose type	6	K05546,K01230,K05528,K05529,K05530,K05529,K05531,K05532,K05533,K05534,K05535
M00076	Dermatan sulfate degradation	6	K01136,K01217,K01135,K01197,K01195
M00077	Chondroitin sulfate degradation	4	K01135,K01197,K01195,K01132
M00078	Heparan sulfate degradation	9	K07964,K07965,K01136,K01217,K01565,K10532,K01205,K01195,K01137
M00079	Keratan sulfate degradation	5	K01132,K12309,K01137,K12373
M00081	Pectin degradation	3	K01051,K01184,K01213
M00082	Fatty acid biosynthesis, initiation	2	K11262,K02160,K01961,K11263,K01962,K01963,K18472,K00665,K00667,K00668,K11533,K00645,K00648,K18473
M00083	Fatty acid biosynthesis, elongation	1	K00665,K00667,K00668,K11533,K00647,K09458,K00059,K02372,K01716,K16363,K00208,K02371,K10780,K00209
M00085	Fatty acid elongation in mitochondria	3	K07508,K07509,K00022,K07511,K07515,K07512
M00086	beta-Oxidation, acyl-CoA synthesis	1	K01897,K15013
M00087	beta-Oxidation	3	K00232,K00249,K00255,K06445,K09479,K01692,K07511,K13767,K00022,K07516,K01825,K01782,K07514,K07515,K10527,K00632,K07508,K07509,K07513
M00088	Ketone body biosynthesis, acetyl-CoA => acetoacetate/3-hydroxybutyrate/acetone	1	K01574
M00089	Triacylglycerol biosynthesis	4	K00629,K13506,K13507,K00630,K13508,K00631,K03621,K08591,K00655,K13509,K13523,K19007,K13513,K13517,K13519,K14674,K22831,K01080,K15728,K18693,K11155,K11160,K14456,K22848,K22849,K00635,K18851
M00091	Phosphatidylcholine (PC) biosynthesis, PE => PC	1	K00551,K16369,K00550,K00570
M00093	Phosphatidylethanolamine (PE) biosynthesis, PA => PS => PE	3	K00981,K00998,K17103,K01613
M00094	Ceramide biosynthesis	4	K00654,K04708,K04709,K04710,K04712
M00095	C5 isoprenoid biosynthesis, mevalonate pathway	7	K00626,K01641,K00021,K00869,K00938,K13273,K01597,K01823
M00096	C5 isoprenoid biosynthesis, non-mevalonate pathway	8	K01662,K00099,K00991,K12506,K00919,K01770,K12506,K03526,K03527,K01823
M00097	beta-Carotene biosynthesis, GGAP => beta-carotene	6	K02291,K02293,K15744,K00514,K09835,K06443
M00098	Acylglycerol degradation	2	K01046,K12298,K16816,K13534,K14073,K14074,K14075,K14076,K22283,K14452,K22284,K14674,K14675,K17900,K01054
M00099	Sphingosine biosynthesis	5	K00654,K04708,K04709,K04710,K04712,K01441,K12348,K12349
M00100	Sphingosine degradation	2	K04718,K01634
M00101	Cholesterol biosynthesis, squalene 2,3-epoxide => cholesterol	10	K01852,K05917,K00222,K07750,K07748,K09827,K13373,K09828,K01824,K00227,K00213
M00102	Ergocalciferol biosynthesis	5	K00559,K09829,K00227,K09831,K00223
M00104	Bile acid biosynthesis, cholesterol => cholate/chenodeoxycholate	12	K00489,K12408,K07431,K00251,K00037,K00488,K08748,K01796,K10214,K12405,K08764,K11992
M00107	Steroid hormone biosynthesis, cholesterol => prognenolone => progesterone	2	K00498,K00070,K01822
M00110	C19/C18-Steroid hormone biosynthesis, pregnenolone => androstenedione => estrone	3	K00512,K00070,K01822,K07434
M00112	Tocopherol/tocotorienol biosynthesis	4	K09833,K12502,K18534,K09834,K05928
M00113	Jasmonic acid biosynthesis	8	K00454,K01723,K10525,K05894,K10526,K00232,K10527,K00632,K07513
M00114	Ascorbate biosynthesis, plants, glucose-6P => ascorbate	7	K01810,K06859,K13810,K01809,K16011,K15916,K16881,K17497,K01840,K15778,K00966,K00971,K16011,K10046,K14190,K10047,K18649,K00064,K17744,K00225
M00115	NAD biosynthesis, aspartate => NAD	5	K00278,K03517,K00767,K00969,K06210,K01916,K01950
M00116	Menaquinone biosynthesis, chorismate => menaquinol	6	K01851,K02552,K02361,K02551,K08680,K02549,K14759,K01911,K14760,K01661,K12073,K19222,K02548,K03183
M00117	Ubiquinone biosynthesis, prokaryotes, chorismate => ubiquinone	9	K03181,K18240,K03179,K03182,K03186,K18800,K00568,K03185,K03183,K03184,K00568
M00118	Glutathione biosynthesis, glutamate => glutathione	2	K11204,K11205,K01919,K21456,K01920
M00119	Pantothenate biosynthesis, valine/L-aspartate => pantothenate	1	K01918,K13799
M00120	Coenzyme A biosynthesis, pantothenate => CoA	3	K00867,K03525,K09680,K01947,K01922,K21977,K01598,K13038,K02318,K00954,K02201,K00859
M00121	Heme biosynthesis, plants and bacteria, glutamate => heme	10	K01885,K14163,K02492,K01845,K01698,K01749,K01719,K13542,K13543,K01599,K00228,K02495,K00230,K00231,K01772
M00122	Cobalamin biosynthesis, cobinamide => cobalamin	1	K02233
M00123	Biotin biosynthesis, pimeloyl-ACP/CoA => biotin	3	K00652,K00833,K19563,K01935,K19562,K01012
M00124	Pyridoxal biosynthesis, erythrose-4P => pyridoxal-5P	6	K03472,K03473,K00831,K00097,K03474,K00275
M00125	Riboflavin biosynthesis, GTP => riboflavin/FMN/FAD	3	K00794,K00793,K00861,K20884,K00953,K22949,K11753
M00126	Tetrahydrofolate biosynthesis, GTP => THF	5	K01495,K09007,K22391,K01077,K01113,K08310,K19965,K13939,K13940,K01633,K00950,K00796,K01633,K13941,K11754,K20457,K00287,K13998
M00127	Thiamine biosynthesis, AIR => thiamine-P/thiamine-2P	2	K00788,K14153,K14154,K00946
M00128	Ubiquinone biosynthesis, eukaryotes, 4-hydroxybenzoate => ubiquinone	6	K06125,K00591,K06126,K06127,K06134,K00591
M00129	Ascorbate biosynthesis, animals, glucose-1P => ascorbate	7	K00963,K00012,K00699,K01195,K14756,K00002,K01053,K00103
M00131	Inositol phosphate metabolism, Ins(1,3,4,5)P4 => Ins(1,3,4)P3 => myo-inositol	4	K01106,K01107,K15422,K01109,K01092,K15759,K10047,K18649
M00133	Polyamine biosynthesis, arginine => agmatine => putrescine => spermidine	1	K00797
M00134	Polyamine biosynthesis, arginine => ornithine => putrescine	2	K01476,K01581
M00135	GABA biosynthesis, eukaryotes, putrescine => GABA	3	K00657,K00274,K00128,K14085,K00149
M00136	GABA biosynthesis, prokaryotes, putrescine => GABA	4	K09470,K09471,K09472,K09473
M00137	Flavanone biosynthesis, phenylalanine => naringenin	5	K10775,K00487,K01904,K00660,K01859
M00140	C1-unit interconversion, prokaryotes	3	K00600,K01491,K00300,K01500,K01938
M00141	C1-unit interconversion, eukaryotes	2	K00600,K00288,K13403,K13402
M00142	NADH:ubiquinone oxidoreductase, mitochondria	1	K03878,K03879,K03880,K03881,K03882,K03883,K03884
M00143	NADH dehydrogenase (ubiquinone) Fe-S protein/flavoprotein complex, mitochondria	1	K03934,K03935,K03936,K03937,K03938,K03939,K03940,K03941,K03942,K03943,K03944
M00144	NADH:quinone oxidoreductase, prokaryotes	1	K00330,K00331,K00332,K00333,K00331,K13378,K13380,K00334,K00335,K00336,K00337,K00338,K00339,K00340,K00341,K00342,K15863,K00343
M00145	NAD(P)H:quinone oxidoreductase, chloroplasts and cyanobacteria	1	K05574,K05582,K05581,K05579,K05572,K05580,K05578,K05576,K05577,K05575,K05573,K05583,K05584,K05585
M00146	NADH dehydrogenase (ubiquinone) 1 alpha subcomplex	1	K03945,K03946,K03947,K03948,K03949,K03950,K03951,K03952,K03953,K03954,K03955,K03956,K11352,K11353
M00148	Succinate dehydrogenase (ubiquinone)	1	K00236,K00237,K00234,K00235
M00149	Succinate dehydrogenase, prokaryotes	1	K00241,K00242,K00239,K00240
M00150	Fumarate reductase, prokaryotes	1	K00244,K00245,K00246,K00247
M00151	Cytochrome bc1 complex respiratory unit	1	K00412,K00413,K00410,K00411,K03886,K03887,K03888,K03890,K03891,K03889
M00152	Cytochrome bc1 complex	1	K00412,K00413,K00410,K00411,K00414,K00415,K00416,K00417,K00418,K00419,K00420
M00153	Cytochrome bd ubiquinol oxidase	1	K00425,K00426,K00424,K22501
M00154	Cytochrome c oxidase	1	K02257,K02262,K02256,K02261,K02263,K02264,K02265,K02266,K02267,K02268,K02269,K02270,K02271,K02272,K02273,K02258,K02259,K02260
M00155	Cytochrome c oxidase, prokaryotes	1	K02275,K02274,K02276,K15408,K02277
M00156	Cytochrome c oxidase, cbb3-type	1	K00404,K00405,K15862,K00407,K00406
M00157	F-type ATPase, prokaryotes and chloroplasts	1	K02111,K02112,K02113,K02114,K02115,K02108,K02109,K02110
M00158	F-type ATPase, eukaryotes	1	K02132,K02133,K02136,K02134,K02135,K02137,K02126,K02127,K02128,K02138,K02129,K01549,K02130,K02139,K02140,K02141,K02131,K02142,K02143,K02125
M00159	V/A-type ATPase, prokaryotes	1	K02117,K02118,K02119,K02120,K02121,K02122,K02107,K02123,K02124
M00160	V-type ATPase, eukaryotes	1	K02145,K02147,K02148,K02149,K02150,K02151,K02152,K02144,K02154,K03661,K02155,K02146,K02153,K03662
M00161	Photosystem II	1	K02703,K02706,K02705,K02704,K02707,K02708
M00162	Cytochrome b6f complex	1	K02635,K02637,K02634,K02636,K02642,K02643,K03689,K02640
M00163	Photosystem I	1	K02689,K02690,K02691,K02692,K02693,K02694
M00165	Reductive pentose phosphate cycle (Calvin cycle)	11	K00855,K01601,K01602,K00927,K05298,K00150,K00134,K01623,K01624,K03841,K02446,K11532,K01086,K04041,K00615,K01623,K01624,K01100,K11532,K01086,K00615,K01807,K01808
M00166	Reductive pentose phosphate cycle, ribulose-5P => glyceraldehyde-3P	4	K00855,K01601,K01602,K00927,K05298,K00150,K00134
M00167	Reductive pentose phosphate cycle, glyceraldehyde-3P => ribulose-5P	7	K01623,K01624,K03841,K02446,K11532,K01086,K04041,K00615,K01623,K01624,K01100,K11532,K01086,K00615,K01807,K01808
M00168	CAM (Crassulacean acid metabolism), dark	2	K01595,K00025,K00026,K00024
M00169	CAM (Crassulacean acid metabolism), light	2	K00029,K01006
M00170	C4-dicarboxylic acid cycle, phosphoenolpyruvate carboxykinase type	4	K01595,K14454,K14455,K01610
M00171	C4-dicarboxylic acid cycle, NAD - malic enzyme type	7	K01595,K14454,K14455,K00025,K00026,K00028,K00814,K14272,K01006
M00172	C4-dicarboxylic acid cycle, NADP - malic enzyme type	4	K01595,K00051,K00029,K01006
M00173	Reductive citrate cycle (Arnon-Buchanan cycle)	10	K00169,K00170,K00171,K00172,K03737,K01007,K01006,K01595,K01959,K01960,K01958,K00024,K01676,K01679,K01677,K01678,K00239,K00240,K00241,K00242,K00244,K00245,K00246,K00247,K18556,K18557,K18558,K18559,K18560,K01902,K01903,K00174,K00175,K00177,K00176,K00031,K01681,K01682,K15230,K15231,K15232,K15233,K15234
M00174	Methane oxidation, methanotroph, methane => formaldehyde	2	K10944,K10945,K10946,K16157,K16158,K16159,K16160,K16161,K16162,K14028,K14029,K17066
M00175	Nitrogen fixation, nitrogen => ammonia	1	K02588,K02586,K02591,K00531,K22896,K22897,K22898,K22899
M00176	Assimilatory sulfate reduction, sulfate => H2S	3	K13811,K00958,K00860,K00955,K00957,K00956,K00957,K00860,K00390,K00380,K00381,K00392
M00177	Ribosome, eukaryotes	1	K02981,K02985,K02984,K02987,K02989,K02991,K02993,K02995,K02997,K02947,K02949,K02951,K02953,K02955,K02958,K02957,K02960,K02962,K02964,K02966,K02969,K02971,K02973,K02974,K02975,K02976,K02978,K02977,K02979,K02980,K02983,K02998,K02925,K02930,K02932,K02934,K02937,K02936,K02938,K02940,K02866,K02865,K02868,K02870,K02873,K02872,K02875,K02877,K02880,K02883,K02882,K02885,K02889,K02891,K02894,K02893,K02896,…
M00178	Ribosome, bacteria	1	K02946,K02906,K02926,K02892,K02886,K02965,K02890,K02982,K02878,K02904,K02961,K02874,K02895,K02931,K02954,K02994,K02933,K02881,K02988,K02907,K02876,K02919,K02952,K02948,K02986,K02879,K02871,K02996,K02992,K02950,K07590,K02935,K02864,K02863,K02867,K02967,K02956,K02916,K02887,K02914,K02939,K02963,K02990,K02888,K02899,K02902,K02913,K02911,K02909,K02897,K02959,K02884,K02968,K02945,K02970
M00179	Ribosome, archaea	1	K02946,K02906,K02930,K02892,K02886,K02965,K02890,K02982,K02904,K02961,K02874,K02895,K02987,K02931,K02954,K02994,K02933,K02912,K02885,K02881,K02988,K02907,K02876,K02952,K02948,K02986,K02883,K02871,K02996,K02992,K02950,K02936,K02979,K02896,K02869,K02864,K02863,K02867,K02967,K02956,K02978,K02929,K02877,K02984,K02991,K02974,K02977,K02962,K02910,K02924,K02866,K02889,K02922,K02921,K02995,K02966,K02927,…
M00180	RNA polymerase II, eukaryotes	1	K03006,K03010,K03011,K03008,K03012,K03015,K03017,K03013,K03014,K03016,K03009,K03007
M00181	RNA polymerase III, eukaryotes	1	K03018,K03021,K03027,K03020,K03023,K03026,K14721,K03025,K03024,K03022,K03019,K03013,K03014,K03016,K03009,K03007
M00182	RNA polymerase I, eukaryotes	1	K02999,K03002,K03027,K03020,K03000,K03001,K03003,K03004,K03005,K03013,K03014,K03016,K03009,K03007
M00183	RNA polymerase, bacteria	1	K03040,K03043,K03046,K13797,K03060,K03048
M00184	RNA polymerase, archaea	1	K03042,K03041,K03044,K03045,K13798,K03053,K03055,K03058,K03047,K03049,K03050,K03056,K03059,K03051,K03052,K03054
M00260	DNA polymerase III complex, bacteria	1	K02337,K03763,K02342,K14159,K02345,K02338,K02340,K02341,K02343,K02339,K02344
M00264	DNA polymerase II complex, archaea	1	K02322,K02323
M00307	Pyruvate oxidation, pyruvate => acetyl-CoA	1	K00163,K00161,K00162,K00627,K00382,K13997,K00169,K00170,K00171,K00172,K03737
M00308	Semi-phosphorylative Entner-Doudoroff pathway, gluconate => glycerate-3P	4	K05308,K00874,K01625,K00134,K00927,K00131,K18978
M00309	Non-phosphorylative Entner-Doudoroff pathway, gluconate/galactonate => glycerate	3	K05308,K11395,K18127,K18020,K18021,K18022,K18128,K03738
M00338	Cysteine biosynthesis, homocysteine + serine => cysteine	2	K01697,K10150,K01758
M00344	Formaldehyde assimilation, xylulose monophosphate pathway	4	K17100,K00863,K01624,K03841
M00345	Formaldehyde assimilation, ribulose monophosphate pathway	3	K08093,K13812,K08094,K13831,K00850,K16370,K01624
M00346	Formaldehyde assimilation, serine pathway	9	K00600,K00830,K00018,K11529,K01689,K01595,K00024,K08692,K14067,K08691
M00356	Methanogenesis, methanol => methane	3	K14080,K04480,K14081,K00399,K00401,K00402,K22480,K22481,K22482,K03388,K03389,K03390,K08264,K08265,K03388,K03389,K03390,K14127,K14126,K14128,K22516,K00125
M00357	Methanogenesis, acetate => methane	5	K00925,K00625,K13788,K01895,K00193,K00197,K00194,K00577,K00578,K00579,K00580,K00581,K00582,K00583,K00584,K00399,K00401,K00402,K22480,K22481,K22482,K03388,K03389,K03390,K08264,K08265,K03388,K03389,K03390,K14127,K14126,K14128,K22516,K00125
M00358	Coenzyme M biosynthesis	4	K08097,K05979,K05884,K13039,K06034
M00364	C10-C20 isoprenoid biosynthesis, bacteria	2	K01823,K00795,K13789,K13787
M00365	C10-C20 isoprenoid biosynthesis, archaea	2	K01823,K13787
M00366	C10-C20 isoprenoid biosynthesis, plants	4	K01823,K14066,K00787,K13789
M00367	C10-C20 isoprenoid biosynthesis, non-plant eukaryotes	3	K01823,K00787,K00804
M00368	Ethylene biosynthesis, methionine => ethylene	3	K00789,K01762,K20772,K05933
M00371	Castasterone biosynthesis, campesterol => castasterone	6	K09587,K12639,K09588,K09591,K12637,K12638,K20623,K09590,K12640
M00372	Abscisic acid biosynthesis, beta-carotene => abscisic acid	6	K15746,K15747,K09838,K14594,K09840,K09841,K09842
M00373	Ethylmalonyl pathway	3	K01965,K01966,K05606,K01847
M00374	Dicarboxylate-hydroxybutyrate cycle	13	K00169,K00170,K00171,K00172,K01007,K01595,K00024,K01676,K01677,K01678,K00239,K00240,K00241,K18860,K01902,K01903,K15038,K15017,K14465,K14467,K18861,K14534,K15016,K00626
M00375	Hydroxypropionate-hydroxybutylate cycle	14	K01964,K15037,K15036,K15017,K15039,K15018,K15019,K15020,K05606,K01848,K01849,K15038,K15017,K14465,K14466,K18861,K14534,K15016,K00626
M00376	3-Hydroxypropionate bi-cycle	4	K08691,K14449,K14470,K09709
M00377	Reductive acetyl-CoA pathway (Wood-Ljungdahl pathway)	7	K00198,K05299,K15022,K01938,K01491,K00297,K15023,K14138,K00197,K00194
M00378	F420 biosynthesis	2	K11212,K12234
M00416	Cytochrome aa3-600 menaquinol oxidase	1	K02827,K02826,K02828,K02829
M00417	Cytochrome o ubiquinol oxidase	1	K02297,K02298,K02299,K02300
M00418	Toluene degradation, anaerobic, toluene => benzoyl-CoA	6	K07540,K07543,K07544,K07545,K07546,K07547,K07548,K07549,K07550
M00419	Cymene degradation, p-cymene => p-cumate	3	K10616,K18293,K10617,K10618
M00422	Acetyl-CoA pathway, CO2 => acetyl-CoA	2	K00192,K00195,K00193,K00197,K00194
M00432	Leucine biosynthesis, 2-oxoisovalerate => 2-oxoisocaproate	3	K01649,K01702,K01703,K01704,K00052
M00433	Lysine biosynthesis, 2-oxoglutarate => 2-oxoadipate	3	K01655,K17450,K01705,K16792,K16793,K05824
M00525	Lysine biosynthesis, acetyl-DAP pathway, aspartate => lysine	9	K00928,K00133,K01714,K00215,K05822,K00841,K05823,K01778,K01586
M00526	Lysine biosynthesis, DAP dehydrogenase pathway, aspartate => lysine	6	K00928,K12524,K12525,K12526,K00133,K01714,K00215,K03340,K01586,K12526
M00527	Lysine biosynthesis, DAP aminotransferase pathway, aspartate => lysine	7	K00928,K12524,K12525,K12526,K00133,K01714,K00215,K10206,K01778,K01586,K12526
M00528	Nitrification, ammonia => nitrite	2	K10944,K10945,K10946,K10535
M00529	Denitrification, nitrate => nitrogen	4	K00370,K00371,K00374,K02567,K02568,K00368,K15864,K04561,K02305,K15877,K00376
M00530	Dissimilatory nitrate reduction, nitrate => ammonia	2	K00370,K00371,K00374,K02567,K02568,K00362,K00363,K03385,K15876
M00531	Assimilatory nitrate reduction, nitrate => ammonia	2	K00367,K10534,K00372,K00360,K00366,K17877
M00532	Photorespiration	1	K00281,K00605,K00382,K02437
M00533	Homoprotocatechuate degradation, homoprotocatechuate => 2-oxohept-3-enedioate	4	K00455,K00151,K10219,K01826,K05921
M00534	Naphthalene degradation, naphthalene => salicylate	6	K14579,K14580,K14578,K14581,K14582,K14583,K14584,K14585,K00152
M00535	Isoleucine biosynthesis, pyruvate => 2-oxobutanoate	3	K09011,K01703,K01704,K00052
M00537	Xylene degradation, xylene => methylbenzoate	3	K15757,K15758,K00055,K00141
M00538	Toluene degradation, toluene => benzoate	3	K15760,K15761,K15762,K15763,K15764,K15765,K00055,K00141
M00539	Cumate degradation, p-cumate => 2-oxopent-4-enoate + 2-methylpropanoate	5	K10619,K16303,K16304,K18227,K10620,K10621,K10622,K10623
M00540	Benzoate degradation, cyclohexanecarboxylic acid =>pimeloyl-CoA	5	K04116,K04117,K07534,K07535,K07536
M00541	Benzoyl-CoA degradation, benzoyl-CoA => 3-hydroxypimeloyl-CoA	4	K04112,K04113,K04114,K04115,K19515,K19516,K07537,K07538,K07539
M00542	EHEC/EPEC pathogenicity signature, T3SS and effectors	8	K03221,K03219,K03222,K03226,K03227,K03228,K03229,K03230,K03224,K03225,K12784,K12787,K12785,K12786,K12788,K16041,K16042
M00543	Biphenyl degradation, biphenyl => 2-oxopent-4-enoate + benzoate	4	K08689,K15750,K18087,K18088,K08690,K00462,K10222
M00544	Carbazole degradation, carbazole => 2-oxopent-4-enoate + anthranilate	3	K15751,K15752,K15753,K15754,K15755,K15756
M00545	Trans-cinnamate degradation, trans-cinnamate => acetyl-CoA	6	K05708,K05709,K05710,K00529,K05711,K05712,K05713,K05714,K02554,K01666,K04073
M00546	Purine degradation, xanthine => urea	5	K00106,K00087,K13479,K13480,K13481,K13482,K11177,K11178,K13483,K00365,K16838,K16839,K22879,K13484,K07127,K13485,K16838,K16840,K01466,K16842,K01477
M00548	Benzene degradation, benzene => catechol	1	K16249,K16243,K16244,K16242,K16245,K16246
M00549	Nucleotide sugar biosynthesis, glucose => UDP-glucose	3	K00844,K00845,K12407,K00886,K01835,K00963
M00550	Ascorbate degradation, ascorbate => D-xylulose-5P	5	K02821,K02822,K03475,K03476,K03078,K03079,K03077
M00551	Benzoate degradation, benzoate => catechol / methylbenzoate => methylcatechol	2	K05549,K05550,K05784,K05783
M00552	D-galactonate degradation, De Ley-Doudoroff pathway, D-galactonate => glycerate-3P	5	K01684,K00883,K01631,K00134,K00927
M00554	Nucleotide sugar biosynthesis, galactose => UDP-galactose	2	K00849,K00965
M00555	Betaine biosynthesis, choline => betaine	1	K17755,K00108,K11440,K00130
M00563	Methanogenesis, methylamine/dimethylamine/trimethylamine => methane	4	K14082,K16177,K16176,K16179,K16178,K14084,K14083,K00399,K00401,K00402,K22480,K22481,K22482,K03388,K03389,K03390,K08264,K08265,K03388,K03389,K03390,K14127,K14126,K14128,K22516,K00125
M00565	Trehalose biosynthesis, D-glucose 1P => trehalose	6	K00975,K00703,K00700,K16149,K01214,K06044,K01236
M00567	Methanogenesis, CO2 => methane	8	K00200,K00201,K00202,K00203,K11261,K00205,K11260,K00204,K00672,K01499,K00319,K13942,K00320,K00577,K00578,K00579,K00580,K00581,K00582,K00583,K00584,K00399,K00401,K00402,K22480,K22481,K22482,K03388,K03389,K03390,K08264,K08265,K03388,K03389,K03390,K14127,K14126,K14128,K22516,K00125
M00568	Catechol ortho-cleavage, catechol => 3-oxoadipate	4	K03381,K01856,K03464,K01055,K14727
M00569	Catechol meta-cleavage, catechol => acetyl-CoA / 4-methylcatechol => propanoyl-CoA	5	K00446,K07104,K10217,K01821,K01617,K10216,K18364,K02554,K18365,K01666,K18366,K04073
M00570	Isoleucine biosynthesis, threonine => 2-oxobutanoate => isoleucine	5	K17989,K01754,K01652,K01653,K11258,K00053,K01687,K00826
M00572	Pimeloyl-ACP biosynthesis, BioC-BioH pathway, malonyl-ACP => pimeloyl-ACP	6	K02169,K00647,K09458,K00059,K02372,K00208,K02170,K09789,K19560,K19561
M00573	Biotin biosynthesis, BioI pathway, long-chain-acyl-ACP => pimeloyl-ACP => biotin	5	K16593,K00652,K00833,K19563,K01935,K01012
M00574	Pertussis pathogenicity signature, pertussis toxin	5	K11023,K11024,K11025,K11026,K11027
M00575	Pertussis pathogenicity signature, T1SS	5	K22944,K11004,K07389,K11003,K12340
M00577	Biotin biosynthesis, BioW pathway, pimelate => pimeloyl-CoA => biotin	5	K01906,K00652,K00833,K19563,K01935,K01012
M00579	Phosphate acetyltransferase-acetate kinase pathway, acetyl-CoA => acetate	2	K00625,K13788,K15024,K00925
M00580	Pentose phosphate pathway, archaea, fructose 6P => ribose 5P	2	K08094,K08093,K13812,K13831,K01807
M00595	Thiosulfate oxidation by SOX complex, thiosulfate => sulfate	1	K17222,K17223,K17224,K17225,K22622,K17226,K17227
M00596	Dissimilatory sulfate reduction, sulfate => H2S	3	K00956,K00957,K00958,K00394,K00395,K11180,K11181
M00597	Anoxygenic photosystem II	1	K08928,K08929
M00608	2-Oxocarboxylic acid chain extension, 2-oxoglutarate => 2-oxoadipate => 2-oxopimelate => 2-oxosuberate	3	K10977,K16792,K16793,K10978
M00609	Cysteine biosynthesis, methionine => cysteine	6	K00789,K17462,K01243,K18284,K07173,K17216,K17217
M00615	Nitrate assimilation	1	K02575
M00620	Incomplete reductive citrate cycle, acetyl-CoA => oxoglutarate	7	K00169,K00170,K00171,K00172,K01959,K01960,K00024,K01677,K01678,K18209,K18210,K01902,K01903,K00174,K00175,K00176,K00177
M00622	Nicotinate degradation, nicotinate => fumarate	6	K18029,K18030,K14974,K18028,K15357,K13995,K01799
M00623	Phthalate degradation, phthalate => protocatechuate	3	K18068,K18069,K18067,K04102
M00624	Terephthalate degradation, terephthalate => 3,4-dihydroxybenzoate	2	K18074,K18075,K18077,K18076
M00627	beta-Lactam resistance, Bla system	3	K02172,K02171,K18766,K17836
M00630	D-Galacturonate degradation (fungi), D-galacturonate => glycerol	4	K18106,K19634,K18102,K18103,K18107
M00631	D-Galacturonate degradation (bacteria), D-galacturonate => pyruvate + D-glyceraldehyde 3P	5	K01812,K00041,K01685,K16849,K16850,K00874,K01625,K17463
M00632	Galactose degradation, Leloir pathway, galactose => alpha-D-glucose-1P	4	K01785,K00849,K00965,K01784
M00633	Semi-phosphorylative Entner-Doudoroff pathway, gluconate/galactonate => glycerate-3P	4	K05308,K18126,K11395,K00131,K18978
M00636	Phthalate degradation, phthalate => protocatechuate	3	K18251,K18252,K18253,K18254,K18255,K18256
M00637	Anthranilate degradation, anthranilate => catechol	1	K05599,K05600,K11311,K16319,K16320,K18248,K18249
M00638	Salicylate degradation, salicylate => gentisate	1	K18242,K18243,K14578,K14581
M00639	Multidrug resistance, efflux pump MexCD-OprJ	2	K18294,K18295,K18296,K08721
M00641	Multidrug resistance, efflux pump MexEF-OprN	2	K18297,K18298,K18299,K18300
M00642	Multidrug resistance, efflux pump MexJK-OprM	2	K18301,K18302,K18303,K18139
M00643	Multidrug resistance, efflux pump MexXY-OprM	2	K18129,K18094,K18095,K18139
M00649	Multidrug resistance, efflux pump AdeABC	3	K18143,K18144,K18145,K18146,K18147
M00651	Vancomycin resistance, D-Ala-D-Lac type	2	K18345,K18344,K07260,K18346,K18351,K18352,K18354,K18353,K18347,K15739,K08641
M00652	Vancomycin resistance, D-Ala-D-Ser type	5	K18350,K18349,K18348,K18856,K18866
M00660	Xanthomonas spp. pathogenicity signature, T3SS and effectors	8	K03222,K03226,K03227,K03228,K03229,K03230,K03224,K03225,K03223,K18374,K18376,K18373,K18375,K18377,K18378,K18379,K18380,K18381
M00664	Nodulation	4	K14658,K14659,K14666,K14657
M00673	Cephamycin C biosynthesis, aminoadipate + cycteine + valine => cephamycin C	8	K12743,K04126,K04127,K12744,K12745,K04128,K18062,K18063
M00674	Clavaminate biosynthesis, arginine + glyceraldehyde-3P => clavaminate	4	K12673,K12674,K12675,K12676
M00675	Carbapenem-3-carboxylate biosynthesis, pyrroline-5-carboxylate + malonyl-CoA => carbapenem-3-carboxylate	3	K18317,K18316,K18315
M00696	Multidrug resistance, efflux pump AcrEF-TolC	2	K18140,K18141,K18142,K12340
M00697	Multidrug resistance, efflux pump MdtEF-TolC	2	K07690,K18898,K18899,K12340
M00698	Multidrug resistance, efflux pump BpeEF-OprC	2	K18900,K18901,K18902,K18903
M00700	Multidrug resistance, efflux pump AbcA	2	K18906,K18907,K18104
M00702	Multidrug resistance, efflux pump NorB	2	K18906,K18907,K08170
M00704	Tetracycline resistance, efflux pump Tet38	2	K18906,K08168
M00705	Multidrug resistance, efflux pump MepA	2	K18909,K18908
M00714	Multidrug resistance, efflux pump QacA	2	K18938,K08167
M00718	Multidrug resistance, efflux pump MexAB-OprM	2	K18131,K03585,K18138,K18139
M00725	Cationic antimicrobial peptide (CAMP) resistance, dltABCD operon	3	K19077,K19078,K03367,K03739,K14188,K03740
M00726	Cationic antimicrobial peptide (CAMP) resistance, lysyl-phosphatidylglycerol (L-PG) synthase MprF	3	K19077,K19078,K14205
M00736	Nocardicin A biosynthesis, L-pHPG + arginine + serine => nocardicin A	4	K19102,K19103,K05375,K19104,K19105,K19106
M00740	Methylaspartate cycle	11	K01647,K01681,K00031,K00261,K19268,K01846,K04835,K19280,K14449,K19281,K19282,K00024
M00741	Propanoyl-CoA metabolism, propanoyl-CoA => succinyl-CoA	3	K01965,K01966,K11263,K18472,K19312,K22568,K01964,K15036,K15037,K05606,K01847,K01848,K01849
M00744	Cationic antimicrobial peptide (CAMP) resistance, protease PgtE	3	K07637,K07660,K08477
M00745	Imipenem resistance, repression of porin OprD	2	K18072,K18073,K07644,K07665,K18297,K18093
M00746	Multidrug resistance, repression of porin OmpF	3	K13632,K18513,K09476
M00761	Undecaprenylphosphate alpha-L-Ara4N biosynthesis, UDP-GlcA => undecaprenyl phosphate alpha-L-Ara4N	4	K10011,K07806,K10012,K13014
M00763	Ornithine biosynthesis, mediated by LysW, glutamate => ornithine	5	K19412,K05828,K05829,K05830,K05831
M00769	Multidrug resistance, efflux pump MexPQ-OpmE	3	K18304,K19591,K19595,K19594,K19593
M00778	Type II polyketide backbone biosynthesis, acyl-CoA + malonyl-CoA => polyketide	3	K05551,K05552,K05553,K12420,K05554,K14249,K15884,K15885,K05555,K14250,K15886
M00779	Dihydrokalafungin biosynthesis, octaketide => dihydrokalafungin	4	K05556,K14626,K14627,K14628,K14629,K14630,K14631,K14632
M00780	Tetracycline/oxytetracycline biosynthesis, pretetramide => tetracycline/oxytetracycline	7	K14251,K14252,K14253,K14254,K14255,K14256,K21301
M00781	Nogalavinone/aklavinone biosynthesis, deoxynogalonate/deoxyaklanonate => nogalavinone/aklavinone	4	K15941,K15942,K15943,K15944
M00783	Tetracenomycin C/8-demethyltetracenomycin C biosynthesis, tetracenomycin F2 => tetracenomycin C/8-demethyltetracenomycin C	6	K15968,K15969,K15886,K15970,K15971,K15972
M00784	Elloramycin biosynthesis, 8-demethyltetracenomycin C => elloramycin A	5	K19566,K19567,K19568,K19569,K19570
M00789	Rebeccamycin biosynthesis, tryptophan => rebeccamycin	6	K14266,K19884,K19885,K19886,K19887,K19888,K19889
M00790	Pyrrolnitrin biosynthesis, tryptophan => pyrrolnitrin	4	K14266,K19981,K14257,K19982
M00793	dTDP-L-rhamnose biosynthesis	4	K00973,K01710,K01790,K00067
M00794	dTDP-6-deoxy-D-allose biosynthesis	2	K13312,K13313
M00797	dTDP-D-desosamine biosynthesis	4	K13308,K13309,K13310,K16436,K13311,K13326
M00798	dTDP-L-mycarose biosynthesis	5	K16435,K13315,K13317,K13316,K16438,K13318
M00799	dTDP-L-oleandrose biosynthesis	5	K16435,K13315,K16438,K19856,K19857
M00800	dTDP-L-megosamine biosynthesis	5	K16435,K16436,K13326,K16438,K13322
M00801	dTDP-L-olivose biosynthesis	4	K16435,K13327,K19858,K13319
M00802	dTDP-D-forosamine biosynthesis	5	K16435,K13327,K13328,K13329,K13330
M00803	dTDP-D-angolosamine biosynthesis	4	K16435,K19859,K16436,K13332
M00804	Complete nitrification, comammox, ammonia => nitrite => nitrate	3	K10944,K10945,K10946,K10535,K00370,K00371
M00805	Staurosporine biosynthesis, tryptophan => staurosporine	7	K20075,K20076,K20077,K20078,K20079,K20080,K20081,K20082
M00810	Nicotine degradation, pyridine pathway, nicotine => 2,6-dihydroxypyridine/succinate semialdehyde	5	K19818,K19819,K19820,K19826,K19890,K19185,K19186,K19187,K19188,K20155
M00811	Nicotine degradation, pyrrolidine pathway, nicotine => succinate semialdehyde	4	K20170,K20169,K20170,K20158,K19700,K20171,K20172,K15359,K18276
M00814	Acarbose biosynthesis, sedoheptulopyranose-7P => acarbose	8	K19969,K19979,K19974,K20424,K20425,K20426,K20427,K20430
M00815	Validamycin A biosynthesis, sedoheptulopyranose-7P => validamycin A	9	K19969,K20431,K20432,K20433,K20434,K20435,K20436,K20437,K20438
M00819	Pentalenolactone biosynthesis, farnesyl-PP => pentalenolactone	8	K12250,K15907,K18056,K17747,K18091,K18057,K17476
M00823	Chlortetracycline biosynthesis, pretetramide => chlortetracycline	8	K14251,K14252,K14253,K14254,K14255,K14256,K21301,K14257,K21297
M00824	9-membered enediyne core biosynthesis, malonyl-CoA => 3-hydroxyhexadeca-4,6,8,10,12,14-hexaenoyl-ACP => 9-membered enediyne core	2	K15314,K21160,K21161,K21162,K21163,K21164,K21165,K21166,K21167
M00825	10-membered enediyne core biosynthesis, malonyl-CoA => 3-hydroxyhexadeca-4,6,8,10,12,14-hexaenoyl-ACP => 10-membered enediyne core	2	K15314,K21168,K21169,K21170,K21171,K21172,K21173,K21174
M00827	C-1027 beta-amino acid moiety biosynthesis, tyrosine => 3-chloro-4,5-dihydroxy-beta-phenylalanyl-PCP	5	K21181,K21182,K16431,K21184,K21185
M00828	Maduropeptin beta-hydroxy acid moiety biosynthesis, tyrosine => 3-(4-hydroxyphenyl)-3-oxopropanoyl-PCP	3	K21181,K21182,K21188
M00829	3,6-Dimethylsalicylyl-CoA biosynthesis, malonyl-CoA => 6-methylsalicylate => 3,6-dimethylsalicylyl-CoA	3	K15320,K21191,K21192
M00830	Neocarzinostatin naphthoate moiety biosynthesis, malonyl-CoA => 2-hydroxy-5-methyl-1-naphthoate => 2-hydroxy-7-methoxy-5-methyl-1-naphthoyl-CoA	4	K20422,K20420,K20421,K20423
M00831	Kedarcidin 2-hydroxynaphthoate moiety biosynthesis, malonyl-CoA => 3,6,8-trihydroxy-2-naphthoate => 3-hydroxy-7,8-dimethoxy-6-isopropoxy-2-naphthoyl-CoA	5	K21221,K21222,K21223,K21224,K21225
M00832	Kedarcidin 2-aza-3-chloro-beta-tyrosine moiety biosynthesis, azatyrosine => 2-aza-3-chloro-beta-tyrosyl-PCP	4	K21227,K21228,K16431,K21185
M00833	Calicheamicin biosynthesis, calicheamicinone => calicheamicin	5	K21259,K21260,K21261,K21262,K21263
M00835	Pyocyanine biosynthesis, chorismate => pyocyanine	7	K13063,K20261,K06998,K20260,K20262,K21103,K20940
M00836	Coenzyme F430 biosynthesis, sirohydrochlorin => coenzyme F430	4	K22011,K22012,K21610,K21611,K21612
M00837	Prodigiosin biosynthesis, L-proline => prodigiosin	1	K21787
M00838	Undecylprodigiosin biosynthesis, L-proline => undecylprodigiosin	1	K21787
M00840	Tetrahydrofolate biosynthesis, mediated by ribA and trpF, GTP => THF	7	K14652,K22100,K01633,K13941,K22099,K00287
M00841	Tetrahydrofolate biosynthesis, mediated by PTPS, GTP => THF	6	K01495,K22101,K00950,K00796,K11754,K13998
M00842	Tetrahydrobiopterin biosynthesis, GTP => BH4	3	K01495,K01737,K00072
M00843	L-threo-Tetrahydrobiopterin biosynthesis, GTP => L-threo-BH4	3	K01495,K01737,K17745
M00844	Arginine biosynthesis, ornithine => arginine	3	K00611,K01940,K01755,K14681
M00845	Arginine biosynthesis, glutamate => acetylcitrulline => arginine	7	K22478,K00145,K00821,K09065,K01438,K01940,K01755
M00846	Siroheme biosynthesis, glutamate => siroheme	7	K01885,K14163,K02492,K01845,K01698,K01749,K01719,K13542,K13543,K02302,K00589,K02303,K02496,K13542,K13543,K02304,K03794
M00847	Heme biosynthesis, archaea, siroheme => heme	3	K22225,K22226,K22227
M00848	Aurachin biosynthesis, anthranilate => aurachin A	8	K09460,K02078,K14245,K14246,K22798,K22799,K22800,K21272,K21271,K22801,K22802
M00849	C5 isoprenoid biosynthesis, mevalonate pathway, archaea	6	K00626,K01641,K00021,K00054,K00869,K17942,K18689,K18690,K22813,K06981,K01823
M00850	Vibrio cholerae pathogenicity signature, cholera toxins	6	K10928,K10929,K10954,K10952,K10953,K10948,K11018
M00851	Carbapenem resistance	1	K18768,K18970,K19316,K22346,K18794,K19318,K18971,K18793,K19319,K19320,K19321,K19322,K18972,K19211,K18976,K21277,K18782,K18781,K18780,K19099,K19216
M00852	Vibrio cholerae pathogenicity signature, toxin coregulated pilus	14	K10961,K10920,K10919,K10930,K10931,K10962,K10932,K10963,K10933,K10964,K10965,K10934,K10935,K10966
M00853	ETEC pathogenicity signature, colonization factors	5	K22850,K22851,K22852,K22853,K22854
M00854	Glycogen biosynthesis, glucose-1P => glycogen/starch	2	K00963,K00693,K00750,K16150,K16153,K13679,K20812,K00975,K00703,K13679,K20812,K00700,K16149
M00855	Glycogen degradation, glycogen => glucose-6P	3	K00688,K16153,K01196,K00705,K22451,K02438,K01200,K15779,K01835,K15778
M00856	Salmonella enterica pathogenicity signature, typhoid toxin	4	K11014,K11023,K19298,K22918
M00857	Salmonella enterica pathogenicity signature, Vi antigen	7	K22914,K22926,K22925,K22915,K22916,K22917,K22924,K22921,K22923,K22922
M00860	Bacillus anthracis pathogenicity signature, polyglutamic acid capsule biosynthesis	7	K22976,K22977,K22980,K07282,K22116,K01932,K22981
M00861	beta-Oxidation, peroxisome, VLCFA	3	K00232,K12405,K07513,K08764
M00862	beta-Oxidation, peroxisome, tri/dihydroxycholestanoyl-CoA => choloyl/chenodeoxycholoyl-CoA	3	K10214,K12405,K08764
M00866	KDO2-lipid A biosynthesis, Raetz pathway, non-LpxL-LpxM type	9	K00677,K02535,K16363,K02536,K03269,K00748,K00912,K02527,K02517,K09778
M00867	KDO2-lipid A modification pathway	5	K12977,K03760,K23082,K23083,K23159,K09953
M00868	Heme biosynthesis, animals and fungi, glycine => heme	8	K00643,K01698,K01749,K01719,K01599,K00228,K00231,K01772
M00873	Fatty acid biosynthesis in mitochondria, animals	6	K18660,K03955,K00645,K09458,K11539,K13370,K22540,K07512
M00874	Fatty acid biosynthesis in mitochondria, fungi	6	K11262,K03955,K00645,K09458,K00059,K22541,K07512
M00875	Staphyloferrin B biosynthesis, L-serine => staphyloferrin B	7	K23371,K21949,K21721,K23372,K23373,K23374,K23375
M00876	Staphyloferrin A biosynthesis, L-ornithine => staphyloferrin A	3	K21898,K23446,K23447
M00877	Kanosamine biosynthesis glucose 6-phosphate => kanosamine	3	K18652,K18653,K18654

## Sheet: Flagellar assembly
Custom-made Flagellar assembly module: We considered 100% completeness those MAGs containing all KO associated to Flagellar assembly, listed here. Otherwise, completeness was estimated as (number of KO present / 36 )*100
KO_id	Function	Module
K02387	flagellar basal-body rod protein FlgB	Flagellar Assembly	Flagella Structure
K02388	flagellar basal-body rod protein FlgC	Flagellar Assembly	Flagella Structure
K02389	flagellar basal-body rod modification protein FlgD	Flagellar Assembly	Flagella Structure
K02390	flagellar hook protein FlgE	Flagellar Assembly	Flagella Structure
K02391	flagellar basal-body rod protein FlgF	Flagellar Assembly	Flagella Structure
K02392	flagellar basal-body rod protein FlgG	Flagellar Assembly	Flagella Structure
K02393	flagellar L-ring protein precursor FlgH	Flagellar Assembly	Flagella Structure
K02394	flagellar P-ring protein precursor FlgI	Flagellar Assembly	Flagella Structure
K02396	flagellar hook-associated protein 1 FlgK	Flagellar Assembly	Flagella Structure
K02397	flagellar hook-associated protein 3 FlgL	Flagellar Assembly	Flagella Structure
K02400	flagellar biosynthesis protein FlhA	Flagellar Assembly	Flagella Structure
K02401	flagellar biosynthetic protein FlhB	Flagellar Assembly	Flagella Structure
K02406	flagellin	Flagellar Assembly	Flagella Structure
K02407	flagellar hook-associated protein 2	Flagellar Assembly	Flagella Structure
K02408	flagellar hook-basal body complex protein FliE	Flagellar Assembly	Flagella Structure
K02409	flagellar M-ring protein FliF	Flagellar Assembly	Flagella Structure
K02410	flagellar motor switch protein FliG	Flagellar Assembly	Flagella Structure
K02411	flagellar assembly protein FliH	Flagellar Assembly	Flagella Structure
K02412	flagellum-specific ATP synthase [EC:7.4.2.8]	Flagellar Assembly	Flagella Structure
K02414	flagellar hook-length control protein FliK	Flagellar Assembly	Flagella Structure
K02416	flagellar motor switch protein FliM	Flagellar Assembly	Flagella Structure
K02417	flagellar motor switch protein FliN/FliY	Flagellar Assembly	Flagella Structure
K02418	flagellar protein FliO/FliZ	Flagellar Assembly	Flagella Structure
K02419	flagellar biosynthetic protein FliP	Flagellar Assembly	Flagella Structure
K02420	flagellar biosynthetic protein FliQ	Flagellar Assembly	Flagella Structure
K02421	flagellar biosynthetic protein FliR	Flagellar Assembly	Flagella Structure
K02556	chemotaxis protein MotA	Flagellar Assembly	Flagella Structure
K02557	chemotaxis protein MotB	Flagellar Assembly	Flagella Structure
K13820	flagellar biosynthetic protein FliR/FlhB	Flagellar Assembly	Flagella Structure
K21217	sodium-type polar flagellar protein MotX	Flagellar Assembly	Flagella Structure
K21218	sodium-type flagellar protein MotY	Flagellar Assembly	Flagella Structure
K02386	flagella basal body P-ring formation protein FlgA	Flagellar Assembly	Flagellar cytoplasmic chaperone
K02399	flagella synthesis protein FlgN	Flagellar Assembly	Flagellar cytoplasmic chaperone
K02413	flagellar FliJ protein	Flagellar Assembly	Flagellar cytoplasmic chaperone
K02422	flagellar protein FliS	Flagellar Assembly	Flagellar cytoplasmic chaperone
K02423	flagellar protein FliT	Flagellar Assembly	Flagellar cytoplasmic chaperone

## Sheet: DRAM_KEGG_modules
gene	ko	module	module_name	path	product_ids	product_names	substrate_ids	substrate_names
hexokinase/glucokinase [EC:2.7.1.1 2.7.1.2] [RN:R01786]	K00844	M00001	Glycolysis (Embden-Meyerhof pathway), glucose => pyruvate	0,0	C00668	alpha-D-Glucose 6-phosphate	C00267	alpha-D-Glucose
hexokinase/glucokinase [EC:2.7.1.1 2.7.1.2] [RN:R01786]	K12407	M00001	Glycolysis (Embden-Meyerhof pathway), glucose => pyruvate	0,1	C00668	alpha-D-Glucose 6-phosphate	C00267	alpha-D-Glucose
hexokinase/glucokinase [EC:2.7.1.1 2.7.1.2] [RN:R01786]	K00845	M00001	Glycolysis (Embden-Meyerhof pathway), glucose => pyruvate	0,2	C00668	alpha-D-Glucose 6-phosphate	C00267	alpha-D-Glucose
polyphosphate glucokinase [EC:2.7.1.63] [RN:R02189]	K00886	M00001	Glycolysis (Embden-Meyerhof pathway), glucose => pyruvate	0,3	C00668	alpha-D-Glucose 6-phosphate	C00267	alpha-D-Glucose
K00918 ADP-dependent glucokinase [EC:2.7.1.147] [RN:R09085]	K08074	M00001	Glycolysis (Embden-Meyerhof pathway), glucose => pyruvate	0,4	C00668	alpha-D-Glucose 6-phosphate	C00267	alpha-D-Glucose
ADP-dependent phosphofructokinase [EC:2.7.1.146] [RN:R09084]	K00918	M00001	Glycolysis (Embden-Meyerhof pathway), glucose => pyruvate	0,5	C05378	beta-D-Fructose 1,6-bisphosphate	C05345	beta-D-Fructose 6-phosphate
glucose-6-phosphate isomerase [EC:5.3.1.9] [RN:R02740]	K01810	M00001	Glycolysis (Embden-Meyerhof pathway), glucose => pyruvate	1,0	C05345	beta-D-Fructose 6-phosphate	C00668	alpha-D-Glucose 6-phosphate
glucose-6-phosphate isomerase [EC:5.3.1.9] [RN:R02740]	K06859	M00001	Glycolysis (Embden-Meyerhof pathway), glucose => pyruvate	1,1	C05345	beta-D-Fructose 6-phosphate	C00668	alpha-D-Glucose 6-phosphate
glucose-6-phosphate isomerase [EC:5.3.1.9] [RN:R02740]	K13810	M00001	Glycolysis (Embden-Meyerhof pathway), glucose => pyruvate	1,2	C05345	beta-D-Fructose 6-phosphate	C00668	alpha-D-Glucose 6-phosphate
glucose-6-phosphate isomerase [EC:5.3.1.9] [RN:R02740]	K15916	M00001	Glycolysis (Embden-Meyerhof pathway), glucose => pyruvate	1,3	C05345	beta-D-Fructose 6-phosphate	C00668	alpha-D-Glucose 6-phosphate
6-phosphofructokinase [EC:2.7.1.11] [RN:R04779]	K00850	M00001	Glycolysis (Embden-Meyerhof pathway), glucose => pyruvate	2,0	C05378	beta-D-Fructose 1,6-bisphosphate	C05345	beta-D-Fructose 6-phosphate
6-phosphofructokinase [EC:2.7.1.11] [RN:R04779]	K16370	M00001	Glycolysis (Embden-Meyerhof pathway), glucose => pyruvate	2,1	C05378	beta-D-Fructose 1,6-bisphosphate	C05345	beta-D-Fructose 6-phosphate
ADP-dependent phosphofructokinase [EC:2.7.1.146] [RN:R09084]	K00918	M00001	Glycolysis (Embden-Meyerhof pathway), glucose => pyruvate	2,2	C05378	beta-D-Fructose 1,6-bisphosphate	C05345	beta-D-Fructose 6-phosphate
fructose-bisphosphate aldolase [EC:4.1.2.13] [RN:R01070]	K01623	M00001	Glycolysis (Embden-Meyerhof pathway), glucose => pyruvate	3,0	C00111,C00118	Glycerone phosphate,D-Glyceraldehyde 3-phosphate	C05378	beta-D-Fructose 1,6-bisphosphate
fructose-bisphosphate aldolase [EC:4.1.2.13] [RN:R01070]	K01624	M00001	Glycolysis (Embden-Meyerhof pathway), glucose => pyruvate	3,1	C00111,C00118	Glycerone phosphate,D-Glyceraldehyde 3-phosphate	C05378	beta-D-Fructose 1,6-bisphosphate
fructose-bisphosphate aldolase [EC:4.1.2.13] [RN:R01070]	K11645	M00001	Glycolysis (Embden-Meyerhof pathway), glucose => pyruvate	3,2	C00111,C00118	Glycerone phosphate,D-Glyceraldehyde 3-phosphate	C05378	beta-D-Fructose 1,6-bisphosphate
fructose-bisphosphate aldolase [EC:4.1.2.13] [RN:R01070]	K16305	M00001	Glycolysis (Embden-Meyerhof pathway), glucose => pyruvate	3,3	C00111,C00118	Glycerone phosphate,D-Glyceraldehyde 3-phosphate	C05378	beta-D-Fructose 1,6-bisphosphate
fructose-bisphosphate aldolase [EC:4.1.2.13] [RN:R01070]	K16306	M00001	Glycolysis (Embden-Meyerhof pathway), glucose => pyruvate	3,4	C00111,C00118	Glycerone phosphate,D-Glyceraldehyde 3-phosphate	C05378	beta-D-Fructose 1,6-bisphosphate
triosephosphate isomerase [EC:5.3.1.1] [RN:R01015]	K01803	M00001	Glycolysis (Embden-Meyerhof pathway), glucose => pyruvate	4,0	C00118	D-Glyceraldehyde 3-phosphate	C00111	Glycerone phosphate
glyceraldehyde 3-phosphate dehydrogenase [EC:1.2.1.12 1.2.1.59] [RN:R01061 R01063]	K00134	M00001	Glycolysis (Embden-Meyerhof pathway), glucose => pyruvate	5,0,0,0	C00236	3-Phospho-D-glyceroyl phosphate	C00118	D-Glyceraldehyde 3-phosphate
glyceraldehyde 3-phosphate dehydrogenase [EC:1.2.1.12 1.2.1.59] [RN:R01061 R01063]	K00150	M00001	Glycolysis (Embden-Meyerhof pathway), glucose => pyruvate	5,0,0,1	C00236	3-Phospho-D-glyceroyl phosphate	C00118	D-Glyceraldehyde 3-phosphate
phosphoglycerate kinase [EC:2.7.2.3] [RN:R01512]	K00927	M00001	Glycolysis (Embden-Meyerhof pathway), glucose => pyruvate	5,0,1,0	C00197	3-Phospho-D-glycerate	C00236	3-Phospho-D-glyceroyl phosphate
glyceraldehyde-3-phosphate dehydrogenase (ferredoxin) [EC:1.2.7.6] [RN:R07159]	K11389	M00001	Glycolysis (Embden-Meyerhof pathway), glucose => pyruvate	5,1	C00197	3-Phospho-D-glycerate	C00118	D-Glyceraldehyde 3-phosphate
phosphoglycerate mutase [EC:5.4.2.11 5.4.2.12] [RN:R01518]	K01834	M00001	Glycolysis (Embden-Meyerhof pathway), glucose => pyruvate	6,0	C00631	2-Phospho-D-glycerate	C00197	3-Phospho-D-glycerate
phosphoglycerate mutase [EC:5.4.2.11 5.4.2.12] [RN:R01518]	K15633	M00001	Glycolysis (Embden-Meyerhof pathway), glucose => pyruvate	6,1	C00631	2-Phospho-D-glycerate	C00197	3-Phospho-D-glycerate
phosphoglycerate mutase [EC:5.4.2.11 5.4.2.12] [RN:R01518]	K15634	M00001	Glycolysis (Embden-Meyerhof pathway), glucose => pyruvate	6,2	C00631	2-Phospho-D-glycerate	C00197	3-Phospho-D-glycerate
phosphoglycerate mutase [EC:5.4.2.11 5.4.2.12] [RN:R01518]	K15635	M00001	Glycolysis (Embden-Meyerhof pathway), glucose => pyruvate	6,3	C00631	2-Phospho-D-glycerate	C00197	3-Phospho-D-glycerate
enolase [EC:4.2.1.11] [RN:R00658]	K01689	M00001	Glycolysis (Embden-Meyerhof pathway), glucose => pyruvate	7,0	C00074	Phosphoenolpyruvate	C00631	2-Phospho-D-glycerate
pyruvate kinase [EC:2.7.1.40] [RN:R00200]	K00873	M00001	Glycolysis (Embden-Meyerhof pathway), glucose => pyruvate	8,0	C00022	Pyruvate	C00074	Phosphoenolpyruvate
pyruvate kinase [EC:2.7.1.40] [RN:R00200]	K12406	M00001	Glycolysis (Embden-Meyerhof pathway), glucose => pyruvate	8,1	C00022	Pyruvate	C00074	Phosphoenolpyruvate
triosephosphate isomerase [EC:5.3.1.1] [RN:R01015]	K01803	M00002	Glycolysis, core module involving three-carbon compounds	0,0	C00118	D-Glyceraldehyde 3-phosphate	C00111	Glycerone phosphate
glyceraldehyde 3-phosphate dehydrogenase [EC:1.2.1.12 1.2.1.59] [RN:R01061 R01063]	K00134	M00002	Glycolysis, core module involving three-carbon compounds	1,0,0,0	C00236	3-Phospho-D-glyceroyl phosphate	C00118	D-Glyceraldehyde 3-phosphate
glyceraldehyde 3-phosphate dehydrogenase [EC:1.2.1.12 1.2.1.59] [RN:R01061 R01063]	K00150	M00002	Glycolysis, core module involving three-carbon compounds	1,0,0,1	C00236	3-Phospho-D-glyceroyl phosphate	C00118	D-Glyceraldehyde 3-phosphate
phosphoglycerate kinase [EC:2.7.2.3] [RN:R01512]	K00927	M00002	Glycolysis, core module involving three-carbon compounds	1,0,1,0	C00197	3-Phospho-D-glycerate	C00236	3-Phospho-D-glyceroyl phosphate
glyceraldehyde-3-phosphate dehydrogenase (ferredoxin) [EC:1.2.7.6] [RN:R07159]	K11389	M00002	Glycolysis, core module involving three-carbon compounds	1,1	C00197	3-Phospho-D-glycerate	C00118	D-Glyceraldehyde 3-phosphate
phosphoglycerate mutase [EC:5.4.2.11 5.4.2.12] [RN:R01518]	K01834	M00002	Glycolysis, core module involving three-carbon compounds	2,0	C00631	2-Phospho-D-glycerate	C00197	3-Phospho-D-glycerate
phosphoglycerate mutase [EC:5.4.2.11 5.4.2.12] [RN:R01518]	K15633	M00002	Glycolysis, core module involving three-carbon compounds	2,1	C00631	2-Phospho-D-glycerate	C00197	3-Phospho-D-glycerate
phosphoglycerate mutase [EC:5.4.2.11 5.4.2.12] [RN:R01518]	K15634	M00002	Glycolysis, core module involving three-carbon compounds	2,2	C00631	2-Phospho-D-glycerate	C00197	3-Phospho-D-glycerate
phosphoglycerate mutase [EC:5.4.2.11 5.4.2.12] [RN:R01518]	K15635	M00002	Glycolysis, core module involving three-carbon compounds	2,3	C00631	2-Phospho-D-glycerate	C00197	3-Phospho-D-glycerate
enolase [EC:4.2.1.11] [RN:R00658]	K01689	M00002	Glycolysis, core module involving three-carbon compounds	3,0	C00074	Phosphoenolpyruvate	C00631	2-Phospho-D-glycerate
pyruvate kinase [EC:2.7.1.40] [RN:R00200]	K00873	M00002	Glycolysis, core module involving three-carbon compounds	4,0	C00022	Pyruvate	C00074	Phosphoenolpyruvate
pyruvate kinase [EC:2.7.1.40] [RN:R00200]	K12406	M00002	Glycolysis, core module involving three-carbon compounds	4,1	C00022	Pyruvate	C00074	Phosphoenolpyruvate
phosphoenolpyruvate carboxykinase [EC:4.1.1.32 4.1.1.49] [RN:R00431 R00726 R00341]	K01596	M00003	Gluconeogenesis, oxaloacetate => fructose-6P	0,0	C00074	Phosphoenolpyruvate	C00036	Oxaloacetate
phosphoenolpyruvate carboxykinase [EC:4.1.1.32 4.1.1.49] [RN:R00431 R00726 R00341]	K01610	M00003	Gluconeogenesis, oxaloacetate => fructose-6P	0,1	C00074	Phosphoenolpyruvate	C00036	Oxaloacetate
enolase [EC:4.2.1.11] [RN:R00658]	K01689	M00003	Gluconeogenesis, oxaloacetate => fructose-6P	1,0	C00631	2-Phospho-D-glycerate	C00074	Phosphoenolpyruvate
phosphoglycerate mutase [EC:5.4.2.11 5.4.2.12] [RN:R01518]	K01834	M00003	Gluconeogenesis, oxaloacetate => fructose-6P	2,0	C00197	3-Phospho-D-glycerate	C00631	2-Phospho-D-glycerate
phosphoglycerate mutase [EC:5.4.2.11 5.4.2.12] [RN:R01518]	K15633	M00003	Gluconeogenesis, oxaloacetate => fructose-6P	2,1	C00197	3-Phospho-D-glycerate	C00631	2-Phospho-D-glycerate
phosphoglycerate mutase [EC:5.4.2.11 5.4.2.12] [RN:R01518]	K15634	M00003	Gluconeogenesis, oxaloacetate => fructose-6P	2,2	C00197	3-Phospho-D-glycerate	C00631	2-Phospho-D-glycerate
phosphoglycerate mutase [EC:5.4.2.11 5.4.2.12] [RN:R01518]	K15635	M00003	Gluconeogenesis, oxaloacetate => fructose-6P	2,3	C00197	3-Phospho-D-glycerate	C00631	2-Phospho-D-glycerate
phosphoglycerate kinase [EC:2.7.2.3] [RN:R01512]	K00927	M00003	Gluconeogenesis, oxaloacetate => fructose-6P	3,0	C00236	3-Phospho-D-glyceroyl phosphate	C00197	3-Phospho-D-glycerate
glyceraldehyde 3-phosphate dehydrogenase [EC:1.2.1.12 1.2.1.59] [RN:R01061 R01063]	K00134	M00003	Gluconeogenesis, oxaloacetate => fructose-6P	4,0	C00118	(2R)-2-Hydroxy-3-(phosphonooxy)-propanal	C00236	3-Phospho-D-glyceroyl phosphate
glyceraldehyde 3-phosphate dehydrogenase [EC:1.2.1.12 1.2.1.59] [RN:R01061 R01063]	K00150	M00003	Gluconeogenesis, oxaloacetate => fructose-6P	4,1	C00118	(2R)-2-Hydroxy-3-(phosphonooxy)-propanal	C00236	3-Phospho-D-glyceroyl phosphate
triosephosphate isomerase (TIM) [EC:5.3.1.1] [RN:R01015]	K01803	M00003	Gluconeogenesis, oxaloacetate => fructose-6P	5,0	C00111	Glycerone phosphate	C00118	(2R)-2-Hydroxy-3-(phosphonooxy)-propanal
fructose-bisphosphate aldolase [EC:4.1.2.13] [RN:R01070]	K01623	M00003	Gluconeogenesis, oxaloacetate => fructose-6P	6,0,0,0	C05378	beta-D-Fructose 1,6-bisphosphate	C00111,C00118	Glycerone phosphate,(2R)-2-Hydroxy-3-(phosphonooxy)-propanal
fructose-bisphosphate aldolase [EC:4.1.2.13] [RN:R01070]	K01624	M00003	Gluconeogenesis, oxaloacetate => fructose-6P	6,0,0,1	C05378	beta-D-Fructose 1,6-bisphosphate	C00111,C00118	Glycerone phosphate,(2R)-2-Hydroxy-3-(phosphonooxy)-propanal
fructose-bisphosphate aldolase [EC:4.1.2.13] [RN:R01070]	K11645	M00003	Gluconeogenesis, oxaloacetate => fructose-6P	6,0,0,2	C05378	beta-D-Fructose 1,6-bisphosphate	C00111,C00118	Glycerone phosphate,(2R)-2-Hydroxy-3-(phosphonooxy)-propanal
fructose-1,6-bisphosphatase [EC:3.1.3.11] [RN:R04780]	K03841	M00003	Gluconeogenesis, oxaloacetate => fructose-6P	6,0,1,0	C05345	beta-D-Fructose 6-phosphate	C05378	beta-D-Fructose 1,6-bisphosphate
fructose-1,6-bisphosphatase [EC:3.1.3.11] [RN:R04780]	K02446	M00003	Gluconeogenesis, oxaloacetate => fructose-6P	6,0,1,1	C05345	beta-D-Fructose 6-phosphate	C05378	beta-D-Fructose 1,6-bisphosphate
fructose-1,6-bisphosphatase [EC:3.1.3.11] [RN:R04780]	K11532	M00003	Gluconeogenesis, oxaloacetate => fructose-6P	6,0,1,2	C05345	beta-D-Fructose 6-phosphate	C05378	beta-D-Fructose 1,6-bisphosphate
fructose-1,6-bisphosphatase [EC:3.1.3.11] [RN:R04780]	K01086	M00003	Gluconeogenesis, oxaloacetate => fructose-6P	6,0,1,3	C05345	beta-D-Fructose 6-phosphate	C05378	beta-D-Fructose 1,6-bisphosphate
fructose-1,6-bisphosphatase [EC:3.1.3.11] [RN:R04780]	K04041	M00003	Gluconeogenesis, oxaloacetate => fructose-6P	6,0,1,4	C05345	beta-D-Fructose 6-phosphate	C05378	beta-D-Fructose 1,6-bisphosphate
fructose 1,6-bisphosphate aldolase/phosphatase [EC:4.1.2.13 3.1.3.11] [RN:R01070 R04780]	K01622	M00003	Gluconeogenesis, oxaloacetate => fructose-6P	6,1	C05345	beta-D-Fructose 6-phosphate	C05378	beta-D-Fructose 1,6-bisphosphate
hexose-6-phosphate dehydrogenase [EC:1.1.1.47 3.1.1.31] [RN:R02736 R02035]	K13937	M00004	Pentose phosphate pathway (Pentose phosphate cycle)	0,0	C00345	6-Phospho-D-gluconate	C01236	D-Glucono-1,5-lactone 6-phosphate
glucose-6-phosphate 1-dehydrogenase [EC:1.1.1.49 1.1.1.363 1.1.1.388] [RN:R02736 R10907]	K00036	M00004	Pentose phosphate pathway (Pentose phosphate cycle)	0,1,0,0	C01236	D-Glucono-1,5-lactone 6-phosphate	C01172	beta-D-Glucose 6-phosphate
glucose-6-phosphate 1-dehydrogenase [EC:1.1.1.49 1.1.1.363 1.1.1.388] [RN:R02736 R10907]	K19243	M00004	Pentose phosphate pathway (Pentose phosphate cycle)	0,1,0,1	C01236	D-Glucono-1,5-lactone 6-phosphate	C01172	beta-D-Glucose 6-phosphate
6-phosphogluconolactonase [EC:3.1.1.31] [RN:R02035]	K01057	M00004	Pentose phosphate pathway (Pentose phosphate cycle)	0,1,1,0	C00345	6-Phospho-D-gluconate	C01236	D-Glucono-1,5-lactone 6-phosphate
6-phosphogluconolactonase [EC:3.1.1.31] [RN:R02035]	K07404	M00004	Pentose phosphate pathway (Pentose phosphate cycle)	0,1,1,1	C00345	6-Phospho-D-gluconate	C01236	D-Glucono-1,5-lactone 6-phosphate
6-phosphogluconate dehydrogenase [EC:1.1.1.44 1.1.1.343] [RN:R01528 R10221]	K00033	M00004	Pentose phosphate pathway (Pentose phosphate cycle)	1,0	C00199	D-Ribulose 5-phosphate	C00345	6-Phospho-D-gluconate
ribulose-phosphate 3-epimerase [EC:5.1.3.1] [RN:R01529]	K01783	M00004	Pentose phosphate pathway (Pentose phosphate cycle)	2,0	C00231	D-Xylulose 5-phosphate	C00199	D-Ribulose 5-phosphate
ribose 5-phosphate isomerase [EC:5.3.1.6] [RN:R01056]	K01807	M00004	Pentose phosphate pathway (Pentose phosphate cycle)	3,0	C00117	D-Ribose 5-phosphate	C00199	D-Ribulose 5-phosphate
ribose 5-phosphate isomerase [EC:5.3.1.6] [RN:R01056]	K01808	M00004	Pentose phosphate pathway (Pentose phosphate cycle)	3,1	C00117	D-Ribose 5-phosphate	C00199	D-Ribulose 5-phosphate
transketolase [EC:2.2.1.1] [RN:R01641]	K00615	M00004	Pentose phosphate pathway (Pentose phosphate cycle)	4,0	C05382,C00118	Sedoheptulose 7-phosphate,D-Glyceraldehyde 3-phosphate	C00117,C00231	D-Ribose 5-phosphate,D-Xylulose 5-phosphate
transaldolase [EC:2.2.1.2] [RN:R01827]	K00616	M00004	Pentose phosphate pathway (Pentose phosphate cycle)	5,0	C00279,C05345	D-Erythrose 4-phosphate,beta-D-Fructose 6-phosphate	C05382,C00118	Sedoheptulose 7-phosphate,D-Glyceraldehyde 3-phosphate
glucose-6-phosphate isomerase [EC:5.3.1.9] [RN:R02740 R02739]	K01810	M00004	Pentose phosphate pathway (Pentose phosphate cycle)	6,0	C01172	beta-D-Glucose 6-phosphate	C00668	alpha-D-Glucose 6-phosphate
glucose-6-phosphate isomerase [EC:5.3.1.9] [RN:R02740 R02739]	K06859	M00004	Pentose phosphate pathway (Pentose phosphate cycle)	6,1	C01172	beta-D-Glucose 6-phosphate	C00668	alpha-D-Glucose 6-phosphate
glucose-6-phosphate isomerase [EC:5.3.1.9] [RN:R02740 R02739]	K13810	M00004	Pentose phosphate pathway (Pentose phosphate cycle)	6,2	C01172	beta-D-Glucose 6-phosphate	C00668	alpha-D-Glucose 6-phosphate
glucose-6-phosphate isomerase [EC:5.3.1.9] [RN:R02740 R02739]	K15916	M00004	Pentose phosphate pathway (Pentose phosphate cycle)	6,3	C01172	beta-D-Glucose 6-phosphate	C00668	alpha-D-Glucose 6-phosphate
ribose-phosphate pyrophosphokinase [EC:2.7.6.1] [RN:R01049]	K00948	M00005	PRPP biosynthesis, ribose 5P => PRPP	0,0	C00119	5-Phospho-alpha-D-ribose 1-diphosphate	C00117	D-Ribose 5-phosphate
hexose-6-phosphate dehydrogenase [EC:1.1.1.47 3.1.1.31] [RN:R02736 R02035]	K13937	M00006	Pentose phosphate pathway, oxidative phase, glucose 6P => ribulose 5P	0,0	C00345	6-Phospho-D-gluconate	C01236	D-Glucono-1,5-lactone 6-phosphate
glucose-6-phosphate 1-dehydrogenase [EC:1.1.1.49 1.1.1.363 1.1.1.388] [RN:R02736 R10907]	K00036	M00006	Pentose phosphate pathway, oxidative phase, glucose 6P => ribulose 5P	0,1,0,0	C01236	D-Glucono-1,5-lactone 6-phosphate	C01172	beta-D-Glucose 6-phosphate
glucose-6-phosphate 1-dehydrogenase [EC:1.1.1.49 1.1.1.363 1.1.1.388] [RN:R02736 R10907]	K19243	M00006	Pentose phosphate pathway, oxidative phase, glucose 6P => ribulose 5P	0,1,0,1	C01236	D-Glucono-1,5-lactone 6-phosphate	C01172	beta-D-Glucose 6-phosphate
6-phosphogluconolactonase [EC:3.1.1.31] [RN:R02035]	K01057	M00006	Pentose phosphate pathway, oxidative phase, glucose 6P => ribulose 5P	0,1,1,0	C00345	6-Phospho-D-gluconate	C01236	D-Glucono-1,5-lactone 6-phosphate
6-phosphogluconolactonase [EC:3.1.1.31] [RN:R02035]	K07404	M00006	Pentose phosphate pathway, oxidative phase, glucose 6P => ribulose 5P	0,1,1,1	C00345	6-Phospho-D-gluconate	C01236	D-Glucono-1,5-lactone 6-phosphate
6-phosphogluconate dehydrogenase [EC:1.1.1.44 1.1.1.343] [RN:R01528 R10221]	K00033	M00006	Pentose phosphate pathway, oxidative phase, glucose 6P => ribulose 5P	1,0	C00199	D-Ribulose 5-phosphate	C00345	6-Phospho-D-gluconate
transketolase [EC:2.2.1.1] [RN:R01830 R01641]	K00615	M00007	Pentose phosphate pathway, non-oxidative phase, fructose 6P => ribose 5P	0,0	C00117,C00231	D-Ribose 5-phosphate,D-Xylulose 5-phosphate	C05382,C00118	Sedoheptulose 7-phosphate,D-Glyceraldehyde 3-phosphate
transaldolase [EC:2.2.1.2] [RN:R01827]	K00616	M00007	Pentose phosphate pathway, non-oxidative phase, fructose 6P => ribose 5P	1,0	C05382,C00118	Sedoheptulose 7-phosphate,D-Glyceraldehyde 3-phosphate	C00279,C05345	D-Erythrose 4-phosphate,beta-D-Fructose 6-phosphate
transaldolase [EC:2.2.1.2] [RN:R01827]	K13810	M00007	Pentose phosphate pathway, non-oxidative phase, fructose 6P => ribose 5P	1,1	C05382,C00118	Sedoheptulose 7-phosphate,D-Glyceraldehyde 3-phosphate	C00279,C05345	D-Erythrose 4-phosphate,beta-D-Fructose 6-phosphate
ribulose-phosphate 3-epimerase [EC:5.1.3.1] [RN:R01529]	K01783	M00007	Pentose phosphate pathway, non-oxidative phase, fructose 6P => ribose 5P	2,0	C00199	D-Ribulose 5-phosphate	C00231	D-Xylulose 5-phosphate
ribose 5-phosphate isomerase [EC:5.3.1.6] [RN:R01056]	K01807	M00007	Pentose phosphate pathway, non-oxidative phase, fructose 6P => ribose 5P	3,0	C00117	D-Ribose 5-phosphate	C00199	D-Ribulose 5-phosphate
ribose 5-phosphate isomerase [EC:5.3.1.6] [RN:R01056]	K01808	M00007	Pentose phosphate pathway, non-oxidative phase, fructose 6P => ribose 5P	3,1	C00117	D-Ribose 5-phosphate	C00199	D-Ribulose 5-phosphate
glucose-6-phosphate 1-dehydrogenase [EC:1.1.1.49 1.1.1.363] [RN:R02736 R10907]	K00036	M00008	Entner-Doudoroff pathway, glucose-6P => glyceraldehyde-3P + pyruvate	0,0	C01236	D-Glucono-1,5-lactone 6-phosphate	C01172	beta-D-Glucose 6-phosphate
6-phosphogluconolactonase [EC:3.1.1.31] [RN:R02035]	K01057	M00008	Entner-Doudoroff pathway, glucose-6P => glyceraldehyde-3P + pyruvate	1,0	C00345	6-Phospho-D-gluconate	C01236	D-Glucono-1,5-lactone 6-phosphate
6-phosphogluconolactonase [EC:3.1.1.31] [RN:R02035]	K07404	M00008	Entner-Doudoroff pathway, glucose-6P => glyceraldehyde-3P + pyruvate	1,1	C00345	6-Phospho-D-gluconate	C01236	D-Glucono-1,5-lactone 6-phosphate
phosphogluconate dehydratase [EC:4.2.1.12] [RN:R02036]	K01690	M00008	Entner-Doudoroff pathway, glucose-6P => glyceraldehyde-3P + pyruvate	2,0	C04442	2-Dehydro-3-deoxy-6-phospho-D-gluconate	C00345	6-Phospho-D-gluconate
2-dehydro-3-deoxyphosphogluconate aldolase [EC:4.1.2.14] [RN:R05605]	K01625	M00008	Entner-Doudoroff pathway, glucose-6P => glyceraldehyde-3P + pyruvate	3,0	C00118,C00022	D-Glyceraldehyde 3-phosphate,Pyruvate	C04442	2-Dehydro-3-deoxy-6-phospho-D-gluconate
citrate synthase [EC:2.3.3.1] [RN:R00351]	K01647	M00009	Citrate cycle (TCA cycle, Krebs cycle)	0,0	C00158	Citrate	C00024,C00036	Acetyl-CoA,Oxaloacetate
citrate (Re)-synthase [EC:2.3.3.3] [RN:R00351]	K05942	M00009	Citrate cycle (TCA cycle, Krebs cycle)	0,1	C00158	Citrate	C00024,C00036	Acetyl-CoA,Oxaloacetate
aconitate hydratase [EC:4.2.1.3] [RN:R01325 R01900 R01324]	K01681	M00009	Citrate cycle (TCA cycle, Krebs cycle)	1,0	C00311	Isocitrate	C00158	Citrate
aconitate hydratase [EC:4.2.1.3] [RN:R01325 R01900 R01324]	K01682	M00009	Citrate cycle (TCA cycle, Krebs cycle)	1,1	C00311	Isocitrate	C00158	Citrate
isocitrate dehydrogenase [EC:1.1.1.42 1.1.1.41] [RN:R01899 R00268 R00267 R00709]	K00031	M00009	Citrate cycle (TCA cycle, Krebs cycle)	2,0	C00026	2-Oxoglutarate	C00311	Isocitrate
isocitrate dehydrogenase [EC:1.1.1.42 1.1.1.41] [RN:R01899 R00268 R00267 R00709]	K00030	M00009	Citrate cycle (TCA cycle, Krebs cycle)	2,1	C00026	2-Oxoglutarate	C00311	Isocitrate
2-oxoglutarate dehydrogenase complex [EC:1.2.4.2 2.3.1.61 1.8.1.4] [RN:R00621 R03316 R02570 R07618]	K00164	M00009	Citrate cycle (TCA cycle, Krebs cycle)	3,0	C15972	Enzyme N6-(lipoyl)lysine	C15973	Enzyme N6-(dihydrolipoyl)lysine
2-oxoglutarate dehydrogenase complex [EC:1.2.4.2 2.3.1.61 1.8.1.4] [RN:R00621 R03316 R02570 R07618]	K00658	M00009	Citrate cycle (TCA cycle, Krebs cycle)	3,0	C15972	Enzyme N6-(lipoyl)lysine	C15973	Enzyme N6-(dihydrolipoyl)lysine
2-oxoglutarate dehydrogenase complex [EC:1.2.4.2 2.3.1.61 1.8.1.4] [RN:R00621 R03316 R02570 R07618]	K00382	M00009	Citrate cycle (TCA cycle, Krebs cycle)	3,0	C15972	Enzyme N6-(lipoyl)lysine	C15973	Enzyme N6-(dihydrolipoyl)lysine
2-oxoglutarate/2-oxoacid ferredoxin oxidoreductase subunit alpha [EC:1.2.7.3 1.2.7.11] [RN:R01197]	K00174	M00009	Citrate cycle (TCA cycle, Krebs cycle)	3,1	C00091	Succinyl-CoA	C00026	2-Oxoglutarate
2-oxoglutarate/2-oxoacid ferredoxin oxidoreductase subunit beta [EC:1.2.7.3 1.2.7.11] [RN:R01197]	K00175	M00009	Citrate cycle (TCA cycle, Krebs cycle)	3,1	C00091	Succinyl-CoA	C00026	2-Oxoglutarate
2-oxoglutarate ferredoxin oxidoreductase subunit gamma [EC:1.2.7.3] [RN:R01197]	K00177	M00009	Citrate cycle (TCA cycle, Krebs cycle)	3,1	C00091	Succinyl-CoA	C00026	2-Oxoglutarate
2-oxoglutarate ferredoxin oxidoreductase subunit delta [EC:1.2.7.3] [RN:R01197]	K00176	M00009	Citrate cycle (TCA cycle, Krebs cycle)	3,1	C00091	Succinyl-CoA	C00026	2-Oxoglutarate
succinyl-CoA synthetase [EC:6.2.1.5] [RN:R00405]	K01902	M00009	Citrate cycle (TCA cycle, Krebs cycle)	4,0	C00042	Succinate	C00091	Succinyl-CoA
succinyl-CoA synthetase [EC:6.2.1.5] [RN:R00405]	K01903	M00009	Citrate cycle (TCA cycle, Krebs cycle)	4,0	C00042	Succinate	C00091	Succinyl-CoA
succinyl-CoA synthetase [EC:6.2.1.4 6.2.1.5] [RN:R00405 R00432 R00727]	K01899	M00009	Citrate cycle (TCA cycle, Krebs cycle)	4,1	C00042	Succinate	C00091	Succinyl-CoA
succinyl-CoA synthetase [EC:6.2.1.4 6.2.1.5] [RN:R00405 R00432 R00727]	K01900	M00009	Citrate cycle (TCA cycle, Krebs cycle)	4,1	C00042	Succinate	C00091	Succinyl-CoA
succinyl-CoA:acetate CoA-transferase [EC:2.8.3.18] [RN:R10343]	K18118	M00009	Citrate cycle (TCA cycle, Krebs cycle)	4,2	C00042	Succinate	C00091	Succinyl-CoA
succinate dehydrogenase [EC:1.3.5.1] [RN:R02164]	K00234	M00009	Citrate cycle (TCA cycle, Krebs cycle)	5,0	C00122	Fumarate	C00042	Succinate
succinate dehydrogenase [EC:1.3.5.1] [RN:R02164]	K00235	M00009	Citrate cycle (TCA cycle, Krebs cycle)	5,0	C00122	Fumarate	C00042	Succinate
succinate dehydrogenase [EC:1.3.5.1] [RN:R02164]	K00236	M00009	Citrate cycle (TCA cycle, Krebs cycle)	5,0	C00122	Fumarate	C00042	Succinate
succinate dehydrogenase [EC:1.3.5.1] [RN:R02164]	K00237	M00009	Citrate cycle (TCA cycle, Krebs cycle)	5,0	C00122	Fumarate	C00042	Succinate
succinate dehydrogenase / fumarate reductase [EC:1.3.5.1 1.3.5.4] [RN:R02164]	K00239	M00009	Citrate cycle (TCA cycle, Krebs cycle)	5,1	C00122	Fumarate	C00042	Succinate
succinate dehydrogenase / fumarate reductase [EC:1.3.5.1 1.3.5.4] [RN:R02164]	K00240	M00009	Citrate cycle (TCA cycle, Krebs cycle)	5,1	C00122	Fumarate	C00042	Succinate
succinate dehydrogenase / fumarate reductase [EC:1.3.5.1 1.3.5.4] [RN:R02164]	K00241	M00009	Citrate cycle (TCA cycle, Krebs cycle)	5,1	C00122	Fumarate	C00042	Succinate
succinate dehydrogenase / fumarate reductase [EC:1.3.5.1 1.3.5.4] [RN:R02164]	K00242	M00009	Citrate cycle (TCA cycle, Krebs cycle)	5,1	C00122	Fumarate	C00042	Succinate
succinate dehydrogenase / fumarate reductase [EC:1.3.5.1 1.3.5.4] [RN:R02164]	K18859	M00009	Citrate cycle (TCA cycle, Krebs cycle)	5,1	C00122	Fumarate	C00042	Succinate
succinate dehydrogenase / fumarate reductase [EC:1.3.5.1 1.3.5.4] [RN:R02164]	K18860	M00009	Citrate cycle (TCA cycle, Krebs cycle)	5,1	C00122	Fumarate	C00042	Succinate
fumarate reductase [EC:1.3.5.4] [RN:R02164]	K00244	M00009	Citrate cycle (TCA cycle, Krebs cycle)	5,2	C00122	Fumarate	C00042	Succinate
fumarate reductase [EC:1.3.5.4] [RN:R02164]	K00245	M00009	Citrate cycle (TCA cycle, Krebs cycle)	5,2	C00122	Fumarate	C00042	Succinate
fumarate reductase [EC:1.3.5.4] [RN:R02164]	K00246	M00009	Citrate cycle (TCA cycle, Krebs cycle)	5,2	C00122	Fumarate	C00042	Succinate
fumarate reductase [EC:1.3.5.4] [RN:R02164]	K00247	M00009	Citrate cycle (TCA cycle, Krebs cycle)	5,2	C00122	Fumarate	C00042	Succinate
fumarate hydratase [EC:4.2.1.2] [RN:R01082]	K01676	M00009	Citrate cycle (TCA cycle, Krebs cycle)	6,0	C00149	(S)-Malate	C00122	Fumarate
fumarate hydratase [EC:4.2.1.2] [RN:R01082]	K01679	M00009	Citrate cycle (TCA cycle, Krebs cycle)	6,1	C00149	(S)-Malate	C00122	Fumarate
fumarate hydratase [EC:4.2.1.2] [RN:R01082]	K01677	M00009	Citrate cycle (TCA cycle, Krebs cycle)	6,2	C00149	(S)-Malate	C00122	Fumarate
fumarate hydratase [EC:4.2.1.2] [RN:R01082]	K01678	M00009	Citrate cycle (TCA cycle, Krebs cycle)	6,2	C00149	(S)-Malate	C00122	Fumarate
malate dehydrogenase [EC:1.1.1.37] [RN:R00342]	K00026	M00009	Citrate cycle (TCA cycle, Krebs cycle)	7,0	C00036	Oxaloacetate	C00149	(S)-Malate
malate dehydrogenase [EC:1.1.1.37] [RN:R00342]	K00025	M00009	Citrate cycle (TCA cycle, Krebs cycle)	7,1	C00036	Oxaloacetate	C00149	(S)-Malate
malate dehydrogenase [EC:1.1.1.37] [RN:R00342]	K00024	M00009	Citrate cycle (TCA cycle, Krebs cycle)	7,2	C00036	Oxaloacetate	C00149	(S)-Malate
malate dehydrogenase (quinone) [EC:1.1.5.4] [RN:R00361]	K00116	M00009	Citrate cycle (TCA cycle, Krebs cycle)	7,3	C00036	Oxaloacetate	C00149	(S)-Malate
citrate synthase [EC:2.3.3.1] [RN:R00351]	K01647	M00010	Citrate cycle, first carbon oxidation, oxaloacetate => 2-oxoglutarate	0,0	C00158	Citrate	C00036,C00024	Oxaloacetate,Acetyl-CoA
citrate (Re)-synthase [EC:2.3.3.3] [RN:R00351]	K05942	M00010	Citrate cycle, first carbon oxidation, oxaloacetate => 2-oxoglutarate	0,1	C00158	Citrate	C00036,C00024	Oxaloacetate,Acetyl-CoA
aconitate hydratase [EC:4.2.1.3] [RN:R01325 R01900 R01324]	K01681	M00010	Citrate cycle, first carbon oxidation, oxaloacetate => 2-oxoglutarate	1,0	C00311	Isocitrate	C00158	Citrate
aconitate hydratase [EC:4.2.1.3] [RN:R01325 R01900 R01324]	K01682	M00010	Citrate cycle, first carbon oxidation, oxaloacetate => 2-oxoglutarate	1,1	C00311	Isocitrate	C00158	Citrate
isocitrate dehydrogenase [EC:1.1.1.42 1.1.1.41] [RN:R01899 R00268 R00267 R00709]	K00031	M00010	Citrate cycle, first carbon oxidation, oxaloacetate => 2-oxoglutarate	2,0	C00026	2-Oxoglutarate	C00311	Isocitrate
isocitrate dehydrogenase [EC:1.1.1.42 1.1.1.41] [RN:R01899 R00268 R00267 R00709]	K00030	M00010	Citrate cycle, first carbon oxidation, oxaloacetate => 2-oxoglutarate	2,1	C00026	2-Oxoglutarate	C00311	Isocitrate
2-oxoglutarate dehydrogenase [EC:1.2.4.2 2.3.1.61 1.8.1.4] [RN:R00621 R03316 R02570 R07618]	K00164	M00011	Citrate cycle, second carbon oxidation, 2-oxoglutarate => oxaloacetate	0,0	C15972	Enzyme N6-(lipoyl)lysine	C15973	Enzyme N6-(dihydrolipoyl)lysine
2-oxoglutarate dehydrogenase [EC:1.2.4.2 2.3.1.61 1.8.1.4] [RN:R00621 R03316 R02570 R07618]	K00658	M00011	Citrate cycle, second carbon oxidation, 2-oxoglutarate => oxaloacetate	0,0	C15972	Enzyme N6-(lipoyl)lysine	C15973	Enzyme N6-(dihydrolipoyl)lysine
2-oxoglutarate dehydrogenase [EC:1.2.4.2 2.3.1.61 1.8.1.4] [RN:R00621 R03316 R02570 R07618]	K00382	M00011	Citrate cycle, second carbon oxidation, 2-oxoglutarate => oxaloacetate	0,0	C15972	Enzyme N6-(lipoyl)lysine	C15973	Enzyme N6-(dihydrolipoyl)lysine
2-oxoglutarate/2-oxoacid ferredoxin oxidoreductase subunit alpha [EC:1.2.7.3 1.2.7.11] [RN:R01197]	K00174	M00011	Citrate cycle, second carbon oxidation, 2-oxoglutarate => oxaloacetate	0,1	C00091	Succinyl-CoA	C00026	2-Oxoglutarate
2-oxoglutarate/2-oxoacid ferredoxin oxidoreductase subunit beta [EC:1.2.7.3 1.2.7.11] [RN:R01197]	K00175	M00011	Citrate cycle, second carbon oxidation, 2-oxoglutarate => oxaloacetate	0,1	C00091	Succinyl-CoA	C00026	2-Oxoglutarate
2-oxoglutarate ferredoxin oxidoreductase subunit gamma [EC:1.2.7.3] [RN:R01197]	K00177	M00011	Citrate cycle, second carbon oxidation, 2-oxoglutarate => oxaloacetate	0,1	C00091	Succinyl-CoA	C00026	2-Oxoglutarate
2-oxoglutarate ferredoxin oxidoreductase subunit delta [EC:1.2.7.3] [RN:R01197]	K00176	M00011	Citrate cycle, second carbon oxidation, 2-oxoglutarate => oxaloacetate	0,1	C00091	Succinyl-CoA	C00026	2-Oxoglutarate
succinyl-CoA synthetase [EC:6.2.1.5] [RN:R00405]	K01902	M00011	Citrate cycle, second carbon oxidation, 2-oxoglutarate => oxaloacetate	1,0	C00042	Succinate	C00091	Succinyl-CoA
succinyl-CoA synthetase [EC:6.2.1.5] [RN:R00405]	K01903	M00011	Citrate cycle, second carbon oxidation, 2-oxoglutarate => oxaloacetate	1,0	C00042	Succinate	C00091	Succinyl-CoA
succinyl-CoA synthetase [EC:6.2.1.4 6.2.1.5] [RN:R00405 R00432 R00727]	K01899	M00011	Citrate cycle, second carbon oxidation, 2-oxoglutarate => oxaloacetate	1,1	C00042	Succinate	C00091	Succinyl-CoA
succinyl-CoA synthetase [EC:6.2.1.4 6.2.1.5] [RN:R00405 R00432 R00727]	K01900	M00011	Citrate cycle, second carbon oxidation, 2-oxoglutarate => oxaloacetate	1,1	C00042	Succinate	C00091	Succinyl-CoA
succinyl-CoA:acetate CoA-transferase [EC:2.8.3.18] [RN:R10343]	K18118	M00011	Citrate cycle, second carbon oxidation, 2-oxoglutarate => oxaloacetate	1,2	C00042	Succinate	C00091	Succinyl-CoA
succinate dehydrogenase [EC:1.3.5.1] [RN:R02164]	K00234	M00011	Citrate cycle, second carbon oxidation, 2-oxoglutarate => oxaloacetate	2,0	C00122	Fumarate	C00042	Succinate
succinate dehydrogenase [EC:1.3.5.1] [RN:R02164]	K00235	M00011	Citrate cycle, second carbon oxidation, 2-oxoglutarate => oxaloacetate	2,0	C00122	Fumarate	C00042	Succinate
succinate dehydrogenase [EC:1.3.5.1] [RN:R02164]	K00236	M00011	Citrate cycle, second carbon oxidation, 2-oxoglutarate => oxaloacetate	2,0	C00122	Fumarate	C00042	Succinate
succinate dehydrogenase [EC:1.3.5.1] [RN:R02164]	K00237	M00011	Citrate cycle, second carbon oxidation, 2-oxoglutarate => oxaloacetate	2,0	C00122	Fumarate	C00042	Succinate
succinate dehydrogenase / fumarate reductase [EC:1.3.5.1 1.3.5.4] [RN:R02164]	K00239	M00011	Citrate cycle, second carbon oxidation, 2-oxoglutarate => oxaloacetate	2,1	C00122	Fumarate	C00042	Succinate
succinate dehydrogenase / fumarate reductase [EC:1.3.5.1 1.3.5.4] [RN:R02164]	K00240	M00011	Citrate cycle, second carbon oxidation, 2-oxoglutarate => oxaloacetate	2,1	C00122	Fumarate	C00042	Succinate
succinate dehydrogenase / fumarate reductase [EC:1.3.5.1 1.3.5.4] [RN:R02164]	K00241	M00011	Citrate cycle, second carbon oxidation, 2-oxoglutarate => oxaloacetate	2,1	C00122	Fumarate	C00042	Succinate
succinate dehydrogenase / fumarate reductase [EC:1.3.5.1 1.3.5.4] [RN:R02164]	K00242	M00011	Citrate cycle, second carbon oxidation, 2-oxoglutarate => oxaloacetate	2,1	C00122	Fumarate	C00042	Succinate
succinate dehydrogenase / fumarate reductase [EC:1.3.5.1 1.3.5.4] [RN:R02164]	K18859	M00011	Citrate cycle, second carbon oxidation, 2-oxoglutarate => oxaloacetate	2,1	C00122	Fumarate	C00042	Succinate
succinate dehydrogenase / fumarate reductase [EC:1.3.5.1 1.3.5.4] [RN:R02164]	K18860	M00011	Citrate cycle, second carbon oxidation, 2-oxoglutarate => oxaloacetate	2,1	C00122	Fumarate	C00042	Succinate
fumarate reductase [EC:1.3.5.4] [RN:R02164]	K00244	M00011	Citrate cycle, second carbon oxidation, 2-oxoglutarate => oxaloacetate	2,2	C00122	Fumarate	C00042	Succinate
fumarate reductase [EC:1.3.5.4] [RN:R02164]	K00245	M00011	Citrate cycle, second carbon oxidation, 2-oxoglutarate => oxaloacetate	2,2	C00122	Fumarate	C00042	Succinate
fumarate reductase [EC:1.3.5.4] [RN:R02164]	K00246	M00011	Citrate cycle, second carbon oxidation, 2-oxoglutarate => oxaloacetate	2,2	C00122	Fumarate	C00042	Succinate
fumarate reductase [EC:1.3.5.4] [RN:R02164]	K00247	M00011	Citrate cycle, second carbon oxidation, 2-oxoglutarate => oxaloacetate	2,2	C00122	Fumarate	C00042	Succinate
fumarate hydratase [EC:4.2.1.2] [RN:R01082]	K01676	M00011	Citrate cycle, second carbon oxidation, 2-oxoglutarate => oxaloacetate	3,0	C00149	(S)-Malate	C00122	Fumarate
fumarate hydratase [EC:4.2.1.2] [RN:R01082]	K01679	M00011	Citrate cycle, second carbon oxidation, 2-oxoglutarate => oxaloacetate	3,1	C00149	(S)-Malate	C00122	Fumarate
fumarate hydratase [EC:4.2.1.2] [RN:R01082]	K01677	M00011	Citrate cycle, second carbon oxidation, 2-oxoglutarate => oxaloacetate	3,2	C00149	(S)-Malate	C00122	Fumarate
fumarate hydratase [EC:4.2.1.2] [RN:R01082]	K01678	M00011	Citrate cycle, second carbon oxidation, 2-oxoglutarate => oxaloacetate	3,2	C00149	(S)-Malate	C00122	Fumarate
malate dehydrogenase [EC:1.1.1.37] [RN:R00342]	K00026	M00011	Citrate cycle, second carbon oxidation, 2-oxoglutarate => oxaloacetate	4,0	C00036	Oxaloacetate	C00149	(S)-Malate
malate dehydrogenase [EC:1.1.1.37] [RN:R00342]	K00025	M00011	Citrate cycle, second carbon oxidation, 2-oxoglutarate => oxaloacetate	4,1	C00036	Oxaloacetate	C00149	(S)-Malate
malate dehydrogenase [EC:1.1.1.37] [RN:R00342]	K00024	M00011	Citrate cycle, second carbon oxidation, 2-oxoglutarate => oxaloacetate	4,2	C00036	Oxaloacetate	C00149	(S)-Malate
malate dehydrogenase (quinone) [EC:1.1.5.4] [RN:R00361]	K00116	M00011	Citrate cycle, second carbon oxidation, 2-oxoglutarate => oxaloacetate	4,3	C00036	Oxaloacetate	C00149	(S)-Malate
citrate synthase [EC:2.3.3.1] [RN:R00351]	K01647	M00012	Glyoxylate cycle	0,0	C00158	Citrate	C00024,C00036	Acetyl-CoA,Oxaloacetate
aconitate hydratase [EC:4.2.1.3] [RN:R01325 R01900]	K01681	M00012	Glyoxylate cycle	1,0	C00311	Isocitrate	C00417	cis-Aconitate
aconitate hydratase [EC:4.2.1.3] [RN:R01325 R01900]	K01682	M00012	Glyoxylate cycle	1,1	C00311	Isocitrate	C00417	cis-Aconitate
isocitrate lyase [EC:4.1.3.1] [RN:R00479]	K01637	M00012	Glyoxylate cycle	2,0	C00048	Glyoxylate	C00311	Isocitrate
malate synthase [EC:2.3.3.9] [RN:R00472]	K01638	M00012	Glyoxylate cycle	3,0	C00149	(S)-Malate	C00024,C00048	Acetyl-CoA,Glyoxylate
bifunctional (S)-malyl-CoA lyase/thioesterase [EC:4.1.3.24 3.1.2.30] [RN:R00473 R10612]	K19282	M00012	Glyoxylate cycle	3,1	C00149	(S)-Malate	C00024,C00048	Acetyl-CoA,Glyoxylate
malate dehydrogenase [EC:1.1.1.37] [RN:R00342]	K00026	M00012	Glyoxylate cycle	4,0	C00036	Oxaloacetate	C00149	(S)-Malate
malate dehydrogenase [EC:1.1.1.37] [RN:R00342]	K00025	M00012	Glyoxylate cycle	4,1	C00036	Oxaloacetate	C00149	(S)-Malate
malate dehydrogenase [EC:1.1.1.37] [RN:R00342]	K00024	M00012	Glyoxylate cycle	4,2	C00036	Oxaloacetate	C00149	(S)-Malate
ACADS; butyryl-CoA dehydrogenase [EC:1.3.8.1] [RN:R04432]	K00248	M00013	Malonate semialdehyde pathway, propanoyl-CoA => acetyl-CoA	0,0	C00894	Propenoyl-CoA	C00100	Propanoyl-CoA
E1.3.3.6; acyl-CoA oxidase [EC:1.3.3.6] [RN:R12356]	K00232	M00013	Malonate semialdehyde pathway, propanoyl-CoA => acetyl-CoA	0,1	C00894	Propenoyl-CoA	C00100	Propanoyl-CoA
enoyl-CoA hydratase [EC:4.2.1.17] [RN:R03045]	K07511	M00013	Malonate semialdehyde pathway, propanoyl-CoA => acetyl-CoA	1,0	C05668	3-Hydroxypropionyl-CoA	C00894	Propenoyl-CoA
enoyl-CoA hydratase [EC:4.2.1.17] [RN:R03045]	K07514	M00013	Malonate semialdehyde pathway, propanoyl-CoA => acetyl-CoA	1,1	C05668	3-Hydroxypropionyl-CoA	C00894	Propenoyl-CoA
enoyl-CoA hydratase [EC:4.2.1.17] [RN:R03045]	K07515	M00013	Malonate semialdehyde pathway, propanoyl-CoA => acetyl-CoA	1,2	C05668	3-Hydroxypropionyl-CoA	C00894	Propenoyl-CoA
multifunctional beta-oxidation protein [EC:4.2.1.-] [RN:R03045]	K14729	M00013	Malonate semialdehyde pathway, propanoyl-CoA => acetyl-CoA	1,3	C05668	3-Hydroxypropionyl-CoA	C00894	Propenoyl-CoA
3-hydroxyisobutyryl-CoA hydrolase [EC:3.1.2.4] [RN:R03157 R03158]	K05605	M00013	Malonate semialdehyde pathway, propanoyl-CoA => acetyl-CoA	2,0	C01013	3-Hydroxypropanoate	C05668	3-Hydroxypropionyl-CoA
3-hydroxypropionate dehydrogenase [EC:1.1.1.59] [RN:R01608]	K23146	M00013	Malonate semialdehyde pathway, propanoyl-CoA => acetyl-CoA	3,0	C00222	3-Oxopropanoate	C01013	3-Hydroxypropanoate
malonate-semialdehyde dehydrogenase (acetylating) [EC:1.2.1.18] [RN:R00740]	K00140	M00013	Malonate semialdehyde pathway, propanoyl-CoA => acetyl-CoA	4,0
UDPglucose 6-dehydrogenase [EC:1.1.1.22] [RN:R00286]	K00012	M00014	Glucuronate pathway (uronate pathway)	0,0	C00167	UDP-glucuronate	C00029	UDP-glucose
UDP-sugar pyrophosphorylase [EC:2.7.7.64] [RN:R01381]	K12447	M00014	Glucuronate pathway (uronate pathway)	1,0,0,0	C05385	D-Glucuronate 1-phosphate	C00167	UDP-glucuronate
glucuronokinase [EC:2.7.1.43] [RN:R01476]	K16190	M00014	Glucuronate pathway (uronate pathway)	1,0,1,0	C00191	D-Glucuronate	C05385	D-Glucuronate 1-phosphate
glucuronosyltransferase [EC:2.4.1.17] [RN:R01383]	K00699	M00014	Glucuronate pathway (uronate pathway)	1,1,0,0	C03033	beta-D-Glucuronoside	C00167	UDP-glucuronate
beta-glucuronidase [EC:3.2.1.31] [RN:R01478]	K01195	M00014	Glucuronate pathway (uronate pathway)	1,1,1,0	C00191	D-Glucuronate	C03033	beta-D-Glucuronoside
beta-glucuronidase [EC:3.2.1.31] [RN:R01478]	K14756	M00014	Glucuronate pathway (uronate pathway)	1,1,1,1	C00191	D-Glucuronate	C03033	beta-D-Glucuronoside
alcohol dehydrogenase (NADP+) [EC:1.1.1.2] [RN:R01481]	K00002	M00014	Glucuronate pathway (uronate pathway)	2,0	C00800	L-Gulonate	C00191	D-Glucuronate
L-gulonate 3-dehydrogenase [EC:1.1.1.45] [RN:R02640]	K13247	M00014	Glucuronate pathway (uronate pathway)	3,0	C00618	3-Dehydro-L-gulonate	C00800	L-Gulonate
L-xylulose reductase [EC:1.1.1.10] [RN:R01904]	K03331	M00014	Glucuronate pathway (uronate pathway)	5,0	C00379	Xylitol	C00312	L-Xylulose
D-xylulose reductase [EC:1.1.1.9] [RN:R01896]	K05351	M00014	Glucuronate pathway (uronate pathway)	6,0	C00310	D-Xylulose	C00379	Xylitol
L-iditol 2-dehydrogenase [EC:1.1.1.14] [RN:R01896]	K00008	M00014	Glucuronate pathway (uronate pathway)	6,1	C00310	D-Xylulose	C00379	Xylitol
xylulokinase [EC:2.7.1.17] [RN:R01639]	K00854	M00014	Glucuronate pathway (uronate pathway)	7,0	C00231	D-Xylulose 5-phosphate	C00310	D-Xylulose
glutamate 5-kinase [EC:2.7.2.11] [RN:R00239]	K00931	M00015	Proline biosynthesis, glutamate => proline	0,0,0,0	C03287	L-Glutamyl 5-phosphate	C00025	L-Glutamate
glutamate-5-semialdehyde dehydrogenase [EC:1.2.1.41] [RN:R03313]	K00147	M00015	Proline biosynthesis, glutamate => proline	0,0,1,0	C01165	L-Glutamate 5-semialdehyde	C03287	L-Glutamyl 5-phosphate
delta-1-pyrroline-5-carboxylate synthetase [EC:2.7.2.11 1.2.1.41] [RN:R00239 R03313]	K12657	M00015	Proline biosynthesis, glutamate => proline	0,1	C01165	L-Glutamate 5-semialdehyde	C03287	L-Glutamyl 5-phosphate
pyrroline-5-carboxylate reductase [EC:1.5.1.2] [RN:R01251]	K00286	M00015	Proline biosynthesis, glutamate => proline	1,0	C00148	L-Proline	C03912	(S)-1-Pyrroline-5-carboxylate
aspartate kinase [EC:2.7.2.4] [RN:R00480]	K00928	M00016	Lysine biosynthesis, succinyl-DAP pathway, aspartate => lysine	0,0	C03082	4-Phospho-L-aspartate	C00049	L-Aspartate
aspartate kinase [EC:2.7.2.4] [RN:R00480]	K12524	M00016	Lysine biosynthesis, succinyl-DAP pathway, aspartate => lysine	0,1	C03082	4-Phospho-L-aspartate	C00049	L-Aspartate
aspartate kinase [EC:2.7.2.4] [RN:R00480]	K12525	M00016	Lysine biosynthesis, succinyl-DAP pathway, aspartate => lysine	0,2	C03082	4-Phospho-L-aspartate	C00049	L-Aspartate
aspartate kinase [EC:2.7.2.4] [RN:R00480]	K12526	M00016	Lysine biosynthesis, succinyl-DAP pathway, aspartate => lysine	0,3	C03082	4-Phospho-L-aspartate	C00049	L-Aspartate
aspartate-semialdehyde dehydrogenase [EC:1.2.1.11] [RN:R02291]	K00133	M00016	Lysine biosynthesis, succinyl-DAP pathway, aspartate => lysine	1,0	C00441	L-Aspartate 4-semialdehyde	C03082	4-Phospho-L-aspartate
4-hydroxy-tetrahydrodipicolinate synthase [EC:4.3.3.7] [RN:R10147]	K01714	M00016	Lysine biosynthesis, succinyl-DAP pathway, aspartate => lysine	2,0	C20258	(2S,4S)-4-Hydroxy-2,3,4,5-tetrahydrodipicolinate	C00441	L-Aspartate 4-semialdehyde
4-hydroxy-tetrahydrodipicolinate reductase [EC:1.17.1.8] [RN:R04198 R04199]	K00215	M00016	Lysine biosynthesis, succinyl-DAP pathway, aspartate => lysine	3,0	C03972	2,3,4,5-Tetrahydrodipicolinate	C20258	(2S,4S)-4-Hydroxy-2,3,4,5-tetrahydrodipicolinate
2,3,4,5-tetrahydropyridine-2-carboxylate N-succinyltransferase [EC:2.3.1.117] [RN:R04365]	K00674	M00016	Lysine biosynthesis, succinyl-DAP pathway, aspartate => lysine	4,0	C04462	N-Succinyl-2-L-amino-6-oxoheptanedioate	C03972	2,3,4,5-Tetrahydrodipicolinate
N-succinyldiaminopimelate aminotransferase [EC:2.6.1.17] [RN:R04475]	K00821	M00016	Lysine biosynthesis, succinyl-DAP pathway, aspartate => lysine	5,0	C04421	N-Succinyl-LL-2,6-diaminoheptanedioate	C04462	N-Succinyl-2-L-amino-6-oxoheptanedioate
N-succinyldiaminopimelate aminotransferase [EC:2.6.1.17] [RN:R04475]	K14267	M00016	Lysine biosynthesis, succinyl-DAP pathway, aspartate => lysine	5,1	C04421	N-Succinyl-LL-2,6-diaminoheptanedioate	C04462	N-Succinyl-2-L-amino-6-oxoheptanedioate
succinyl-diaminopimelate desuccinylase [EC:3.5.1.18] [RN:R02734]	K01439	M00016	Lysine biosynthesis, succinyl-DAP pathway, aspartate => lysine	6,0	C00666	LL-2,6-Diaminoheptanedioate	C04421	N-Succinyl-LL-2,6-diaminoheptanedioate
diaminopimelate epimerase [EC:5.1.1.7] [RN:R02735]	K01778	M00016	Lysine biosynthesis, succinyl-DAP pathway, aspartate => lysine	7,0	C00680	meso-2,6-Diaminoheptanedioate	C00666	LL-2,6-Diaminoheptanedioate
diaminopimelate decarboxylase [EC:4.1.1.20] [RN:R00451]	K01586	M00016	Lysine biosynthesis, succinyl-DAP pathway, aspartate => lysine	8,0	C00047	L-Lysine	C00680	meso-2,6-Diaminoheptanedioate
aspartate kinase [EC:2.7.2.4] [RN:R00480]	K12526	M00016	Lysine biosynthesis, succinyl-DAP pathway, aspartate => lysine	8,1	C03082	4-Phospho-L-aspartate	C00049	L-Aspartate
aspartate kinase [EC:2.7.2.4] [RN:R00480]	K00928	M00017	Methionine biosynthesis, apartate => homoserine => methionine	0,0	C03082	4-Phospho-L-aspartate	C00049	L-Aspartate
aspartate kinase [EC:2.7.2.4] [RN:R00480]	K12524	M00017	Methionine biosynthesis, apartate => homoserine => methionine	0,1	C03082	4-Phospho-L-aspartate	C00049	L-Aspartate
aspartate kinase [EC:2.7.2.4] [RN:R00480]	K12525	M00017	Methionine biosynthesis, apartate => homoserine => methionine	0,2	C03082	4-Phospho-L-aspartate	C00049	L-Aspartate
aspartate kinase [EC:2.7.2.4] [RN:R00480]	K12526	M00017	Methionine biosynthesis, apartate => homoserine => methionine	0,3	C03082	4-Phospho-L-aspartate	C00049	L-Aspartate
aspartate-semialdehyde dehydrogenase [EC:1.2.1.11] [RN:R02291]	K00133	M00017	Methionine biosynthesis, apartate => homoserine => methionine	1,0	C00441	L-Aspartate 4-semialdehyde	C03082	4-Phospho-L-aspartate
homoserine dehydrogenase [EC:1.1.1.3] [RN:R01773 R01775]	K00003	M00017	Methionine biosynthesis, apartate => homoserine => methionine	2,0	C00263	L-Homoserine	C00441	L-Aspartate 4-semialdehyde
aspartate kinase [EC:2.7.2.4] [RN:R00480]	K12524	M00017	Methionine biosynthesis, apartate => homoserine => methionine	2,1	C03082	4-Phospho-L-aspartate	C00049	L-Aspartate
aspartate kinase [EC:2.7.2.4] [RN:R00480]	K12525	M00017	Methionine biosynthesis, apartate => homoserine => methionine	2,2	C03082	4-Phospho-L-aspartate	C00049	L-Aspartate
homoserine O-succinyltransferase [EC:2.3.1.46] [RN:R01777]	K00651	M00017	Methionine biosynthesis, apartate => homoserine => methionine	3,0	C01118	O-Succinyl-L-homoserine	C00263	L-Homoserine
cystathionine gamma-synthase [EC:2.5.1.48] [RN:R03260]	K01739	M00017	Methionine biosynthesis, apartate => homoserine => methionine	4,0	C02291	L-Cystathionine	C01118	O-Succinyl-L-homoserine
cystathionine beta-lyase [EC:4.4.1.8] [RN:R01286]	K01760	M00017	Methionine biosynthesis, apartate => homoserine => methionine	5,0	C00155	L-Homocysteine	C02291	L-Cystathionine
methionine synthase [EC:2.1.1.13 2.1.1.14] [RN:R00946 R04405]	K00548	M00017	Methionine biosynthesis, apartate => homoserine => methionine	6,0	C00073	L-Methionine	C00155	L-Homocysteine
methionine synthase [EC:2.1.1.13 2.1.1.14] [RN:R00946 R04405]	K00549	M00017	Methionine biosynthesis, apartate => homoserine => methionine	6,1	C00073	L-Methionine	C00155	L-Homocysteine
aspartate kinase [EC:2.7.2.4] [RN:R00480]	K00928	M00018	Threonine biosynthesis, aspartate => homoserine => threonine	0,0	C03082	4-Phospho-L-aspartate	C00049	L-Aspartate
aspartate kinase [EC:2.7.2.4] [RN:R00480]	K12524	M00018	Threonine biosynthesis, aspartate => homoserine => threonine	0,1	C03082	4-Phospho-L-aspartate	C00049	L-Aspartate
aspartate kinase [EC:2.7.2.4] [RN:R00480]	K12525	M00018	Threonine biosynthesis, aspartate => homoserine => threonine	0,2	C03082	4-Phospho-L-aspartate	C00049	L-Aspartate
aspartate kinase [EC:2.7.2.4] [RN:R00480]	K12526	M00018	Threonine biosynthesis, aspartate => homoserine => threonine	0,3	C03082	4-Phospho-L-aspartate	C00049	L-Aspartate
aspartate-semialdehyde dehydrogenase [EC:1.2.1.11] [RN:R02291]	K00133	M00018	Threonine biosynthesis, aspartate => homoserine => threonine	1,0	C00441	L-Aspartate 4-semialdehyde	C03082	4-Phospho-L-aspartate
homoserine dehydrogenase [EC:1.1.1.3] [RN:R01773 R01775]	K00003	M00018	Threonine biosynthesis, aspartate => homoserine => threonine	2,0	C00263	L-Homoserine	C00441	L-Aspartate 4-semialdehyde
aspartate kinase [EC:2.7.2.4] [RN:R00480]	K12524	M00018	Threonine biosynthesis, aspartate => homoserine => threonine	2,1	C03082	4-Phospho-L-aspartate	C00049	L-Aspartate
aspartate kinase [EC:2.7.2.4] [RN:R00480]	K12525	M00018	Threonine biosynthesis, aspartate => homoserine => threonine	2,2	C03082	4-Phospho-L-aspartate	C00049	L-Aspartate
homoserine kinase [EC:2.7.1.39] [RN:R01771]	K00872	M00018	Threonine biosynthesis, aspartate => homoserine => threonine	3,0	C01102	O-Phospho-L-homoserine	C00263	L-Homoserine
homoserine kinase [EC:2.7.1.39] [RN:R01771]	K02204	M00018	Threonine biosynthesis, aspartate => homoserine => threonine	3,1	C01102	O-Phospho-L-homoserine	C00263	L-Homoserine
homoserine kinase [EC:2.7.1.39] [RN:R01771]	K02203	M00018	Threonine biosynthesis, aspartate => homoserine => threonine	3,2	C01102	O-Phospho-L-homoserine	C00263	L-Homoserine
threonine synthase [EC:4.2.3.1] [RN:R01466]	K01733	M00018	Threonine biosynthesis, aspartate => homoserine => threonine	4,0	C00188	L-Threonine	C01102	O-Phospho-L-homoserine
acetolactate synthase [EC:2.2.1.6] [RN:R00226 R08648]	K01652	M00019	Valine/isoleucine biosynthesis, pyruvate => valine / 2-oxobutanoate => isoleucine	0,0	C06006	(S)-2-Aceto-2-hydroxybutanoate	C00109	2-Oxobutanoate
acetolactate synthase [EC:2.2.1.6] [RN:R00226 R08648]	K01653	M00019	Valine/isoleucine biosynthesis, pyruvate => valine / 2-oxobutanoate => isoleucine	0,0	C06006	(S)-2-Aceto-2-hydroxybutanoate	C00109	2-Oxobutanoate
acetolactate synthase [EC:2.2.1.6] [RN:R00226 R08648]	K11258	M00019	Valine/isoleucine biosynthesis, pyruvate => valine / 2-oxobutanoate => isoleucine	0,0	C06006	(S)-2-Aceto-2-hydroxybutanoate	C00109	2-Oxobutanoate
ketol-acid reductoisomerase [EC:1.1.1.86] [RN:R05071 R04440 R04439 R05069 R05068]	K00053	M00019	Valine/isoleucine biosynthesis, pyruvate => valine / 2-oxobutanoate => isoleucine	1,0	C06007	(R)-2,3-Dihydroxy-3-methylpentanoate	C14463	(R)-3-Hydroxy-3-methyl-2-oxopentanoate
dihydroxy-acid dehydratase [EC:4.2.1.9] [RN:R04441 R05070]	K01687	M00019	Valine/isoleucine biosynthesis, pyruvate => valine / 2-oxobutanoate => isoleucine	2,0	C00671	(S)-3-Methyl-2-oxopentanoic acid	C06007	(R)-2,3-Dihydroxy-3-methylpentanoate
branched-chain amino acid aminotransferase [EC:2.6.1.42] [RN:R01214 R02199]	K00826	M00019	Valine/isoleucine biosynthesis, pyruvate => valine / 2-oxobutanoate => isoleucine	3,0	C00407	L-Isoleucine	C00671	(S)-3-Methyl-2-oxopentanoic acid
D-3-phosphoglycerate dehydrogenase [EC:1.1.1.95] [RN:R01513]	K00058	M00020	Serine biosynthesis, glycerate-3P => serine	0,0	C03232	3-Phosphonooxypyruvate	C00197	3-Phospho-D-glycerate
phosphoserine aminotransferase [EC:2.6.1.52] [RN:R04173]	K00831	M00020	Serine biosynthesis, glycerate-3P => serine	1,0	C01005	O-Phospho-L-serine	C03232	3-Phosphonooxypyruvate
phosphoserine phosphatase [EC:3.1.3.3] [RN:R00582]	K01079	M00020	Serine biosynthesis, glycerate-3P => serine	2,0	C00065	L-Serine	C01005	O-Phospho-L-serine
serine O-acetyltransferase [EC:2.3.1.30] [RN:R00586]	K00640	M00021	Cysteine biosynthesis, serine => cysteine	0,0	C00979	O-Acetyl-L-serine	C00065	L-Serine
serine O-acetyltransferase [EC:2.3.1.30] [RN:R00586]	K23304	M00021	Cysteine biosynthesis, serine => cysteine	0,1	C00979	O-Acetyl-L-serine	C00065	L-Serine
cysteine synthase [EC:2.5.1.47] [RN:R00897]	K01738	M00021	Cysteine biosynthesis, serine => cysteine	1,0	C00097	L-Cysteine	C00979,C00283	O-Acetyl-L-serine,Hydrogen sulfide
cysteine synthase [EC:2.5.1.47] [RN:R00897]	K13034	M00021	Cysteine biosynthesis, serine => cysteine	1,1	C00097	L-Cysteine	C00979,C00283	O-Acetyl-L-serine,Hydrogen sulfide
cysteine synthase [EC:2.5.1.47] [RN:R00897]	K17069	M00021	Cysteine biosynthesis, serine => cysteine	1,2	C00097	L-Cysteine	C00979,C00283	O-Acetyl-L-serine,Hydrogen sulfide
3-deoxy-7-phosphoheptulonate synthase [EC:2.5.1.54] [RN:R01826]	K01626	M00022	Shikimate pathway, phosphoenolpyruvate + erythrose-4P => chorismate	0,0	C04691	2-Dehydro-3-deoxy-D-arabino-heptonate 7-phosphate	C00074,C00279	Phosphoenolpyruvate,D-Erythrose 4-phosphate
3-deoxy-7-phosphoheptulonate synthase [EC:2.5.1.54] [RN:R01826]	K03856	M00022	Shikimate pathway, phosphoenolpyruvate + erythrose-4P => chorismate	0,1	C04691	2-Dehydro-3-deoxy-D-arabino-heptonate 7-phosphate	C00074,C00279	Phosphoenolpyruvate,D-Erythrose 4-phosphate
3-deoxy-7-phosphoheptulonate synthase [EC:2.5.1.54] [RN:R01826]	K13853	M00022	Shikimate pathway, phosphoenolpyruvate + erythrose-4P => chorismate	0,2	C04691	2-Dehydro-3-deoxy-D-arabino-heptonate 7-phosphate	C00074,C00279	Phosphoenolpyruvate,D-Erythrose 4-phosphate
3-dehydroquinate synthase [EC:4.2.3.4] [RN:R03083]	K01735	M00022	Shikimate pathway, phosphoenolpyruvate + erythrose-4P => chorismate	1,0,0,0	C00944	3-Dehydroquinate	C04691	2-Dehydro-3-deoxy-D-arabino-heptonate 7-phosphate
3-dehydroquinate synthase [EC:4.2.3.4] [RN:R03083]	K13829	M00022	Shikimate pathway, phosphoenolpyruvate + erythrose-4P => chorismate	1,0,0,1	C00944	3-Dehydroquinate	C04691	2-Dehydro-3-deoxy-D-arabino-heptonate 7-phosphate
3-dehydroquinate dehydratase [EC:4.2.1.10] [RN:R03084]	K03785	M00022	Shikimate pathway, phosphoenolpyruvate + erythrose-4P => chorismate	1,0,1,0,0,0	C02637	3-Dehydroshikimate	C00944	3-Dehydroquinate
3-dehydroquinate dehydratase [EC:4.2.1.10] [RN:R03084]	K03786	M00022	Shikimate pathway, phosphoenolpyruvate + erythrose-4P => chorismate	1,0,1,0,0,1	C02637	3-Dehydroshikimate	C00944	3-Dehydroquinate
shikimate 5-dehydrogenase [EC:1.1.1.25] [RN:R02413]	K00014	M00022	Shikimate pathway, phosphoenolpyruvate + erythrose-4P => chorismate	1,0,1,0,1,0	C00493	Shikimate	C02637	3-Dehydroshikimate
3-dehydroquinate dehydratase [EC:4.2.1.10] [RN:R03084]	K13832	M00022	Shikimate pathway, phosphoenolpyruvate + erythrose-4P => chorismate	1,0,1,1	C02637	3-Dehydroshikimate	C00944	3-Dehydroquinate
3-dehydroquinate synthase [EC:4.2.3.4] [RN:R03083]	K13830	M00022	Shikimate pathway, phosphoenolpyruvate + erythrose-4P => chorismate	1,1	C00944	3-Dehydroquinate	C04691	2-Dehydro-3-deoxy-D-arabino-heptonate 7-phosphate
shikimate kinase [EC:2.7.1.71] [RN:R02412]	K00891	M00022	Shikimate pathway, phosphoenolpyruvate + erythrose-4P => chorismate	2,0,0,0	C03175	Shikimate 3-phosphate	C00493	Shikimate
3-dehydroquinate synthase [EC:4.2.3.4] [RN:R03083]	K13829	M00022	Shikimate pathway, phosphoenolpyruvate + erythrose-4P => chorismate	2,0,0,1	C00944	3-Dehydroquinate	C04691	2-Dehydro-3-deoxy-D-arabino-heptonate 7-phosphate
3-phosphoshikimate 1-carboxyvinyltransferase [EC:2.5.1.19] [RN:R03460]	K00800	M00022	Shikimate pathway, phosphoenolpyruvate + erythrose-4P => chorismate	2,0,1,0	C01269	5-O-(1-Carboxyvinyl)-3-phosphoshikimate	C03175	Shikimate 3-phosphate
3-dehydroquinate synthase [EC:4.2.3.4] [RN:R03083]	K13830	M00022	Shikimate pathway, phosphoenolpyruvate + erythrose-4P => chorismate	2,1	C00944	3-Dehydroquinate	C04691	2-Dehydro-3-deoxy-D-arabino-heptonate 7-phosphate
chorismate synthase [EC:4.2.3.5] [RN:R01714]	K01736	M00022	Shikimate pathway, phosphoenolpyruvate + erythrose-4P => chorismate	3,0	C00251	Chorismate	C01269	5-O-(1-Carboxyvinyl)-3-phosphoshikimate
anthranilate synthase [EC:4.1.3.27] [RN:R00985 R00986]	K01657	M00023	Tryptophan biosynthesis, chorismate => tryptophan	0,0,0,0	C00108	Anthranilate	C00251	Chorismate
anthranilate synthase [EC:4.1.3.27] [RN:R00985 R00986]	K01658	M00023	Tryptophan biosynthesis, chorismate => tryptophan	0,0,0,0	C00108	Anthranilate	C00251	Chorismate
anthranilate synthase [EC:4.1.3.27] [RN:R00985 R00986]	K13503	M00023	Tryptophan biosynthesis, chorismate => tryptophan	0,0,0,1	C00108	Anthranilate	C00251	Chorismate
anthranilate synthase [EC:4.1.3.27] [RN:R00985 R00986]	K13501	M00023	Tryptophan biosynthesis, chorismate => tryptophan	0,0,0,2	C00108	Anthranilate	C00251	Chorismate
anthranilate synthase [EC:4.1.3.27] [RN:R00985 R00986]	K01656	M00023	Tryptophan biosynthesis, chorismate => tryptophan	0,0,0,3	C00108	Anthranilate	C00251	Chorismate
anthranilate phosphoribosyltransferase [EC:2.4.2.18] [RN:R01073]	K00766	M00023	Tryptophan biosynthesis, chorismate => tryptophan	0,0,1,0	C04302	N-(5-Phospho-D-ribosyl)anthranilate	C00108	Anthranilate
anthranilate synthase [EC:4.1.3.27] [RN:R00985 R00986]	K13497	M00023	Tryptophan biosynthesis, chorismate => tryptophan	0,1	C00108	Anthranilate	C00251	Chorismate
phosphoribosylanthranilate isomerase [EC:5.3.1.24] [RN:R03509]	K01817	M00023	Tryptophan biosynthesis, chorismate => tryptophan	1,0,0,0	C01302	1-(2-Carboxyphenylamino)-1'-deoxy-D-ribulose 5'-phosphate	C04302	N-(5-Phospho-D-ribosyl)anthranilate
anthranilate synthase [EC:4.1.3.27] [RN:R00985 R00986]	K01656	M00023	Tryptophan biosynthesis, chorismate => tryptophan	1,0,1,0	C00108	Anthranilate	C00251	Chorismate
indole-3-glycerol phosphate synthase [EC:4.1.1.48] [RN:R03508]	K01609	M00023	Tryptophan biosynthesis, chorismate => tryptophan	1,0,1,1	C03506	Indoleglycerol phosphate	C01302	1-(2-Carboxyphenylamino)-1'-deoxy-D-ribulose 5'-phosphate
phosphoribosylanthranilate isomerase [EC:5.3.1.24] [RN:R03509]	K13498	M00023	Tryptophan biosynthesis, chorismate => tryptophan	1,1	C01302	1-(2-Carboxyphenylamino)-1'-deoxy-D-ribulose 5'-phosphate	C04302	N-(5-Phospho-D-ribosyl)anthranilate
anthranilate synthase [EC:4.1.3.27] [RN:R00985 R00986]	K13501	M00023	Tryptophan biosynthesis, chorismate => tryptophan	1,2	C00108	Anthranilate	C00251	Chorismate
tryptophan synthase [EC:4.2.1.20] [RN:R02722]	K01695	M00023	Tryptophan biosynthesis, chorismate => tryptophan	2,0	C00078	L-Tryptophan	C03506	Indoleglycerol phosphate
tryptophan synthase [EC:4.2.1.20] [RN:R02722]	K01696	M00023	Tryptophan biosynthesis, chorismate => tryptophan	2,0	C00078	L-Tryptophan	C03506	Indoleglycerol phosphate
tryptophan synthase [EC:4.2.1.20] [RN:R02722]	K06001	M00023	Tryptophan biosynthesis, chorismate => tryptophan	2,0	C00078	L-Tryptophan	C03506	Indoleglycerol phosphate
tryptophan synthase [EC:4.2.1.20] [RN:R02722]	K01694	M00023	Tryptophan biosynthesis, chorismate => tryptophan	2,1	C00078	L-Tryptophan	C03506	Indoleglycerol phosphate
chorismate mutase [EC:5.4.99.5] [RN:R01715]	K01850	M00024	Phenylalanine biosynthesis, chorismate => phenylalanine	0,0,0,0	C00254	Prephenate	C00251	Chorismate
chorismate mutase [EC:5.4.99.5] [RN:R01715]	K04092	M00024	Phenylalanine biosynthesis, chorismate => phenylalanine	0,0,0,1	C00254	Prephenate	C00251	Chorismate
chorismate mutase [EC:5.4.99.5] [RN:R01715]	K14187	M00024	Phenylalanine biosynthesis, chorismate => phenylalanine	0,0,0,2	C00254	Prephenate	C00251	Chorismate
chorismate mutase [EC:5.4.99.5] [RN:R01715]	K04093	M00024	Phenylalanine biosynthesis, chorismate => phenylalanine	0,0,0,3	C00254	Prephenate	C00251	Chorismate
chorismate mutase [EC:5.4.99.5] [RN:R01715]	K04516	M00024	Phenylalanine biosynthesis, chorismate => phenylalanine	0,0,0,4	C00254	Prephenate	C00251	Chorismate
chorismate mutase [EC:5.4.99.5] [RN:R01715]	K06208	M00024	Phenylalanine biosynthesis, chorismate => phenylalanine	0,0,0,5	C00254	Prephenate	C00251	Chorismate
chorismate mutase [EC:5.4.99.5] [RN:R01715]	K06209	M00024	Phenylalanine biosynthesis, chorismate => phenylalanine	0,0,0,6	C00254	Prephenate	C00251	Chorismate
chorismate mutase [EC:5.4.99.5] [RN:R01715]	K13853	M00024	Phenylalanine biosynthesis, chorismate => phenylalanine	0,0,0,7	C00254	Prephenate	C00251	Chorismate
prephenate dehydratase [EC:4.2.1.51] [RN:R01373]	K01713	M00024	Phenylalanine biosynthesis, chorismate => phenylalanine	0,0,1,0	C00166	Phenylpyruvate	C00254	Prephenate
prephenate dehydratase [EC:4.2.1.51] [RN:R01373]	K04518	M00024	Phenylalanine biosynthesis, chorismate => phenylalanine	0,0,1,1	C00166	Phenylpyruvate	C00254	Prephenate
prephenate dehydratase [EC:4.2.1.51] [RN:R01373]	K05359	M00024	Phenylalanine biosynthesis, chorismate => phenylalanine	0,0,1,2	C00166	Phenylpyruvate	C00254	Prephenate
chorismate mutase [EC:5.4.99.5] [RN:R01715]	K14170	M00024	Phenylalanine biosynthesis, chorismate => phenylalanine	0,1	C00254	Prephenate	C00251	Chorismate
aromatic-amino-acid transaminase [EC:2.6.1.57] [RN:R00694]	K00832	M00024	Phenylalanine biosynthesis, chorismate => phenylalanine	1,0	C00079	L-Phenylalanine	C00166	Phenylpyruvate
aromatic-amino-acid transaminase [EC:2.6.1.57] [RN:R00694]	K00838	M00024	Phenylalanine biosynthesis, chorismate => phenylalanine	1,1	C00079	L-Phenylalanine	C00166	Phenylpyruvate
chorismate mutase [EC:5.4.99.5] [RN:R01715]	K01850	M00025	Tyrosine biosynthesis, chorismate => tyrosine	0,0,0,0	C00254	Prephenate	C00251	Chorismate
chorismate mutase [EC:5.4.99.5] [RN:R01715]	K04092	M00025	Tyrosine biosynthesis, chorismate => tyrosine	0,0,0,1	C00254	Prephenate	C00251	Chorismate
chorismate mutase [EC:5.4.99.5] [RN:R01715]	K14170	M00025	Tyrosine biosynthesis, chorismate => tyrosine	0,0,0,2	C00254	Prephenate	C00251	Chorismate
chorismate mutase [EC:5.4.99.5] [RN:R01715]	K04093	M00025	Tyrosine biosynthesis, chorismate => tyrosine	0,0,0,3	C00254	Prephenate	C00251	Chorismate
chorismate mutase [EC:5.4.99.5] [RN:R01715]	K04516	M00025	Tyrosine biosynthesis, chorismate => tyrosine	0,0,0,4	C00254	Prephenate	C00251	Chorismate
chorismate mutase [EC:5.4.99.5] [RN:R01715]	K06208	M00025	Tyrosine biosynthesis, chorismate => tyrosine	0,0,0,5	C00254	Prephenate	C00251	Chorismate
chorismate mutase [EC:5.4.99.5] [RN:R01715]	K06209	M00025	Tyrosine biosynthesis, chorismate => tyrosine	0,0,0,6	C00254	Prephenate	C00251	Chorismate
chorismate mutase [EC:5.4.99.5] [RN:R01715]	K13853	M00025	Tyrosine biosynthesis, chorismate => tyrosine	0,0,0,7	C00254	Prephenate	C00251	Chorismate
prephenate dehydrogenase [EC:1.3.1.12] [RN:R01728]	K00210	M00025	Tyrosine biosynthesis, chorismate => tyrosine	0,0,1,0	C01179	3-(4-Hydroxyphenyl)pyruvate	C00254	Prephenate
prephenate dehydrogenase [EC:1.3.1.12] [RN:R01728]	K04517	M00025	Tyrosine biosynthesis, chorismate => tyrosine	0,0,1,1	C01179	3-(4-Hydroxyphenyl)pyruvate	C00254	Prephenate
chorismate mutase [EC:5.4.99.5] [RN:R01715]	K14187	M00025	Tyrosine biosynthesis, chorismate => tyrosine	0,1	C00254	Prephenate	C00251	Chorismate
tyrosine aminotransferase [EC:2.6.1.5] [RN:R00734]	K00815	M00025	Tyrosine biosynthesis, chorismate => tyrosine	1,0	C00082	L-Tyrosine	C01179	3-(4-Hydroxyphenyl)pyruvate
aromatic-amino-acid transaminase [EC:2.6.1.57] [RN:R00734]	K00832	M00025	Tyrosine biosynthesis, chorismate => tyrosine	1,1	C00082	L-Tyrosine	C01179	3-(4-Hydroxyphenyl)pyruvate
aromatic-amino-acid transaminase [EC:2.6.1.57] [RN:R00734]	K00838	M00025	Tyrosine biosynthesis, chorismate => tyrosine	1,2	C00082	L-Tyrosine	C01179	3-(4-Hydroxyphenyl)pyruvate
ATP phosphoribosyltransferase [EC:2.4.2.17] [RN:R01071]	K00765	M00026	Histidine biosynthesis, PRPP => histidine	0,0	C02739	1-(5-Phospho-D-ribosyl)-ATP	C00119	5-Phospho-alpha-D-ribose 1-diphosphate
ATP phosphoribosyltransferase [EC:2.4.2.17] [RN:R01071]	K02502	M00026	Histidine biosynthesis, PRPP => histidine	0,0	C02739	1-(5-Phospho-D-ribosyl)-ATP	C00119	5-Phospho-alpha-D-ribose 1-diphosphate
phosphoribosyl-ATP pyrophosphohydrolase [EC:3.6.1.31] [RN:R04035]	K01523	M00026	Histidine biosynthesis, PRPP => histidine	1,0,0,0	C02741	Phosphoribosyl-AMP	C02739	1-(5-Phospho-D-ribosyl)-ATP
phosphoribosyl-AMP cyclohydrolase [EC:3.5.4.19] [RN:R04037]	K01496	M00026	Histidine biosynthesis, PRPP => histidine	1,0,1,0	C04896	5-(5-Phospho-D-ribosylaminoformimino)-1-(5-phosphoribosyl)-imidazole-4-carboxamide	C02741	Phosphoribosyl-AMP
phosphoribosyl-ATP pyrophosphohydrolase [EC:3.6.1.31] [RN:R04035]	K11755	M00026	Histidine biosynthesis, PRPP => histidine	1,1	C02741	Phosphoribosyl-AMP	C02739	1-(5-Phospho-D-ribosyl)-ATP
phosphoribosyl-ATP pyrophosphohydrolase [EC:3.6.1.31] [RN:R04035]	K14152	M00026	Histidine biosynthesis, PRPP => histidine	1,2	C02741	Phosphoribosyl-AMP	C02739	1-(5-Phospho-D-ribosyl)-ATP
phosphoribosylformimino-5-aminoimidazole carboxamide ribotide isomerase [EC:5.3.1.16] [RN:R04640]	K01814	M00026	Histidine biosynthesis, PRPP => histidine	2,0	C04916	N-(5'-Phospho-D-1'-ribulosylformimino)-5-amino-1-(5''-phospho-D-ribosyl)-4-imidazolecarboxamide	C04896	5-(5-Phospho-D-ribosylaminoformimino)-1-(5-phosphoribosyl)-imidazole-4-carboxamide
imidazole glycerol-phosphate synthase [EC:4.3.2.10] [RN:R04558]	K02501	M00026	Histidine biosynthesis, PRPP => histidine	3,0	C04666	D-erythro-1-(Imidazol-4-yl)glycerol 3-phosphate	C04916	N-(5'-Phospho-D-1'-ribulosylformimino)-5-amino-1-(5''-phospho-D-ribosyl)-4-imidazolecarboxamide
imidazole glycerol-phosphate synthase [EC:4.3.2.10] [RN:R04558]	K02500	M00026	Histidine biosynthesis, PRPP => histidine	3,0	C04666	D-erythro-1-(Imidazol-4-yl)glycerol 3-phosphate	C04916	N-(5'-Phospho-D-1'-ribulosylformimino)-5-amino-1-(5''-phospho-D-ribosyl)-4-imidazolecarboxamide
imidazole glycerol-phosphate synthase [EC:4.3.2.10] [RN:R04558]	K01663	M00026	Histidine biosynthesis, PRPP => histidine	3,1	C04666	D-erythro-1-(Imidazol-4-yl)glycerol 3-phosphate	C04916	N-(5'-Phospho-D-1'-ribulosylformimino)-5-amino-1-(5''-phospho-D-ribosyl)-4-imidazolecarboxamide
imidazoleglycerol-phosphate dehydratase [EC:4.2.1.19] [RN:R03457]	K01693	M00026	Histidine biosynthesis, PRPP => histidine	4,0,0,0	C01267	3-(Imidazol-4-yl)-2-oxopropyl phosphate	C04666	D-erythro-1-(Imidazol-4-yl)glycerol 3-phosphate
histidinol-phosphate aminotransferase [EC:2.6.1.9] [RN:R03243]	K00817	M00026	Histidine biosynthesis, PRPP => histidine	4,0,1,0	C01100	L-Histidinol phosphate	C01267	3-(Imidazol-4-yl)-2-oxopropyl phosphate
histidinol-phosphatase [EC:3.1.3.15] [RN:R03013]	K04486	M00026	Histidine biosynthesis, PRPP => histidine	4,0,2,0	C00860	L-Histidinol	C01100	L-Histidinol phosphate
histidinol-phosphatase [EC:3.1.3.15] [RN:R03013]	K05602	M00026	Histidine biosynthesis, PRPP => histidine	4,0,2,1	C00860	L-Histidinol	C01100	L-Histidinol phosphate
histidinol-phosphatase [EC:3.1.3.15] [RN:R03013]	K18649	M00026	Histidine biosynthesis, PRPP => histidine	4,0,2,2	C00860	L-Histidinol	C01100	L-Histidinol phosphate
imidazoleglycerol-phosphate dehydratase / histidinol-phosphatase [EC:4.2.1.19 3.1.3.15] [RN:R03457 R03013]	K01089	M00026	Histidine biosynthesis, PRPP => histidine	4,1,0,0	C00860	L-Histidinol	C01100	L-Histidinol phosphate
histidinol-phosphate aminotransferase [EC:2.6.1.9] [RN:R03243]	K00817	M00026	Histidine biosynthesis, PRPP => histidine	4,1,1,0	C01100	L-Histidinol phosphate	C01267	3-(Imidazol-4-yl)-2-oxopropyl phosphate
histidinol dehydrogenase [EC:1.1.1.23] [RN:R03012 R01163]	K00013	M00026	Histidine biosynthesis, PRPP => histidine	5,0	C00135	L-Histidine	C01929	L-Histidinal
phosphoribosyl-ATP pyrophosphohydrolase [EC:3.6.1.31] [RN:R04035]	K14152	M00026	Histidine biosynthesis, PRPP => histidine	5,1	C02741	Phosphoribosyl-AMP	C02739	1-(5-Phospho-D-ribosyl)-ATP
glutamate decarboxylase [EC:4.1.1.15] [RN:R00261]	K01580	M00027	GABA (gamma-Aminobutyrate) shunt	0,0	C00334	4-Aminobutanoate	C00025	L-Glutamate
4-aminobutyrate aminotransferase [EC:2.6.1.19] [RN:R01648]	K13524	M00027	GABA (gamma-Aminobutyrate) shunt	1,0	C00232	Succinate semialdehyde	C00334	4-Aminobutanoate
4-aminobutyrate aminotransferase [EC:2.6.1.19] [RN:R01648]	K07250	M00027	GABA (gamma-Aminobutyrate) shunt	1,1	C00232	Succinate semialdehyde	C00334	4-Aminobutanoate
4-aminobutyrate aminotransferase [EC:2.6.1.19] [RN:R01648]	K00823	M00027	GABA (gamma-Aminobutyrate) shunt	1,2	C00232	Succinate semialdehyde	C00334	4-Aminobutanoate
4-aminobutyrate---pyruvate transaminase [EC:2.6.1.96] [RN:R10178]	K16871	M00027	GABA (gamma-Aminobutyrate) shunt	1,3	C00232	Succinate semialdehyde	C00334	4-Aminobutanoate
succinate-semialdehyde dehydrogenase [EC:1.2.1.16 1.2.1.24] [RN:R00713 R00714]	K00135	M00027	GABA (gamma-Aminobutyrate) shunt	2,0	C00042	Succinate	C00232	Succinate semialdehyde
succinate-semialdehyde dehydrogenase [EC:1.2.1.16 1.2.1.24] [RN:R00713 R00714]	K00139	M00027	GABA (gamma-Aminobutyrate) shunt	2,1	C00042	Succinate	C00232	Succinate semialdehyde
succinate-semialdehyde dehydrogenase [EC:1.2.1.16 1.2.1.24] [RN:R00713 R00714]	K17761	M00027	GABA (gamma-Aminobutyrate) shunt	2,2	C00042	Succinate	C00232	Succinate semialdehyde
amino-acid N-acetyltransferase [EC:2.3.1.1] [RN:R00259]	K00618	M00028	Ornithine biosynthesis, glutamate => ornithine	0,0	C00624	N-Acetyl-L-glutamate	C00025	L-Glutamate
amino-acid N-acetyltransferase [EC:2.3.1.1] [RN:R00259]	K00619	M00028	Ornithine biosynthesis, glutamate => ornithine	0,1	C00624	N-Acetyl-L-glutamate	C00025	L-Glutamate
amino-acid N-acetyltransferase [EC:2.3.1.1] [RN:R00259]	K14681	M00028	Ornithine biosynthesis, glutamate => ornithine	0,2	C00624	N-Acetyl-L-glutamate	C00025	L-Glutamate
amino-acid N-acetyltransferase [EC:2.3.1.1] [RN:R00259]	K14682	M00028	Ornithine biosynthesis, glutamate => ornithine	0,3	C00624	N-Acetyl-L-glutamate	C00025	L-Glutamate
glutamate N-acetyltransferase / amino-acid N-acetyltransferase [EC:2.3.1.35 2.3.1.1] [RN:R00259 R02282]	K00620	M00028	Ornithine biosynthesis, glutamate => ornithine	0,4	C00077	L-Ornithine	C00437	N-Acetylornithine
amino-acid N-acetyltransferase [EC:2.3.1.1] [RN:R00259]	K22477	M00028	Ornithine biosynthesis, glutamate => ornithine	0,5	C00624	N-Acetyl-L-glutamate	C00025	L-Glutamate
bifunctional N-acetylglutamate synthase/kinase [EC:2.3.1.1 2.7.2.8] [RN:R00259 R02649]	K22478	M00028	Ornithine biosynthesis, glutamate => ornithine	0,6	C04133	N-Acetyl-L-glutamate 5-phosphate	C00624	N-Acetyl-L-glutamate
acetylglutamate kinase [EC:2.7.2.8] [RN:R02649]	K00930	M00028	Ornithine biosynthesis, glutamate => ornithine	1,0,0,0	C04133	N-Acetyl-L-glutamate 5-phosphate	C00624	N-Acetyl-L-glutamate
bifunctional N-acetylglutamate synthase/kinase [EC:2.3.1.1 2.7.2.8] [RN:R00259 R02649]	K22478	M00028	Ornithine biosynthesis, glutamate => ornithine	1,0,0,1	C04133	N-Acetyl-L-glutamate 5-phosphate	C00624	N-Acetyl-L-glutamate
N-acetyl-gamma-glutamyl-phosphate reductase [EC:1.2.1.38] [RN:R03443]	K00145	M00028	Ornithine biosynthesis, glutamate => ornithine	1,0,1,0	C01250	N-Acetyl-L-glutamate 5-semialdehyde	C04133	N-Acetyl-L-glutamate 5-phosphate
N-acetyl-gamma-glutamyl-phosphate reductase / acetylglutamate kinase [EC:1.2.1.38 2.7.2.8] [RN:R02649 R03443]	K12659	M00028	Ornithine biosynthesis, glutamate => ornithine	1,1	C01250	N-Acetyl-L-glutamate 5-semialdehyde	C04133	N-Acetyl-L-glutamate 5-phosphate
acetylornithine aminotransferase [EC:2.6.1.11] [RN:R02283]	K00818	M00028	Ornithine biosynthesis, glutamate => ornithine	2,0	C00437	N-Acetylornithine	C01250	N-Acetyl-L-glutamate 5-semialdehyde
acetylornithine aminotransferase [EC:2.6.1.11] [RN:R02283]	K00821	M00028	Ornithine biosynthesis, glutamate => ornithine	2,1	C00437	N-Acetylornithine	C01250	N-Acetyl-L-glutamate 5-semialdehyde
acetylornithine deacetylase [EC:3.5.1.16] [RN:R00669]	K01438	M00028	Ornithine biosynthesis, glutamate => ornithine	3,0	C00077	L-Ornithine	C00437	N-Acetylornithine
aminoacylase [EC:3.5.1.14] [RN:R00669]	K14677	M00028	Ornithine biosynthesis, glutamate => ornithine	3,1	C00077	L-Ornithine	C00437	N-Acetylornithine
glutamate N-acetyltransferase / amino-acid N-acetyltransferase [EC:2.3.1.35 2.3.1.1] [RN:R00259 R02282]	K00620	M00028	Ornithine biosynthesis, glutamate => ornithine	3,2	C00077	L-Ornithine	C00437	N-Acetylornithine
carbamoyl-phosphate synthase (ammonia) [EC:6.3.4.16] [RN:R00149]	K01948	M00029	Urea cycle	0,0	C00169	Carbamoyl phosphate	C00014	NH3
ornithine carbamoyltransferase [EC:2.1.3.3] [RN:R01398]	K00611	M00029	Urea cycle	1,0	C00327	L-Citrulline	C00169,C00077	Carbamoyl phosphate,L-Ornithine
argininosuccinate synthase [EC:6.3.4.5] [RN:R01954]	K01940	M00029	Urea cycle	2,0	C03406	N-(L-Arginino)succinate	C00327,C00049	L-Citrulline,L-Aspartate
argininosuccinate lyase [EC:4.3.2.1] [RN:R01086]	K01755	M00029	Urea cycle	3,0	C00062,C00122	L-Arginine,Fumarate	C03406	N-(L-Arginino)succinate
argininosuccinate lyase [EC:4.3.2.1] [RN:R01086]	K14681	M00029	Urea cycle	3,1	C00062,C00122	L-Arginine,Fumarate	C03406	N-(L-Arginino)succinate
arginase [EC:3.5.3.1] [RN:R00551]	K01476	M00029	Urea cycle	4,0	C00077,C00086	L-Ornithine,Urea	C00062	L-Arginine
homocitrate synthase [EC:2.3.3.14] [RN:R00271]	K01655	M00030	Lysine biosynthesis, AAA pathway, 2-oxoglutarate => 2-aminoadipate => lysine	0,0	C01251	(R)-2-Hydroxybutane-1,2,4-tricarboxylate	C00026,C00024	2-Oxoglutarate,Acetyl-CoA
homoaconitase [EC:4.2.1.-] [RN:R03444]	K17450	M00030	Lysine biosynthesis, AAA pathway, 2-oxoglutarate => 2-aminoadipate => lysine	1,0	C04002	(Z)-But-1-ene-1,2,4-tricarboxylate	C01251	(R)-2-Hydroxybutane-1,2,4-tricarboxylate
homoaconitate hydratase [EC:4.2.1.36] [RN:R04371]	K01705	M00030	Lysine biosynthesis, AAA pathway, 2-oxoglutarate => 2-aminoadipate => lysine	2,0	C05662	Homoisocitrate	C04002	(Z)-But-1-ene-1,2,4-tricarboxylate
homoisocitrate dehydrogenase [EC:1.1.1.87] [RN:R01934]	K05824	M00030	Lysine biosynthesis, AAA pathway, 2-oxoglutarate => 2-aminoadipate => lysine	3,0	C00322	2-Oxoadipate	C05662	Homoisocitrate
2-aminoadipate transaminase [EC:2.6.1.39] [RN:R01939]	K00838	M00030	Lysine biosynthesis, AAA pathway, 2-oxoglutarate => 2-aminoadipate => lysine	4,0	C00956	L-2-Aminoadipate	C00322	2-Oxoadipate
L-2-aminoadipate reductase [EC:1.2.1.95] [RN:R03098 R04863 R04390]	K00143	M00030	Lysine biosynthesis, AAA pathway, 2-oxoglutarate => 2-aminoadipate => lysine	5,0	C04076	L-2-Aminoadipate 6-semialdehyde	C05535	alpha-Aminoadipoyl-S-acyl enzyme
saccharopine dehydrogenase (NADP+, L-glutamate forming) [EC:1.5.1.10] [RN:R02315]	K00293	M00030	Lysine biosynthesis, AAA pathway, 2-oxoglutarate => 2-aminoadipate => lysine	6,0	C00449	N6-(L-1,3-Dicarboxypropyl)-L-lysine	C04076	L-2-Aminoadipate 6-semialdehyde
saccharopine dehydrogenase, L-lysine forming [EC:1.5.1.7] [RN:R00715]	K00290	M00030	Lysine biosynthesis, AAA pathway, 2-oxoglutarate => 2-aminoadipate => lysine	7,0	C00047	L-Lysine	C00449	N6-(L-1,3-Dicarboxypropyl)-L-lysine
[lysine-biosynthesis-protein LysW]---L-2-aminoadipate ligase [EC:6.3.2.43] [RN:R09775]	K05827	M00031	Lysine biosynthesis, mediated by LysW, 2-aminoadipate => lysine	0,0	C19886	LysW-gamma-L-alpha-aminoadipate	C00956	L-2-Aminoadipate
LysW-gamma-L-alpha-aminoadipate kinase [EC:2.7.2.-] [RN:R09776]	K05828	M00031	Lysine biosynthesis, mediated by LysW, 2-aminoadipate => lysine	1,0	C19887	LysW-gamma-L-alpha-aminoadipyl 6-phosphate	C19886	LysW-gamma-L-alpha-aminoadipate
LysW-gamma-L-alpha-aminoadipyl-6-phosphate reductase [EC:1.2.1.-] [RN:R09777]	K05829	M00031	Lysine biosynthesis, mediated by LysW, 2-aminoadipate => lysine	2,0	C19888	LysW-gamma-L-alpha-aminoadipate 6-semialdehyde	C19887	LysW-gamma-L-alpha-aminoadipyl 6-phosphate
LysW-gamma-L-lysine aminotransferase [EC:2.6.1.-] [RN:R09778]	K05830	M00031	Lysine biosynthesis, mediated by LysW, 2-aminoadipate => lysine	3,0	C19889	LysW-gamma-L-lysine	C19888	LysW-gamma-L-alpha-aminoadipate 6-semialdehyde
LysW-gamma-L-lysine carboxypeptidase [RN:R09779]	K05831	M00031	Lysine biosynthesis, mediated by LysW, 2-aminoadipate => lysine	4,0	C00047	L-Lysine	C19889	LysW-gamma-L-lysine
saccharopine dehydrogenase [EC:1.5.1.7] [RN:R00715]	K00290	M00032	Lysine degradation, lysine => saccharopine => acetoacetyl-CoA	0,0,0,0	C00449	N6-(L-1,3-Dicarboxypropyl)-L-lysine	C00047	L-Lysine
saccharopine dehydrogenase [EC:1.5.1.10] [RN:R02315]	K00293	M00032	Lysine degradation, lysine => saccharopine => acetoacetyl-CoA	0,0,1,0	C04076	L-2-Aminoadipate 6-semialdehyde	C00449	N6-(L-1,3-Dicarboxypropyl)-L-lysine
alpha-aminoadipic semialdehyde synthase [EC:1.5.1.8 1.5.1.9] [RN:R00716 R02313]	K14157	M00032	Lysine degradation, lysine => saccharopine => acetoacetyl-CoA	0,1	C04076	L-2-Aminoadipate 6-semialdehyde	C00449	N6-(L-1,3-Dicarboxypropyl)-L-lysine
aminoadipate-semialdehyde dehydrogenase [EC:1.2.1.31] [RN:R03102 R03103]	K14085	M00032	Lysine degradation, lysine => saccharopine => acetoacetyl-CoA	1,0	C00956	L-2-Aminoadipate	C04076	L-2-Aminoadipate 6-semialdehyde
2-aminoadipate transaminase [EC:2.6.1.39] [RN:R01939]	K00825	M00032	Lysine degradation, lysine => saccharopine => acetoacetyl-CoA	2,0	C00322	2-Oxoadipate	C00956	L-2-Aminoadipate
probable 2-oxoglutarate dehydrogenase E1 component DHKTD1 [EC:1.2.4.2] [RN:R01933]	K15791	M00032	Lysine degradation, lysine => saccharopine => acetoacetyl-CoA	3,0	C00527	Glutaryl-CoA	C00322	2-Oxoadipate
2-oxoglutarate dehydrogenase E2 component (dihydrolipoamide [EC:2.3.1.61] [RN:R01933]	K00658	M00032	Lysine degradation, lysine => saccharopine => acetoacetyl-CoA	3,0	C00527	Glutaryl-CoA	C00322	2-Oxoadipate
dihydrolipoamide dehydrogenase [EC:1.8.1.4] [RN:R01933]	K00382	M00032	Lysine degradation, lysine => saccharopine => acetoacetyl-CoA	3,0	C00527	Glutaryl-CoA	C00322	2-Oxoadipate
glutaryl-CoA dehydrogenase [EC:1.3.8.6] [RN:R02488]	K00252	M00032	Lysine degradation, lysine => saccharopine => acetoacetyl-CoA	4,0	C00877	Crotonoyl-CoA	C00527	Glutaryl-CoA
enoyl-CoA hydratase / 3-hydroxyacyl-CoA dehydrogenase [EC:4.2.1.17 1.1.1.35] [RN:R03026 R01975]	K01825	M00032	Lysine degradation, lysine => saccharopine => acetoacetyl-CoA	5,0	C00332	Acetoacetyl-CoA	C01144	(S)-3-Hydroxybutanoyl-CoA
enoyl-CoA hydratase / 3-hydroxyacyl-CoA dehydrogenase [EC:4.2.1.17 1.1.1.35] [RN:R03026 R01975]	K01782	M00032	Lysine degradation, lysine => saccharopine => acetoacetyl-CoA	5,1	C00332	Acetoacetyl-CoA	C01144	(S)-3-Hydroxybutanoyl-CoA
enoyl-CoA hydratase / 3-hydroxyacyl-CoA dehydrogenase [EC:4.2.1.17 1.1.1.35] [RN:R03026 R01975]	K07514	M00032	Lysine degradation, lysine => saccharopine => acetoacetyl-CoA	5,2	C00332	Acetoacetyl-CoA	C01144	(S)-3-Hydroxybutanoyl-CoA
enoyl-CoA hydratase [EC:4.2.1.17] [RN:R03026]	K01692	M00032	Lysine degradation, lysine => saccharopine => acetoacetyl-CoA	5,3,0,0	C01144	(S)-3-Hydroxybutanoyl-CoA	C00877	Crotonoyl-CoA
enoyl-CoA hydratase [EC:4.2.1.17] [RN:R03026]	K07515	M00032	Lysine degradation, lysine => saccharopine => acetoacetyl-CoA	5,3,0,1	C01144	(S)-3-Hydroxybutanoyl-CoA	C00877	Crotonoyl-CoA
enoyl-CoA hydratase [EC:4.2.1.17] [RN:R03026]	K07511	M00032	Lysine degradation, lysine => saccharopine => acetoacetyl-CoA	5,3,0,2	C01144	(S)-3-Hydroxybutanoyl-CoA	C00877	Crotonoyl-CoA
3-hydroxyacyl-CoA dehydrogenase [EC:1.1.1.35] [RN:R01975]	K00022	M00032	Lysine degradation, lysine => saccharopine => acetoacetyl-CoA	5,3,1,0	C00332	Acetoacetyl-CoA	C01144	(S)-3-Hydroxybutanoyl-CoA
aspartate kinase [EC:2.7.2.4] [RN:R00480]	K00928	M00033	Ectoine biosynthesis, aspartate => ectoine	0,0	C03082	4-Phospho-L-aspartate	C00049	L-Aspartate
aspartate-semialdehyde dehydrogenase [EC:1.2.1.11] [RN:R02291]	K00133	M00033	Ectoine biosynthesis, aspartate => ectoine	1,0	C00441	L-Aspartate 4-semialdehyde	C03082	4-Phospho-L-aspartate
diaminobutyrate-2-oxoglutarate transaminase [EC:2.6.1.76] [RN:R06977]	K00836	M00033	Ectoine biosynthesis, aspartate => ectoine	2,0	C03283	L-2,4-Diaminobutanoate	C00441	L-Aspartate 4-semialdehyde
L-2,4-diaminobutyric acid acetyltransferase [EC:2.3.1.178] [RN:R06978]	K06718	M00033	Ectoine biosynthesis, aspartate => ectoine	3,0	C06442	N-gamma-Acetyldiaminobutyrate	C03283	L-2,4-Diaminobutanoate
L-ectoine synthase [EC:4.2.1.108] [RN:R06979]	K06720	M00033	Ectoine biosynthesis, aspartate => ectoine	4,0	C06231	Ectoine	C06442	N-gamma-Acetyldiaminobutyrate
S-adenosylmethionine synthetase [EC:2.5.1.6] [RN:R00177]	K00789	M00034	Methionine salvage pathway	0,0	C00019	S-Adenosyl-L-methionine	C00073	L-Methionine
S-adenosylmethionine decarboxylase [EC:4.1.1.50] [RN:R00178]	K01611	M00034	Methionine salvage pathway	1,0	C01137	S-Adenosylmethioninamine	C00019	S-Adenosyl-L-methionine
spermidine synthase [EC:2.5.1.16] [RN:R01920]	K00797	M00034	Methionine salvage pathway	2,0	C00170	5'-Methylthioadenosine	C01137	S-Adenosylmethioninamine
S-adenosylhomocysteine nucleosidase [EC:3.2.2.9] [RN:R01401]	K01243	M00034	Methionine salvage pathway	3,0,0,0	C03089	5-Methylthio-D-ribose	C00170	5'-Methylthioadenosine
S-adenosylhomocysteine nucleosidase [EC:3.2.2.9] [RN:R01401]	K18284	M00034	Methionine salvage pathway	3,0,0,1	C03089	5-Methylthio-D-ribose	C00170	5'-Methylthioadenosine
5'-methylthioadenosine nucleosidase [EC:3.2.2.16] [RN:R01401]	K01244	M00034	Methionine salvage pathway	3,0,0,2	C03089	5-Methylthio-D-ribose	C00170	5'-Methylthioadenosine
5-methylthioribose kinase [EC:2.7.1.100] [RN:R04143]	K00899	M00034	Methionine salvage pathway	3,0,1,0	C04188	S-Methyl-5-thio-D-ribose 1-phosphate	C03089	5-Methylthio-D-ribose
5'-methylthioadenosine phosphorylase [EC:2.4.2.28] [RN:R01402]	K00772	M00034	Methionine salvage pathway	3,1	C00147	Adenine; 6-Aminopurine	C00170	5'-Methylthioadenosine
methylthioribose-1-phosphate isomerase [EC:5.3.1.23] [RN:R04420]	K08963	M00034	Methionine salvage pathway	4,0	C04582	S-Methyl-5-thio-D-ribulose 1-phosphate	C04188	S-Methyl-5-thio-D-ribose 1-phosphate
methylthioribulose-1-phosphate dehydratase [EC:4.2.1.109] [RN:R07392]	K16054	M00034	Methionine salvage pathway	5,0	C15650	2,3-Diketo-5-methylthiopentyl-1-phosphate	C04582	S-Methyl-5-thio-D-ribulose 1-phosphate
methylthioribulose-1-phosphate dehydratase [EC:4.2.1.109] [RN:R07392]	K08964	M00034	Methionine salvage pathway	5,1,0,0	C15650	2,3-Diketo-5-methylthiopentyl-1-phosphate	C04582	S-Methyl-5-thio-D-ribulose 1-phosphate
enolase-phosphatase E1 [EC:3.1.3.77] [RN:R07395]	K09880	M00034	Methionine salvage pathway	5,1,1,0	C15606	1,2-Dihydroxy-5-(methylthio)pent-1-en-3-one	C15650	2,3-Diketo-5-methylthiopentyl-1-phosphate
2,3-diketo-5-methylthiopentyl-1-phosphate enolase [EC:5.3.2.5] [RN:R07393]	K08965	M00034	Methionine salvage pathway	5,1,1,1,0,0	C15651	2-Hydroxy-3-keto-5-methylthiopentenyl-1-phosphate	C15650	2,3-Diketo-5-methylthiopentyl-1-phosphate
2-hydroxy-3-keto-5-methylthiopentenyl-1-phosphate phosphatase [EC:3.1.3.87] [RN:R07394]	K08966	M00034	Methionine salvage pathway	5,1,1,1,1,0	C15606	1,2-Dihydroxy-5-(methylthio)pent-1-en-3-one	C15651	2-Hydroxy-3-keto-5-methylthiopentenyl-1-phosphate
1,2-dihydroxy-3-keto-5-methylthiopentene dioxygenase [EC:1.13.11.53] [RN:R07364]	K08967	M00034	Methionine salvage pathway	6,0	C01180	4-Methylthio-2-oxobutanoic acid	C15606	1,2-Dihydroxy-5-(methylthio)pent-1-en-3-one
tyrosine aminotransferase [EC:2.6.1.5] [RN:R07396]	K00815	M00034	Methionine salvage pathway	7,0	C00073	L-Methionine	C01180	4-Methylthio-2-oxobutanoic acid
aminotransferase [EC:2.6.1.-] [RN:R07396]	K08969	M00034	Methionine salvage pathway	7,1	C00073	L-Methionine	C01180	4-Methylthio-2-oxobutanoic acid
aromatic-amino-acid transaminase [EC:2.6.1.57] [RN:R07396]	K00832	M00034	Methionine salvage pathway	7,2	C00073	L-Methionine	C01180	4-Methylthio-2-oxobutanoic acid
aromatic amino acid aminotransferase [EC:2.6.1.57] [RN:R07396]	K00838	M00034	Methionine salvage pathway	7,3	C00073	L-Methionine	C01180	4-Methylthio-2-oxobutanoic acid
S-adenosylmethionine synthetase [EC:2.5.1.6] [RN:R00177]	K00789	M00035	Methionine degradation	0,0	C00019	S-Adenosyl-L-methionine	C00073	L-Methionine
DNA (cytosine-5-)-methyltransferase [EC:2.1.1.37] [RN:R04858]	K00558	M00035	Methionine degradation	1,0	C00021	S-Adenosyl-L-homocysteine	C00019	S-Adenosyl-L-methionine
DNA (cytosine-5-)-methyltransferase [EC:2.1.1.37] [RN:R04858]	K17398	M00035	Methionine degradation	1,1	C00021	S-Adenosyl-L-homocysteine	C00019	S-Adenosyl-L-methionine
DNA (cytosine-5-)-methyltransferase [EC:2.1.1.37] [RN:R04858]	K17399	M00035	Methionine degradation	1,2	C00021	S-Adenosyl-L-homocysteine	C00019	S-Adenosyl-L-methionine
adenosylhomocysteinase [EC:3.3.1.1] [RN:R00192]	K01251	M00035	Methionine degradation	2,0	C00155	L-Homocysteine	C00021	S-Adenosyl-L-homocysteine
cystathionine beta-synthase [EC:4.2.1.22] [RN:R01290]	K01697	M00035	Methionine degradation	3,0	C02291	L-Cystathionine	C00065,C00155	L-Serine,L-Homocysteine
cystathionine beta-synthase [EC:4.2.1.22] [RN:R01290]	K10150	M00035	Methionine degradation	3,1	C02291	L-Cystathionine	C00065,C00155	L-Serine,L-Homocysteine
branched-chain amino acid aminotransferase [EC:2.6.1.42] [RN:R01090]	K00826	M00036	Leucine degradation, leucine => acetoacetate + acetyl-CoA	0,0	C00233	4-Methyl-2-oxopentanoate	C00123	L-Leucine
2-oxoisovalerate dehydrogenase [EC:1.2.4.4] [RN:R07601 R07602]	K00166	M00036	Leucine degradation, leucine => acetoacetate + acetyl-CoA	1,0	C15975	[Dihydrolipoyllysine-residue (2-methylpropanoyl)transferase] S-(3-methylbutanoyl)dihydrolipoyllysine	C00233,C15972	4-Methyl-2-oxopentanoate,Enzyme N6-(lipoyl)lysine
2-oxoisovalerate dehydrogenase [EC:1.2.4.4] [RN:R07601 R07602]	K00167	M00036	Leucine degradation, leucine => acetoacetate + acetyl-CoA	1,0	C15975	[Dihydrolipoyllysine-residue (2-methylpropanoyl)transferase] S-(3-methylbutanoyl)dihydrolipoyllysine	C00233,C15972	4-Methyl-2-oxopentanoate,Enzyme N6-(lipoyl)lysine
2-oxoisovalerate dehydrogenase [EC:1.2.4.4] [RN:R07601 R07602]	K11381	M00036	Leucine degradation, leucine => acetoacetate + acetyl-CoA	1,0	C15975	[Dihydrolipoyllysine-residue (2-methylpropanoyl)transferase] S-(3-methylbutanoyl)dihydrolipoyllysine	C00233,C15972	4-Methyl-2-oxopentanoate,Enzyme N6-(lipoyl)lysine
2-oxoisovalerate dehydrogenase [EC:2.3.1.168] [RN:R04097]	K09699	M00036	Leucine degradation, leucine => acetoacetate + acetyl-CoA	1,0	C02939,C15973	3-Methylbutanoyl-CoA,Enzyme N6-(dihydrolipoyl)lysine	C15975	[Dihydrolipoyllysine-residue (2-methylpropanoyl)transferase] S-(3-methylbutanoyl)dihydrolipoyllysine
dihydrolipoamide dehydrogenase [EC:1.8.1.4] [RN:R07618]	K00382	M00036	Leucine degradation, leucine => acetoacetate + acetyl-CoA	1,0	C15972	Enzyme N6-(lipoyl)lysine	C15973	Enzyme N6-(dihydrolipoyl)lysine
isovaleryl-CoA dehydrogenase [EC:1.3.99.10] [RN:R04095]	K00253	M00036	Leucine degradation, leucine => acetoacetate + acetyl-CoA	2,0	C03069	3-Methylcrotonyl-CoA	C02939	3-Methylbutanoyl-CoA
acyl-CoA dehydrogenase [EC:1.3.8.7] [RN:R04095]	K00249	M00036	Leucine degradation, leucine => acetoacetate + acetyl-CoA	2,1	C03069	3-Methylcrotonyl-CoA	C02939	3-Methylbutanoyl-CoA
3-methylcrotonyl-CoA carboxylase [EC:6.4.1.4] [RN:R04138]	K01968	M00036	Leucine degradation, leucine => acetoacetate + acetyl-CoA	3,0	C03231	3-Methylglutaconyl-CoA	C03069	3-Methylcrotonyl-CoA
3-methylcrotonyl-CoA carboxylase [EC:6.4.1.4] [RN:R04138]	K01969	M00036	Leucine degradation, leucine => acetoacetate + acetyl-CoA	3,0	C03231	3-Methylglutaconyl-CoA	C03069	3-Methylcrotonyl-CoA
methylglutaconyl-CoA hydratase [EC:4.2.1.18] [RN:R02085]	K05607	M00036	Leucine degradation, leucine => acetoacetate + acetyl-CoA	4,0	C00356	(S)-3-Hydroxy-3-methylglutaryl-CoA	C03231	3-Methylglutaconyl-CoA
methylglutaconyl-CoA hydratase [EC:4.2.1.18] [RN:R02085]	K13766	M00036	Leucine degradation, leucine => acetoacetate + acetyl-CoA	4,1	C00356	(S)-3-Hydroxy-3-methylglutaryl-CoA	C03231	3-Methylglutaconyl-CoA
hydroxymethylglutaryl-CoA lyase [EC:4.1.3.4] [RN:R01360]	K01640	M00036	Leucine degradation, leucine => acetoacetate + acetyl-CoA	5,0	C00164	Acetoacetate	C00356	(S)-3-Hydroxy-3-methylglutaryl-CoA
tryptophan 5-monooxygenase [EC:1.14.16.4] [RN:R01814]	K00502	M00037	Melatonin biosynthesis, tryptophan => serotonin => melatonin	0,0	C00643	5-Hydroxy-L-tryptophan	C00078	L-Tryptophan
aromatic-L-amino-acid decarboxylase [EC:4.1.1.28] [RN:R02701]	K01593	M00037	Melatonin biosynthesis, tryptophan => serotonin => melatonin	1,0	C00780	Serotonin	C00643	5-Hydroxy-L-tryptophan
arylalkylamine N-acetyltransferase [EC:2.3.1.87] [RN:R02911]	K00669	M00037	Melatonin biosynthesis, tryptophan => serotonin => melatonin	2,0	C00978	N-Acetylserotonin	C00780	Serotonin
arylalkylamine N-acetyltransferase [EC:2.3.1.87] [RN:R02911]	K22450	M00037	Melatonin biosynthesis, tryptophan => serotonin => melatonin	2,1	C00978	N-Acetylserotonin	C00780	Serotonin
acetylserotonin N-methyltransferase [EC:2.1.1.4] [RN:R03130]	K00543	M00037	Melatonin biosynthesis, tryptophan => serotonin => melatonin	3,0	C01598	Melatonin	C00978	N-Acetylserotonin
tryptophan 2,3-dioxygenase [EC:1.13.11.11] [RN:R00678]	K00453	M00038	Tryptophan metabolism, tryptophan => kynurenine => 2-aminomuconate	0,0	C02700	L-Formylkynurenine	C00078	L-Tryptophan
indoleamine 2,3-dioxygenase [EC:1.13.11.52] [RN:R00678]	K00463	M00038	Tryptophan metabolism, tryptophan => kynurenine => 2-aminomuconate	0,1	C02700	L-Formylkynurenine	C00078	L-Tryptophan
arylformamidase [EC:3.5.1.9] [RN:R01959]	K01432	M00038	Tryptophan metabolism, tryptophan => kynurenine => 2-aminomuconate	1,0	C00328	L-Kynurenine	C02700	L-Formylkynurenine
arylformamidase [EC:3.5.1.9] [RN:R01959]	K14263	M00038	Tryptophan metabolism, tryptophan => kynurenine => 2-aminomuconate	1,1	C00328	L-Kynurenine	C02700	L-Formylkynurenine
arylformamidase [EC:3.5.1.9] [RN:R01959]	K07130	M00038	Tryptophan metabolism, tryptophan => kynurenine => 2-aminomuconate	1,2	C00328	L-Kynurenine	C02700	L-Formylkynurenine
kynurenine 3-monooxygenase [EC:1.14.13.9] [RN:R01960]	K00486	M00038	Tryptophan metabolism, tryptophan => kynurenine => 2-aminomuconate	2,0	C03227	3-Hydroxy-L-kynurenine	C00328	L-Kynurenine
kynureninase [EC:3.7.1.3] [RN:R02668]	K01556	M00038	Tryptophan metabolism, tryptophan => kynurenine => 2-aminomuconate	3,0	C00632	3-Hydroxyanthranilate	C03227	3-Hydroxy-L-kynurenine
3-hydroxyanthranilate 3,4-dioxygenase [EC:1.13.11.6] [RN:R02665]	K00452	M00038	Tryptophan metabolism, tryptophan => kynurenine => 2-aminomuconate	4,0	C04409	2-Amino-3-carboxymuconate semialdehyde	C00632	3-Hydroxyanthranilate
aminocarboxymuconate-semialdehyde decarboxylase [EC:4.1.1.45] [RN:R04323]	K03392	M00038	Tryptophan metabolism, tryptophan => kynurenine => 2-aminomuconate	5,0	C03824	2-Aminomuconate semialdehyde	C04409	2-Amino-3-carboxymuconate semialdehyde
aminomuconate-semialdehyde dehydrogenase [EC:1.2.1.32] [RN:R03889]	K10217	M00038	Tryptophan metabolism, tryptophan => kynurenine => 2-aminomuconate	6,0	C02220	2-Aminomuconate	C03824	2-Aminomuconate semialdehyde
aminomuconate-semialdehyde dehydrogenase [EC:1.2.1.32] [RN:R03889]	K23234	M00038	Tryptophan metabolism, tryptophan => kynurenine => 2-aminomuconate	6,1	C02220	2-Aminomuconate	C03824	2-Aminomuconate semialdehyde
phenylalanine ammonia-lyase [EC:4.3.1.24] [RN:R00679]	K10775	M00039	Monolignol biosynthesis, phenylalanine/tyrosine => monolignol	0,0
phenylalanine/tyrosine ammonia-lyase [EC:4.3.1.25] [RN:R00697 R00737]	K13064	M00039	Monolignol biosynthesis, phenylalanine/tyrosine => monolignol	0,1	C00811	4-Coumarate	C00082	L-Tyrosine
trans-cinnamate 4-monooxygenase [EC:1.14.14.91] [RN:R02253]	K00487	M00039	Monolignol biosynthesis, phenylalanine/tyrosine => monolignol	1,0	C00811	4-Coumarate	C00423	trans-Cinnamate
4-coumarate--CoA ligase [EC:6.2.1.12] [RN:R01616 R01943]	K01904	M00039	Monolignol biosynthesis, phenylalanine/tyrosine => monolignol	2,0	C00223	p-Coumaroyl-CoA	C00811	4-Coumarate
shikimate O-hydroxycinnamoyltransferase [EC:2.3.1.133] [RN:R02416 R07433]	K13065	M00039	Monolignol biosynthesis, phenylalanine/tyrosine => monolignol	3,0	C00323	Caffeoyl-CoA	C10434	5-O-Caffeoylshikimic acid
5-O-(4-coumaroyl)-D-quinate 3'-monooxygenase [EC:1.14.14.96] [RN:R06582]	K09754	M00039	Monolignol biosynthesis, phenylalanine/tyrosine => monolignol	4,0	C10434	5-O-Caffeoylshikimic acid	C02947	4-Coumaroylshikimate
caffeoyl-CoA O-methyltransferase [EC:2.1.1.104] [RN:R01942]	K00588	M00039	Monolignol biosynthesis, phenylalanine/tyrosine => monolignol	5,0	C00406	Feruloyl-CoA	C00323	Caffeoyl-CoA
cinnamoyl-CoA reductase [EC:1.2.1.44] [RN:R01615 R02193]	K09753	M00039	Monolignol biosynthesis, phenylalanine/tyrosine => monolignol	6,0	C02666	Coniferyl aldehyde	C00406	Feruloyl-CoA
ferulate-5-hydroxylase [EC:1.14.-.-] [RN:R06572]	K09755	M00039	Monolignol biosynthesis, phenylalanine/tyrosine => monolignol	7,0	C12204	5-Hydroxyconiferaldehyde	C02666	Coniferyl aldehyde
caffeic acid 3-O-methyltransferase [EC:2.1.1.68] [RN:R06576]	K13066	M00039	Monolignol biosynthesis, phenylalanine/tyrosine => monolignol	8,0	C05610	Sinapoyl aldehyde	C12204	5-Hydroxyconiferaldehyde
cinnamyl-alcohol dehydrogenase [EC:1.1.1.195] [RN:R07437 R02593 R03918]	K00083	M00039	Monolignol biosynthesis, phenylalanine/tyrosine => monolignol	9,0	C02325	Sinapyl alcohol	C05610	Sinapoyl aldehyde
cinnamyl-alcohol dehydrogenase [EC:1.1.1.195] [RN:R07437 R02593 R03918]	K22395	M00039	Monolignol biosynthesis, phenylalanine/tyrosine => monolignol	9,1	C02325	Sinapyl alcohol	C05610	Sinapoyl aldehyde
aromatic-amino-acid transaminase [EC:2.6.1.57] [RN:R01731]	K00832	M00040	Tyrosine biosynthesis, prephanate => pretyrosine => tyrosine	0,0	C00826	L-Arogenate	C00254	Prephenate
aspartate-prephenate aminotransferase [EC:2.6.1.78] [RN:R01731]	K15849	M00040	Tyrosine biosynthesis, prephanate => pretyrosine => tyrosine	0,1	C00826	L-Arogenate	C00254	Prephenate
cyclohexadienyl dehydrogenase [EC:1.3.1.43] [RN:R00732]	K00220	M00040	Tyrosine biosynthesis, prephanate => pretyrosine => tyrosine	1,0	C00082	L-Tyrosine	C00826	L-Arogenate
arogenate dehydrogenase (NADP+) [EC:1.3.1.78] [RN:R00733]	K15226	M00040	Tyrosine biosynthesis, prephanate => pretyrosine => tyrosine	1,1	C00082	L-Tyrosine	C00826	L-Arogenate
arogenate dehydrogenase (NADP+) [EC:1.3.1.78] [RN:R00733]	K15227	M00040	Tyrosine biosynthesis, prephanate => pretyrosine => tyrosine	1,2	C00082	L-Tyrosine	C00826	L-Arogenate
tyrosinase [EC:1.14.18.1] [RN:R00731]	K00505	M00042	Catecholamine biosynthesis, tyrosine => dopamine => noradrenaline => adrenaline	0,0	C00355	3,4-Dihydroxy-L-phenylalanine	C00082	L-Tyrosine
tyrosine 3-monooxygenase [EC:1.14.16.2] [RN:R01815]	K00501	M00042	Catecholamine biosynthesis, tyrosine => dopamine => noradrenaline => adrenaline	0,1	C00355	3,4-Dihydroxy-L-phenylalanine	C00082	L-Tyrosine
tyrosine decarboxylase [EC:4.1.1.25] [RN:R02080]	K01592	M00042	Catecholamine biosynthesis, tyrosine => dopamine => noradrenaline => adrenaline	1,0	C03758	4-(2-Aminoethyl)-1,2-benzenediol	C00355	3,4-Dihydroxy-L-phenylalanine
aromatic-L-amino-acid decarboxylase [EC:4.1.1.28] [RN:R02080]	K01593	M00042	Catecholamine biosynthesis, tyrosine => dopamine => noradrenaline => adrenaline	1,1	C03758	4-(2-Aminoethyl)-1,2-benzenediol	C00355	3,4-Dihydroxy-L-phenylalanine
dopamine beta-monooxygenase [EC:1.14.17.1] [RN:R02535]	K00503	M00042	Catecholamine biosynthesis, tyrosine => dopamine => noradrenaline => adrenaline	2,0	C00547	L-Noradrenaline	C03758	4-(2-Aminoethyl)-1,2-benzenediol
phenylethanolamine N-methyltransferase [EC:2.1.1.28] [RN:R02533]	K00553	M00042	Catecholamine biosynthesis, tyrosine => dopamine => noradrenaline => adrenaline	3,0	C00788	L-Adrenaline	C00547	L-Noradrenaline
thyroid peroxidase [EC:1.11.1.8] [RN:R03539 R03973 R03953]	K00431	M00043	Thyroid hormone biosynthesis, tyrosine => triiodothyronine/thyroxine	0,0	C02465	Triiodothyronine	C01060	3,5-Diiodo-L-tyrosine
tyrosine aminotransferase [EC:2.6.1.5] [RN:R00734]	K00815	M00044	Tyrosine degradation, tyrosine => homogentisate	0,0	C01179	3-(4-Hydroxyphenyl)pyruvate	C00082	L-Tyrosine
tyrosine aminotransferase [EC:2.6.1.5] [RN:R00734]	K00838	M00044	Tyrosine degradation, tyrosine => homogentisate	0,1	C01179	3-(4-Hydroxyphenyl)pyruvate	C00082	L-Tyrosine
L-amino-acid oxidase [EC:1.4.3.2] [RN:R00729]	K03334	M00044	Tyrosine degradation, tyrosine => homogentisate	0,2	C01179	3-(4-Hydroxyphenyl)pyruvate	C00082	L-Tyrosine
4-hydroxyphenylpyruvate dioxygenase [EC:1.13.11.27] [RN:R02521]	K00457	M00044	Tyrosine degradation, tyrosine => homogentisate	1,0	C00544	Homogentisate	C01179	3-(4-Hydroxyphenyl)pyruvate
homogentisate 1,2-dioxygenase [EC:1.13.11.5] [RN:R02519]	K00451	M00044	Tyrosine degradation, tyrosine => homogentisate	2,0	C01036	4-Maleylacetoacetate	C00544	Homogentisate
maleylacetoacetate isomerase [EC:5.2.1.2] [RN:R03181]	K01800	M00044	Tyrosine degradation, tyrosine => homogentisate	3,0	C01061	4-Fumarylacetoacetate	C01036	4-Maleylacetoacetate
fumarylacetoacetase [EC:3.7.1.2] [RN:R01364]	K01555	M00044	Tyrosine degradation, tyrosine => homogentisate	4,0	C00164,C00122	Acetoacetate,Fumarate	C01061	4-Fumarylacetoacetate
fumarylacetoacetate (FAA) hydrolase [EC:3.7.1.2] [RN:R01364]	K16171	M00044	Tyrosine degradation, tyrosine => homogentisate	4,1	C00164,C00122	Acetoacetate,Fumarate	C01061	4-Fumarylacetoacetate
histidine ammonia-lyase [EC:4.3.1.3] [RN:R01168]	K01745	M00045	Histidine degradation, histidine => N-formiminoglutamate => glutamate	0,0	C00785	Urocanate	C00135	L-Histidine
urocanate hydratase [EC:4.2.1.49] [RN:R02914]	K01712	M00045	Histidine degradation, histidine => N-formiminoglutamate => glutamate	1,0	C03680	4-Imidazolone-5-propanoate	C00785	Urocanate
imidazolonepropionase [EC:3.5.2.7] [RN:R02288]	K01468	M00045	Histidine degradation, histidine => N-formiminoglutamate => glutamate	2,0	C00439	N-Formimino-L-glutamate	C03680	4-Imidazolone-5-propanoate
formiminoglutamase [EC:3.5.3.8] [RN:R02285]	K01479	M00045	Histidine degradation, histidine => N-formiminoglutamate => glutamate	3,0	C00025	L-Glutamate	C00439	N-Formimino-L-glutamate
glutamate formiminotransferase [EC:2.1.2.5] [RN:R02287]	K00603	M00045	Histidine degradation, histidine => N-formiminoglutamate => glutamate	3,1	C00025	L-Glutamate	C00439	N-Formimino-L-glutamate
glutamate formiminotransferase [EC:2.1.2.5] [RN:R02287]	K13990	M00045	Histidine degradation, histidine => N-formiminoglutamate => glutamate	3,2	C00025	L-Glutamate	C00439	N-Formimino-L-glutamate
formimidoylglutamate deiminase [EC:3.5.3.13] [RN:R02286]	K05603	M00045	Histidine degradation, histidine => N-formiminoglutamate => glutamate	3,3,0,0	C01045	N-Formyl-L-glutamate	C00439	N-Formimino-L-glutamate
N-formylglutamate deformylase [EC:3.5.1.68] [RN:R00525]	K01458	M00045	Histidine degradation, histidine => N-formiminoglutamate => glutamate	3,3,1,0	C00025	L-Glutamate	C01045	N-Formyl-L-glutamate
dihydropyrimidine dehydrogenase (NADP+) [EC:1.3.1.2] [RN:R00978 R01415]	K00207	M00046	Pyrimidine degradation, uracil => beta-alanine, thymine => 3-aminoisobutanoate	0,0	C21028	(R)-5,6-Dihydrothymine	C00178	Thymine
dihydropyrimidine dehydrogenase (NAD+) [EC:1.3.1.1] [RN:R00977 R11026]	K17722	M00046	Pyrimidine degradation, uracil => beta-alanine, thymine => 3-aminoisobutanoate	0,1	C21028	(R)-5,6-Dihydrothymine	C00178	Thymine
dihydropyrimidine dehydrogenase (NAD+) [EC:1.3.1.1] [RN:R00977 R11026]	K17723	M00046	Pyrimidine degradation, uracil => beta-alanine, thymine => 3-aminoisobutanoate	0,1	C21028	(R)-5,6-Dihydrothymine	C00178	Thymine
dihydropyrimidinase [EC:3.5.2.2] [RN:R02269 R03055]	K01464	M00046	Pyrimidine degradation, uracil => beta-alanine, thymine => 3-aminoisobutanoate	1,0	C21029	(R)-3-Ureidoisobutyrate	C21028	(R)-5,6-Dihydrothymine
beta-ureidopropionase [EC:3.5.1.6] [RN:R00905 R04666]	K01431	M00046	Pyrimidine degradation, uracil => beta-alanine, thymine => 3-aminoisobutanoate	2,0	C01205	(R)-3-Amino-2-methylpropanoate	C21029	(R)-3-Ureidoisobutyrate
beta-ureidopropionase [EC:3.5.1.6] [RN:R00905 R04666]	K06016	M00046	Pyrimidine degradation, uracil => beta-alanine, thymine => 3-aminoisobutanoate	2,1	C01205	(R)-3-Amino-2-methylpropanoate	C21029	(R)-3-Ureidoisobutyrate
glycine amidinotransferase [EC:2.1.4.1] [RN:R00565]	K00613	M00047	Creatine pathway	0,0	C00581	Guanidinoacetate	C00062	L-Arginine
guanidinoacetate N-methyltransferase [EC:2.1.1.2] [RN:R01883]	K00542	M00047	Creatine pathway	1,0	C00300	Creatine	C00581	Guanidinoacetate
creatine kinase [EC:2.7.3.2] [RN:R01881]	K00933	M00047	Creatine pathway	2,0	C02305	Phosphocreatine	C00300	Creatine
amidophosphoribosyltransferase [EC:2.4.2.14] [RN:R01072]	K00764	M00048	Inosine monophosphate biosynthesis, PRPP + glutamine => IMP	0,0	C03090	5-Phosphoribosylamine	C00119,C00064	5-Phospho-alpha-D-ribose 1-diphosphate,L-Glutamine
phosphoribosylamine--glycine ligase [EC:6.3.4.13] [RN:R04144]	K01945	M00048	Inosine monophosphate biosynthesis, PRPP + glutamine => IMP	1,0	C03838	5'-Phosphoribosylglycinamide	C03090	5-Phosphoribosylamine
phosphoribosylamine--glycine ligase [EC:6.3.4.13] [RN:R04144]	K11787	M00048	Inosine monophosphate biosynthesis, PRPP + glutamine => IMP	1,1	C03838	5'-Phosphoribosylglycinamide	C03090	5-Phosphoribosylamine
phosphoribosylamine--glycine ligase [EC:6.3.4.13] [RN:R04144]	K11788	M00048	Inosine monophosphate biosynthesis, PRPP + glutamine => IMP	1,2	C03838	5'-Phosphoribosylglycinamide	C03090	5-Phosphoribosylamine
fusion protein PurCD [EC:6.3.2.6 6.3.4.13] [RN:R04144 R04591]	K13713	M00048	Inosine monophosphate biosynthesis, PRPP + glutamine => IMP	1,3	C04823	1-(5'-Phosphoribosyl)-5-amino-4-(N-succinocarboxamide)-imidazole	C04751	1-(5-Phospho-D-ribosyl)-5-amino-4-imidazolecarboxylate
phosphoribosylglycinamide formyltransferase [EC:2.1.2.2] [RN:R04325]	K00601	M00048	Inosine monophosphate biosynthesis, PRPP + glutamine => IMP	2,0	C04376	5'-Phosphoribosyl-N-formylglycinamide	C03838	5'-Phosphoribosylglycinamide
phosphoribosylglycinamide formyltransferase [EC:2.1.2.2] [RN:R04325]	K11175	M00048	Inosine monophosphate biosynthesis, PRPP + glutamine => IMP	2,1	C04376	5'-Phosphoribosyl-N-formylglycinamide	C03838	5'-Phosphoribosylglycinamide
phosphoribosylglycinamide formyltransferase [EC:2.1.2.2] [RN:R04325]	K08289	M00048	Inosine monophosphate biosynthesis, PRPP + glutamine => IMP	2,2	C04376	5'-Phosphoribosyl-N-formylglycinamide	C03838	5'-Phosphoribosylglycinamide
phosphoribosylamine--glycine ligase [EC:6.3.4.13] [RN:R04144]	K11787	M00048	Inosine monophosphate biosynthesis, PRPP + glutamine => IMP	2,3	C03838	5'-Phosphoribosylglycinamide	C03090	5-Phosphoribosylamine
phosphoribosylglycinamide formyltransferase [EC:2.1.2.2] [RN:R04325]	K01492	M00048	Inosine monophosphate biosynthesis, PRPP + glutamine => IMP	2,4	C04376	5'-Phosphoribosyl-N-formylglycinamide	C03838	5'-Phosphoribosylglycinamide
phosphoribosylformylglycinamidine synthase [EC:6.3.5.3] [RN:R04463]	K01952	M00048	Inosine monophosphate biosynthesis, PRPP + glutamine => IMP	3,0	C04640	2-(Formamido)-N1-(5'-phosphoribosyl)acetamidine	C04376	5'-Phosphoribosyl-N-formylglycinamide
phosphoribosylformylglycinamidine synthase [EC:6.3.5.3] [RN:R04463]	K23269	M00048	Inosine monophosphate biosynthesis, PRPP + glutamine => IMP	3,1	C04640	2-(Formamido)-N1-(5'-phosphoribosyl)acetamidine	C04376	5'-Phosphoribosyl-N-formylglycinamide
phosphoribosylformylglycinamidine synthase [EC:6.3.5.3] [RN:R04463]	K23264	M00048	Inosine monophosphate biosynthesis, PRPP + glutamine => IMP	3,1	C04640	2-(Formamido)-N1-(5'-phosphoribosyl)acetamidine	C04376	5'-Phosphoribosyl-N-formylglycinamide
phosphoribosylformylglycinamidine synthase [EC:6.3.5.3] [RN:R04463]	K23265	M00048	Inosine monophosphate biosynthesis, PRPP + glutamine => IMP	3,1	C04640	2-(Formamido)-N1-(5'-phosphoribosyl)acetamidine	C04376	5'-Phosphoribosyl-N-formylglycinamide
phosphoribosylformylglycinamidine synthase [EC:6.3.5.3] [RN:R04463]	K23270	M00048	Inosine monophosphate biosynthesis, PRPP + glutamine => IMP	3,2	C04640	2-(Formamido)-N1-(5'-phosphoribosyl)acetamidine	C04376	5'-Phosphoribosyl-N-formylglycinamide
phosphoribosylformylglycinamidine synthase [EC:6.3.5.3] [RN:R04463]	K23265	M00048	Inosine monophosphate biosynthesis, PRPP + glutamine => IMP	3,2	C04640	2-(Formamido)-N1-(5'-phosphoribosyl)acetamidine	C04376	5'-Phosphoribosyl-N-formylglycinamide
phosphoribosylformylglycinamidine cyclo-ligase [EC:6.3.3.1] [RN:R04208]	K01933	M00048	Inosine monophosphate biosynthesis, PRPP + glutamine => IMP	4,0	C03373	Aminoimidazole ribotide	C04640	2-(Formamido)-N1-(5'-phosphoribosyl)acetamidine
phosphoribosylamine--glycine ligase [EC:6.3.4.13] [RN:R04144]	K11787	M00048	Inosine monophosphate biosynthesis, PRPP + glutamine => IMP	4,1	C03838	5'-Phosphoribosylglycinamide	C03090	5-Phosphoribosylamine
phosphoribosylamine--glycine ligase [EC:6.3.4.13] [RN:R04144]	K11788	M00048	Inosine monophosphate biosynthesis, PRPP + glutamine => IMP	4,2,0,0	C03838	5'-Phosphoribosylglycinamide	C03090	5-Phosphoribosylamine
phosphoribosylaminoimidazole carboxylase [EC:4.1.1.21] [RN:R04209]	K01587	M00048	Inosine monophosphate biosynthesis, PRPP + glutamine => IMP	4,2,1,0	C04751	1-(5-Phospho-D-ribosyl)-5-amino-4-imidazolecarboxylate	C03373	Aminoimidazole ribotide
phosphoribosylaminoimidazole carboxylase [EC:4.1.1.21] [RN:R04209]	K11808	M00048	Inosine monophosphate biosynthesis, PRPP + glutamine => IMP	4,2,1,1	C04751	1-(5-Phospho-D-ribosyl)-5-amino-4-imidazolecarboxylate	C03373	Aminoimidazole ribotide
5-(carboxyamino)imidazole ribonucleotide synthase [EC:6.3.4.18] [RN:R07405]	K01589	M00048	Inosine monophosphate biosynthesis, PRPP + glutamine => IMP	4,2,1,2,0,0	C04751	1-(5-Phospho-D-ribosyl)-5-amino-4-imidazolecarboxylate	C15667	5-Carboxyamino-1-(5-phospho-D-ribosyl)imidazole
5-(carboxyamino)imidazole ribonucleotide mutase [EC:5.4.99.18] [RN:R07404]	K01588	M00048	Inosine monophosphate biosynthesis, PRPP + glutamine => IMP	4,2,1,2,1,0	C15667	5-Carboxyamino-1-(5-phospho-D-ribosyl)imidazole	C03373	Aminoimidazole ribotide
phosphoribosylaminoimidazole-succinocarboxamide synthase [EC:6.3.2.6] [RN:R04591]	K01923	M00048	Inosine monophosphate biosynthesis, PRPP + glutamine => IMP	5,0	C04823	1-(5'-Phosphoribosyl)-5-amino-4-(N-succinocarboxamide)-imidazole	C04751	1-(5-Phospho-D-ribosyl)-5-amino-4-imidazolecarboxylate
phosphoribosylaminoimidazole carboxylase [EC:4.1.1.21] [RN:R04209]	K01587	M00048	Inosine monophosphate biosynthesis, PRPP + glutamine => IMP	5,1	C04751	1-(5-Phospho-D-ribosyl)-5-amino-4-imidazolecarboxylate	C03373	Aminoimidazole ribotide
fusion protein PurCD [EC:6.3.2.6 6.3.4.13] [RN:R04144 R04591]	K13713	M00048	Inosine monophosphate biosynthesis, PRPP + glutamine => IMP	5,2	C04823	1-(5'-Phosphoribosyl)-5-amino-4-(N-succinocarboxamide)-imidazole	C04751	1-(5-Phospho-D-ribosyl)-5-amino-4-imidazolecarboxylate
adenylosuccinate lyase [EC:4.3.2.2] [RN:R04559]	K01756	M00048	Inosine monophosphate biosynthesis, PRPP + glutamine => IMP	6,0	C04677	1-(5'-Phosphoribosyl)-5-amino-4-imidazolecarboxamide	C04823	1-(5'-Phosphoribosyl)-5-amino-4-(N-succinocarboxamide)-imidazole
phosphoribosylaminoimidazolecarboxamide formyltransferase / IMP cyclohydrolase [EC:2.1.2.3 3.5.4.10] [RN:R04560 R01127]	K00602	M00048	Inosine monophosphate biosynthesis, PRPP + glutamine => IMP	7,0	C00130	IMP	C04734	1-(5'-Phosphoribosyl)-5-formamido-4-imidazolecarboxamide
phosphoribosylglycinamide formyltransferase [EC:2.1.2.2] [RN:R04325]	K01492	M00048	Inosine monophosphate biosynthesis, PRPP + glutamine => IMP	7,1,0,0	C04376	5'-Phosphoribosyl-N-formylglycinamide	C03838	5'-Phosphoribosylglycinamide
5-formaminoimidazole-4-carboxamide-1-(beta)-D-ribofuranosyl 5'-monophosphate synthetase [EC:6.3.4.23] [RN:R06975]	K06863	M00048	Inosine monophosphate biosynthesis, PRPP + glutamine => IMP	7,1,0,1	C04734	1-(5'-Phosphoribosyl)-5-formamido-4-imidazolecarboxamide	C04677	1-(5'-Phosphoribosyl)-5-amino-4-imidazolecarboxamide
IMP cyclohydrolase [EC:3.5.4.10] [RN:R01127]	K11176	M00048	Inosine monophosphate biosynthesis, PRPP + glutamine => IMP	7,1,1,0	C00130	IMP	C04734	1-(5'-Phosphoribosyl)-5-formamido-4-imidazolecarboxamide
adenylosuccinate synthase [EC:6.3.4.4] [RN:R01135]	K01939	M00049	Adenine ribonucleotide biosynthesis, IMP => ADP,ATP	0,0	C03794	N6-(1,2-Dicarboxyethyl)-AMP	C00130	IMP
adenylosuccinate lyase [EC:4.3.2.2] [RN:R01083]	K01756	M00049	Adenine ribonucleotide biosynthesis, IMP => ADP,ATP	1,0	C00020	AMP	C03794	N6-(1,2-Dicarboxyethyl)-AMP
adenylate kinase [EC:2.7.4.3] [RN:R00127]	K00939	M00049	Adenine ribonucleotide biosynthesis, IMP => ADP,ATP	2,0	C00008	ADP	C00020	AMP
adenylate kinase [EC:2.7.4.3] [RN:R00127]	K18532	M00049	Adenine ribonucleotide biosynthesis, IMP => ADP,ATP	2,1	C00008	ADP	C00020	AMP
adenylate kinase [EC:2.7.4.3] [RN:R00127]	K18533	M00049	Adenine ribonucleotide biosynthesis, IMP => ADP,ATP	2,2	C00008	ADP	C00020	AMP
nucleoside-triphosphate--adenylate kinase [EC:2.7.4.10] [RN:R00333]	K00944	M00049	Adenine ribonucleotide biosynthesis, IMP => ADP,ATP	2,3	C00008	ADP	C00020	AMP
nucleoside-diphosphate kinase [EC:2.7.4.6] [RN:R00124]	K00940	M00049	Adenine ribonucleotide biosynthesis, IMP => ADP,ATP	3,0	C00002	ATP	C00008	ADP
pyruvate kinase [EC:2.7.1.40] [RN:R00200]	K00873	M00049	Adenine ribonucleotide biosynthesis, IMP => ADP,ATP	3,1	C00002	ATP	C00008	ADP
pyruvate kinase [EC:2.7.1.40] [RN:R00200]	K12406	M00049	Adenine ribonucleotide biosynthesis, IMP => ADP,ATP	3,2	C00002	ATP	C00008	ADP
IMP dehydrogenase [EC:1.1.1.205] [RN:R01130]	K00088	M00050	Guanine ribonucleotide biosynthesis IMP => GDP,GTP	0,0	C00655	Xanthosine 5'-phosphate	C00130	IMP
GMP synthase [EC:6.3.5.2] [RN:R01230 R01231]	K01951	M00050	Guanine ribonucleotide biosynthesis IMP => GDP,GTP	1,0	C00144	GMP	C00655	Xanthosine 5'-phosphate
guanylate kinase [EC:2.7.4.8] [RN:R00332]	K00942	M00050	Guanine ribonucleotide biosynthesis IMP => GDP,GTP	2,0	C00035	GDP	C00144	GMP
nucleoside-diphosphate kinase [EC:2.7.4.6] [RN:R00330]	K00940	M00050	Guanine ribonucleotide biosynthesis IMP => GDP,GTP	3,0	C00044	GTP	C00035	GDP
pyruvate kinase [EC:2.7.1.40] [RN:R00430]	K00873	M00050	Guanine ribonucleotide biosynthesis IMP => GDP,GTP	3,1	C00044	GTP	C00035	GDP
pyruvate kinase [EC:2.7.1.40] [RN:R00430]	K12406	M00050	Guanine ribonucleotide biosynthesis IMP => GDP,GTP	3,2	C00044	GTP	C00035	GDP
carbamoyl-phosphate synthase [EC:6.3.5.5] [RN:R00575]	K11540	M00051	Uridine monophosphate biosynthesis, glutamine (+ PRPP) => UMP	0,0	C00169	Carbamoyl phosphate	C00064	L-Glutamine
carbamoyl-phosphate synthase [EC:6.3.5.5] [RN:R00575]	K11541	M00051	Uridine monophosphate biosynthesis, glutamine (+ PRPP) => UMP	0,1,0,0	C00169	Carbamoyl phosphate	C00064	L-Glutamine
dihydroorotase [EC:3.5.2.3] [RN:R01993]	K01465	M00051	Uridine monophosphate biosynthesis, glutamine (+ PRPP) => UMP	0,1,1,0	C00337	(S)-Dihydroorotate	C00438	N-Carbamoyl-L-aspartate
carbamoyl-phosphate synthase [EC:6.3.5.5] [RN:R00575]	K01954	M00051	Uridine monophosphate biosynthesis, glutamine (+ PRPP) => UMP	0,2,0,0	C00169	Carbamoyl phosphate	C00064	L-Glutamine
carbamoyl-phosphate synthase [EC:6.3.5.5] [RN:R00575]	K01955	M00051	Uridine monophosphate biosynthesis, glutamine (+ PRPP) => UMP	0,2,0,1	C00169	Carbamoyl phosphate	C00064	L-Glutamine
carbamoyl-phosphate synthase [EC:6.3.5.5] [RN:R00575]	K01956	M00051	Uridine monophosphate biosynthesis, glutamine (+ PRPP) => UMP	0,2,0,1	C00169	Carbamoyl phosphate	C00064	L-Glutamine
aspartate carbamoyltransferase [EC:2.1.3.2] [RN:R01397]	K00609	M00051	Uridine monophosphate biosynthesis, glutamine (+ PRPP) => UMP	0,2,1,0	C00438	N-Carbamoyl-L-aspartate	C00169	Carbamoyl phosphate
aspartate carbamoyltransferase [EC:2.1.3.2] [RN:R01397]	K00610	M00051	Uridine monophosphate biosynthesis, glutamine (+ PRPP) => UMP	0,2,1,0	C00438	N-Carbamoyl-L-aspartate	C00169	Carbamoyl phosphate
aspartate carbamoyltransferase [EC:2.1.3.2] [RN:R01397]	K00608	M00051	Uridine monophosphate biosynthesis, glutamine (+ PRPP) => UMP	0,2,1,1	C00438	N-Carbamoyl-L-aspartate	C00169	Carbamoyl phosphate
dihydroorotase [EC:3.5.2.3] [RN:R01993]	K01465	M00051	Uridine monophosphate biosynthesis, glutamine (+ PRPP) => UMP	0,2,2,0	C00337	(S)-Dihydroorotate	C00438	N-Carbamoyl-L-aspartate
dihydroorotate dehydrogenase [EC:1.3.98.1] [RN:R01867]	K00226	M00051	Uridine monophosphate biosynthesis, glutamine (+ PRPP) => UMP	1,0	C00295	Orotate	C00337	(S)-Dihydroorotate
dihydroorotate dehydrogenase [EC:1.3.5.2] [RN:R01868]	K00254	M00051	Uridine monophosphate biosynthesis, glutamine (+ PRPP) => UMP	1,1	C00295	Orotate	C00337	(S)-Dihydroorotate
dihydroorotate dehydrogenase [EC:1.3.1.14] [RN:R01869]	K17828	M00051	Uridine monophosphate biosynthesis, glutamine (+ PRPP) => UMP	1,2	C00295	Orotate	C00337	(S)-Dihydroorotate
orotate phosphoribosyltransferase [EC:2.4.2.10] [RN:R01870]	K13421	M00051	Uridine monophosphate biosynthesis, glutamine (+ PRPP) => UMP	2,0	C01103	Orotidine 5'-phosphate	C00295,C00119	Orotate,5-Phospho-alpha-D-ribose 1-diphosphate
orotate phosphoribosyltransferase [EC:2.4.2.10] [RN:R01870]	K00762	M00051	Uridine monophosphate biosynthesis, glutamine (+ PRPP) => UMP	2,1,0,0	C01103	Orotidine 5'-phosphate	C00295,C00119	Orotate,5-Phospho-alpha-D-ribose 1-diphosphate
orotidine-5'-phosphate decarboxylase [EC:4.1.1.23] [RN:R00965]	K01591	M00051	Uridine monophosphate biosynthesis, glutamine (+ PRPP) => UMP	2,1,1,0	C00105	UMP	C01103	Orotidine 5'-phosphate
cytidylate kinase [EC:2.7.4.14] [RN:R00158]	K13800	M00052	Pyrimidine ribonucleotide biosynthesis, UMP => UDP/UTP,CDP/CTP	0,0	C00015	UDP	C00105	UMP
cytidylate kinase [EC:2.7.4.14] [RN:R00158]	K13809	M00052	Pyrimidine ribonucleotide biosynthesis, UMP => UDP/UTP,CDP/CTP	0,1	C00015	UDP	C00105	UMP
cytidylate kinase [EC:2.7.4.14] [RN:R00158]	K00945	M00052	Pyrimidine ribonucleotide biosynthesis, UMP => UDP/UTP,CDP/CTP	0,2	C00015	UDP	C00105	UMP
cytidylate kinase [EC:2.7.4.14] [RN:R00158]	K13799	M00052	Pyrimidine ribonucleotide biosynthesis, UMP => UDP/UTP,CDP/CTP	0,3	C00015	UDP	C00105	UMP
nucleoside-diphosphate kinase [EC:2.7.4.6] [RN:R00156]	K00940	M00052	Pyrimidine ribonucleotide biosynthesis, UMP => UDP/UTP,CDP/CTP	1,0	C00075	UTP	C00015	UDP
nucleoside-diphosphate kinase [EC:2.7.4.6] [RN:R00156]	K18533	M00052	Pyrimidine ribonucleotide biosynthesis, UMP => UDP/UTP,CDP/CTP	1,1	C00075	UTP	C00015	UDP
CTP synthase [EC:6.3.4.2] [RN:R00571 R00573]	K01937	M00052	Pyrimidine ribonucleotide biosynthesis, UMP => UDP/UTP,CDP/CTP	2,0	C00063	CTP	C00075	UTP
ribonucleoside-diphosphate reductase [EC:1.17.4.1] [RN:R02024]	K00524	M00053	Pyrimidine deoxyribonuleotide biosynthesis, CDP/CTP => dCDP/dCTP,dTDP/dTTP	0,0	C00705	dCDP	C00112	CDP
ribonucleoside-diphosphate reductase [EC:1.17.4.1] [RN:R02024]	K00525	M00053	Pyrimidine deoxyribonuleotide biosynthesis, CDP/CTP => dCDP/dCTP,dTDP/dTTP	0,1	C00705	dCDP	C00112	CDP
ribonucleoside-diphosphate reductase [EC:1.17.4.1] [RN:R02024]	K00526	M00053	Pyrimidine deoxyribonuleotide biosynthesis, CDP/CTP => dCDP/dCTP,dTDP/dTTP	0,1	C00705	dCDP	C00112	CDP
ribonucleoside-diphosphate reductase [EC:1.17.4.1] [RN:R02024]	K10807	M00053	Pyrimidine deoxyribonuleotide biosynthesis, CDP/CTP => dCDP/dCTP,dTDP/dTTP	0,2	C00705	dCDP	C00112	CDP
ribonucleoside-diphosphate reductase [EC:1.17.4.1] [RN:R02024]	K10808	M00053	Pyrimidine deoxyribonuleotide biosynthesis, CDP/CTP => dCDP/dCTP,dTDP/dTTP	0,2	C00705	dCDP	C00112	CDP
nucleoside-diphosphate kinase [EC:2.7.4.6] [RN:R02326 R02093]	K00940	M00053	Pyrimidine deoxyribonuleotide biosynthesis, CDP/CTP => dCDP/dCTP,dTDP/dTTP	1,0	C00459	dTTP	C00363	dTDP
nucleoside-diphosphate kinase [EC:2.7.4.6] [RN:R02326 R02093]	K18533	M00053	Pyrimidine deoxyribonuleotide biosynthesis, CDP/CTP => dCDP/dCTP,dTDP/dTTP	1,1	C00459	dTTP	C00363	dTDP
ribonucleoside-triphosphate reductase [EC:1.17.4.2 1.1.98.6] [RN:R02022 R11636]	K00527	M00053	Pyrimidine deoxyribonuleotide biosynthesis, CDP/CTP => dCDP/dCTP,dTDP/dTTP	2,0	C00458	dCTP	C00063	CTP
ribonucleoside-triphosphate reductase [EC:1.17.4.2 1.1.98.6] [RN:R02022 R11636]	K21636	M00053	Pyrimidine deoxyribonuleotide biosynthesis, CDP/CTP => dCDP/dCTP,dTDP/dTTP	2,1	C00458	dCTP	C00063	CTP
dCTP deaminase [EC:3.5.4.13] [RN:R02325]	K01494	M00053	Pyrimidine deoxyribonuleotide biosynthesis, CDP/CTP => dCDP/dCTP,dTDP/dTTP	3,0	C00460	dUTP	C00458	dCTP
dUTP pyrophosphatase [EC:3.6.1.23] [RN:R02100]	K01520	M00053	Pyrimidine deoxyribonuleotide biosynthesis, CDP/CTP => dCDP/dCTP,dTDP/dTTP	4,0	C00365	dUMP	C00460	dUTP
thymidylate synthase [EC:2.1.1.45] [RN:R02101]	K00560	M00053	Pyrimidine deoxyribonuleotide biosynthesis, CDP/CTP => dCDP/dCTP,dTDP/dTTP	5,0	C00364	dTMP	C00365	dUMP
thymidylate synthase [EC:2.1.1.45] [RN:R02101]	K13998	M00053	Pyrimidine deoxyribonuleotide biosynthesis, CDP/CTP => dCDP/dCTP,dTDP/dTTP	5,1	C00364	dTMP	C00365	dUMP
dTMP kinase [EC:2.7.4.9] [RN:R02094]	K00943	M00053	Pyrimidine deoxyribonuleotide biosynthesis, CDP/CTP => dCDP/dCTP,dTDP/dTTP	6,0	C00363	dTDP	C00364	dTMP
nucleoside-diphosphate kinase [EC:2.7.4.6] [RN:R02326 R02093]	K00940	M00053	Pyrimidine deoxyribonuleotide biosynthesis, CDP/CTP => dCDP/dCTP,dTDP/dTTP	7,0	C00459	dTTP	C00363	dTDP
ALG7 [EC:2.7.8.15] [RN:R05969]	K01001	M00055	N-glycan precursor biosynthesis	0,0	G00001	(GlcNAc)1 (PP-Dol)1	C00110	Dolichyl phosphate
ALG13+ALG14 [EC:2.4.1.141] [RN:R05970]	K07432	M00055	N-glycan precursor biosynthesis	1,0	G00002	(GlcNAc)2 (PP-Dol)1	G00001	(GlcNAc)1 (PP-Dol)1
ALG13+ALG14 [EC:2.4.1.141] [RN:R05970]	K07441	M00055	N-glycan precursor biosynthesis	1,0	G00002	(GlcNAc)2 (PP-Dol)1	G00001	(GlcNAc)1 (PP-Dol)1
ALG1 [EC:2.4.1.142] [RN:R05972]	K03842	M00055	N-glycan precursor biosynthesis	2,0	G00003	(GlcNAc)2 (Man)1 (PP-Dol)1	G00002	(GlcNAc)2 (PP-Dol)1
ALG2 [EC:2.4.1.132 2.4.1.257] [RN:R05973 R06238]	K03843	M00055	N-glycan precursor biosynthesis	3,0	G00005	(GlcNAc)2 (Man)3 (PP-Dol)1	G00004	(GlcNAc)2 (Man)2 (PP-Dol)1
ALG11 [EC:2.4.1.131] [RN:R06127 R06128]	K03844	M00055	N-glycan precursor biosynthesis	4,0	G00006	(GlcNAc)2 (Man)5 (PP-Dol)1	G10526	(GlcNAc)2 (Man)4 (PP-Dol)1
ALG3 [EC:2.4.1.130] [RN:R06258]	K03845	M00055	N-glycan precursor biosynthesis	5,0	G10595	(GlcNAc)2 (Man)6 (PP-Dol)1	G00006	(GlcNAc)2 (Man)5 (PP-Dol)1
ALG9 [EC:2.4.1.261] [RN:R06261]	K03846	M00055	N-glycan precursor biosynthesis	6,0	G00007	(GlcNAc)2 (Man)9 (PP-Dol)1	G10597	(GlcNAc)2 (Man)8 (PP-Dol)1
ALG12 [EC:2.4.1.130] [RN:R06260]	K03847	M00055	N-glycan precursor biosynthesis	7,0	G10597	(GlcNAc)2 (Man)8 (PP-Dol)1	G10596	(GlcNAc)2 (Man)7 (PP-Dol)1
ALG9 [EC:2.4.1.261] [RN:R06261]	K03846	M00055	N-glycan precursor biosynthesis	8,0	G00007	(GlcNAc)2 (Man)9 (PP-Dol)1	G10597	(GlcNAc)2 (Man)8 (PP-Dol)1
ALG5 [EC:2.4.1.117] [RN:R01005]	K00729	M00055	N-glycan precursor biosynthesis	9,0	C01246	(Glc)1 (P-Dol)1	C00110	Dolichyl phosphate
ALG6 [EC:2.4.1.267] [RN:R06262]	K03848	M00055	N-glycan precursor biosynthesis	10,0	G10598	(Glc)1 (GlcNAc)2 (Man)9 (PP-Dol)1	C01246,G00007	(Glc)1 (P-Dol)1,(GlcNAc)2 (Man)9 (PP-Dol)1
ALG8 [EC:2.4.1.265] [RN:R06263]	K03849	M00055	N-glycan precursor biosynthesis	11,0	G10599	(Glc)2 (GlcNAc)2 (Man)9 (PP-Dol)1	G10598	(Glc)1 (GlcNAc)2 (Man)9 (PP-Dol)1
ALG10 [EC:2.4.1.256] [RN:R06264]	K03850	M00055	N-glycan precursor biosynthesis	12,0	G00008	(Glc)3 (GlcNAc)2 (Man)9 (PP-Dol)1	G10599	(Glc)2 (GlcNAc)2 (Man)9 (PP-Dol)1
GALNT [EC:2.4.1.41] [RN:R05907]	K00710	M00056	O-glycan biosynthesis, mucin type core	0,0	G00023	Tn antigen; (GalNAc)1 (Ser/Thr)1	C02189,G10611	Protein serine,UDP-N-acetyl-D-galactosamine; (UDP-GalNAc)1
C1GALT1,C1GALT2 [EC:2.4.1.122 2.4.1.-] [RN:R05908]	K00731	M00056	O-glycan biosynthesis, mucin type core	1,0	G00024	T antigen; (Gal)1 (GalNAc)1 (Ser/Thr)1	G00023	Tn antigen; (GalNAc)1 (Ser/Thr)1
C1GALT1,C1GALT2 [EC:2.4.1.122 2.4.1.-] [RN:R05908]	K09653	M00056	O-glycan biosynthesis, mucin type core	1,1	G00024	T antigen; (Gal)1 (GalNAc)1 (Ser/Thr)1	G00023	Tn antigen; (GalNAc)1 (Ser/Thr)1
GCNT1,GCNT3,GCNT4 [EC:2.4.1.102 2.4.1.-] [RN:R05912 R05915 R05910]	K00727	M00056	O-glycan biosynthesis, mucin type core	2,0	G00031	(GalNAc)1 (GlcNAc)1 (Ser/Thr)1	G00023	Tn antigen; (GalNAc)1 (Ser/Thr)1
GCNT1,GCNT3,GCNT4 [EC:2.4.1.102 2.4.1.-] [RN:R05912 R05915 R05910]	K09662	M00056	O-glycan biosynthesis, mucin type core	2,1	G00031	(GalNAc)1 (GlcNAc)1 (Ser/Thr)1	G00023	Tn antigen; (GalNAc)1 (Ser/Thr)1
GCNT1,GCNT3,GCNT4 [EC:2.4.1.102 2.4.1.-] [RN:R05912 R05915 R05910]	K09663	M00056	O-glycan biosynthesis, mucin type core	2,2	G00031	(GalNAc)1 (GlcNAc)1 (Ser/Thr)1	G00023	Tn antigen; (GalNAc)1 (Ser/Thr)1
B3GNT6 [EC:2.4.1.147] [RN:R05909]	K00739	M00056	O-glycan biosynthesis, mucin type core	3,0	G00028	(GalNAc)1 (GlcNAc)1 (Ser/Thr)1	G00023	Tn antigen; (GalNAc)1 (Ser/Thr)1
protein xylosyltransferase [EC:2.4.2.26] [RN:R05925]	K00771	M00057	Glycosaminoglycan biosynthesis, linkage tetrasaccharide	0,0	G00154	(Xyl)1 (Ser)1	C02189	Protein serine
xylosylprotein 4-beta-galactosyltransferase [EC:2.4.1.133] [RN:R05926]	K00733	M00057	Glycosaminoglycan biosynthesis, linkage tetrasaccharide	1,0	G00155	(Gal)1 (Xyl)1 (Ser)1	G00154	(Xyl)1 (Ser)1
galactosylxylosylprotein 3-beta-galactosyltransferase [EC:2.4.1.134] [RN:R05927]	K00734	M00057	Glycosaminoglycan biosynthesis, linkage tetrasaccharide	2,0	G00156	(Gal)2 (Xyl)1 (Ser)1	G00155	(Gal)1 (Xyl)1 (Ser)1
galactosylgalactosylxylosylprotein 3-beta-glucuronosyltransferase [EC:2.4.1.135] [RN:R05928]	K10158	M00057	Glycosaminoglycan biosynthesis, linkage tetrasaccharide	3,0	G00157	(Gal)2 (GlcA)1 (Xyl)1 (Ser)1	G00156	(Gal)2 (Xyl)1 (Ser)1
N-acetylgalactosaminyltransferase I [EC:2.4.1.174] [RN:R05929]	K00746	M00058	Glycosaminoglycan biosynthesis, chondroitin sulfate backbone	0,0	G00158	(Gal)2 (GalNAc)1 (GlcA)1 (Xyl)1 (Ser)1	G00157	(Gal)2 (GlcA)1 (Xyl)1 (Ser)1
chondroitin synthase [EC:2.4.1.175 2.4.1.226] [RN:R05931 R05932]	K13499	M00058	Glycosaminoglycan biosynthesis, chondroitin sulfate backbone	1,0	G00160	(Gal)2 (GalNAc)2 (GlcA)2 (Xyl)1 (Ser)1	G00159	(Gal)2 (GalNAc)1 (GlcA)2 (Xyl)1 (Ser)1
chondroitin synthase [EC:2.4.1.175 2.4.1.226] [RN:R05931 R05932]	K00747	M00058	Glycosaminoglycan biosynthesis, chondroitin sulfate backbone	1,1	G00160	(Gal)2 (GalNAc)2 (GlcA)2 (Xyl)1 (Ser)1	G00159	(Gal)2 (GalNAc)1 (GlcA)2 (Xyl)1 (Ser)1
N-acetylgalactosaminyl-proteoglycan 3-beta-glucuronosyltransferase [EC:2.4.1.226] [RN:R05931]	K03419	M00058	Glycosaminoglycan biosynthesis, chondroitin sulfate backbone	1,2	G00159	(Gal)2 (GalNAc)1 (GlcA)2 (Xyl)1 (Ser)1	G00158	(Gal)2 (GalNAc)1 (GlcA)1 (Xyl)1 (Ser)1
alpha-1,4-N-acetylglucosaminyltransferase [EC:2.4.1.223] [RN:R05930]	K02369	M00059	Glycosaminoglycan biosynthesis, heparan sulfate backbone	0,0	G00162	(Gal)2 (GlcA)1 (GlcNAc)1 (Xyl)1 (Ser)1	G00157	(Gal)2 (GlcA)1 (Xyl)1 (Ser)1
alpha-1,4-N-acetylglucosaminyltransferase [EC:2.4.1.223] [RN:R05930]	K02370	M00059	Glycosaminoglycan biosynthesis, heparan sulfate backbone	0,1	G00162	(Gal)2 (GlcA)1 (GlcNAc)1 (Xyl)1 (Ser)1	G00157	(Gal)2 (GlcA)1 (Xyl)1 (Ser)1
glucuronyltransferase [EC:2.4.1.225] [RN:R05935]	K02366	M00059	Glycosaminoglycan biosynthesis, heparan sulfate backbone	1,0	G00163	(Gal)2 (GlcA)2 (GlcNAc)1 (Xyl)1 (Ser)1	G00162	(Gal)2 (GlcA)1 (GlcNAc)1 (Xyl)1 (Ser)1
glucuronyltransferase [EC:2.4.1.225] [RN:R05935]	K02367	M00059	Glycosaminoglycan biosynthesis, heparan sulfate backbone	1,1	G00163	(Gal)2 (GlcA)2 (GlcNAc)1 (Xyl)1 (Ser)1	G00162	(Gal)2 (GlcA)1 (GlcNAc)1 (Xyl)1 (Ser)1
alpha-1,4-N-acetylglucosaminyltransferase [EC:2.4.1.224] [RN:R05936]	K02368	M00059	Glycosaminoglycan biosynthesis, heparan sulfate backbone	2,0	G00164	(Gal)2 (GlcA)2 (GlcNAc)2 (Xyl)1 (Ser)1	G00163	(Gal)2 (GlcA)2 (GlcNAc)1 (Xyl)1 (Ser)1
alpha-1,4-N-acetylglucosaminyltransferase [EC:2.4.1.223] [RN:R05930]	K02370	M00059	Glycosaminoglycan biosynthesis, heparan sulfate backbone	2,1	G00162	(Gal)2 (GlcA)1 (GlcNAc)1 (Xyl)1 (Ser)1	G00157	(Gal)2 (GlcA)1 (Xyl)1 (Ser)1
heparan sulfate N-deacetylase/N-sulfotransferase NDST [EC:3.1.1.- 2.8.2.-]	K02576	M00059	Glycosaminoglycan biosynthesis, heparan sulfate backbone	3,0
heparan sulfate N-deacetylase/N-sulfotransferase NDST [EC:3.1.1.- 2.8.2.-]	K02577	M00059	Glycosaminoglycan biosynthesis, heparan sulfate backbone	3,1
heparan sulfate N-deacetylase/N-sulfotransferase NDST [EC:3.1.1.- 2.8.2.-]	K02578	M00059	Glycosaminoglycan biosynthesis, heparan sulfate backbone	3,2
heparan sulfate N-deacetylase/N-sulfotransferase NDST [EC:3.1.1.- 2.8.2.-]	K02579	M00059	Glycosaminoglycan biosynthesis, heparan sulfate backbone	3,3
heparosan-N-sulfate-glucuronate 5-epimerase [EC:5.1.3.17]	K01793	M00059	Glycosaminoglycan biosynthesis, heparan sulfate backbone	4,0
lpxA; UDP-N-acetylglucosamine acyltransferase [EC:2.3.1.129] [RN:R04567]	K00677	M00060	KDO2-lipid A biosynthesis, Raetz pathway, LpxL-LpxM type	0,0	C04738	UDP-3-O-(3-hydroxytetradecanoyl)-N-acetylglucosamine	C00043	UDP-N-acetyl-D-glucosamine
lpxC; UDP-3-O-[3-hydroxymyristoyl] N-acetylglucosamine deacetylase [EC:3.5.1.108] [RN:R04587]	K02535	M00060	KDO2-lipid A biosynthesis, Raetz pathway, LpxL-LpxM type	1,0	C06022	UDP-3-O-(3-hydroxytetradecanoyl)-D-glucosamine	C04738	UDP-3-O-(3-hydroxytetradecanoyl)-N-acetylglucosamine
lpxD; UDP-3-O-[3-hydroxymyristoyl] glucosamine N-acyltransferase [EC:2.3.1.191] [RN:R04550]	K02536	M00060	KDO2-lipid A biosynthesis, Raetz pathway, LpxL-LpxM type	2,0	C04652	UDP-2,3-bis(3-hydroxytetradecanoyl)glucosamine	C06022	UDP-3-O-(3-hydroxytetradecanoyl)-D-glucosamine
lpxH; UDP-2,3-diacylglucosamine hydrolase [EC:3.6.1.54] [RN:R04549]	K03269	M00060	KDO2-lipid A biosynthesis, Raetz pathway, LpxL-LpxM type	3,0	C04824	2,3-Bis(3-hydroxytetradecanoyl)-beta-D-glucosaminyl 1-phosphate	C04652	UDP-2,3-bis(3-hydroxytetradecanoyl)glucosamine
lpxB; lipid-A-disaccharide synthase [EC:2.4.1.182] [RN:R04606]	K00748	M00060	KDO2-lipid A biosynthesis, Raetz pathway, LpxL-LpxM type	4,0	C04932	2,3,2',3'-Tetrakis(3-hydroxytetradecanoyl)-D-glucosaminyl-1,6-beta-D-glucosamine 1-phosphate	C04652,C04824	UDP-2,3-bis(3-hydroxytetradecanoyl)glucosamine,2,3-Bis(3-hydroxytetradecanoyl)-beta-D-glucosaminyl 1-phosphate
lpxK; tetraacyldisaccharide 4'-kinase [EC:2.7.1.130] [RN:R04657]	K00912	M00060	KDO2-lipid A biosynthesis, Raetz pathway, LpxL-LpxM type	5,0	C04919	2,3,2'3'-Tetrakis(3-hydroxytetradecanoyl)-D-glucosaminyl-1,6-beta-D-glucosamine 1,4'-bisphosphate	C04932	2,3,2',3'-Tetrakis(3-hydroxytetradecanoyl)-D-glucosaminyl-1,6-beta-D-glucosamine 1-phosphate
kdtA, waaA; 3-deoxy-D-manno-octulosonic-acid transferase [EC:2.4.99.12 2.4.99.13] [RN:R04658]	K02527	M00060	KDO2-lipid A biosynthesis, Raetz pathway, LpxL-LpxM type	6,0	C06024	3-Deoxy-D-manno-octulosonyl-lipid IV(A)	C04919	2,3,2'3'-Tetrakis(3-hydroxytetradecanoyl)-D-glucosaminyl-1,6-beta-D-glucosamine 1,4'-bisphosphate
lpxL, htrB; Kdo2-lipid IVA lauroyltransferase [EC:2.3.1.241] [RN:R05146]	K02517	M00060	KDO2-lipid A biosynthesis, Raetz pathway, LpxL-LpxM type	7,0	C06251	Lauroyl-KDO2-lipid IV(A)	C06025	Di[3-deoxy-D-manno-octulosonyl]-lipid IV(A)
lpxM, msbB; lauroyl-Kdo2-lipid IVA myristoyltransferase [EC:2.3.1.243] [RN:R05075]	K02560	M00060	KDO2-lipid A biosynthesis, Raetz pathway, LpxL-LpxM type	8,0	C06026	Di[3-deoxy-D-manno-octulosonyl]-lipid A	C06251	Lauroyl-KDO2-lipid IV(A)
glucuronate isomerase [EC:5.3.1.12] [RN:R01482]	K01812	M00061	D-Glucuronate degradation, D-glucuronate => pyruvate + D-glyceraldehyde 3P	0,0	C00905	D-Fructuronate	C00191	D-Glucuronate
fructuronate reductase [EC:1.1.1.57] [RN:R02454]	K00040	M00061	D-Glucuronate degradation, D-glucuronate => pyruvate + D-glyceraldehyde 3P	1,0	C00514	D-Mannonate	C00905	D-Fructuronate
mannonate dehydratase [EC:4.2.1.8] [RN:R05606]	K01686	M00061	D-Glucuronate degradation, D-glucuronate => pyruvate + D-glyceraldehyde 3P	2,0	C00204	2-Dehydro-3-deoxy-D-gluconate	C00514	D-Mannonate
mannonate dehydratase [EC:4.2.1.8] [RN:R05606]	K08323	M00061	D-Glucuronate degradation, D-glucuronate => pyruvate + D-glyceraldehyde 3P	2,1	C00204	2-Dehydro-3-deoxy-D-gluconate	C00514	D-Mannonate
2-dehydro-3-deoxygluconokinase [EC:2.7.1.45] [RN:R01541]	K00874	M00061	D-Glucuronate degradation, D-glucuronate => pyruvate + D-glyceraldehyde 3P	3,0	C04442	2-Dehydro-3-deoxy-6-phospho-D-gluconate	C00204	2-Dehydro-3-deoxy-D-gluconate
2-dehydro-3-deoxy-phosphogluconate aldolase [EC:4.1.2.14] [RN:R05605]	K01625	M00061	D-Glucuronate degradation, D-glucuronate => pyruvate + D-glyceraldehyde 3P	4,0	C00022,C00118	Pyruvate,D-Glyceraldehyde 3-phosphate	C04442	2-Dehydro-3-deoxy-6-phospho-D-gluconate
2-dehydro-3-deoxy-phosphogluconate aldolase [EC:4.1.2.14] [RN:R05605]	K17463	M00061	D-Glucuronate degradation, D-glucuronate => pyruvate + D-glyceraldehyde 3P	4,1	C00022,C00118	Pyruvate,D-Glyceraldehyde 3-phosphate	C04442	2-Dehydro-3-deoxy-6-phospho-D-gluconate
arabinose-5-phosphate isomerase [EC:5.3.1.13] [RN:R01530]	K06041	M00063	CMP-KDO biosynthesis	0,0	C01112	D-Arabinose 5-phosphate	C00199	D-Ribulose 5-phosphate
2-dehydro-3-deoxyphosphooctonate aldolase (KDO 8-P synthase) [EC:2.5.1.55] [RN:R03254]	K01627	M00063	CMP-KDO biosynthesis	1,0	C04478	3-Deoxy-D-manno-octulosonate 8-phosphate	C01112	D-Arabinose 5-phosphate
3-deoxy-D-manno-octulosonate 8-phosphate phosphatase (KDO 8-P phosphatase) [EC:3.1.3.45] [RN:R03350]	K03270	M00063	CMP-KDO biosynthesis	2,0	C01187	3-Deoxy-D-manno-octulosonate	C04478	3-Deoxy-D-manno-octulosonate 8-phosphate
3-deoxy-manno-octulosonate cytidylyltransferase (CMP-KDO synthetase) [EC:2.7.7.38] [RN:R03351]	K00979	M00063	CMP-KDO biosynthesis	3,0	C04121	CMP-3-deoxy-D-manno-octulosonate	C01187	3-Deoxy-D-manno-octulosonate
D-sedoheptulose 7-phosphate isomerase [EC:5.3.1.28] [RN:R05645]	K03271	M00064	ADP-L-glycero-D-manno-heptose biosynthesis	0,0	C07836	D-glycero-D-manno-Heptose 7-phosphate	C05382	Sedoheptulose 7-phosphate
D-beta-D-heptose 7-phosphate kinase [EC:2.7.1.167] [RN:R05646]	K03272	M00064	ADP-L-glycero-D-manno-heptose biosynthesis	1,0	C11472	D-glycero-D-manno-Heptose 1,7-bisphosphate	C07836	D-glycero-D-manno-Heptose 7-phosphate
D-beta-D-heptose 7-phosphate kinase [EC:2.7.1.167] [RN:R05646]	K21344	M00064	ADP-L-glycero-D-manno-heptose biosynthesis	1,1	C11472	D-glycero-D-manno-Heptose 1,7-bisphosphate	C07836	D-glycero-D-manno-Heptose 7-phosphate
D-glycero-D-manno-heptose 1,7-bisphosphate phosphatase [EC:3.1.3.82] [RN:R05647]	K03273	M00064	ADP-L-glycero-D-manno-heptose biosynthesis	2,0	C07838	D-glycero-D-manno-Heptose 1-phosphate	C11472	D-glycero-D-manno-Heptose 1,7-bisphosphate
D-beta-D-heptose 7-phosphate kinase [EC:2.7.1.167] [RN:R05646]	K03272	M00064	ADP-L-glycero-D-manno-heptose biosynthesis	3,0	C11472	D-glycero-D-manno-Heptose 1,7-bisphosphate	C07836	D-glycero-D-manno-Heptose 7-phosphate
D-beta-D-heptose 1-phosphate adenosyltransferase [EC:2.7.7.70] [RN:R05644]	K21345	M00064	ADP-L-glycero-D-manno-heptose biosynthesis	3,1	C06397	ADP-D-glycero-D-manno-heptose	C07838	D-glycero-D-manno-Heptose 1-phosphate
ADP-L-glycero-D-manno-heptose 6-epimerase [EC:5.1.3.20] [RN:R05176]	K03274	M00064	ADP-L-glycero-D-manno-heptose biosynthesis	4,0	C06398	ADP-L-glycero-D-manno-heptose	C06397	ADP-D-glycero-D-manno-heptose
PIGA [EC:2.4.1.198] [RN:R05916]	K03857	M00065	GPI-anchor biosynthesis, core oligosaccharide	0,0	G00143	(GlcNAc)1 (Ino-P)1	C01194	1-Phosphatidyl-D-myo-inositol
PIGC [RN:R05916]	K03859	M00065	GPI-anchor biosynthesis, core oligosaccharide	0,0	G00143	(GlcNAc)1 (Ino-P)1	C01194	1-Phosphatidyl-D-myo-inositol
PIGH [RN:R05916]	K03858	M00065	GPI-anchor biosynthesis, core oligosaccharide	0,0	G00143	(GlcNAc)1 (Ino-P)1	C01194	1-Phosphatidyl-D-myo-inositol
PIGP [RN:R05916]	K03861	M00065	GPI-anchor biosynthesis, core oligosaccharide	0,0	G00143	(GlcNAc)1 (Ino-P)1	C01194	1-Phosphatidyl-D-myo-inositol
PIGQ [RN:R05916]	K03860	M00065	GPI-anchor biosynthesis, core oligosaccharide	0,0	G00143	(GlcNAc)1 (Ino-P)1	C01194	1-Phosphatidyl-D-myo-inositol
PIGY [RN:R05916]	K11001	M00065	GPI-anchor biosynthesis, core oligosaccharide	0,0	G00143	(GlcNAc)1 (Ino-P)1	C01194	1-Phosphatidyl-D-myo-inositol
ERI1 [RN:R05916]	K11002	M00065	GPI-anchor biosynthesis, core oligosaccharide	0,0	G00143	(GlcNAc)1 (Ino-P)1	C01194	1-Phosphatidyl-D-myo-inositol
DPM2 [RN:R05916]	K09658	M00065	GPI-anchor biosynthesis, core oligosaccharide	0,0	G00143	(GlcNAc)1 (Ino-P)1	C01194	1-Phosphatidyl-D-myo-inositol
PIGL [EC:3.5.1.89] [RN:R05917]	K03434	M00065	GPI-anchor biosynthesis, core oligosaccharide	1,0	G00144	(GlcN)1 (Ino-P)1	G00143	(GlcNAc)1 (Ino-P)1
PIGW [EC:2.3.-.-] [RN:R05918]	K05283	M00065	GPI-anchor biosynthesis, core oligosaccharide	2,0	G00145	(GlcN)1 (Ino(acyl)-P)1	G00144	(GlcN)1 (Ino-P)1
PIGM [EC:2.4.1.-] [RN:R05919]	K05284	M00065	GPI-anchor biosynthesis, core oligosaccharide	3,0	G00146	(GlcN)1 (Ino(acyl)-P)1 (Man)1	G00145	(GlcN)1 (Ino(acyl)-P)1
PIGX [RN:R05919]	K07541	M00065	GPI-anchor biosynthesis, core oligosaccharide	3,0	G00146	(GlcN)1 (Ino(acyl)-P)1 (Man)1	G00145	(GlcN)1 (Ino(acyl)-P)1
PIGV [EC:2.4.1.-] [RN:R12350]	K07542	M00065	GPI-anchor biosynthesis, core oligosaccharide	4,0	G13128	(GlcN)1 (Ino(acyl)-P)1 (Man)2	G00146	(GlcN)1 (Ino(acyl)-P)1 (Man)1
PIGN [EC:2.7.-.-] [RN:R12351]	K05285	M00065	GPI-anchor biosynthesis, core oligosaccharide	5,0	G00148	(GlcN)1 (Ino(acyl)-P)1 (Man)2 (EtN)1 (P)1	G13128	(GlcN)1 (Ino(acyl)-P)1 (Man)2
PIGB [EC:2.4.1.-] [RN:R05922]	K05286	M00065	GPI-anchor biosynthesis, core oligosaccharide	6,0	G00149	(GlcN)1 (Ino(acyl)-P)1 (Man)3 (EtN)1 (P)1	G00148	(GlcN)1 (Ino(acyl)-P)1 (Man)2 (EtN)1 (P)1
PIGO [EC:2.7.-.-] [RN:R08107]	K05288	M00065	GPI-anchor biosynthesis, core oligosaccharide	7,0	G13044	(GlcN)1 (Ino(acyl)-P)1 (Man)3 (EtN)2 (P)2	G00149	(GlcN)1 (Ino(acyl)-P)1 (Man)3 (EtN)1 (P)1
PIGF [RN:R08107]	K05287	M00065	GPI-anchor biosynthesis, core oligosaccharide	7,0	G13044	(GlcN)1 (Ino(acyl)-P)1 (Man)3 (EtN)2 (P)2	G00149	(GlcN)1 (Ino(acyl)-P)1 (Man)3 (EtN)1 (P)1
ceramide glucosyltransferase [EC:2.4.1.80] [RN:R01497]	K00720	M00066	Lactosylceramide biosynthesis	0,0	C01190	Glucosylceramide	C00195	N-Acylsphingosine
beta-1,4-galactosyltransferase 6 [EC:2.4.1.274] [RN:R03354]	K07553	M00066	Lactosylceramide biosynthesis	1,0	C01290	beta-D-Galactosyl-1,4-beta-D-glucosylceramide	C01190	Glucosylceramide
ceramide galactosyltransferase [EC:2.4.1.47] [RN:R01500 R10804]	K04628	M00067	Sulfoglycolipids biosynthesis, ceramide/1-alkyl-2-acylglycerol => sulfatide/seminolipid	0,0	C20859	Galactosyl-1-alkyl-2-acylglycerol	C03201	1-Alkyl-2-acylglycerol
galactosylceramide sulfotransferase [EC:2.8.2.11] [RN:R04017 R10805]	K01019	M00067	Sulfoglycolipids biosynthesis, ceramide/1-alkyl-2-acylglycerol => sulfatide/seminolipid	1,0	C20825	Seminolipid	C20859	Galactosyl-1-alkyl-2-acylglycerol
A4GALT [EC:2.4.1.228] [RN:R05960]	K01988	M00068	Glycosphingolipid biosynthesis, globo-series, LacCer => Gb4Cer	0,0	G00093	Globotriaosylceramide; Gb3Cer; (Gal)2 (Glc)1 (Cer)1	G00092	Lactosylceramide; LacCer; (Gal)1 (Glc)1 (Cer)1
B3GALNT1 [EC:2.4.1.79] [RN:R05962]	K00719	M00068	Glycosphingolipid biosynthesis, globo-series, LacCer => Gb4Cer	1,0	G00094	Globoside; Gb4Cer; (Gal)2 (GalNAc)1 (Glc)1 (Cer)1	G00093	Globotriaosylceramide; Gb3Cer; (Gal)2 (Glc)1 (Cer)1
SIAT9 [EC:2.4.99.9] [RN:R05937]	K03370	M00069	Glycosphingolipid biosynthesis, ganglio series, LacCer => GT3	0,0	G00108	GM3; (Gal)1 (Glc)1 (Neu5Ac)1 (Cer)1	G00092	Lactosylceramide; LacCer; (Gal)1 (Glc)1 (Cer)1
SIAT8A [EC:2.4.99.8 2.4.99.-] [RN:R05940 R05947]	K03371	M00069	Glycosphingolipid biosynthesis, ganglio series, LacCer => GT3	1,0	G00118	GT3; (Gal)1 (Glc)1 (Neu5Ac)3 (Cer)1	G00113	GD3; (Gal)1 (Glc)1 (Neu5Ac)2 (Cer)1
SIAT8E [EC:2.4.99.-] [RN:R05947]	K03369	M00069	Glycosphingolipid biosynthesis, ganglio series, LacCer => GT3	1,1	G00118	GT3; (Gal)1 (Glc)1 (Neu5Ac)3 (Cer)1	G00113	GD3; (Gal)1 (Glc)1 (Neu5Ac)2 (Cer)1
B3GNT5 [EC:2.4.1.206] [RN:R05971]	K03766	M00070	Glycosphingolipid biosynthesis, lacto-series, LacCer => Lc4Cer	0,0	G00036	Lc3Cer; (Gal)1 (Glc)1 (GlcNAc)1 (Cer)1	G00092	Lactosylceramide; LacCer; (Gal)1 (Glc)1 (Cer)1
B3GALT1,B3GALT2,B3GALT5 [EC:2.4.1.86 2.4.1.-] [RN:R06006]	K07819	M00070	Glycosphingolipid biosynthesis, lacto-series, LacCer => Lc4Cer	1,0	G00037	Lc4Cer; (Gal)2 (Glc)1 (GlcNAc)1 (Cer)1	G00036	Lc3Cer; (Gal)1 (Glc)1 (GlcNAc)1 (Cer)1
B3GALT1,B3GALT2,B3GALT5 [EC:2.4.1.86 2.4.1.-] [RN:R06006]	K07820	M00070	Glycosphingolipid biosynthesis, lacto-series, LacCer => Lc4Cer	1,1	G00037	Lc4Cer; (Gal)2 (Glc)1 (GlcNAc)1 (Cer)1	G00036	Lc3Cer; (Gal)1 (Glc)1 (GlcNAc)1 (Cer)1
B3GALT1,B3GALT2,B3GALT5 [EC:2.4.1.86 2.4.1.-] [RN:R06006]	K03877	M00070	Glycosphingolipid biosynthesis, lacto-series, LacCer => Lc4Cer	1,2	G00037	Lc4Cer; (Gal)2 (Glc)1 (GlcNAc)1 (Cer)1	G00036	Lc3Cer; (Gal)1 (Glc)1 (GlcNAc)1 (Cer)1
B3GNT5 [EC:2.4.1.206] [RN:R05971]	K03766	M00071	Glycosphingolipid biosynthesis, neolacto-series, LacCer => nLc4Cer	0,0	G00036	Lc3Cer; (Gal)1 (Glc)1 (GlcNAc)1 (Cer)1	G00092	Lactosylceramide; LacCer; (Gal)1 (Glc)1 (Cer)1
B4GALT1,B4GALT2,B4GALT3,B4GALT4 [EC:2.4.1.275 2.4.1.-] [RN:R05977]	K07966	M00071	Glycosphingolipid biosynthesis, neolacto-series, LacCer => nLc4Cer	1,0	G00050	nLc4Cer; (Gal)2 (Glc)1 (GlcNAc)1 (Cer)1	G00036	Lc3Cer; (Gal)1 (Glc)1 (GlcNAc)1 (Cer)1
B4GALT1,B4GALT2,B4GALT3,B4GALT4 [EC:2.4.1.275 2.4.1.-] [RN:R05977]	K07967	M00071	Glycosphingolipid biosynthesis, neolacto-series, LacCer => nLc4Cer	1,1	G00050	nLc4Cer; (Gal)2 (Glc)1 (GlcNAc)1 (Cer)1	G00036	Lc3Cer; (Gal)1 (Glc)1 (GlcNAc)1 (Cer)1
B4GALT1,B4GALT2,B4GALT3,B4GALT4 [EC:2.4.1.275 2.4.1.-] [RN:R05977]	K07968	M00071	Glycosphingolipid biosynthesis, neolacto-series, LacCer => nLc4Cer	1,2	G00050	nLc4Cer; (Gal)2 (Glc)1 (GlcNAc)1 (Cer)1	G00036	Lc3Cer; (Gal)1 (Glc)1 (GlcNAc)1 (Cer)1
B4GALT1,B4GALT2,B4GALT3,B4GALT4 [EC:2.4.1.275 2.4.1.-] [RN:R05977]	K07969	M00071	Glycosphingolipid biosynthesis, neolacto-series, LacCer => nLc4Cer	1,3	G00050	nLc4Cer; (Gal)2 (Glc)1 (GlcNAc)1 (Cer)1	G00036	Lc3Cer; (Gal)1 (Glc)1 (GlcNAc)1 (Cer)1
STT3; dolichyl-diphosphooligosaccharide--protein glycosyltransferase [EC:2.4.99.18] [RN:R05976]	K07151	M00072	N-glycosylation by oligosaccharyltransferase	0,0	C00621,G00009	Dolichyl diphosphate,	G00008,C03021	,Protein asparagine
OST1; oligosaccharyltransferase complex subunit alpha (ribophorin I)	K12666	M00072	N-glycosylation by oligosaccharyltransferase	0,0	C00621,G00009	Dolichyl diphosphate,	G00008,C03021	,Protein asparagine
SWP1; oligosaccharyltransferase complex subunit delta (ribophorin II)	K12667	M00072	N-glycosylation by oligosaccharyltransferase	0,0	C00621,G00009	Dolichyl diphosphate,	G00008,C03021	,Protein asparagine
OST2; oligosaccharyltransferase complex subunit epsilon	K12668	M00072	N-glycosylation by oligosaccharyltransferase	0,0	C00621,G00009	Dolichyl diphosphate,	G00008,C03021	,Protein asparagine
OST3; oligosaccharyltransferase complex subunit gamma	K12669	M00072	N-glycosylation by oligosaccharyltransferase	0,0	C00621,G00009	Dolichyl diphosphate,	G00008,C03021	,Protein asparagine
WBP1; oligosaccharyltransferase complex subunit beta	K12670	M00072	N-glycosylation by oligosaccharyltransferase	0,0	C00621,G00009	Dolichyl diphosphate,	G00008,C03021	,Protein asparagine
OST4; oligosaccharyl transferase complex subunit OST4	K00730	M00072	N-glycosylation by oligosaccharyltransferase	0,0	C00621,G00009	Dolichyl diphosphate,	G00008,C03021	,Protein asparagine
OST5; oligosaccharyl transferase complex subunit OST5	K12691	M00072	N-glycosylation by oligosaccharyltransferase	0,0	C00621,G00009	Dolichyl diphosphate,	G00008,C03021	,Protein asparagine
mannosyl-oligosaccharide glucosidase [EC:3.2.1.106] [RN:R05979]	K01228	M00073	N-glycan precursor trimming	0,0	G00171		G00009
alpha 1,3-glucosidase [EC:3.2.1.84] [RN:R05980 R05981]	K05546	M00073	N-glycan precursor trimming	1,0	G00011		G00010
mannosyl-oligosaccharide alpha-1,2-mannosidase [EC:3.2.1.113] [RN:R05982]	K01230	M00073	N-glycan precursor trimming	2,0	G00012		G00011
alpha 1,3-glucosidase [EC:3.2.1.84] [RN:R05980 R05981]	K05546	M00074	N-glycan biosynthesis, high-mannose type	0,0	G00011		G00010
mannosyl-oligosaccharide alpha-1,2-mannosidase [EC:3.2.1.113] [RN:R05982 R06722]	K01230	M00074	N-glycan biosynthesis, high-mannose type	1,0	G10694		G00011
alpha 1,6-mannosyltransferase [EC:2.4.1.232] [RN:R08599]	K05528	M00074	N-glycan biosynthesis, high-mannose type	2,0	G01813		G10694
mannan polymerase I complexes [EC:2.4.1.232]	K05529	M00074	N-glycan biosynthesis, high-mannose type	3,0
mannan polymerase I complexes [EC:2.4.1.232]	K05530	M00074	N-glycan biosynthesis, high-mannose type	3,0
mannan polymerase I complexes [EC:2.4.1.232]	K05529	M00074	N-glycan biosynthesis, high-mannose type	4,0
mannan polymerase II complex [EC:2.4.1.232]	K05531	M00074	N-glycan biosynthesis, high-mannose type	4,0
mannan polymerase II complex [EC:2.4.1.232]	K05532	M00074	N-glycan biosynthesis, high-mannose type	4,0
mannan polymerase II complex [EC:2.4.1.232]	K05533	M00074	N-glycan biosynthesis, high-mannose type	4,0
mannan polymerase II complex [EC:2.4.1.232]	K05534	M00074	N-glycan biosynthesis, high-mannose type	4,0
alpha 1,2-mannosyltransferase [EC:2.4.1.-]	K05535	M00074	N-glycan biosynthesis, high-mannose type	5,0
glycoprotein 6-alpha-L-fucosyltransferase [EC:2.4.1.68] [RN:R05988]	K00717	M00075	N-glycan biosynthesis, complex type	0,0	G00016		G00015
beta-1,4-galactosyltransferase [EC:2.4.1.38] [RN:R05989]	K07966	M00075	N-glycan biosynthesis, complex type	1,0	G00017		G00016
beta-1,4-galactosyltransferase [EC:2.4.1.38] [RN:R05989]	K07967	M00075	N-glycan biosynthesis, complex type	1,1	G00017		G00016
beta-1,4-galactosyltransferase [EC:2.4.1.38] [RN:R05989]	K07968	M00075	N-glycan biosynthesis, complex type	1,2	G00017		G00016
beta-galactoside alpha-2,6-sialyltransferase [EC:2.4.99.1] [RN:R05990]	K00778	M00075	N-glycan biosynthesis, complex type	2,0	G00018		G00017
beta-galactoside alpha-2,6-sialyltransferase [EC:2.4.99.1] [RN:R05990]	K00779	M00075	N-glycan biosynthesis, complex type	2,1	G00018		G00017
iduronate 2-sulfatase [EC:3.1.6.13] [RN:R07821]	K01136	M00076	Dermatan sulfate degradation	1,0	G13042		G13041
L-iduronidase [EC:3.2.1.76] [RN:R07822]	K01217	M00076	Dermatan sulfate degradation	2,0	G12336		G13042
arylsulfatase B [EC:3.1.6.12] [RN:R07823]	K01135	M00076	Dermatan sulfate degradation	3,0	G13043		G12336
hyaluronoglucosaminidase [EC:3.2.1.35] [RN:R07824]	K01197	M00076	Dermatan sulfate degradation	4,0	G00872	DWA-2	G13043
beta-glucuronidase [EC:3.2.1.31]	K01195	M00076	Dermatan sulfate degradation	5,0
arylsulfatase B [EC:3.1.6.12] [RN:R07823]	K01135	M00077	Chondroitin sulfate degradation	0,0	G13043		G12336
hyaluronoglucosaminidase [EC:3.2.1.35] [RN:R07824]	K01197	M00077	Chondroitin sulfate degradation	1,0	G00872	DWA-2	G13043
beta-glucuronidase [EC:3.2.1.31]	K01195	M00077	Chondroitin sulfate degradation	2,0
N-acetylgalactosamine-6-sulfatase [EC:3.1.6.4]	K01132	M00077	Chondroitin sulfate degradation	3,0
heparanase [EC:3.2.1.166 3.2.1.-] [RN:R07811]	K07964	M00078	Heparan sulfate degradation	0,0	G13034		C00925	Heparan sulfate
heparanase [EC:3.2.1.166 3.2.1.-] [RN:R07811]	K07965	M00078	Heparan sulfate degradation	0,1	G13034		C00925	Heparan sulfate
iduronate 2-sulfatase [EC:3.1.6.13] [RN:R07812]	K01136	M00078	Heparan sulfate degradation	1,0	G13035		G13034
L-iduronidase [EC:3.2.1.76] [RN:R07813]	K01217	M00078	Heparan sulfate degradation	2,0	G13036		G13035
N-sulfoglucosamine sulfohydrolase [EC:3.10.1.1] [RN:R07814]	K01565	M00078	Heparan sulfate degradation	3,0	G13037		G13036
heparan-alpha-glucosaminide N-acetyltransferase [EC:2.3.1.78] [RN:R07815]	K10532	M00078	Heparan sulfate degradation	4,0	G13038		G13037
alpha-N-acetylglucosaminidase [EC:3.2.1.50] [RN:R07816]	K01205	M00078	Heparan sulfate degradation	5,0	G13039		G13038
beta-glucuronidase [EC:3.2.1.31] [RN:R07818]	K01195	M00078	Heparan sulfate degradation	7,0	G09660		G13040
N-acetylglucosamine-6-sulfatase [EC:3.1.6.14] [RN:R07819]	K01137	M00078	Heparan sulfate degradation	8,0	G02632		G09660
N-acetylgalactosamine-6-sulfatase [EC:3.1.6.4] [RN:R07806]	K01132	M00079	Keratan sulfate degradation	1,0	G01977		G01945
beta-galactosidase [EC:3.2.1.23] [RN:R07807]	K12309	M00079	Keratan sulfate degradation	2,0	G13073		G01977
N-acetylglucosamine-6-sulfatase [EC:3.1.6.14] [RN:R07808]	K01137	M00079	Keratan sulfate degradation	3,0	G13074		G13073
beta-hexosaminidase [EC:3.2.1.52] [RN:R07809 R07810]	K12373	M00079	Keratan sulfate degradation	4,0	G01391		G13073
pectinesterase [EC:3.1.1.11] [RN:R02362]	K01051	M00081	Pectin degradation	0,0	C00470	Pectate	C00714	Pectin
polygalacturonase [EC:3.2.1.15] [RN:R02360]	K01184	M00081	Pectin degradation	1,0	C02273	Digalacturonate	C00470	Pectate
galacturan 1,4-alpha-galacturonidase [EC:3.2.1.67] [RN:R07413]	K01213	M00081	Pectin degradation	2,0	C00333	D-Galacturonate	C02273	Digalacturonate
acetyl-CoA carboxylase / biotin carboxylase [EC:6.4.1.2] [RN:R00742]	K11262	M00082	Fatty acid biosynthesis, initiation	0,0	C00083	Malonyl-CoA	C00024	Acetyl-CoA
acetyl-CoA carboxylase biotin carboxyl carrier protein [RN:R00742]	K02160	M00082	Fatty acid biosynthesis, initiation	0,1	C00083	Malonyl-CoA	C00024	Acetyl-CoA
acetyl-CoA carboxylase, biotin carboxylase subunit [EC:6.4.1.2] [RN:R00742]	K01961	M00082	Fatty acid biosynthesis, initiation	0,1	C00083	Malonyl-CoA	C00024	Acetyl-CoA
acetyl-/propionyl-CoA carboxylase, biotin carboxylase, biotin carboxyl carrier protein [EC:6.4.1.2] [RN:R00742]	K11263	M00082	Fatty acid biosynthesis, initiation	0,1	C00083	Malonyl-CoA	C00024	Acetyl-CoA
acetyl-CoA carboxylase carboxyl transferase subunit [EC:6.4.1.2] [RN:R00742]	K01962	M00082	Fatty acid biosynthesis, initiation	0,1	C00083	Malonyl-CoA	C00024	Acetyl-CoA
acetyl-CoA carboxylase carboxyl transferase subunit [EC:6.4.1.2] [RN:R00742]	K01963	M00082	Fatty acid biosynthesis, initiation	0,1	C00083	Malonyl-CoA	C00024	Acetyl-CoA
acetyl/propionyl-CoA carboxylase carboxyl transferase subunit [EC:6.4.1.2] [RN:R00742]	K18472	M00082	Fatty acid biosynthesis, initiation	0,1	C00083	Malonyl-CoA	C00024	Acetyl-CoA
fatty-acid synthase [EC:2.3.1.85] [RN:R01626 R01624 R04355]	K00665	M00082	Fatty acid biosynthesis, initiation	1,0	C05744	Acetoacetyl-[acp]	C03939,C01209	Acetyl-[acyl-carrier protein],Malonyl-[acyl-carrier protein]
fatty-acyl-CoA synthase [EC:2.3.1.86] [RN:R01626 R01624 R04355]	K00667	M00082	Fatty acid biosynthesis, initiation	1,1	C05744	Acetoacetyl-[acp]	C03939,C01209	Acetyl-[acyl-carrier protein],Malonyl-[acyl-carrier protein]
fatty-acyl-CoA synthase [EC:2.3.1.86] [RN:R01626 R01624 R04355]	K00668	M00082	Fatty acid biosynthesis, initiation	1,1	C05744	Acetoacetyl-[acp]	C03939,C01209	Acetyl-[acyl-carrier protein],Malonyl-[acyl-carrier protein]
fatty acid synthase, bacteria type [EC:2.3.1.-] [RN:R01626 R01624 R04355]	K11533	M00082	Fatty acid biosynthesis, initiation	1,2	C05744	Acetoacetyl-[acp]	C03939,C01209	Acetyl-[acyl-carrier protein],Malonyl-[acyl-carrier protein]
[acyl-carrier-protein] S-malonyltransferase [EC:2.3.1.39] [RN:R01626]	K00645	M00082	Fatty acid biosynthesis, initiation	1,3,0,0	C01209	Malonyl-[acyl-carrier protein]	C00083	Malonyl-CoA
acetoacetyl-[acyl-carrier protein] synthase [EC:2.3.1.180] [RN:R10707]	K00648	M00082	Fatty acid biosynthesis, initiation	1,3,1,0	C05744	Acetoacetyl-[acp]	C00024,C01209	Acetyl-CoA,Malonyl-[acyl-carrier protein]
acetoacetyl-[acyl-carrier protein] synthase [EC:2.3.1.180] [RN:R10707]	K18473	M00082	Fatty acid biosynthesis, initiation	1,3,1,1	C05744	Acetoacetyl-[acp]	C00024,C01209	Acetyl-CoA,Malonyl-[acyl-carrier protein]
fatty acid synthase, animal type [EC:2.3.1.85] [RN:R04355 R04533 R04428 R04430 R04952 R04953 R04954 R04956 R04957 R04536 R04537 R04959 R04960 R04534 R04535 R04962 R04963 R04964 R04965 R04725 R04726 R04566 R04568 R04967 R04968 R04543 R04544 R04970]	K00665	M00083	Fatty acid biosynthesis, elongation	0,0	C05764	Hexadecanoyl-[acp]	C05763	trans-Hexadec-2-enoyl-[acp]
fatty acid synthase, fungi type [EC:2.3.1.86] [RN:R04355 R04533 R04428 R04430 R04952 R04953 R04954 R04956 R04957 R04536 R04537 R04959 R04960 R04534 R04535 R04962 R04963 R04964 R04965 R04725 R04726 R04566 R04568 R04967 R04968 R04543 R04544 R04970]	K00667	M00083	Fatty acid biosynthesis, elongation	0,1,0,0	C05764	Hexadecanoyl-[acp]	C05763	trans-Hexadec-2-enoyl-[acp]
fatty acid synthase, fungi type [EC:2.3.1.86] [RN:R04355 R04533 R04428 R04430 R04952 R04953 R04954 R04956 R04957 R04536 R04537 R04959 R04960 R04534 R04535 R04962 R04963 R04964 R04965 R04725 R04726 R04566 R04568 R04967 R04968 R04543 R04544 R04970]	K00668	M00083	Fatty acid biosynthesis, elongation	0,1,1,0	C05764	Hexadecanoyl-[acp]	C05763	trans-Hexadec-2-enoyl-[acp]
fatty acid synthase, actinobacteria type [EC:2.3.1.-] [RN:R04355 R04533 R04428 R04429 R04952 R04953 R04954 R04955 R04957 R04536 R04537 R04958 R04960 R04534 R04535 R04961 R04963 R04964 R04965 R04724 R04726 R04566 R04568 R04966 R04968 R04543 R04544 R04969]	K11533	M00083	Fatty acid biosynthesis, elongation	0,2	C05764	Hexadecanoyl-[acp]	C05763	trans-Hexadec-2-enoyl-[acp]
3-oxoacyl-[acyl-carrier-protein] synthase I [EC:2.3.1.41] [RN:R04355 R04952 R04957 R04960 R04963 R04726 R04968]	K00647	M00083	Fatty acid biosynthesis, elongation	0,3,0,0	C05762	3-Oxohexadecanoyl-[acp]	C05761,C01209	Tetradecanoyl-[acp],Malonyl-[acyl-carrier protein]
3-oxoacyl-[acyl-carrier-protein] synthase II [EC:2.3.1.179] [RN:R04355 R04952 R04957 R04960 R04963 R04726 R04968]	K09458	M00083	Fatty acid biosynthesis, elongation	0,3,0,1	C05762	3-Oxohexadecanoyl-[acp]	C05761,C01209	Tetradecanoyl-[acp],Malonyl-[acyl-carrier protein]
3-oxoacyl-[acyl-carrier protein] reductase [EC:1.1.1.100] [RN:R04533 R04953 R04536 R04534 R04964 R04566 R04543]	K00059	M00083	Fatty acid biosynthesis, elongation	0,3,1,0	C04633	(3R)-3-Hydroxypalmitoyl-[acyl-carrier protein]	C05762	3-Oxohexadecanoyl-[acp]
3-hydroxyacyl-[acyl-carrier-protein] dehydratase [EC:4.2.1.59] [RN:R04428 R04954 R04537 R04535 R04965 R04568 R04544]	K02372	M00083	Fatty acid biosynthesis, elongation	0,3,2,0	C05763	trans-Hexadec-2-enoyl-[acp]	C04633	(3R)-3-Hydroxypalmitoyl-[acyl-carrier protein]
3-hydroxyacyl-[acyl-carrier-protein] dehydratase [EC:4.2.1.59] [RN:R04428 R04954 R04537 R04535 R04965 R04568 R04544]	K01716	M00083	Fatty acid biosynthesis, elongation	0,3,2,1	C05763	trans-Hexadec-2-enoyl-[acp]	C04633	(3R)-3-Hydroxypalmitoyl-[acyl-carrier protein]
3-hydroxyacyl-[acyl-carrier-protein] dehydratase [EC:4.2.1.59] [RN:R04428 R04954 R04537 R04535 R04965 R04568 R04544]	K16363	M00083	Fatty acid biosynthesis, elongation	0,3,2,2	C05763	trans-Hexadec-2-enoyl-[acp]	C04633	(3R)-3-Hydroxypalmitoyl-[acyl-carrier protein]
enoyl-[acyl-carrier protein] reductase [EC:1.3.1.9 1.3.1.104] [RN:R04429 R04430 R04955 R04956 R04958 R04959 R04961 R04962 R04724 R04725 R04966 R04967 R04969 R04970]	K00208	M00083	Fatty acid biosynthesis, elongation	0,3,3,0	C05764	Hexadecanoyl-[acp]	C05763	trans-Hexadec-2-enoyl-[acp]
enoyl-[acyl-carrier protein] reductase [EC:1.3.1.9 1.3.1.104] [RN:R04429 R04430 R04955 R04956 R04958 R04959 R04961 R04962 R04724 R04725 R04966 R04967 R04969 R04970]	K02371	M00083	Fatty acid biosynthesis, elongation	0,3,3,1	C05764	Hexadecanoyl-[acp]	C05763	trans-Hexadec-2-enoyl-[acp]
enoyl-[acyl-carrier protein] reductase [EC:1.3.1.9 1.3.1.104] [RN:R04429 R04430 R04955 R04956 R04958 R04959 R04961 R04962 R04724 R04725 R04966 R04967 R04969 R04970]	K10780	M00083	Fatty acid biosynthesis, elongation	0,3,3,2	C05764	Hexadecanoyl-[acp]	C05763	trans-Hexadec-2-enoyl-[acp]
enoyl-[acyl-carrier protein] reductase [EC:1.3.1.9 1.3.1.104] [RN:R04429 R04430 R04955 R04956 R04958 R04959 R04961 R04962 R04724 R04725 R04966 R04967 R04969 R04970]	K00209	M00083	Fatty acid biosynthesis, elongation	0,3,3,3	C05764	Hexadecanoyl-[acp]	C05763	trans-Hexadec-2-enoyl-[acp]
acetyl-CoA acyltransferase [EC:2.3.1.16] [RN:R00391 R01177 R04747 R03778 R04742 R03858 R03991]	K07508	M00085	Fatty acid elongation in mitochondria	0,0	C05259	3-Oxopalmitoyl-CoA	C02593,C00024	Tetradecanoyl-CoA,Acetyl-CoA
acetyl-CoA acyltransferase [EC:2.3.1.16] [RN:R00391 R01177 R04747 R03778 R04742 R03858 R03991]	K07509	M00085	Fatty acid elongation in mitochondria	0,1	C05259	3-Oxopalmitoyl-CoA	C02593,C00024	Tetradecanoyl-CoA,Acetyl-CoA
3-hydroxyacyl-CoA dehydrogenase [EC:1.1.1.35] [RN:R01778 R04748 R04745 R04743]	K00022	M00085	Fatty acid elongation in mitochondria	1,0,0,0	C05264	(S)-Hydroxydecanoyl-CoA	C05265	3-Oxodecanoyl-CoA
enoyl-CoA hydratase [EC:4.2.1.17] [RN:R02685 R04749 R04746 R04744 R04170 R04740 R04738]	K07511	M00085	Fatty acid elongation in mitochondria	1,0,1,0	C05272	trans-Hexadec-2-enoyl-CoA	C05258	(S)-3-Hydroxyhexadecanoyl-CoA
enoyl-CoA hydratase / long-chain 3-hydroxyacyl-CoA dehydrogenase [EC:4.2.1.17 1.1.1.211] [RN:R02685 R01778 R04749 R04748 R04746 R04745 R04744 R04743 R04170 R04741 R04740 R04739 R04738 R04737]	K07515	M00085	Fatty acid elongation in mitochondria	1,1	C05258	(S)-3-Hydroxyhexadecanoyl-CoA	C05259	3-Oxopalmitoyl-CoA
trans-2-enoyl-CoA reductase [EC:1.3.1.38] [RN:R07162 R06985 R03776 R04753 R03856 R03989 R01278]	K07512	M00085	Fatty acid elongation in mitochondria	2,0	C00154	Palmitoyl-CoA	C05272	trans-Hexadec-2-enoyl-CoA
long-chain fatty-acid-CoA ligase [EC:6.2.1.3] [RN:R01280]	K01897	M00086	beta-Oxidation, acyl-CoA synthesis	0,0	C00154	Palmitoyl-CoA	C00249	Hexadecanoic acid
long-chain-fatty-acid--CoA ligase ACSBG [EC:6.2.1.3] [RN:R01280]	K15013	M00086	beta-Oxidation, acyl-CoA synthesis	0,1	C00154	Palmitoyl-CoA	C00249	Hexadecanoic acid
acyl-CoA oxidase [EC:1.3.3.6] [RN:R01279 R03990 R03857 R04754 R03777 R04751 R01175]	K00232	M00087	beta-Oxidation	0,0	C00877	Crotonoyl-CoA	C00136	Butanoyl-CoA
acyl-CoA dehydrogenase [EC:1.3.8.7] [RN:R01279 R03990 R03857 R04754 R03777 R04751 R01175]	K00249	M00087	beta-Oxidation	0,1	C00877	Crotonoyl-CoA	C00136	Butanoyl-CoA
long-chain-acyl-CoA dehydrogenase [EC:1.3.8.8] [RN:R01279 R03990 R03857 R04754 R03777 R04751 R01175]	K00255	M00087	beta-Oxidation	0,2	C00877	Crotonoyl-CoA	C00136	Butanoyl-CoA
acyl-CoA dehydrogenase [EC:1.3.99.-] [RN:R01279 R03990 R03857 R04754 R03777 R04751 R01175]	K06445	M00087	beta-Oxidation	0,3	C00877	Crotonoyl-CoA	C00136	Butanoyl-CoA
very long chain acyl-CoA dehydrogenase [EC:1.3.8.9] [RN:R01279 R03990 R03857 R04754 R03777 R04751 R01175]	K09479	M00087	beta-Oxidation	0,4	C00877	Crotonoyl-CoA	C00136	Butanoyl-CoA
enoyl-CoA hydratase [EC:4.2.1.17] [RN:R04738 R04740 R04170 R04744 R04746 R04749 R03026]	K01692	M00087	beta-Oxidation	1,0,0,0	C01144	(S)-3-Hydroxybutanoyl-CoA	C00877	Crotonoyl-CoA
enoyl-CoA hydratase [EC:4.2.1.17] [RN:R04738 R04740 R04170 R04744 R04746 R04749 R03026]	K07511	M00087	beta-Oxidation	1,0,0,1	C01144	(S)-3-Hydroxybutanoyl-CoA	C00877	Crotonoyl-CoA
enoyl-CoA hydratase [EC:4.2.1.17] [RN:R04738 R04740 R04170 R04744 R04746 R04749 R03026]	K13767	M00087	beta-Oxidation	1,0,0,2	C01144	(S)-3-Hydroxybutanoyl-CoA	C00877	Crotonoyl-CoA
3-hydroxyacyl-CoA dehydrogenase [EC:1.1.1.35] [RN:R04737 R04739 R04741 R04743 R04745 R04748 R01975]	K00022	M00087	beta-Oxidation	1,0,1,0	C00332	Acetoacetyl-CoA	C01144	(S)-3-Hydroxybutanoyl-CoA
3-hydroxyacyl-CoA dehydrogenase [EC:1.1.1.35] [RN:R04737 R04739 R04741 R04743 R04745 R04748 R01975]	K07516	M00087	beta-Oxidation	1,0,1,1	C00332	Acetoacetyl-CoA	C01144	(S)-3-Hydroxybutanoyl-CoA
3-hydroxyacyl-CoA dehydrogenase / enoyl-CoA hydratase / 3-hydroxybutyryl-CoA epimerase / enoyl-CoA isomerase [EC:1.1.1.35 4.2.1.17 5.1.2.3 5.3.3.8] [RN:R04738 R04737 R04740 R04739 R04170 R04741 R04744 R04743 R04746 R04745 R04749 R04748 R03026 R01975]	K01825	M00087	beta-Oxidation	1,1	C00332	Acetoacetyl-CoA	C01144	(S)-3-Hydroxybutanoyl-CoA
3-hydroxyacyl-CoA dehydrogenase / enoyl-CoA hydratase / 3-hydroxybutyryl-CoA epimerase / enoyl-CoA isomerase [EC:1.1.1.35 4.2.1.17 5.1.2.3 5.3.3.8] [RN:R04738 R04737 R04740 R04739 R04170 R04741 R04744 R04743 R04746 R04745 R04749 R04748 R03026 R01975]	K01782	M00087	beta-Oxidation	1,2	C00332	Acetoacetyl-CoA	C01144	(S)-3-Hydroxybutanoyl-CoA
enoyl-CoA hydratase / 3-hydroxyacyl-CoA dehydrogenase / 3,2-trans-enoyl-CoA isomerase [EC:4.2.1.17 1.1.1.35 5.3.3.8] [RN:R04738 R04737 R04740 R04739 R04170 R04741 R04744 R04743 R04746 R04745 R04749 R04748 R03026 R01975]	K07514	M00087	beta-Oxidation	1,3	C00332	Acetoacetyl-CoA	C01144	(S)-3-Hydroxybutanoyl-CoA
enoyl-CoA hydratase / long-chain 3-hydroxyacyl-CoA dehydrogenase [EC:4.2.1.17 1.1.1.211] [RN:R04738 R04737 R04740 R04739 R04170 R04741 R04744 R04743 R04746 R04745 R04749 R04748 R03026 R01975]	K07515	M00087	beta-Oxidation	1,4	C00332	Acetoacetyl-CoA	C01144	(S)-3-Hydroxybutanoyl-CoA
enoyl-CoA hydratase/3-hydroxyacyl-CoA dehydrogenase [EC:4.2.1.17 1.1.1.35 1.1.1.211] [RN:R04738 R04737 R04740 R04739 R04170 R04741 R04744 R04743 R04746 R04745 R04749 R04748 R03026 R01975]	K10527	M00087	beta-Oxidation	1,5	C00332	Acetoacetyl-CoA	C01144	(S)-3-Hydroxybutanoyl-CoA
acetyl-CoA acyltransferase [EC:2.3.1.16] [RN:R03991 R03858 R04742 R03778 R04747 R01177 R00238]	K00632	M00087	beta-Oxidation	2,0	C00024	Acetyl-CoA	C00332	Acetoacetyl-CoA
acetyl-CoA acyltransferase [EC:2.3.1.16] [RN:R03991 R03858 R04742 R03778 R04747 R01177 R00238]	K07508	M00087	beta-Oxidation	2,1	C00024	Acetyl-CoA	C00332	Acetoacetyl-CoA
acetyl-CoA acyltransferase [EC:2.3.1.16] [RN:R03991 R03858 R04742 R03778 R04747 R01177 R00238]	K07509	M00087	beta-Oxidation	2,2	C00024	Acetyl-CoA	C00332	Acetoacetyl-CoA
acetyl-CoA acyltransferase [EC:2.3.1.16] [RN:R03991 R03858 R04742 R03778 R04747 R01177 R00238]	K07513	M00087	beta-Oxidation	2,3	C00024	Acetyl-CoA	C00332	Acetoacetyl-CoA
acetoacetate decarboxylase [EC:4.1.1.4] [RN:R01366]	K01574	M00088	Ketone body biosynthesis, acetyl-CoA => acetoacetate/3-hydroxybutyrate/acetone	0,0	C00207	Acetone	C00164	Acetoacetate
glycerol 3-phosphate acyltransferase [EC:2.3.1.15] [RN:R00851]	K00629	M00089	Triacylglycerol biosynthesis	0,0	C00681	1-Acyl-sn-glycerol 3-phosphate	C00093	sn-Glycerol 3-phosphate
glycerol 3-phosphate acyltransferase [EC:2.3.1.15] [RN:R00851]	K13506	M00089	Triacylglycerol biosynthesis	0,0	C00681	1-Acyl-sn-glycerol 3-phosphate	C00093	sn-Glycerol 3-phosphate
glycerol 3-phosphate acyltransferase [EC:2.3.1.15] [RN:R00851]	K13507	M00089	Triacylglycerol biosynthesis	0,0	C00681	1-Acyl-sn-glycerol 3-phosphate	C00093	sn-Glycerol 3-phosphate
glycerol 3-phosphate acyltransferase [EC:2.3.1.15] [RN:R00851]	K00630	M00089	Triacylglycerol biosynthesis	0,0	C00681	1-Acyl-sn-glycerol 3-phosphate	C00093	sn-Glycerol 3-phosphate
glycerol 3-phosphate acyltransferase [EC:2.3.1.15] [RN:R00851]	K13508	M00089	Triacylglycerol biosynthesis	0,0	C00681	1-Acyl-sn-glycerol 3-phosphate	C00093	sn-Glycerol 3-phosphate
glycerol 3-phosphate acyltransferase [EC:2.3.1.15] [RN:R00851]	K00631	M00089	Triacylglycerol biosynthesis	0,0	C00681	1-Acyl-sn-glycerol 3-phosphate	C00093	sn-Glycerol 3-phosphate
phosphate acyltransferase [EC:2.3.1.274] [RN:R12240]	K03621	M00089	Triacylglycerol biosynthesis	0,1,0,0	C02133	Acyl phosphate	C00173	Acyl-[acyl-carrier protein]
acyl phosphate:glycerol-3-phosphate acyltransferase [EC:2.3.1.275] [RN:R12241]	K08591	M00089	Triacylglycerol biosynthesis	0,1,1,0	C00681	1-Acyl-sn-glycerol 3-phosphate	C00093,C02133	sn-Glycerol 3-phosphate,Acyl phosphate
1-acyl-sn-glycerol-3-phosphate acyltransferase [EC:2.3.1.51] [RN:R02241]	K00655	M00089	Triacylglycerol biosynthesis	1,0	C00416	Phosphatidate	C00681	1-Acyl-sn-glycerol 3-phosphate
1-acyl-sn-glycerol-3-phosphate acyltransferase [EC:2.3.1.51] [RN:R02241]	K13509	M00089	Triacylglycerol biosynthesis	1,1	C00416	Phosphatidate	C00681	1-Acyl-sn-glycerol 3-phosphate
1-acyl-sn-glycerol-3-phosphate acyltransferase [EC:2.3.1.51] [RN:R02241]	K13523	M00089	Triacylglycerol biosynthesis	1,2	C00416	Phosphatidate	C00681	1-Acyl-sn-glycerol 3-phosphate
1-acyl-sn-glycerol-3-phosphate acyltransferase [EC:2.3.1.51] [RN:R02241]	K19007	M00089	Triacylglycerol biosynthesis	1,3	C00416	Phosphatidate	C00681	1-Acyl-sn-glycerol 3-phosphate
1-acyl-sn-glycerol-3-phosphate acyltransferase [EC:2.3.1.51] [RN:R02241]	K13513	M00089	Triacylglycerol biosynthesis	1,4	C00416	Phosphatidate	C00681	1-Acyl-sn-glycerol 3-phosphate
1-acyl-sn-glycerol-3-phosphate acyltransferase [EC:2.3.1.51] [RN:R02241]	K13517	M00089	Triacylglycerol biosynthesis	1,5	C00416	Phosphatidate	C00681	1-Acyl-sn-glycerol 3-phosphate
1-acyl-sn-glycerol-3-phosphate acyltransferase [EC:2.3.1.51] [RN:R02241]	K13519	M00089	Triacylglycerol biosynthesis	1,6	C00416	Phosphatidate	C00681	1-Acyl-sn-glycerol 3-phosphate
1-acyl-sn-glycerol-3-phosphate acyltransferase [EC:2.3.1.51] [RN:R02241]	K14674	M00089	Triacylglycerol biosynthesis	1,7	C00416	Phosphatidate	C00681	1-Acyl-sn-glycerol 3-phosphate
1-acyl-sn-glycerol-3-phosphate acyltransferase [EC:2.3.1.51] [RN:R02241]	K22831	M00089	Triacylglycerol biosynthesis	1,8	C00416	Phosphatidate	C00681	1-Acyl-sn-glycerol 3-phosphate
phosphatidate phosphatase [EC:3.1.3.4] [RN:R02239]	K01080	M00089	Triacylglycerol biosynthesis	2,0	C00641	1,2-Diacyl-sn-glycerol	C00416	Phosphatidate
phosphatidate phosphatase [EC:3.1.3.4] [RN:R02239]	K15728	M00089	Triacylglycerol biosynthesis	2,1	C00641	1,2-Diacyl-sn-glycerol	C00416	Phosphatidate
diacylglycerol diphosphate phosphatase / phosphatidate phosphatase [EC:3.1.3.81 3.1.3.4] [RN:R02239]	K18693	M00089	Triacylglycerol biosynthesis	2,2	C00641	1,2-Diacyl-sn-glycerol	C00416	Phosphatidate
diacylglycerol O-acyltransferase [EC:2.3.1.20] [RN:R02251]	K11155	M00089	Triacylglycerol biosynthesis	3,0	C00422	Triacylglycerol	C00641	1,2-Diacyl-sn-glycerol
diacylglycerol O-acyltransferase [EC:2.3.1.20] [RN:R02251]	K11160	M00089	Triacylglycerol biosynthesis	3,1	C00422	Triacylglycerol	C00641	1,2-Diacyl-sn-glycerol
diacylglycerol O-acyltransferase [EC:2.3.1.20] [RN:R02251]	K14456	M00089	Triacylglycerol biosynthesis	3,2	C00422	Triacylglycerol	C00641	1,2-Diacyl-sn-glycerol
diacylglycerol O-acyltransferase [EC:2.3.1.20] [RN:R02251]	K22848	M00089	Triacylglycerol biosynthesis	3,3	C00422	Triacylglycerol	C00641	1,2-Diacyl-sn-glycerol
diacylglycerol O-acyltransferase [EC:2.3.1.20] [RN:R02251]	K22849	M00089	Triacylglycerol biosynthesis	3,4	C00422	Triacylglycerol	C00641	1,2-Diacyl-sn-glycerol
diacylglycerol O-acyltransferase [EC:2.3.1.20] [RN:R02251]	K00635	M00089	Triacylglycerol biosynthesis	3,5	C00422	Triacylglycerol	C00641	1,2-Diacyl-sn-glycerol
diacylglycerol O-acyltransferase [EC:2.3.1.20] [RN:R02251]	K18851	M00089	Triacylglycerol biosynthesis	3,6	C00422	Triacylglycerol	C00641	1,2-Diacyl-sn-glycerol
choline kinase [EC:2.7.1.32] [RN:R01021]	K00866	M00090	Phosphatidylcholine (PC) biosynthesis, choline => PC	0,0	C00588	Choline phosphate	C00114	Choline
choline kinase [EC:2.7.1.32] [RN:R01021]	K14156	M00090	Phosphatidylcholine (PC) biosynthesis, choline => PC	0,1	C00588	Choline phosphate	C00114	Choline
choline-phosphate cytidylyltransferase [EC:2.7.7.15] [RN:R01890]	K00968	M00090	Phosphatidylcholine (PC) biosynthesis, choline => PC	1,0	C00307	CDP-choline	C00588	Choline phosphate
diacylglycerol cholinephosphotransferase [EC:2.7.8.2] [RN:R01321]	K00994	M00090	Phosphatidylcholine (PC) biosynthesis, choline => PC	2,0	C00157	Phosphatidylcholine	C00307	CDP-choline
diacylglycerol cholinephosphotransferase [EC:2.7.8.2] [RN:R01321]	K13644	M00090	Phosphatidylcholine (PC) biosynthesis, choline => PC	2,1	C00157	Phosphatidylcholine	C00307	CDP-choline
phosphatidylethanolamine N-methyltransferase [EC:2.1.1.17] [RN:R02056]	K00551	M00091	Phosphatidylcholine (PC) biosynthesis, PE => PC	0,0	C01241	Phosphatidyl-N-methylethanolamine	C00350	Phosphatidylethanolamine
phosphatidylethanolamine N-methyltransferase [EC:2.1.1.17] [RN:R02056]	K16369	M00091	Phosphatidylcholine (PC) biosynthesis, PE => PC	0,1,0,0	C01241	Phosphatidyl-N-methylethanolamine	C00350	Phosphatidylethanolamine
phosphatidyl-N-methylethanolamine N-methyltransferase [EC:2.1.1.71] [RN:R03424 R01320]	K00550	M00091	Phosphatidylcholine (PC) biosynthesis, PE => PC	0,1,1,0	C00157	Phosphatidylcholine	C04308	Phosphatidyl-N-dimethylethanolamine
phosphatidylethanolamine N-methyltransferase [EC:2.1.1.17] [RN:R02056]	K00570	M00091	Phosphatidylcholine (PC) biosynthesis, PE => PC	0,2	C01241	Phosphatidyl-N-methylethanolamine	C00350	Phosphatidylethanolamine
ethanolamine kinase [EC:2.7.1.82] [RN:R01468]	K00894	M00092	Phosphatidylethanolamine (PE) biosynthesis, ethanolamine => PE	0,0	C00346	Ethanolamine phosphate	C00189	Ethanolamine
ethanolamine kinase [EC:2.7.1.82] [RN:R01468]	K14156	M00092	Phosphatidylethanolamine (PE) biosynthesis, ethanolamine => PE	0,1	C00346	Ethanolamine phosphate	C00189	Ethanolamine
ethanolamine-phosphate cytidylyltransferase [EC:2.7.7.14] [RN:R02038]	K00967	M00092	Phosphatidylethanolamine (PE) biosynthesis, ethanolamine => PE	1,0	C00570	CDP-ethanolamine	C00346	Ethanolamine phosphate
ethanolaminephosphotransferase [EC:2.7.8.1] [RN:R02057]	K00993	M00092	Phosphatidylethanolamine (PE) biosynthesis, ethanolamine => PE	2,0	C00350	Phosphatidylethanolamine	C00570	CDP-ethanolamine
ethanolaminephosphotransferase [EC:2.7.8.1] [RN:R02057]	K13644	M00092	Phosphatidylethanolamine (PE) biosynthesis, ethanolamine => PE	2,1	C00350	Phosphatidylethanolamine	C00570	CDP-ethanolamine
phosphatidate cytidylyltransferase [EC:2.7.7.41] [RN:R01799]	K00981	M00093	Phosphatidylethanolamine (PE) biosynthesis, PA => PS => PE	0,0	C00269	CDP-diacylglycerol	C00416	Phosphatidate
phosphatidylserine synthase [EC:2.7.8.8] [RN:R01800]	K00998	M00093	Phosphatidylethanolamine (PE) biosynthesis, PA => PS => PE	1,0	C02737	Phosphatidylserine	C00269	CDP-diacylglycerol
phosphatidylserine synthase [EC:2.7.8.8] [RN:R01800]	K17103	M00093	Phosphatidylethanolamine (PE) biosynthesis, PA => PS => PE	1,1	C02737	Phosphatidylserine	C00269	CDP-diacylglycerol
phosphatidylserine decarboxylase [EC:4.1.1.65] [RN:R02055]	K01613	M00093	Phosphatidylethanolamine (PE) biosynthesis, PA => PS => PE	2,0	C00350	Phosphatidylethanolamine	C02737	Phosphatidylserine
serine palmitoyltransferase [EC:2.3.1.50] [RN:R01281]	K00654	M00094	Ceramide biosynthesis	0,0	C02934	3-Dehydrosphinganine	C00154,C00065	Palmitoyl-CoA,L-Serine
3-dehydrosphinganine reductase [EC:1.1.1.102] [RN:R02978]	K04708	M00094	Ceramide biosynthesis	1,0	C00836	Sphinganine	C02934	3-Dehydrosphinganine
acyl-CoA-dependent ceramide synthase [EC:2.3.1.24] [RN:R06517]	K04709	M00094	Ceramide biosynthesis	2,0	C12126	Dihydroceramide	C00836	Sphinganine
acyl-CoA-dependent ceramide synthase [EC:2.3.1.24] [RN:R06517]	K04710	M00094	Ceramide biosynthesis	2,1	C12126	Dihydroceramide	C00836	Sphinganine
sphingolipid 4-desaturase [EC:1.14.19.17] [RN:R06519]	K04712	M00094	Ceramide biosynthesis	3,0	C00195	N-Acylsphingosine	C12126	Dihydroceramide
acetyl-CoA C-acetyltransferase [EC:2.3.1.9] [RN:R00238]	K00626	M00095	C5 isoprenoid biosynthesis, mevalonate pathway	0,0	C00332	Acetoacetyl-CoA	C00024	Acetyl-CoA
hydroxymethylglutaryl-CoA synthase [EC:2.3.3.10] [RN:R01978]	K01641	M00095	C5 isoprenoid biosynthesis, mevalonate pathway	1,0	C00356	(S)-3-Hydroxy-3-methylglutaryl-CoA	C00332,C00024	Acetoacetyl-CoA,Acetyl-CoA
3-hydroxy-3-methylglutaryl-CoA reductase [EC:1.1.1.34] [RN:R02082]	K00021	M00095	C5 isoprenoid biosynthesis, mevalonate pathway	2,0	C00418	(R)-Mevalonate	C00356	(S)-3-Hydroxy-3-methylglutaryl-CoA
mevalonate kinase [EC:2.7.1.36] [RN:R02245]	K00869	M00095	C5 isoprenoid biosynthesis, mevalonate pathway	3,0	C01107	(R)-5-Phosphomevalonate	C00418	(R)-Mevalonate
phosphomevalonate kinase [EC:2.7.4.2] [RN:R03245]	K00938	M00095	C5 isoprenoid biosynthesis, mevalonate pathway	4,0	C01143	(R)-5-Diphosphomevalonate	C01107	(R)-5-Phosphomevalonate
phosphomevalonate kinase [EC:2.7.4.2] [RN:R03245]	K13273	M00095	C5 isoprenoid biosynthesis, mevalonate pathway	4,1	C01143	(R)-5-Diphosphomevalonate	C01107	(R)-5-Phosphomevalonate
diphosphomevalonate decarboxylase [EC:4.1.1.33] [RN:R01121]	K01597	M00095	C5 isoprenoid biosynthesis, mevalonate pathway	5,0	C00129	Isopentenyl diphosphate	C01143	(R)-5-Diphosphomevalonate
isopentenyl-diphosphate delta-isomerase [EC:5.3.3.2] [RN:R01123]	K01823	M00095	C5 isoprenoid biosynthesis, mevalonate pathway	6,0	C00235	Dimethylallyl diphosphate	C00129	Isopentenyl diphosphate
1-deoxy-D-xylulose-5-phosphate synthase [EC:2.2.1.7] [RN:R05636]	K01662	M00096	C5 isoprenoid biosynthesis, non-mevalonate pathway	0,0	C11437	1-Deoxy-D-xylulose 5-phosphate	C00118,C00022	(2R)-2-Hydroxy-3-(phosphonooxy)-propanal,Pyruvate
1-deoxy-D-xylulose-5-phosphate reductoisomerase [EC:1.1.1.267] [RN:R05688]	K00099	M00096	C5 isoprenoid biosynthesis, non-mevalonate pathway	1,0	C11434	2-C-Methyl-D-erythritol 4-phosphate	C11437	1-Deoxy-D-xylulose 5-phosphate
2-C-methyl-D-erythritol 4-phosphate cytidylyltransferase [EC:2.7.7.60] [RN:R05633]	K00991	M00096	C5 isoprenoid biosynthesis, non-mevalonate pathway	2,0	C11435	4-(Cytidine 5'-diphospho)-2-C-methyl-D-erythritol	C11434	2-C-Methyl-D-erythritol 4-phosphate
2-C-methyl-D-erythritol 4-phosphate cytidylyltransferase [EC:2.7.7.60] [RN:R05633]	K12506	M00096	C5 isoprenoid biosynthesis, non-mevalonate pathway	2,1	C11435	4-(Cytidine 5'-diphospho)-2-C-methyl-D-erythritol	C11434	2-C-Methyl-D-erythritol 4-phosphate
4-diphosphocytidyl-2-C-methyl-D-erythritol kinase [EC:2.7.1.148] [RN:R05634]	K00919	M00096	C5 isoprenoid biosynthesis, non-mevalonate pathway	3,0	C11436	2-Phospho-4-(cytidine 5'-diphospho)-2-C-methyl-D-erythritol	C11435	4-(Cytidine 5'-diphospho)-2-C-methyl-D-erythritol
2-C-methyl-D-erythritol 2,4-cyclodiphosphate synthase [EC:4.6.1.12] [RN:R05637]	K01770	M00096	C5 isoprenoid biosynthesis, non-mevalonate pathway	4,0	C11453	2-C-Methyl-D-erythritol 2,4-cyclodiphosphate	C11436	2-Phospho-4-(cytidine 5'-diphospho)-2-C-methyl-D-erythritol
2-C-methyl-D-erythritol 4-phosphate cytidylyltransferase [EC:2.7.7.60] [RN:R05633]	K12506	M00096	C5 isoprenoid biosynthesis, non-mevalonate pathway	4,1	C11435	4-(Cytidine 5'-diphospho)-2-C-methyl-D-erythritol	C11434	2-C-Methyl-D-erythritol 4-phosphate
(E)-4-hydroxy-3-methylbut-2-enyl-diphosphate synthase [EC:1.17.7.1 1.17.7.3] [RN:R08689 R10859]	K03526	M00096	C5 isoprenoid biosynthesis, non-mevalonate pathway	5,0	C11811	1-Hydroxy-2-methyl-2-butenyl 4-diphosphate	C11453	2-C-Methyl-D-erythritol 2,4-cyclodiphosphate
4-hydroxy-3-methylbut-2-enyl diphosphate reductase [EC:1.17.7.4] [RN:R05884]	K03527	M00096	C5 isoprenoid biosynthesis, non-mevalonate pathway	6,0	C00129	Isopentenyl diphosphate	C11811	1-Hydroxy-2-methyl-2-butenyl 4-diphosphate
isopentenyl-diphosphate delta-isomerase [EC:5.3.3.2] [RN:R01123]	K01823	M00096	C5 isoprenoid biosynthesis, non-mevalonate pathway	7,0	C00235	Dimethylallyl diphosphate	C00129	Isopentenyl diphosphate
phytoene synthase [EC:2.5.1.32] [RN:R02065 R04218]	K02291	M00097	beta-Carotene biosynthesis, GGAP => beta-carotene	0,0	C05421	15-cis-Phytoene	C03427	Prephytoene diphosphate
15-cis-phytoene desaturase [EC:1.3.5.5] [RN:R09653 R09654]	K02293	M00097	beta-Carotene biosynthesis, GGAP => beta-carotene	1,0	C19764	9,15,9'-tricis-zeta-Carotene	C19765	15,9'-dicis-Phytofluene
zeta-carotene isomerase [EC:5.2.1.12] [RN:R09655]	K15744	M00097	beta-Carotene biosynthesis, GGAP => beta-carotene	2,0	C15857	9,9'-dicis-zeta-Carotene	C19764	9,15,9'-tricis-zeta-Carotene
zeta-carotene desaturase [EC:1.3.5.6] [RN:R09656 R09658]	K00514	M00097	beta-Carotene biosynthesis, GGAP => beta-carotene	3,0	C15858	7,9,7',9'-tetracis-Lycopene	C19759	7,9,9'-tricis-Neurosporene
prolycopene isomerase [EC:5.2.1.13] [RN:R07512]	K09835	M00097	beta-Carotene biosynthesis, GGAP => beta-carotene	4,0	C05432	Lycopene	C15858	7,9,7',9'-tetracis-Lycopene
lycopene beta-cyclase [EC:5.5.1.19] [RN:R05341 R03824]	K06443	M00097	beta-Carotene biosynthesis, GGAP => beta-carotene	5,0	C02094	beta-Carotene	C05435	gamma-Carotene
triacylglycerol lipase [EC:3.1.1.3] [RN:R02250 R02687]	K01046	M00098	Acylglycerol degradation	0,0	C01885	1-Acylglycerol	C00641	1,2-Diacyl-sn-glycerol
triacylglycerol lipase [EC:3.1.1.3] [RN:R02250 R02687]	K12298	M00098	Acylglycerol degradation	0,1	C01885	1-Acylglycerol	C00641	1,2-Diacyl-sn-glycerol
triacylglycerol lipase [EC:3.1.1.3] [RN:R02250 R02687]	K16816	M00098	Acylglycerol degradation	0,2	C01885	1-Acylglycerol	C00641	1,2-Diacyl-sn-glycerol
triacylglycerol lipase [EC:3.1.1.3] [RN:R02250 R02687]	K13534	M00098	Acylglycerol degradation	0,3	C01885	1-Acylglycerol	C00641	1,2-Diacyl-sn-glycerol
triacylglycerol lipase [EC:3.1.1.3] [RN:R02250 R02687]	K14073	M00098	Acylglycerol degradation	0,4	C01885	1-Acylglycerol	C00641	1,2-Diacyl-sn-glycerol
triacylglycerol lipase [EC:3.1.1.3] [RN:R02250 R02687]	K14074	M00098	Acylglycerol degradation	0,5	C01885	1-Acylglycerol	C00641	1,2-Diacyl-sn-glycerol
triacylglycerol lipase [EC:3.1.1.3] [RN:R02250 R02687]	K14075	M00098	Acylglycerol degradation	0,6	C01885	1-Acylglycerol	C00641	1,2-Diacyl-sn-glycerol
triacylglycerol lipase [EC:3.1.1.3] [RN:R02250 R02687]	K14076	M00098	Acylglycerol degradation	0,7	C01885	1-Acylglycerol	C00641	1,2-Diacyl-sn-glycerol
triacylglycerol lipase [EC:3.1.1.3] [RN:R02250 R02687]	K22283	M00098	Acylglycerol degradation	0,8	C01885	1-Acylglycerol	C00641	1,2-Diacyl-sn-glycerol
triacylglycerol lipase [EC:3.1.1.3] [RN:R02250 R02687]	K14452	M00098	Acylglycerol degradation	0,9	C01885	1-Acylglycerol	C00641	1,2-Diacyl-sn-glycerol
triacylglycerol lipase [EC:3.1.1.3] [RN:R02250 R02687]	K22284	M00098	Acylglycerol degradation	0,10	C01885	1-Acylglycerol	C00641	1,2-Diacyl-sn-glycerol
triacylglycerol lipase [EC:3.1.1.3] [RN:R02250 R02687]	K14674	M00098	Acylglycerol degradation	0,11	C01885	1-Acylglycerol	C00641	1,2-Diacyl-sn-glycerol
triacylglycerol lipase [EC:3.1.1.3] [RN:R02250 R02687]	K14675	M00098	Acylglycerol degradation	0,12	C01885	1-Acylglycerol	C00641	1,2-Diacyl-sn-glycerol
triacylglycerol lipase [EC:3.1.1.3] [RN:R02250 R02687]	K17900	M00098	Acylglycerol degradation	0,13	C01885	1-Acylglycerol	C00641	1,2-Diacyl-sn-glycerol
acylglycerol lipase [EC:3.1.1.23] [RN:R01351]	K01054	M00098	Acylglycerol degradation	1,0	C00116	Glycerol	C01885	1-Acylglycerol
serine palmitoyltransferase [EC:2.3.1.50] [RN:R01281]	K00654	M00099	Sphingosine biosynthesis	0,0	C02934	3-Dehydrosphinganine	C00154	Palmitoyl-CoA
3-dehydrosphinganine reductase [EC:1.1.1.102] [RN:R02978]	K04708	M00099	Sphingosine biosynthesis	1,0	C00836	Sphinganine	C02934	3-Dehydrosphinganine
Acyl-CoA-dependent ceramide synthase [EC:2.3.1.24] [RN:R06517]	K04709	M00099	Sphingosine biosynthesis	2,0	C12126	Dihydroceramide	C00836	Sphinganine
Acyl-CoA-dependent ceramide synthase [EC:2.3.1.24] [RN:R06517]	K04710	M00099	Sphingosine biosynthesis	2,1	C12126	Dihydroceramide	C00836	Sphinganine
sphingolipid 4-desaturase [EC:1.14.19.17] [RN:R06519]	K04712	M00099	Sphingosine biosynthesis	3,0	C00195	N-Acylsphingosine	C12126	Dihydroceramide
ceramidase [EC:3.5.1.23] [RN:R01494]	K01441	M00099	Sphingosine biosynthesis	4,0	C00319	Sphingosine	C00195	N-Acylsphingosine
ceramidase [EC:3.5.1.23] [RN:R01494]	K12348	M00099	Sphingosine biosynthesis	4,1	C00319	Sphingosine	C00195	N-Acylsphingosine
ceramidase [EC:3.5.1.23] [RN:R01494]	K12349	M00099	Sphingosine biosynthesis	4,2	C00319	Sphingosine	C00195	N-Acylsphingosine
sphingosine kinase [EC:2.7.1.91] [RN:R01926]	K04718	M00100	Sphingosine degradation	0,0	C06124	Sphingosine 1-phosphate	C00319	Sphingosine
sphinganine-1-phosphate aldolase [EC:4.1.2.27] [RN:R06516]	K01634	M00100	Sphingosine degradation	1,0	C00346	Ethanolamine phosphate	C06124	Sphingosine 1-phosphate
lanosterol synthase [EC:5.4.99.7] [RN:R03199]	K01852	M00101	Cholesterol biosynthesis, squalene 2,3-epoxide => cholesterol	0,0	C01724	Lanosterol	C01054	(S)-2,3-Epoxysqualene
sterol 14alpha-demethylase [EC:1.14.14.154] [RN:R05640]	K05917	M00101	Cholesterol biosynthesis, squalene 2,3-epoxide => cholesterol	1,0	C11455	4,4-Dimethyl-5alpha-cholesta-8,14,24-trien-3beta-ol	C01724	Lanosterol
delta14-sterol reductase [EC:1.3.1.70] [RN:R05639]	K00222	M00101	Cholesterol biosynthesis, squalene 2,3-epoxide => cholesterol	2,0	C05108	14-Demethyllanosterol	C11455	4,4-Dimethyl-5alpha-cholesta-8,14,24-trien-3beta-ol
methylsterol monooxygenase [EC:1.14.18.9] [RN:R07509]	K07750	M00101	Cholesterol biosynthesis, squalene 2,3-epoxide => cholesterol	3,0	C15808	4alpha-Methylzymosterol-4-carboxylate	C05108	14-Demethyllanosterol
sterol-4alpha-carboxylate 3-dehydrogenase (decarboxylating) [EC:1.1.1.170] [RN:R07494]	K07748	M00101	Cholesterol biosynthesis, squalene 2,3-epoxide => cholesterol	4,0	C15816	3-Keto-4-methylzymosterol	C15808	4alpha-Methylzymosterol-4-carboxylate
3-keto steroid reductase [EC:1.1.1.270] [RN:R07495]	K09827	M00101	Cholesterol biosynthesis, squalene 2,3-epoxide => cholesterol	5,0	C05103	4alpha-Methylzymosterol	C15816	3-Keto-4-methylzymosterol
3-keto steroid reductase [EC:1.1.1.270] [RN:R07495]	K13373	M00101	Cholesterol biosynthesis, squalene 2,3-epoxide => cholesterol	5,1	C05103	4alpha-Methylzymosterol	C15816	3-Keto-4-methylzymosterol
delta24-sterol reductase [EC:1.3.1.72] [RN:R07498]	K09828	M00101	Cholesterol biosynthesis, squalene 2,3-epoxide => cholesterol	6,0	C03845	5alpha-Cholest-8-en-3beta-ol	C05437	Zymosterol
cholestenol delta-isomerase [EC:5.3.3.5] [RN:R03353]	K01824	M00101	Cholesterol biosynthesis, squalene 2,3-epoxide => cholesterol	7,0	C01189	Lathosterol	C03845	5alpha-Cholest-8-en-3beta-ol
delta7-sterol 5-desaturase [EC:1.14.19.20] [RN:R07215]	K00227	M00101	Cholesterol biosynthesis, squalene 2,3-epoxide => cholesterol	8,0	C01164	7-Dehydrocholesterol	C01189	Lathosterol
7-dehydrocholesterol reductase [EC:1.3.1.21] [RN:R01451 R01456]	K00213	M00101	Cholesterol biosynthesis, squalene 2,3-epoxide => cholesterol	9,0	C00187	Cholesterol	C01164	7-Dehydrocholesterol
sterol 24-C-methyltransferase [EC:2.1.1.41] [RN:R04427]	K00559	M00102	Ergocalciferol biosynthesis	0,0	C04525	Fecosterol	C05437	Zymosterol
C-8 sterol isomerase [EC:5.-.-.-] [RN:R07497]	K09829	M00102	Ergocalciferol biosynthesis	1,0	C15777	Episterol	C04525	Fecosterol
Delta7-sterol 5-desaturase [EC:1.14.19.20] [RN:R07505]	K00227	M00102	Ergocalciferol biosynthesis	2,0	C15778	5,7,24(28)-Ergostatrienol	C15777	Episterol
sterol 22-desaturase [EC:1.14.19.41] [RN:R07506]	K09831	M00102	Ergocalciferol biosynthesis	3,0	C05440	Ergosta-5,7,22,24(28)-tetraen-3beta-ol	C15778	5,7,24(28)-Ergostatrienol
Delta24(24(1))-sterol reductase [EC:1.3.1.71] [RN:R05641]	K00223	M00102	Ergocalciferol biosynthesis	4,0	C01694	Ergosterol	C05440	Ergosta-5,7,22,24(28)-tetraen-3beta-ol
cytochrome P450, family 2, subfamily R, polypeptide 1 (vitamin D 25-hydroxylase [EC:1.14.14.24] [RN:R03611]	K07419	M00103	Cholecalciferol biosynthesis	0,0	C01561	Calcidiol	C05443	Vitamin D3
cytochrome P450, family 27, subfamily B (25-hydroxyvitamin D3 [EC:1.14.13.13] [RN:R03610]	K07438	M00103	Cholecalciferol biosynthesis	1,0	C01673	Calcitriol	C01561	Calcidiol
cholesterol 7alpha-monooxygenase [EC:1.14.14.23] [RN:R01463]	K00489	M00104	Bile acid biosynthesis, cholesterol => cholate/chenodeoxycholate	0,0	C03594	7alpha-Hydroxycholesterol	C00187	Cholesterol
cholest-5-ene-3beta,7alpha-diol 3beta-dehydrogenase [EC:1.1.1.181] [RN:R04263]	K12408	M00104	Bile acid biosynthesis, cholesterol => cholate/chenodeoxycholate	1,0	C05455	7alpha-Hydroxycholest-4-en-3-one	C03594	7alpha-Hydroxycholesterol
sterol 12-alpha-hydroxylase [EC:1.14.18.8] [RN:R04826]	K07431	M00104	Bile acid biosynthesis, cholesterol => cholate/chenodeoxycholate	2,0	C17339	4-Cholesten-7alpha,12alpha-diol-3-one	C05455	7alpha-Hydroxycholest-4-en-3-one
3-oxo-5-beta-steroid 4-dehydrogenase [EC:1.3.1.3] [RN:R04823 R04817]	K00251	M00104	Bile acid biosynthesis, cholesterol => cholate/chenodeoxycholate	3,0	C05451	7alpha-Hydroxy-5beta-cholestan-3-one	C05455	7alpha-Hydroxycholest-4-en-3-one
3-alpha-hydroxysteroid dehydrogenase [EC:1.1.1.50] [RN:R04824 R04825 R04818 R04819]	K00037	M00104	Bile acid biosynthesis, cholesterol => cholate/chenodeoxycholate	4,0	C05452	3alpha,7alpha-Dihydroxy-5beta-cholestane	C05451	7alpha-Hydroxy-5beta-cholestan-3-one
cholestanetriol 26-monooxygenase [EC:1.14.15.15] [RN:R04807 R08759 R08761 R04806 R08758 R08760]	K00488	M00104	Bile acid biosynthesis, cholesterol => cholate/chenodeoxycholate	5,0	C04554	3alpha,7alpha-Dihydroxy-5beta-cholestanate	C05445	3alpha,7alpha-Dihydroxy-5beta-cholestan-26-al
solute carrier family 27 (fatty acid transporter), member 5 [EC:6.2.1.7] [RN:R08733 R08738]	K08748	M00104	Bile acid biosynthesis, cholesterol => cholate/chenodeoxycholate	6,0	C17345	(25R)-3alpha,7alpha-Dihydroxy-5beta-cholestanoyl-CoA	C04554	3alpha,7alpha-Dihydroxy-5beta-cholestanate
alpha-methylacyl-CoA racemase [EC:5.1.99.4] [RN:R08734 R08739]	K01796	M00104	Bile acid biosynthesis, cholesterol => cholate/chenodeoxycholate	7,0	C17346	(25S)-3alpha,7alpha-Dihydroxy-5beta-cholestanoyl-CoA	C17345	(25R)-3alpha,7alpha-Dihydroxy-5beta-cholestanoyl-CoA
3alpha,7alpha,12alpha-trihydroxy-5beta-cholestanoyl-CoA 24-hydroxylase [EC:1.17.99.3] [RN:R08735 R08740]	K10214	M00104	Bile acid biosynthesis, cholesterol => cholate/chenodeoxycholate	8,0	C05447	(24E)-3alpha,7alpha-Dihydroxy-5beta-cholest-24-enoyl-CoA	C17346	(25S)-3alpha,7alpha-Dihydroxy-5beta-cholestanoyl-CoA
(3R)-hydroxyacyl-CoA dehydrogenase / 3a,7a,12a-trihydroxy-5b-cholest-24-enoyl-CoA hydratase [EC:1.1.1.- 4.2.1.107] [RN:R04813 R04812 R04809 R04810]	K12405	M00104	Bile acid biosynthesis, cholesterol => cholate/chenodeoxycholate	9,0	C05449	3alpha,7alpha-Dihydroxy-5beta-24-oxocholestanoyl-CoA	C05448	(24R,25R)-3alpha,7alpha,24-Trihydroxy-5beta-cholestanoyl-CoA
sterol carrier protein 2 [EC:2.3.1.176] [RN:R03719 R04811]	K08764	M00104	Bile acid biosynthesis, cholesterol => cholate/chenodeoxycholate	10,0	C05337	Chenodeoxycholoyl-CoA	C05449	3alpha,7alpha-Dihydroxy-5beta-24-oxocholestanoyl-CoA
acyl-CoA thioesterase 8 [EC:3.1.2.27] [RN:R07296 R03974]	K11992	M00104	Bile acid biosynthesis, cholesterol => cholate/chenodeoxycholate	11,0	C02528	Chenodeoxycholate	C05337	Chenodeoxycholoyl-CoA
solute carrier family 27 (fatty acid transporter), member 5 [EC:6.2.1.7] [RN:R02794]	K08748	M00106	Conjugated bile acid biosynthesis, cholate => taurocholate/glycocholate	0,0	C01794	Choloyl-CoA	C00695	Cholic acid
bile acid-CoA:amino acid N-acyltransferase [EC:2.3.1.65] [RN:R03720 R03718]	K00659	M00106	Conjugated bile acid biosynthesis, cholate => taurocholate/glycocholate	1,0	C01921	Glycocholate	C01794	Choloyl-CoA
cytochrome P450, family 11, subfamily A (cholesterol monooxygenase [EC:1.14.15.6] [RN:R01454 R04854 R02723 R04855 R03933]	K00498	M00107	Steroid hormone biosynthesis, cholesterol => prognenolone => progesterone	0,0	C01953	Pregnenolone	C05501	20alpha,22beta-Dihydroxycholesterol
3beta-hydroxy-delta5-steroid dehydrogenase [EC:1.1.1.145] [RN:R02216]	K00070	M00107	Steroid hormone biosynthesis, cholesterol => prognenolone => progesterone	1,0	C00410	Progesterone	C01953	Pregnenolone
steroid delta-isomerase [EC:5.3.3.1] [RN:R02216]	K01822	M00107	Steroid hormone biosynthesis, cholesterol => prognenolone => progesterone	1,1	C00410	Progesterone	C01953	Pregnenolone
cytochrome P450, family 21, subfamily A (steroid 21-monooxygenase) [EC:1.14.14.16] [RN:R02213]	K00513	M00108	C21-Steroid hormone biosynthesis, progesterone => corticosterone/aldosterone	0,0	C03205	11-Deoxycorticosterone	C00410	Progesterone
cytochrome P450, family 11, subfamily B1 (steroid 11beta-monooxygenase) [EC:1.14.15.4] [RN:R03851]	K00497	M00108	C21-Steroid hormone biosynthesis, progesterone => corticosterone/aldosterone	1,0	C02140	Corticosterone	C03205	11-Deoxycorticosterone
cytochrome P450, family 11, subfamily B2 (steroid 11beta-monooxygenase / corticosterone 18-monooxygenase) [EC:1.14.15.4 1.14.15.5] [RN:R03851 R03262 R03263]	K07433	M00108	C21-Steroid hormone biosynthesis, progesterone => corticosterone/aldosterone	1,1	C01780	Aldosterone	C01124	18-Hydroxycorticosterone
cytochrome P450, family 11, subfamily B2 (steroid 11beta-monooxygenase / corticosterone 18-monooxygenase) [EC:1.14.15.4 1.14.15.5] [RN:R03851 R03262 R03263]	K07433	M00108	C21-Steroid hormone biosynthesis, progesterone => corticosterone/aldosterone	2,0	C01780	Aldosterone	C01124	18-Hydroxycorticosterone
cytochrome P450, family 17, subfamily A (steroid [EC:1.14.14.19] [RN:R02211]	K00512	M00109	C21-Steroid hormone biosynthesis, progesterone => cortisol/cortisone	0,0	C01176	17alpha-Hydroxyprogesterone	C00410	Progesterone
cytochrome P450, family 21, subfamily A (steroid 21-monooxygenase) [EC:1.14.14.16] [RN:R03326]	K00513	M00109	C21-Steroid hormone biosynthesis, progesterone => cortisol/cortisone	1,0	C05488	11-Deoxycortisol	C01176	17alpha-Hydroxyprogesterone
cytochrome P450, family 11, subfamily B1/B2 (steroid 11beta-monooxygenase) [EC:1.14.15.4] [RN:R02843]	K00497	M00109	C21-Steroid hormone biosynthesis, progesterone => cortisol/cortisone	2,0	C00735	Cortisol	C05488	11-Deoxycortisol
cytochrome P450, family 11, subfamily B1/B2 (steroid 11beta-monooxygenase) [EC:1.14.15.4] [RN:R02843]	K07433	M00109	C21-Steroid hormone biosynthesis, progesterone => cortisol/cortisone	2,1	C00735	Cortisol	C05488	11-Deoxycortisol
11beta-hydroxysteroid dehydrogenase [EC:1.1.1.146 1.1.1.-] [RN:R02834 R02836]	K15680	M00109	C21-Steroid hormone biosynthesis, progesterone => cortisol/cortisone	3,0	C00762	Cortisone	C00735	Cortisol
11beta-hydroxysteroid dehydrogenase [EC:1.1.1.146 1.1.1.-] [RN:R02834 R02836]	K00071	M00109	C21-Steroid hormone biosynthesis, progesterone => cortisol/cortisone	3,1	C00762	Cortisone	C00735	Cortisol
steroid 17alpha-monooxygenase / 17alpha-hydroxyprogesterone deacetylase [EC:1.14.14.19 1.14.14.32] [RN:R03783 R08517]	K00512	M00110	C19/C18-Steroid hormone biosynthesis, pregnenolone => androstenedione => estrone	0,0	C01227	Dehydroepiandrosterone	C05138	17alpha-Hydroxypregnenolone
3beta-hydroxy-delta5-steroid dehydrogenase [EC:1.1.1.145] [RN:R01837]	K00070	M00110	C19/C18-Steroid hormone biosynthesis, pregnenolone => androstenedione => estrone	1,0	C00280	Androstenedione	C01227	Dehydroepiandrosterone
steroid delta-isomerase [EC:5.3.3.1] [RN:R01837]	K01822	M00110	C19/C18-Steroid hormone biosynthesis, pregnenolone => androstenedione => estrone	1,1	C00280	Androstenedione	C01227	Dehydroepiandrosterone
cytochrome P450, family 19, subfamily A (aromatase) [EC:1.14.14.14] [RN:R01840 R04759 R02351]	K07434	M00110	C19/C18-Steroid hormone biosynthesis, pregnenolone => androstenedione => estrone	2,0	C00468	Estrone	C05297	19-Oxoandrost-4-ene-3,17-dione
homogenitisate phytyltransferase [EC:2.5.1.115 2.5.1.116] [RN:R07500 R10708]	K09833	M00112	Tocopherol/tocotorienol biosynthesis	0,0	C20737	6-Geranylgeranyl-2-methylbenzene-1,4-diol	C00353	Geranylgeranyl diphosphate
MPBQ/MSBQ methyltransferase [EC:2.1.1.295] [RN:R07501 R10710]	K12502	M00112	Tocopherol/tocotorienol biosynthesis	1,0	C20738	6-Geranylgeranyl-2,3-dimethylbenzene-1,4-diol	C20737	6-Geranylgeranyl-2-methylbenzene-1,4-diol
MPBQ/MSBQ methyltransferase [EC:2.1.1.295] [RN:R07501 R10710]	K18534	M00112	Tocopherol/tocotorienol biosynthesis	1,1	C20738	6-Geranylgeranyl-2,3-dimethylbenzene-1,4-diol	C20737	6-Geranylgeranyl-2-methylbenzene-1,4-diol
tocopherol cyclase [EC:5.5.1.24] [RN:R07502 R07503 R10624 R10623]	K09834	M00112	Tocopherol/tocotorienol biosynthesis	2,0	C14156	delta-Tocotrienol	C20737	6-Geranylgeranyl-2-methylbenzene-1,4-diol
tocopherol O-methyltransferase [EC:2.1.1.95] [RN:R07236 R07504 R10491 R10492]	K05928	M00112	Tocopherol/tocotorienol biosynthesis	3,0	C14154	beta-Tocotrienol	C14156	delta-Tocotrienol
lipoxygenase [EC:1.13.11.12] [RN:R07896]	K00454	M00113	Jasmonic acid biosynthesis	0,0	C16336	trans-2-Enoyl-OPC4-CoA	C16335	OPC4-CoA
hydroperoxide dehydratase [EC:4.2.1.92] [RN:R07863]	K01723	M00113	Jasmonic acid biosynthesis	1,0	C04672	12,13(S)-EOT	C04785	13(S)-HPOT
allene oxide cyclase [EC:5.3.99.6] [RN:R03402]	K10525	M00113	Jasmonic acid biosynthesis	2,0	C01226	12-OPDA	C04672	12,13(S)-EOT
12-oxophytodienoic acid reductase [EC:1.3.1.42] [RN:R03401]	K05894	M00113	Jasmonic acid biosynthesis	3,0	C04780	OPC-8:0	C01226	12-OPDA
OPC-8:0 CoA ligase 1 [EC:6.2.1.-] [RN:R07887]	K10526	M00113	Jasmonic acid biosynthesis	4,0	C16327	OPC8-CoA	C04780	OPC-8:0
acyl-CoA oxidase [EC:1.3.3.6] [RN:R07888 R07892 R07896]	K00232	M00113	Jasmonic acid biosynthesis	5,0	C16336	trans-2-Enoyl-OPC4-CoA	C16335	OPC4-CoA
enoyl-CoA hydratase/3-hydroxyacyl-CoA dehydrogenase [EC:4.2.1.17 1.1.1.35 1.1.1.211] [RN:R07889 R07890 R07893 R07894 R07897 R07898]	K10527	M00113	Jasmonic acid biosynthesis	6,0	C16338	3-Oxo-OPC4-CoA	C16336	trans-2-Enoyl-OPC4-CoA
acetyl-CoA acyltransferase [EC:2.3.1.16] [RN:R07891 R07895 R07899]	K00632	M00113	Jasmonic acid biosynthesis	7,0	C16339	(+)-7-Isojasmonic acid CoA	C16338	3-Oxo-OPC4-CoA
acetyl-CoA acyltransferase [EC:2.3.1.16] [RN:R07891 R07895 R07899]	K07513	M00113	Jasmonic acid biosynthesis	7,1	C16339	(+)-7-Isojasmonic acid CoA	C16338	3-Oxo-OPC4-CoA
glucose-6-phosphate isomerase [EC:5.3.1.9] [RN:R02740]	K01810	M00114	Ascorbate biosynthesis, plants, glucose-6P => ascorbate	0,0,0,0	C05345	beta-D-Fructose 6-phosphate	C00668	alpha-D-Glucose 6-phosphate
glucose-6-phosphate isomerase [EC:5.3.1.9] [RN:R02740]	K06859	M00114	Ascorbate biosynthesis, plants, glucose-6P => ascorbate	0,0,0,1	C05345	beta-D-Fructose 6-phosphate	C00668	alpha-D-Glucose 6-phosphate
glucose-6-phosphate isomerase [EC:5.3.1.9] [RN:R02740]	K13810	M00114	Ascorbate biosynthesis, plants, glucose-6P => ascorbate	0,0,0,2	C05345	beta-D-Fructose 6-phosphate	C00668	alpha-D-Glucose 6-phosphate
mannose-6-phosphate isomerase [EC:5.3.1.8] [RN:R01819]	K01809	M00114	Ascorbate biosynthesis, plants, glucose-6P => ascorbate	0,0,1,0	C00275	D-Mannose 6-phosphate	C05345	beta-D-Fructose 6-phosphate
mannose-6-phosphate isomerase [EC:5.3.1.8] [RN:R01819]	K16011	M00114	Ascorbate biosynthesis, plants, glucose-6P => ascorbate	0,0,1,1	C00275	D-Mannose 6-phosphate	C05345	beta-D-Fructose 6-phosphate
glucose-6-phosphate isomerase [EC:5.3.1.9] [RN:R02740]	K15916	M00114	Ascorbate biosynthesis, plants, glucose-6P => ascorbate	0,1	C05345	beta-D-Fructose 6-phosphate	C00668	alpha-D-Glucose 6-phosphate
phosphomannomutase [EC:5.4.2.8] [RN:R01818]	K16881	M00114	Ascorbate biosynthesis, plants, glucose-6P => ascorbate	1,0	C00636	D-Mannose 1-phosphate	C00275	D-Mannose 6-phosphate
phosphomannomutase [EC:5.4.2.8] [RN:R01818]	K17497	M00114	Ascorbate biosynthesis, plants, glucose-6P => ascorbate	1,1,0,0	C00636	D-Mannose 1-phosphate	C00275	D-Mannose 6-phosphate
phosphomannomutase [EC:5.4.2.8] [RN:R01818]	K01840	M00114	Ascorbate biosynthesis, plants, glucose-6P => ascorbate	1,1,0,1	C00636	D-Mannose 1-phosphate	C00275	D-Mannose 6-phosphate
phosphomannomutase [EC:5.4.2.8] [RN:R01818]	K15778	M00114	Ascorbate biosynthesis, plants, glucose-6P => ascorbate	1,1,0,2	C00636	D-Mannose 1-phosphate	C00275	D-Mannose 6-phosphate
mannose-1-phosphate guanylyltransferase [EC:2.7.7.13] [RN:R00885]	K00966	M00114	Ascorbate biosynthesis, plants, glucose-6P => ascorbate	1,1,1,0	C00096	GDP-mannose	C00636	D-Mannose 1-phosphate
mannose-1-phosphate guanylyltransferase [EC:2.7.7.13] [RN:R00885]	K00971	M00114	Ascorbate biosynthesis, plants, glucose-6P => ascorbate	1,1,1,1	C00096	GDP-mannose	C00636	D-Mannose 1-phosphate
mannose-6-phosphate isomerase [EC:5.3.1.8] [RN:R01819]	K16011	M00114	Ascorbate biosynthesis, plants, glucose-6P => ascorbate	1,1,1,2	C00275	D-Mannose 6-phosphate	C05345	beta-D-Fructose 6-phosphate
GDP-D-mannose 3', 5'-epimerase [EC:5.1.3.18] [RN:R00889]	K10046	M00114	Ascorbate biosynthesis, plants, glucose-6P => ascorbate	2,0	C02280	GDP-L-galactose	C00096	GDP-mannose
galactose-1-phosphate guanylyltransferase (GDP) [RN:R07678]	K14190	M00114	Ascorbate biosynthesis, plants, glucose-6P => ascorbate	3,0	C15926	L-Galactose 1-phosphate	C02280	GDP-L-galactose
L-galactose 1-phosphate phosphatase [EC:3.1.3.93] [RN:R07674]	K10047	M00114	Ascorbate biosynthesis, plants, glucose-6P => ascorbate	4,0	C01825	L-Galactose	C15926	L-Galactose 1-phosphate
L-galactose 1-phosphate phosphatase [EC:3.1.3.93] [RN:R07674]	K18649	M00114	Ascorbate biosynthesis, plants, glucose-6P => ascorbate	4,1	C01825	L-Galactose	C15926	L-Galactose 1-phosphate
D-threo-aldose 1-dehydrogenase [EC:1.1.1.122] [RN:R07675]	K00064	M00114	Ascorbate biosynthesis, plants, glucose-6P => ascorbate	5,0	C01115	L-Galactono-1,4-lactone	C01825	L-Galactose
L-galactose dehydrogenase [EC:1.1.1.316] [RN:R07675]	K17744	M00114	Ascorbate biosynthesis, plants, glucose-6P => ascorbate	5,1	C01115	L-Galactono-1,4-lactone	C01825	L-Galactose
L-galactono-1,4-lactone dehydorogenase [EC:1.3.2.3] [RN:R00640]	K00225	M00114	Ascorbate biosynthesis, plants, glucose-6P => ascorbate	6,0	C00072	Ascorbate	C01115	L-Galactono-1,4-lactone
L-aspartate oxidase [EC:1.4.3.16] [RN:R00481]	K00278	M00115	NAD biosynthesis, aspartate => NAD	0,0	C05840	Iminoaspartate	C00049	L-Aspartate
quinolinate synthase [RN:R04292]	K03517	M00115	NAD biosynthesis, aspartate => NAD	1,0	C03722	Pyridine-2,3-dicarboxylate	C05840	Iminoaspartate
nicotinate-nucleotide pyrophosphorylase (carboxylating) [EC:2.4.2.19] [RN:R03348]	K00767	M00115	NAD biosynthesis, aspartate => NAD	2,0	C01185	Nicotinate D-ribonucleotide	C03722	Pyridine-2,3-dicarboxylate
nicotinate-nucleotide adenylyltransferase [EC:2.7.7.18] [RN:R03005]	K00969	M00115	NAD biosynthesis, aspartate => NAD	3,0	C00857	Deamino-NAD+	C01185	Nicotinate D-ribonucleotide
nicotinate-nucleotide adenylyltransferase [EC:2.7.7.18] [RN:R03005]	K06210	M00115	NAD biosynthesis, aspartate => NAD	3,1	C00857	Deamino-NAD+	C01185	Nicotinate D-ribonucleotide
NAD+ synthase [EC:6.3.1.5 6.3.5.1] [RN:R00189 R00257]	K01916	M00115	NAD biosynthesis, aspartate => NAD	4,0	C00003	NAD+	C00857	Deamino-NAD+
NAD+ synthase [EC:6.3.1.5 6.3.5.1] [RN:R00189 R00257]	K01950	M00115	NAD biosynthesis, aspartate => NAD	4,1	C00003	NAD+	C00857	Deamino-NAD+
isochorismate synthase [EC:5.4.4.2] [RN:R01717]	K01851	M00116	Menaquinone biosynthesis, chorismate => menaquinol	0,0,0,0	C00885	Isochorismate	C00251	Chorismate
isochorismate synthase [EC:5.4.4.2] [RN:R01717]	K02552	M00116	Menaquinone biosynthesis, chorismate => menaquinol	0,0,0,1	C00885	Isochorismate	C00251	Chorismate
isochorismate synthase [EC:5.4.4.2] [RN:R01717]	K02361	M00116	Menaquinone biosynthesis, chorismate => menaquinol	0,0,0,2	C00885	Isochorismate	C00251	Chorismate
2-succinyl-6-hydroxy-2,4-cyclohexadiene-1-carboxylate synthase [EC:2.2.1.9] [RN:R08165]	K02551	M00116	Menaquinone biosynthesis, chorismate => menaquinol	0,0,1,0	C16519	2-Succinyl-5-enolpyruvyl-6-hydroxy-3-cyclohexene-1-carboxylate	C00885	Isochorismate
2-succinyl-6-hydroxy-2,4-cyclohexadiene-1-carboxylate synthase [EC:4.2.99.20] [RN:R08166]	K08680	M00116	Menaquinone biosynthesis, chorismate => menaquinol	0,0,2,0	C05817	(1R,6R)-6-Hydroxy-2-succinylcyclohexa-2,4-diene-1-carboxylate	C16519	2-Succinyl-5-enolpyruvyl-6-hydroxy-3-cyclohexene-1-carboxylate
O-succinylbenzoate-CoA synthase [EC:4.2.1.113] [RN:R04031]	K02549	M00116	Menaquinone biosynthesis, chorismate => menaquinol	0,0,3,0	C02730	2-Succinylbenzoate	C05817	(1R,6R)-6-Hydroxy-2-succinylcyclohexa-2,4-diene-1-carboxylate
isochorismate synthase [EC:5.4.4.2] [RN:R01717]	K14759	M00116	Menaquinone biosynthesis, chorismate => menaquinol	0,1	C00885	Isochorismate	C00251	Chorismate
O-succinylbenzoic acid--CoA ligase [EC:6.2.1.26] [RN:R04030]	K01911	M00116	Menaquinone biosynthesis, chorismate => menaquinol	1,0	C03160	2-Succinylbenzoyl-CoA	C02730	2-Succinylbenzoate
O-succinylbenzoic acid--CoA ligase [EC:6.2.1.26] [RN:R04030]	K14760	M00116	Menaquinone biosynthesis, chorismate => menaquinol	1,1	C03160	2-Succinylbenzoyl-CoA	C02730	2-Succinylbenzoate
naphthoate synthase [EC:4.1.3.36] [RN:R07263]	K01661	M00116	Menaquinone biosynthesis, chorismate => menaquinol	2,0	C15547	1,4-Dihydroxy-2-naphthoyl-CoA	C03160	2-Succinylbenzoyl-CoA
1,4-dihydroxy-2-naphthoyl-CoA hydrolase [EC:3.1.2.28] [RN:R07262]	K12073	M00116	Menaquinone biosynthesis, chorismate => menaquinol	3,0	C03657	1,4-Dihydroxy-2-naphthoate	C15547	1,4-Dihydroxy-2-naphthoyl-CoA
1,4-dihydroxy-2-naphthoyl-CoA hydrolase [EC:3.1.2.28] [RN:R07262]	K19222	M00116	Menaquinone biosynthesis, chorismate => menaquinol	3,1	C03657	1,4-Dihydroxy-2-naphthoate	C15547	1,4-Dihydroxy-2-naphthoyl-CoA
1,4-dihydroxy-2-naphthoate polyprenyltransferase [EC:2.5.1.74] [RN:R10757]	K02548	M00116	Menaquinone biosynthesis, chorismate => menaquinol	4,0	C19847	Demethylmenaquinol	C03657,C05847	1,4-Dihydroxy-2-naphthoate,all-trans-Polyprenyl diphosphate
demethylmenaquinone methyltransferase [EC:2.1.1.163] [RN:R09736]	K03183	M00116	Menaquinone biosynthesis, chorismate => menaquinol	5,0	C05819	Menaquinol	C19847	Demethylmenaquinol
chorismate lyase [EC:4.1.3.40] [RN:R01302]	K03181	M00117	Ubiquinone biosynthesis, prokaryotes, chorismate => ubiquinone	0,0	C00156	4-Hydroxybenzoate	C00251	Chorismate
chorismate lyase [EC:4.1.3.40] [RN:R01302]	K18240	M00117	Ubiquinone biosynthesis, prokaryotes, chorismate => ubiquinone	0,1	C00156	4-Hydroxybenzoate	C00251	Chorismate
4-hydroxybenzoate polyprenyltransferase [EC:2.5.1.39] [RN:R05000]	K03179	M00117	Ubiquinone biosynthesis, prokaryotes, chorismate => ubiquinone	1,0	C05848	4-Hydroxy-3-polyprenylbenzoate	C00156	4-Hydroxybenzoate
4-hydroxy-3-polyprenylbenzoate decarboxylase [EC:4.1.1.98] [RN:R04985]	K03182	M00117	Ubiquinone biosynthesis, prokaryotes, chorismate => ubiquinone	2,0	C05807	2-Polyprenylphenol	C05848	4-Hydroxy-3-polyprenylbenzoate
4-hydroxy-3-polyprenylbenzoate decarboxylase [EC:4.1.1.98] [RN:R04985]	K03186	M00117	Ubiquinone biosynthesis, prokaryotes, chorismate => ubiquinone	2,0	C05807	2-Polyprenylphenol	C05848	4-Hydroxy-3-polyprenylbenzoate
2-polyprenylphenol 6-hydroxylase [EC:1.14.13.240] [RN:R08768]	K18800	M00117	Ubiquinone biosynthesis, prokaryotes, chorismate => ubiquinone	3,0	C17551	2-Polyprenyl-6-hydroxyphenol	C05807	2-Polyprenylphenol
3-demethylubiquinone-9 3-methyltransferase [EC:2.1.1.64] [RN:R08781]	K00568	M00117	Ubiquinone biosynthesis, prokaryotes, chorismate => ubiquinone	4,0	C00399	Ubiquinone	C17562	2-Polyprenyl-3-methyl-5-hydroxy-6-methoxy-1,4-benzoquinone
2-octaprenyl-6-methoxyphenol hydroxylase [EC:1.14.13.-] [RN:R08773]	K03185	M00117	Ubiquinone biosynthesis, prokaryotes, chorismate => ubiquinone	5,0	C17560	2-Polyprenyl-6-methoxy-1,4-benzoquinone	C17552	2-Polyprenyl-6-methoxyphenol
2-methoxy-6-polyprenyl-1,4-benzoquinol methylase [EC:2.1.1.201] [RN:R08774]	K03183	M00117	Ubiquinone biosynthesis, prokaryotes, chorismate => ubiquinone	6,0	C17561	2-Polyprenyl-3-methyl-6-methoxy-1,4-benzoquinone	C17560	2-Polyprenyl-6-methoxy-1,4-benzoquinone
3-demethoxyubiquinol 3-hydroxylase [EC:1.14.99.60] [RN:R08775]	K03184	M00117	Ubiquinone biosynthesis, prokaryotes, chorismate => ubiquinone	7,0	C17562	2-Polyprenyl-3-methyl-5-hydroxy-6-methoxy-1,4-benzoquinone	C17561	2-Polyprenyl-3-methyl-6-methoxy-1,4-benzoquinone
3-demethylubiquinone-9 3-methyltransferase [EC:2.1.1.64] [RN:R08781]	K00568	M00117	Ubiquinone biosynthesis, prokaryotes, chorismate => ubiquinone	8,0	C00399	Ubiquinone	C17562	2-Polyprenyl-3-methyl-5-hydroxy-6-methoxy-1,4-benzoquinone
glutamate--cysteine ligase [EC:6.3.2.2] [RN:R00894]	K11204	M00118	Glutathione biosynthesis, glutamate => glutathione	0,0	C00669	gamma-L-Glutamyl-L-cysteine	C00025	L-Glutamate
glutamate--cysteine ligase [EC:6.3.2.2] [RN:R00894]	K11205	M00118	Glutathione biosynthesis, glutamate => glutathione	0,0	C00669	gamma-L-Glutamyl-L-cysteine	C00025	L-Glutamate
glutamate--cysteine ligase [EC:6.3.2.2] [RN:R00894]	K01919	M00118	Glutathione biosynthesis, glutamate => glutathione	0,1	C00669	gamma-L-Glutamyl-L-cysteine	C00025	L-Glutamate
glutathione synthase [EC:6.3.2.3] [RN:R00497]	K21456	M00118	Glutathione biosynthesis, glutamate => glutathione	1,0	C00051	Glutathione	C00669	gamma-L-Glutamyl-L-cysteine
glutathione synthase [EC:6.3.2.3] [RN:R00497]	K01920	M00118	Glutathione biosynthesis, glutamate => glutathione	1,1	C00051	Glutathione	C00669	gamma-L-Glutamyl-L-cysteine
pantoate--beta-alanine ligase [EC:6.3.2.1] [RN:R02473]	K01918	M00119	Pantothenate biosynthesis, valine/L-aspartate => pantothenate	0,0	C00864	Pantothenate	C00522,C00099	(R)-Pantoate,beta-Alanine
pantoate--beta-alanine ligase [EC:6.3.2.1] [RN:R02473]	K13799	M00119	Pantothenate biosynthesis, valine/L-aspartate => pantothenate	0,1	C00864	Pantothenate	C00522,C00099	(R)-Pantoate,beta-Alanine
pantothenate kinase [EC:2.7.1.33] [RN:R03018]	K00867	M00120	Coenzyme A biosynthesis, pantothenate => CoA	0,0	C03492	D-4'-Phosphopantothenate	C00864	Pantothenate
pantothenate kinase [EC:2.7.1.33] [RN:R03018]	K03525	M00120	Coenzyme A biosynthesis, pantothenate => CoA	0,1	C03492	D-4'-Phosphopantothenate	C00864	Pantothenate
pantothenate kinase [EC:2.7.1.33] [RN:R03018]	K09680	M00120	Coenzyme A biosynthesis, pantothenate => CoA	0,2	C03492	D-4'-Phosphopantothenate	C00864	Pantothenate
pantothenate kinase [EC:2.7.1.33] [RN:R03018]	K01947	M00120	Coenzyme A biosynthesis, pantothenate => CoA	0,3	C03492	D-4'-Phosphopantothenate	C00864	Pantothenate
phosphopantothenate---cysteine ligase (ATP) [EC:6.3.2.51] [RN:R04230]	K01922	M00120	Coenzyme A biosynthesis, pantothenate => CoA	1,0,0,0	C04352	(R)-4'-Phosphopantothenoyl-L-cysteine	C03492	D-4'-Phosphopantothenate
phosphopantothenate---cysteine ligase (CTP) [EC:6.3.2.5] [RN:R04231]	K21977	M00120	Coenzyme A biosynthesis, pantothenate => CoA	1,0,0,1	C04352	(R)-4'-Phosphopantothenoyl-L-cysteine	C03492	D-4'-Phosphopantothenate
phosphopantothenoylcysteine decarboxylase [EC:4.1.1.36] [RN:R03269]	K01598	M00120	Coenzyme A biosynthesis, pantothenate => CoA	1,0,1,0	C01134	Pantetheine 4'-phosphate	C04352	(R)-4'-Phosphopantothenoyl-L-cysteine
phosphopantothenate---cysteine ligase (CTP) [EC:6.3.2.5] [RN:R04231]	K13038	M00120	Coenzyme A biosynthesis, pantothenate => CoA	1,1	C04352	(R)-4'-Phosphopantothenoyl-L-cysteine	C03492	D-4'-Phosphopantothenate
pantetheine-phosphate adenylyltransferase [EC:2.7.7.3] [RN:R03035]	K02318	M00120	Coenzyme A biosynthesis, pantothenate => CoA	2,0	C00882	Dephospho-CoA	C01134	Pantetheine 4'-phosphate
pantetheine-phosphate adenylyltransferase [EC:2.7.7.3] [RN:R03035]	K00954	M00120	Coenzyme A biosynthesis, pantothenate => CoA	2,1,0,0	C00882	Dephospho-CoA	C01134	Pantetheine 4'-phosphate
pantetheine-phosphate adenylyltransferase [EC:2.7.7.3] [RN:R03035]	K02201	M00120	Coenzyme A biosynthesis, pantothenate => CoA	2,1,0,1	C00882	Dephospho-CoA	C01134	Pantetheine 4'-phosphate
dephospho-CoA kinase [EC:2.7.1.24] [RN:R00130]	K00859	M00120	Coenzyme A biosynthesis, pantothenate => CoA	2,1,1,0	C00010	CoA	C00882	Dephospho-CoA
glutamyl-tRNA synthetase [EC:6.1.1.17] [RN:R05578]	K01885	M00121	Heme biosynthesis, plants and bacteria, glutamate => heme	0,0	C02987	L-Glutamyl-tRNA(Glu)	C00025	L-Glutamate
glutamyl-tRNA synthetase [EC:6.1.1.17] [RN:R05578]	K14163	M00121	Heme biosynthesis, plants and bacteria, glutamate => heme	0,1	C02987	L-Glutamyl-tRNA(Glu)	C00025	L-Glutamate
glutamyl-tRNA reductase [EC:1.2.1.70] [RN:R04109]	K02492	M00121	Heme biosynthesis, plants and bacteria, glutamate => heme	1,0	C03741	(S)-4-Amino-5-oxopentanoate	C02987	L-Glutamyl-tRNA(Glu)
glutamate-1-semialdehyde 2,1-aminomutase [EC:5.4.3.8] [RN:R02272]	K01845	M00121	Heme biosynthesis, plants and bacteria, glutamate => heme	2,0	C00430	5-Aminolevulinate	C03741	(S)-4-Amino-5-oxopentanoate
porphobilinogen synthase [EC:4.2.1.24] [RN:R00036]	K01698	M00121	Heme biosynthesis, plants and bacteria, glutamate => heme	3,0	C00931	Porphobilinogen	C00430	5-Aminolevulinate
hydroxymethylbilane synthase [EC:2.5.1.61] [RN:R00084]	K01749	M00121	Heme biosynthesis, plants and bacteria, glutamate => heme	4,0	C01024	Hydroxymethylbilane	C00931	Porphobilinogen
uroporphyrinogen-III synthase [EC:4.2.1.75] [RN:R03165]	K01719	M00121	Heme biosynthesis, plants and bacteria, glutamate => heme	5,0	C01051	Uroporphyrinogen III	C01024	Hydroxymethylbilane
uroporphyrinogen-III synthase [EC:4.2.1.75] [RN:R03165]	K13542	M00121	Heme biosynthesis, plants and bacteria, glutamate => heme	5,1	C01051	Uroporphyrinogen III	C01024	Hydroxymethylbilane
uroporphyrinogen-III synthase [EC:4.2.1.75] [RN:R03165]	K13543	M00121	Heme biosynthesis, plants and bacteria, glutamate => heme	5,2	C01051	Uroporphyrinogen III	C01024	Hydroxymethylbilane
uroporphyrinogen decarboxylase [EC:4.1.1.37] [RN:R03197]	K01599	M00121	Heme biosynthesis, plants and bacteria, glutamate => heme	6,0	C03263	Coproporphyrinogen III	C01051	Uroporphyrinogen III
coproporphyrinogen III oxidase [EC:1.3.3.3] [RN:R03220]	K00228	M00121	Heme biosynthesis, plants and bacteria, glutamate => heme	7,0	C01079	Protoporphyrinogen IX	C03263	Coproporphyrinogen III
oxygen-independent coproporphyrinogen III oxidase [EC:1.3.98.3] [RN:R06895]	K02495	M00121	Heme biosynthesis, plants and bacteria, glutamate => heme	7,1	C01079	Protoporphyrinogen IX	C03263	Coproporphyrinogen III
menaquinone-dependent protoporphyrinogen oxidase [EC:1.3.5.3] [RN:R09489]	K00230	M00121	Heme biosynthesis, plants and bacteria, glutamate => heme	8,0	C02191	Protoporphyrin	C01079	Protoporphyrinogen IX
protoporphyrinogen oxidase [EC:1.3.3.4] [RN:R03222]	K00231	M00121	Heme biosynthesis, plants and bacteria, glutamate => heme	8,1	C02191	Protoporphyrin	C01079	Protoporphyrinogen IX
ferrochelatase [EC:4.99.1.1] [RN:R00310]	K01772	M00121	Heme biosynthesis, plants and bacteria, glutamate => heme	9,0	C00032	Heme	C02191	Protoporphyrin
adenosylcobinamide-GDP ribazoletransferase [EC:2.7.8.26] [RN:R05223]	K02233	M00122	Cobalamin biosynthesis, cobinamide => cobalamin	0,0	C00194	Cobamide coenzyme	C06510,C05775	Adenosine-GDP-cobinamide,alpha-Ribazole
8-amino-7-oxononanoate synthase [EC:2.3.1.47] [RN:R10124 R03210]	K00652	M00123	Biotin biosynthesis, pimeloyl-ACP/CoA => biotin	0,0	C01092	8-Amino-7-oxononanoate	C01063	6-Carboxyhexanoyl-CoA
adenosylmethionine---8-amino-7-oxononanoate aminotransferase [EC:2.6.1.62] [RN:R03231]	K00833	M00123	Biotin biosynthesis, pimeloyl-ACP/CoA => biotin	1,0,0,0	C01037	7,8-Diaminononanoate	C01092	8-Amino-7-oxononanoate
lysine---8-amino-7-oxononanoate aminotransferase [EC:2.6.1.105] [RN:R10699]	K19563	M00123	Biotin biosynthesis, pimeloyl-ACP/CoA => biotin	1,0,0,1	C01037	7,8-Diaminononanoate	C01092	8-Amino-7-oxononanoate
dethiobiotin synthetase [EC:6.3.3.3] [RN:R03182]	K01935	M00123	Biotin biosynthesis, pimeloyl-ACP/CoA => biotin	1,0,1,0	C01909	Dethiobiotin	C01037	7,8-Diaminononanoate
bifunctional dethiobiotin synthetase / adenosylmethionine---8-amino-7-oxononanoate aminotransferase [EC:6.3.3.3 2.6.1.62] [RN:R03231 R03182]	K19562	M00123	Biotin biosynthesis, pimeloyl-ACP/CoA => biotin	1,1	C01909	Dethiobiotin	C01037	7,8-Diaminononanoate
biotin synthetase [EC:2.8.1.6] [RN:R01078]	K01012	M00123	Biotin biosynthesis, pimeloyl-ACP/CoA => biotin	2,0	C00120	Biotin	C01909	Dethiobiotin
D-erythrose 4-phosphate dehydrogenase [EC:1.2.1.72] [RN:R01825]	K03472	M00124	Pyridoxal biosynthesis, erythrose-4P => pyridoxal-5P	0,0	C03393	4-Phospho-D-erythronate	C00279	D-Erythrose 4-phosphate
erythronate-4-phosphate dehydrogenase [EC:1.1.1.290] [RN:R04210]	K03473	M00124	Pyridoxal biosynthesis, erythrose-4P => pyridoxal-5P	1,0	C06054	2-Oxo-3-hydroxy-4-phosphobutanoate	C03393	4-Phospho-D-erythronate
phosphoserine aminotransferase [EC:2.6.1.52] [RN:R05085]	K00831	M00124	Pyridoxal biosynthesis, erythrose-4P => pyridoxal-5P	2,0	C06055	O-Phospho-4-hydroxy-L-threonine	C06054	2-Oxo-3-hydroxy-4-phosphobutanoate
4-hydroxythreonine-4-phosphate dehydrogenase [EC:1.1.1.262] [RN:R05681]	K00097	M00124	Pyridoxal biosynthesis, erythrose-4P => pyridoxal-5P	3,0	C07335	2-Amino-3-oxo-4-phosphonooxybutyrate	C06055	O-Phospho-4-hydroxy-L-threonine
pyridoxine 5-phosphate synthase [EC:2.6.99.2] [RN:R05838]	K03474	M00124	Pyridoxal biosynthesis, erythrose-4P => pyridoxal-5P	4,0	C00627	Pyridoxine phosphate	C11638	3-Amino-2-oxopropyl phosphate
pyridoxamine 5'-phosphate oxidase [EC:1.4.3.5] [RN:R00278]	K00275	M00124	Pyridoxal biosynthesis, erythrose-4P => pyridoxal-5P	5,0	C00018	Pyridoxal phosphate	C00627	Pyridoxine phosphate
6,7-dimethyl-8-ribityllumazine synthase [EC:2.5.1.78] [RN:R04457]	K00794	M00125	Riboflavin biosynthesis, GTP => riboflavin/FMN/FAD	0,0	C04332	6,7-Dimethyl-8-(1-D-ribityl)lumazine	C04732,C15556	5-Amino-6-(1-D-ribitylamino)uracil,3,4-Dihydroxy-2-butanone 4-phosphate
riboflavin synthase [EC:2.5.1.9] [RN: R00066]	K00793	M00125	Riboflavin biosynthesis, GTP => riboflavin/FMN/FAD	1,0	C00255	Riboflavin	C04332	6,7-Dimethyl-8-(1-D-ribityl)lumazine
riboflavin kinase [EC:2.7.1.26] [RN:R00549]	K00861	M00125	Riboflavin biosynthesis, GTP => riboflavin/FMN/FAD	2,0,0,0	C00061	FMN	C00255	Riboflavin
riboflavin kinase [EC:2.7.1.26] [RN:R00549]	K20884	M00125	Riboflavin biosynthesis, GTP => riboflavin/FMN/FAD	2,0,0,1	C00061	FMN	C00255	Riboflavin
FMN adenylyltransferase [EC:2.7.7.2] [RN:R00161]	K00953	M00125	Riboflavin biosynthesis, GTP => riboflavin/FMN/FAD	2,0,1,0	C00016	FAD	C00061	FMN
FMN adenylyltransferase [EC:2.7.7.2] [RN:R00161]	K22949	M00125	Riboflavin biosynthesis, GTP => riboflavin/FMN/FAD	2,0,1,1	C00016	FAD	C00061	FMN
riboflavin kinase [EC:2.7.1.26] [RN:R00549]	K11753	M00125	Riboflavin biosynthesis, GTP => riboflavin/FMN/FAD	2,1	C00061	FMN	C00255	Riboflavin
GTP cyclohydrolase I [EC:3.5.4.16] [RN:R00428 R05046 R05048 R04639]	K01495	M00126	Tetrahydrofolate biosynthesis, GTP => THF	0,0	C04895	7,8-Dihydroneopterin 3'-triphosphate	C06148	2,5-Diamino-6-(5'-triphosphoryl-3',4'-trihydroxy-2'-oxopentyl)-amino-4-oxopyrimidine
GTP cyclohydrolase I [EC:3.5.4.16] [RN:R00428 R05046 R05048 R04639]	K09007	M00126	Tetrahydrofolate biosynthesis, GTP => THF	0,1	C04895	7,8-Dihydroneopterin 3'-triphosphate	C06148	2,5-Diamino-6-(5'-triphosphoryl-3',4'-trihydroxy-2'-oxopentyl)-amino-4-oxopyrimidine
GTP cyclohydrolase I [EC:3.5.4.16] [RN:R00428 R05046 R05048 R04639]	K22391	M00126	Tetrahydrofolate biosynthesis, GTP => THF	0,2	C04895	7,8-Dihydroneopterin 3'-triphosphate	C06148	2,5-Diamino-6-(5'-triphosphoryl-3',4'-trihydroxy-2'-oxopentyl)-amino-4-oxopyrimidine
alkaline phosphatase [EC:3.1.3.1] [RN:R04620]	K01077	M00126	Tetrahydrofolate biosynthesis, GTP => THF	1,0	C04874	7,8-Dihydroneopterin	C04895	7,8-Dihydroneopterin 3'-triphosphate
alkaline phosphatase [EC:3.1.3.1] [RN:R04620]	K01113	M00126	Tetrahydrofolate biosynthesis, GTP => THF	1,1	C04874	7,8-Dihydroneopterin	C04895	7,8-Dihydroneopterin 3'-triphosphate
dihydroneopterin triphosphate diphosphatase [EC:3.6.1.67] [RN:R04638]	K08310	M00126	Tetrahydrofolate biosynthesis, GTP => THF	1,2	C05925	Dihydroneopterin phosphate	C04895	7,8-Dihydroneopterin 3'-triphosphate
dihydroneopterin triphosphate diphosphatase [EC:3.6.1.67] [RN:R04638]	K19965	M00126	Tetrahydrofolate biosynthesis, GTP => THF	1,2	C05925	Dihydroneopterin phosphate	C04895	7,8-Dihydroneopterin 3'-triphosphate
dihydroneopterin aldolase [EC:4.1.2.25] [RN:R03504]	K13939	M00126	Tetrahydrofolate biosynthesis, GTP => THF	2,0,0,0	C01300	6-(Hydroxymethyl)-7,8-dihydropterin	C04874	7,8-Dihydroneopterin
dihydroneopterin aldolase [EC:4.1.2.25] [RN:R03504]	K13940	M00126	Tetrahydrofolate biosynthesis, GTP => THF	2,0,0,1,0,0	C01300	6-(Hydroxymethyl)-7,8-dihydropterin	C04874	7,8-Dihydroneopterin
dihydroneopterin aldolase [EC:4.1.2.25] [RN:R03504]	K01633	M00126	Tetrahydrofolate biosynthesis, GTP => THF	2,0,0,1,0,1	C01300	6-(Hydroxymethyl)-7,8-dihydropterin	C04874	7,8-Dihydroneopterin
2-amino-4-hydroxy-6-hydroxymethyldihydropteridine pyrophosphokinase [EC:2.7.6.3] [RN:R03503]	K00950	M00126	Tetrahydrofolate biosynthesis, GTP => THF	2,0,0,1,1,0	C04807	6-Hydroxymethyl-7,8-dihydropterin diphosphate	C01300	6-(Hydroxymethyl)-7,8-dihydropterin
dihydropteroate synthase [EC:2.5.1.15] [RN:R03066 R03067]	K00796	M00126	Tetrahydrofolate biosynthesis, GTP => THF	2,0,1,0	C00921	Dihydropteroate	C04807	6-Hydroxymethyl-7,8-dihydropterin diphosphate
dihydroneopterin aldolase [EC:4.1.2.25] [RN:R03504]	K01633	M00126	Tetrahydrofolate biosynthesis, GTP => THF	2,1,0,0	C01300	6-(Hydroxymethyl)-7,8-dihydropterin	C04874	7,8-Dihydroneopterin
2-amino-4-hydroxy-6-hydroxymethyldihydropteridine pyrophosphokinase [EC:2.7.6.3] [RN:R03503]	K13941	M00126	Tetrahydrofolate biosynthesis, GTP => THF	2,1,1,0	C04807	6-Hydroxymethyl-7,8-dihydropterin diphosphate	C01300	6-(Hydroxymethyl)-7,8-dihydropterin
dihydrofolate synthase [EC:6.3.2.12] [RN:R02237]	K11754	M00126	Tetrahydrofolate biosynthesis, GTP => THF	3,0	C00415	Dihydrofolate	C00921	Dihydropteroate
dihydrofolate synthase [EC:6.3.2.12] [RN:R02237]	K20457	M00126	Tetrahydrofolate biosynthesis, GTP => THF	3,1	C00415	Dihydrofolate	C00921	Dihydropteroate
dihydrofolate reductase [EC:1.5.1.3] [RN:R00936 R00939]	K00287	M00126	Tetrahydrofolate biosynthesis, GTP => THF	4,0	C00101	Tetrahydrofolate	C00415	Dihydrofolate
dihydrofolate reductase [EC:1.5.1.3] [RN:R00936 R00939]	K13998	M00126	Tetrahydrofolate biosynthesis, GTP => THF	4,1	C00101	Tetrahydrofolate	C00415	Dihydrofolate
thiamine-phosphate pyrophosphorylase [EC:2.5.1.3] [RN:R03223]	K00788	M00127	Thiamine biosynthesis, AIR => thiamine-P/thiamine-2P	0,0	C01081	Thiamin monophosphate	C04752,C04327	2-Methyl-4-amino-5-hydroxymethylpyrimidine diphosphate,4-Methyl-5-(2-phosphoethyl)thiazole
phosphomethylpyrimidine kinase [EC:2.7.4.7] [RN:R04509]	K14153	M00127	Thiamine biosynthesis, AIR => thiamine-P/thiamine-2P	0,1	C04752	2-Methyl-4-amino-5-hydroxymethylpyrimidine diphosphate	C04556	4-Amino-2-methyl-5-phosphomethylpyrimidine
hydroxyethylthiazole kinase [EC:2.7.1.50] [RN:R04448]	K14154	M00127	Thiamine biosynthesis, AIR => thiamine-P/thiamine-2P	0,2	C04327	4-Methyl-5-(2-phosphoethyl)thiazole	C04294	5-(2-Hydroxyethyl)-4-methylthiazole
thiamine-monophosphate kinase [EC:2.7.4.16] [RN:R00617]	K00946	M00127	Thiamine biosynthesis, AIR => thiamine-P/thiamine-2P	1,0	C00068	Thiamin diphosphate	C01081	Thiamin monophosphate
4-hydroxybenzoate polyprenyltransferase [EC:2.5.1.39] [RN:R05000]	K06125	M00128	Ubiquinone biosynthesis, eukaryotes, 4-hydroxybenzoate => ubiquinone	0,0	C05848	4-Hydroxy-3-polyprenylbenzoate	C00156	4-Hydroxybenzoate
3-demethylubiquinol 3-O-methyltransferase [EC:2.1.1.64] [RN:R08781]	K00591	M00128	Ubiquinone biosynthesis, eukaryotes, 4-hydroxybenzoate => ubiquinone	1,0	C00399	Ubiquinone	C17562	2-Polyprenyl-3-methyl-5-hydroxy-6-methoxy-1,4-benzoquinone
ubiquinone biosynthesis monooxygenase Coq6 [EC:1.14.13.-] [RN:R08773]	K06126	M00128	Ubiquinone biosynthesis, eukaryotes, 4-hydroxybenzoate => ubiquinone	2,0	C17560	2-Polyprenyl-6-methoxy-1,4-benzoquinone	C17552	2-Polyprenyl-6-methoxyphenol
2-methoxy-6-polyprenyl-1,4-benzoquinol methylase [EC:2.1.1.201] [RN:R08774]	K06127	M00128	Ubiquinone biosynthesis, eukaryotes, 4-hydroxybenzoate => ubiquinone	3,0	C17561	2-Polyprenyl-3-methyl-6-methoxy-1,4-benzoquinone	C17560	2-Polyprenyl-6-methoxy-1,4-benzoquinone
3-demethoxyubiquinol 3-hydroxylase [EC:1.14.99.60] [RN:R08775]	K06134	M00128	Ubiquinone biosynthesis, eukaryotes, 4-hydroxybenzoate => ubiquinone	4,0	C17562	2-Polyprenyl-3-methyl-5-hydroxy-6-methoxy-1,4-benzoquinone	C17561	2-Polyprenyl-3-methyl-6-methoxy-1,4-benzoquinone
3-demethylubiquinol 3-O-methyltransferase [EC:2.1.1.64] [RN:R08781]	K00591	M00128	Ubiquinone biosynthesis, eukaryotes, 4-hydroxybenzoate => ubiquinone	5,0	C00399	Ubiquinone	C17562	2-Polyprenyl-3-methyl-5-hydroxy-6-methoxy-1,4-benzoquinone
UTP--glucose-1-phosphate uridylyltransferase [EC:2.7.7.9] [RN:R00289]	K00963	M00129	Ascorbate biosynthesis, animals, glucose-1P => ascorbate	0,0	C00029	UDP-glucose	C00103	D-Glucose 1-phosphate
UDPglucose 6-dehydrogenase [EC:1.1.1.22] [RN:R00286]	K00012	M00129	Ascorbate biosynthesis, animals, glucose-1P => ascorbate	1,0	C00167	UDP-glucuronate	C00029	UDP-glucose
glucuronosyltransferase [EC:2.4.1.17] [RN:R01383]	K00699	M00129	Ascorbate biosynthesis, animals, glucose-1P => ascorbate	2,0	C03033	beta-D-Glucuronoside	C00167	UDP-glucuronate
beta-glucuronidase [EC:3.2.1.31] [RN:R01478]	K01195	M00129	Ascorbate biosynthesis, animals, glucose-1P => ascorbate	3,0	C00191	D-Glucuronate	C03033	beta-D-Glucuronoside
beta-glucuronidase [EC:3.2.1.31] [RN:R01478]	K14756	M00129	Ascorbate biosynthesis, animals, glucose-1P => ascorbate	3,1	C00191	D-Glucuronate	C03033	beta-D-Glucuronoside
alcohol dehydrogenase (NADP+) [EC:1.1.1.2] [RN:R01481]	K00002	M00129	Ascorbate biosynthesis, animals, glucose-1P => ascorbate	4,0	C00800	L-Gulonate	C00191	D-Glucuronate
gluconolactonase [EC:3.1.1.17] [RN:R02933]	K01053	M00129	Ascorbate biosynthesis, animals, glucose-1P => ascorbate	5,0	C01040	L-Gulono-1,4-lactone	C00800	L-Gulonate
L-gulonolactone oxidase [EC:1.1.3.8] [RN:R03184 R00647]	K00103	M00129	Ascorbate biosynthesis, animals, glucose-1P => ascorbate	6,0	C00072	Ascorbate	C03289	L-xylo-Hexulonolactone
phosphatidylinositol 4-kinase [EC:2.7.1.67] [RN:R03361]	K00888	M00130	Inositol phosphate metabolism, PI=> PIP2 => Ins(1,4,5)P3 => Ins(1,3,4,5)P4	0,0	C01277	1-Phosphatidyl-1D-myo-inositol 4-phosphate	C01194	1-Phosphatidyl-D-myo-inositol
phosphatidylinositol 4-kinase [EC:2.7.1.67] [RN:R03361]	K19801	M00130	Inositol phosphate metabolism, PI=> PIP2 => Ins(1,4,5)P3 => Ins(1,3,4,5)P4	0,1	C01277	1-Phosphatidyl-1D-myo-inositol 4-phosphate	C01194	1-Phosphatidyl-D-myo-inositol
phosphatidylinositol 4-kinase [EC:2.7.1.67] [RN:R03361]	K13711	M00130	Inositol phosphate metabolism, PI=> PIP2 => Ins(1,4,5)P3 => Ins(1,3,4,5)P4	0,2	C01277	1-Phosphatidyl-1D-myo-inositol 4-phosphate	C01194	1-Phosphatidyl-D-myo-inositol
1-phosphatidylinositol-4-phosphate 5-kinase [EC:2.7.1.68] [RN:R03469]	K00889	M00130	Inositol phosphate metabolism, PI=> PIP2 => Ins(1,4,5)P3 => Ins(1,3,4,5)P4	1,0	C04637	1-Phosphatidyl-D-myo-inositol 4,5-bisphosphate	C01277	1-Phosphatidyl-1D-myo-inositol 4-phosphate
1-phosphatidylinositol-4-phosphate 5-kinase [EC:2.7.1.68] [RN:R03469]	K13712	M00130	Inositol phosphate metabolism, PI=> PIP2 => Ins(1,4,5)P3 => Ins(1,3,4,5)P4	1,1	C04637	1-Phosphatidyl-D-myo-inositol 4,5-bisphosphate	C01277	1-Phosphatidyl-1D-myo-inositol 4-phosphate
1-phosphatidylinositol-4,5-bisphosphate phosphodiesterase [EC:3.1.4.11] [RN:R03435]	K01116	M00130	Inositol phosphate metabolism, PI=> PIP2 => Ins(1,4,5)P3 => Ins(1,3,4,5)P4	2,0	C01245	D-myo-Inositol 1,4,5-trisphosphate	C04637	1-Phosphatidyl-D-myo-inositol 4,5-bisphosphate
phospholipase C [EC:3.1.4.11] [RN:R03435]	K05857	M00130	Inositol phosphate metabolism, PI=> PIP2 => Ins(1,4,5)P3 => Ins(1,3,4,5)P4	2,1	C01245	D-myo-Inositol 1,4,5-trisphosphate	C04637	1-Phosphatidyl-D-myo-inositol 4,5-bisphosphate
phospholipase C [EC:3.1.4.11] [RN:R03435]	K05858	M00130	Inositol phosphate metabolism, PI=> PIP2 => Ins(1,4,5)P3 => Ins(1,3,4,5)P4	2,2	C01245	D-myo-Inositol 1,4,5-trisphosphate	C04637	1-Phosphatidyl-D-myo-inositol 4,5-bisphosphate
phospholipase C [EC:3.1.4.11] [RN:R03435]	K05859	M00130	Inositol phosphate metabolism, PI=> PIP2 => Ins(1,4,5)P3 => Ins(1,3,4,5)P4	2,3	C01245	D-myo-Inositol 1,4,5-trisphosphate	C04637	1-Phosphatidyl-D-myo-inositol 4,5-bisphosphate
phospholipase C [EC:3.1.4.11] [RN:R03435]	K05860	M00130	Inositol phosphate metabolism, PI=> PIP2 => Ins(1,4,5)P3 => Ins(1,3,4,5)P4	2,4	C01245	D-myo-Inositol 1,4,5-trisphosphate	C04637	1-Phosphatidyl-D-myo-inositol 4,5-bisphosphate
phospholipase C [EC:3.1.4.11] [RN:R03435]	K05861	M00130	Inositol phosphate metabolism, PI=> PIP2 => Ins(1,4,5)P3 => Ins(1,3,4,5)P4	2,5	C01245	D-myo-Inositol 1,4,5-trisphosphate	C04637	1-Phosphatidyl-D-myo-inositol 4,5-bisphosphate
1D-myo-inositol-triphosphate 3-kinase [EC:2.7.1.127] [RN:R03433]	K00911	M00130	Inositol phosphate metabolism, PI=> PIP2 => Ins(1,4,5)P3 => Ins(1,3,4,5)P4	3,0	C01272	1D-myo-Inositol 1,3,4,5-tetrakisphosphate	C01245	D-myo-Inositol 1,4,5-trisphosphate
inositol-1,4,5-trisphosphate 5-phosphatase [EC:3.1.3.56] [RN:R03430]	K01106	M00131	Inositol phosphate metabolism, Ins(1,3,4,5)P4 => Ins(1,3,4)P3 => myo-inositol	0,0	C01243	1D-myo-Inositol 1,3,4-trisphosphate	C01272	1D-myo-Inositol 1,3,4,5-tetrakisphosphate
inositol polyphosphate 1-phosphatase [EC:3.1.3.57] [RN:R03427]	K01107	M00131	Inositol phosphate metabolism, Ins(1,3,4,5)P4 => Ins(1,3,4)P3 => myo-inositol	1,0	C04063	D-myo-Inositol 3,4-bisphosphate	C01243	1D-myo-Inositol 1,3,4-trisphosphate
inositol polyphosphate 1-phosphatase [EC:3.1.3.57] [RN:R03427]	K15422	M00131	Inositol phosphate metabolism, Ins(1,3,4,5)P4 => Ins(1,3,4)P3 => myo-inositol	1,1	C04063	D-myo-Inositol 3,4-bisphosphate	C01243	1D-myo-Inositol 1,3,4-trisphosphate
inositol polyphosphate-4-phosphatase [EC:3.1.3.66] [RN:R04372]	K01109	M00131	Inositol phosphate metabolism, Ins(1,3,4,5)P4 => Ins(1,3,4)P3 => myo-inositol	2,0	C04006	1D-myo-Inositol 3-phosphate	C04063	D-myo-Inositol 3,4-bisphosphate
myo-inositol-1(or 4)-monophosphatase [EC:3.1.3.25] [RN:R01187]	K01092	M00131	Inositol phosphate metabolism, Ins(1,3,4,5)P4 => Ins(1,3,4)P3 => myo-inositol	3,0	C00137	myo-Inositol	C04006	1D-myo-Inositol 3-phosphate
myo-inositol-1(or 4)-monophosphatase [EC:3.1.3.25] [RN:R01187]	K15759	M00131	Inositol phosphate metabolism, Ins(1,3,4,5)P4 => Ins(1,3,4)P3 => myo-inositol	3,1	C00137	myo-Inositol	C04006	1D-myo-Inositol 3-phosphate
myo-inositol-1(or 4)-monophosphatase [EC:3.1.3.25] [RN:R01187]	K10047	M00131	Inositol phosphate metabolism, Ins(1,3,4,5)P4 => Ins(1,3,4)P3 => myo-inositol	3,2	C00137	myo-Inositol	C04006	1D-myo-Inositol 3-phosphate
myo-inositol-1(or 4)-monophosphatase [EC:3.1.3.25] [RN:R01187]	K18649	M00131	Inositol phosphate metabolism, Ins(1,3,4,5)P4 => Ins(1,3,4)P3 => myo-inositol	3,3	C00137	myo-Inositol	C04006	1D-myo-Inositol 3-phosphate
1D-myo-Inositol-trisphosphate 6-kinase [EC:2.7.1.159] [RN:R03429]	K00913	M00132	Inositol phosphate metabolism, Ins(1,3,4)P3 => phytate	0,0	C04477	1D-myo-Inositol 1,3,4,6-tetrakisphosphate	C01243	1D-myo-Inositol 1,3,4-trisphosphate
1D-myo-Inositol-trisphosphate 6-kinase [EC:2.7.1.159] [RN:R03429]	K01765	M00132	Inositol phosphate metabolism, Ins(1,3,4)P3 => phytate	0,1	C04477	1D-myo-Inositol 1,3,4,6-tetrakisphosphate	C01243	1D-myo-Inositol 1,3,4-trisphosphate
1D-myo-Inositol-tetrakisphosphate 5-kinase [EC:2.7.1.140] [RN:R03478]	K00915	M00132	Inositol phosphate metabolism, Ins(1,3,4)P3 => phytate	1,0	C01284	1D-myo-Inositol 1,3,4,5,6-pentakisphosphate	C04477	1D-myo-Inositol 1,3,4,6-tetrakisphosphate
inositol-pentakisphosphate 2-kinase [EC:2.7.1.158] [RN:R05202]	K10572	M00132	Inositol phosphate metabolism, Ins(1,3,4)P3 => phytate	2,0	C01204	myo-Inositol hexakisphosphate	C01284	1D-myo-Inositol 1,3,4,5,6-pentakisphosphate
spermidine synthase [EC:2.5.1.16] [RN:R01920]	K00797	M00133	Polyamine biosynthesis, arginine => agmatine => putrescine => spermidine	0,0	C00315	Spermidine	C01137,C00134	S-Adenosylmethioninamine,Putrescine
arginase [EC:3.5.3.1] [RN:R00551]	K01476	M00134	Polyamine biosynthesis, arginine => ornithine => putrescine	0,0	C00077	L-Ornithine	C00062	L-Arginine
ornithine decarboxylase [EC:4.1.1.17] [RN:R00670]	K01581	M00134	Polyamine biosynthesis, arginine => ornithine => putrescine	1,0	C00134	Putrescine	C00077	L-Ornithine
diamine N-acetyltransferase [EC:2.3.1.57] [RN:R01154]	K00657	M00135	GABA biosynthesis, eukaryotes, putrescine => GABA	0,0	C02714	N-Acetylputrescine	C00134	Putrescine
monoamine oxidase [EC:1.4.3.4] [RN:R04025]	K00274	M00135	GABA biosynthesis, eukaryotes, putrescine => GABA	1,0	C05936	N4-Acetylaminobutanal	C02714	N-Acetylputrescine
aldehyde dehydrogenase (NAD+) [EC:1.2.1.3] [RN:R05050]	K00128	M00135	GABA biosynthesis, eukaryotes, putrescine => GABA	2,0	C02946	4-Acetamidobutanoate	C05936	N4-Acetylaminobutanal
aldehyde dehydrogenase (NAD+) [EC:1.2.1.3] [RN:R05050]	K14085	M00135	GABA biosynthesis, eukaryotes, putrescine => GABA	2,1	C02946	4-Acetamidobutanoate	C05936	N4-Acetylaminobutanal
aldehyde dehydrogenase (NAD+) [EC:1.2.1.3] [RN:R05050]	K00149	M00135	GABA biosynthesis, eukaryotes, putrescine => GABA	2,2	C02946	4-Acetamidobutanoate	C05936	N4-Acetylaminobutanal
gamma-glutamylputrescine synthase [EC:6.3.1.11] [RN:R07414]	K09470	M00136	GABA biosynthesis, prokaryotes, putrescine => GABA	0,0	C15699	gamma-L-Glutamylputrecine	C00134	Putrescine
gamma-glutamylputrescine oxidase [EC:1.4.3.-] [RN:R07415]	K09471	M00136	GABA biosynthesis, prokaryotes, putrescine => GABA	1,0	C15700	gamma-Glutamyl-gamma-aminobutyraldehyde	C15699	gamma-L-Glutamylputrecine
4-(gamma-glutamylamino)butanal dehydrogenase [EC:1.2.1.99] [RN:R07417 R07418]	K09472	M00136	GABA biosynthesis, prokaryotes, putrescine => GABA	2,0	C15767	gamma-Glutamyl-gamma-aminobutyraye	C15700	gamma-Glutamyl-gamma-aminobutyraldehyde
gamma-glutamyl-gamma-aminobutyrate hydrolase [EC:3.5.1.94] [RN:R07419]	K09473	M00136	GABA biosynthesis, prokaryotes, putrescine => GABA	3,0	C00334	4-Aminobutanoate	C15767	gamma-Glutamyl-gamma-aminobutyraye
phenylalanine ammonia-lyase [EC:4.3.1.24] [RN:R00697]	K10775	M00137	Flavanone biosynthesis, phenylalanine => naringenin	0,0	C00423	trans-Cinnamate	C00079	L-Phenylalanine
trans-cinnamate 4-monooxygenase [EC:1.14.14.91] [RN:R02253]	K00487	M00137	Flavanone biosynthesis, phenylalanine => naringenin	1,0	C00811	4-Coumarate	C00423	trans-Cinnamate
4-coumarate--CoA ligase [EC:6.2.1.12] [RN:R01616]	K01904	M00137	Flavanone biosynthesis, phenylalanine => naringenin	2,0	C00223	p-Coumaroyl-CoA	C00811	4-Coumarate
chalcone synthase [EC:2.3.1.74] [RN:R01613]	K00660	M00137	Flavanone biosynthesis, phenylalanine => naringenin	3,0	C06561	Naringenin chalcone	C00223	p-Coumaroyl-CoA
chalcone isomerase [EC:5.5.1.6] [RN:R02446]	K01859	M00137	Flavanone biosynthesis, phenylalanine => naringenin	4,0	C00509	Naringenin	C06561	Naringenin chalcone
naringenin 3-dioxygenase [EC:1.14.11.9] [RN:R02444]	K00475	M00138	Flavonoid biosynthesis, naringenin => pelargonidin	0,0	C00974	Dihydrokaempferol	C00509	Naringenin
dihydroflavonol-4-reductase [EC:1.1.1.219] [RN:R03123]	K13082	M00138	Flavonoid biosynthesis, naringenin => pelargonidin	1,0	C03648	cis-3,4-Leucopelargonidin	C00974	Dihydrokaempferol
anthocyanidin synthase [EC:1.14.20.4] [RN:R04276]	K05277	M00138	Flavonoid biosynthesis, naringenin => pelargonidin	2,0	C05904	Pelargonidin	C03648	cis-3,4-Leucopelargonidin
glycine hydroxymethyltransferase [EC:2.1.2.1] [RN:R00945]	K00600	M00140	C1-unit interconversion, prokaryotes	0,0	C00143	5,10-Methylenetetrahydrofolate	C00101	Tetrahydrofolate
methylenetetrahydrofolate dehydrogenase (NADP+) / methenyltetrahydrofolate cyclohydrolase [EC:1.5.1.5 3.5.4.9] [RN:R01220 R01655]	K01491	M00140	C1-unit interconversion, prokaryotes	1,0	C00234	10-Formyltetrahydrofolate	C00445	5,10-Methenyltetrahydrofolate
methylenetetrahydrofolate dehydrogenase (NADP+) [EC:1.5.1.5] [RN:R01220]	K00300	M00140	C1-unit interconversion, prokaryotes	1,1,0,0	C00445	5,10-Methenyltetrahydrofolate	C00143	5,10-Methylenetetrahydrofolate
methenyltetrahydrofolate cyclohydrolase [EC:3.5.4.9] [RN:R01655]	K01500	M00140	C1-unit interconversion, prokaryotes	1,1,1,0	C00234	10-Formyltetrahydrofolate	C00445	5,10-Methenyltetrahydrofolate
formate--tetrahydrofolate ligase [EC:6.3.4.3] [RN:R00943]	K01938	M00140	C1-unit interconversion, prokaryotes	2,0	C00101	Tetrahydrofolate	C00234	10-Formyltetrahydrofolate
glycine hydroxymethyltransferase [EC:2.1.2.1] [RN:R00945]	K00600	M00141	C1-unit interconversion, eukaryotes	0,0	C00143	5,10-Methylenetetrahydrofolate	C00101	Tetrahydrofolate
methylenetetrahydrofolate dehydrogenase (NADP+) / methenyltetrahydrofolate cyclohydrolase / formyltetrahydrofolate synthetase [EC:1.5.1.5 3.5.4.9 6.3.4.3] [RN:R01220 R01655 R00943]	K00288	M00141	C1-unit interconversion, eukaryotes	1,0	C00101	Tetrahydrofolate	C00234	10-Formyltetrahydrofolate
methylenetetrahydrofolate dehydrogenase(NAD+) / 5,10-methenyltetrahydrofolate cyclohydrolase [EC:1.5.1.15 3.5.4.9] [RN:R01218 R01655]	K13403	M00141	C1-unit interconversion, eukaryotes	1,1,0,0	C00234	10-Formyltetrahydrofolate	C00445	5,10-Methenyltetrahydrofolate
C1-tetrahydrofolate synthase [EC:6.3.4.3] [RN:R00943]	K13402	M00141	C1-unit interconversion, eukaryotes	1,1,1,0	C00101	Tetrahydrofolate	C00234	10-Formyltetrahydrofolate
ND1; NADH-ubiquinone oxidoreductase chain 1 [EC:7.1.1.2]	K03878	M00142	NADH:ubiquinone oxidoreductase, mitochondria	0,0	C00390,C00003	Ubiquinol,NAD+	C00399,C00004	Ubiquinone,NADH
ND2; NADH-ubiquinone oxidoreductase chain 2 [EC:7.1.1.2]	K03879	M00142	NADH:ubiquinone oxidoreductase, mitochondria	0,0	C00390,C00003	Ubiquinol,NAD+	C00399,C00004	Ubiquinone,NADH
ND3; NADH-ubiquinone oxidoreductase chain 3 [EC:7.1.1.2]	K03880	M00142	NADH:ubiquinone oxidoreductase, mitochondria	0,0	C00390,C00003	Ubiquinol,NAD+	C00399,C00004	Ubiquinone,NADH
ND4; NADH-ubiquinone oxidoreductase chain 4 [EC:7.1.1.2]	K03881	M00142	NADH:ubiquinone oxidoreductase, mitochondria	0,0	C00390,C00003	Ubiquinol,NAD+	C00399,C00004	Ubiquinone,NADH
ND4L; NADH-ubiquinone oxidoreductase chain 4L [EC:7.1.1.2]	K03882	M00142	NADH:ubiquinone oxidoreductase, mitochondria	0,0	C00390,C00003	Ubiquinol,NAD+	C00399,C00004	Ubiquinone,NADH
ND5; NADH-ubiquinone oxidoreductase chain 5 [EC:7.1.1.2]	K03883	M00142	NADH:ubiquinone oxidoreductase, mitochondria	0,0	C00390,C00003	Ubiquinol,NAD+	C00399,C00004	Ubiquinone,NADH
ND6; NADH-ubiquinone oxidoreductase chain 6 [EC:7.1.1.2]	K03884	M00142	NADH:ubiquinone oxidoreductase, mitochondria	0,0	C00390,C00003	Ubiquinol,NAD+	C00399,C00004	Ubiquinone,NADH
NDUFS1; NADH dehydrogenase (ubiquinone) Fe-S protein 1 [EC:7.1.1.2 1.6.99.3]	K03934	M00143	NADH dehydrogenase (ubiquinone) Fe-S protein/flavoprotein complex, mitochondria	0,0
NDUFS2; NADH dehydrogenase (ubiquinone) Fe-S protein 2 [EC:7.1.1.2 1.6.99.3]	K03935	M00143	NADH dehydrogenase (ubiquinone) Fe-S protein/flavoprotein complex, mitochondria	0,0
NDUFS3; NADH dehydrogenase (ubiquinone) Fe-S protein 3 [EC:7.1.1.2 1.6.99.3]	K03936	M00143	NADH dehydrogenase (ubiquinone) Fe-S protein/flavoprotein complex, mitochondria	0,0
NDUFS4; NADH dehydrogenase (ubiquinone) Fe-S protein 4	K03937	M00143	NADH dehydrogenase (ubiquinone) Fe-S protein/flavoprotein complex, mitochondria	0,0
NDUFS5; NADH dehydrogenase (ubiquinone) Fe-S protein 5	K03938	M00143	NADH dehydrogenase (ubiquinone) Fe-S protein/flavoprotein complex, mitochondria	0,0
NDUFS6; NADH dehydrogenase (ubiquinone) Fe-S protein 6	K03939	M00143	NADH dehydrogenase (ubiquinone) Fe-S protein/flavoprotein complex, mitochondria	0,0
NDUFS7; NADH dehydrogenase (ubiquinone) Fe-S protein 7 [EC:7.1.1.2 1.6.99.3]	K03940	M00143	NADH dehydrogenase (ubiquinone) Fe-S protein/flavoprotein complex, mitochondria	0,0
NDUFS8; NADH dehydrogenase (ubiquinone) Fe-S protein 8 [EC:7.1.1.2 1.6.99.3]	K03941	M00143	NADH dehydrogenase (ubiquinone) Fe-S protein/flavoprotein complex, mitochondria	0,0
NDUFV1; NADH dehydrogenase (ubiquinone) flavoprotein 1 [EC:7.1.1.2 1.6.99.3]	K03942	M00143	NADH dehydrogenase (ubiquinone) Fe-S protein/flavoprotein complex, mitochondria	0,0
NDUFV2; NADH dehydrogenase (ubiquinone) flavoprotein 2 [EC:7.1.1.2 1.6.99.3]	K03943	M00143	NADH dehydrogenase (ubiquinone) Fe-S protein/flavoprotein complex, mitochondria	0,0
NDUFV3; NADH dehydrogenase (ubiquinone) flavoprotein 3	K03944	M00143	NADH dehydrogenase (ubiquinone) Fe-S protein/flavoprotein complex, mitochondria	0,0
nuoA; NADH-quinone oxidoreductase subunit A [EC:7.1.1.2]	K00330	M00144	NADH:quinone oxidoreductase, prokaryotes	0,0	C00390,C00003	Ubiquinol,NAD+	C00399,C00004	Ubiquinone,NADH
nuoB; NADH-quinone oxidoreductase subunit B [EC:7.1.1.2]	K00331	M00144	NADH:quinone oxidoreductase, prokaryotes	0,0	C00390,C00003	Ubiquinol,NAD+	C00399,C00004	Ubiquinone,NADH
nuoC; NADH-quinone oxidoreductase subunit C [EC:7.1.1.2]	K00332	M00144	NADH:quinone oxidoreductase, prokaryotes	0,0	C00390,C00003	Ubiquinol,NAD+	C00399,C00004	Ubiquinone,NADH
nuoD; NADH-quinone oxidoreductase subunit D [EC:7.1.1.2]	K00333	M00144	NADH:quinone oxidoreductase, prokaryotes	0,0	C00390,C00003	Ubiquinol,NAD+	C00399,C00004	Ubiquinone,NADH
nuoB; NADH-quinone oxidoreductase subunit B [EC:7.1.1.2]	K00331	M00144	NADH:quinone oxidoreductase, prokaryotes	0,0	C00390,C00003	Ubiquinol,NAD+	C00399,C00004	Ubiquinone,NADH
nuoCD; NADH-quinone oxidoreductase subunit C/D [EC:7.1.1.2]	K13378	M00144	NADH:quinone oxidoreductase, prokaryotes	0,0	C00390,C00003	Ubiquinol,NAD+	C00399,C00004	Ubiquinone,NADH
nuoBCD; NADH-quinone oxidoreductase subunit B/C/D [EC:7.1.1.2]	K13380	M00144	NADH:quinone oxidoreductase, prokaryotes	0,0	C00390,C00003	Ubiquinol,NAD+	C00399,C00004	Ubiquinone,NADH
nuoE; NADH-quinone oxidoreductase subunit E [EC:7.1.1.2]	K00334	M00144	NADH:quinone oxidoreductase, prokaryotes	0,0	C00390,C00003	Ubiquinol,NAD+	C00399,C00004	Ubiquinone,NADH
nuoF; NADH-quinone oxidoreductase subunit F [EC:7.1.1.2]	K00335	M00144	NADH:quinone oxidoreductase, prokaryotes	0,0	C00390,C00003	Ubiquinol,NAD+	C00399,C00004	Ubiquinone,NADH
nuoG; NADH-quinone oxidoreductase subunit G [EC:7.1.1.2]	K00336	M00144	NADH:quinone oxidoreductase, prokaryotes	0,0	C00390,C00003	Ubiquinol,NAD+	C00399,C00004	Ubiquinone,NADH
nuoH; NADH-quinone oxidoreductase subunit H [EC:7.1.1.2]	K00337	M00144	NADH:quinone oxidoreductase, prokaryotes	0,0	C00390,C00003	Ubiquinol,NAD+	C00399,C00004	Ubiquinone,NADH
nuoI; NADH-quinone oxidoreductase subunit I [EC:7.1.1.2]	K00338	M00144	NADH:quinone oxidoreductase, prokaryotes	0,0	C00390,C00003	Ubiquinol,NAD+	C00399,C00004	Ubiquinone,NADH
nuoJ; NADH-quinone oxidoreductase subunit J [EC:7.1.1.2]	K00339	M00144	NADH:quinone oxidoreductase, prokaryotes	0,0	C00390,C00003	Ubiquinol,NAD+	C00399,C00004	Ubiquinone,NADH
nuoK; NADH-quinone oxidoreductase subunit K [EC:7.1.1.2]	K00340	M00144	NADH:quinone oxidoreductase, prokaryotes	0,0	C00390,C00003	Ubiquinol,NAD+	C00399,C00004	Ubiquinone,NADH
nuoL; NADH-quinone oxidoreductase subunit L [EC:7.1.1.2]	K00341	M00144	NADH:quinone oxidoreductase, prokaryotes	0,0	C00390,C00003	Ubiquinol,NAD+	C00399,C00004	Ubiquinone,NADH
nuoM; NADH-quinone oxidoreductase subunit M [EC:7.1.1.2]	K00342	M00144	NADH:quinone oxidoreductase, prokaryotes	0,0	C00390,C00003	Ubiquinol,NAD+	C00399,C00004	Ubiquinone,NADH
nuoLM; NADH-quinone oxidoreductase subunit L/M [EC:7.1.1.2]	K15863	M00144	NADH:quinone oxidoreductase, prokaryotes	0,0	C00390,C00003	Ubiquinol,NAD+	C00399,C00004	Ubiquinone,NADH
nuoN; NADH-quinone oxidoreductase subunit N [EC:7.1.1.2]	K00343	M00144	NADH:quinone oxidoreductase, prokaryotes	0,0	C00390,C00003	Ubiquinol,NAD+	C00399,C00004	Ubiquinone,NADH
ndhC; NAD(P)H-quinone oxidoreductase subunit 3 [EC:7.1.1.2]	K05574	M00145	NAD(P)H:quinone oxidoreductase, chloroplasts and cyanobacteria	0,0	C00390,C00003	Ubiquinol,NAD+	C00399,C00004	Ubiquinone,NADH
ndhK; NAD(P)H-quinone oxidoreductase subunit K [EC:7.1.1.2]	K05582	M00145	NAD(P)H:quinone oxidoreductase, chloroplasts and cyanobacteria	0,0	C00390,C00003	Ubiquinol,NAD+	C00399,C00004	Ubiquinone,NADH
ndhJ; NAD(P)H-quinone oxidoreductase subunit J [EC:7.1.1.2]	K05581	M00145	NAD(P)H:quinone oxidoreductase, chloroplasts and cyanobacteria	0,0	C00390,C00003	Ubiquinol,NAD+	C00399,C00004	Ubiquinone,NADH
ndhH; NAD(P)H-quinone oxidoreductase subunit H [EC:7.1.1.2]	K05579	M00145	NAD(P)H:quinone oxidoreductase, chloroplasts and cyanobacteria	0,0	C00390,C00003	Ubiquinol,NAD+	C00399,C00004	Ubiquinone,NADH
ndhA; NAD(P)H-quinone oxidoreductase subunit 1 [EC:7.1.1.2]	K05572	M00145	NAD(P)H:quinone oxidoreductase, chloroplasts and cyanobacteria	0,0	C00390,C00003	Ubiquinol,NAD+	C00399,C00004	Ubiquinone,NADH
ndhI; NAD(P)H-quinone oxidoreductase subunit I [EC:7.1.1.2]	K05580	M00145	NAD(P)H:quinone oxidoreductase, chloroplasts and cyanobacteria	0,0	C00390,C00003	Ubiquinol,NAD+	C00399,C00004	Ubiquinone,NADH
ndhG; NAD(P)H-quinone oxidoreductase subunit 6 [EC:7.1.1.2]	K05578	M00145	NAD(P)H:quinone oxidoreductase, chloroplasts and cyanobacteria	0,0	C00390,C00003	Ubiquinol,NAD+	C00399,C00004	Ubiquinone,NADH
ndhE; NAD(P)H-quinone oxidoreductase subunit 4L [EC:7.1.1.2]	K05576	M00145	NAD(P)H:quinone oxidoreductase, chloroplasts and cyanobacteria	0,0	C00390,C00003	Ubiquinol,NAD+	C00399,C00004	Ubiquinone,NADH
ndhF; NAD(P)H-quinone oxidoreductase subunit 5 [EC:7.1.1.2]	K05577	M00145	NAD(P)H:quinone oxidoreductase, chloroplasts and cyanobacteria	0,0	C00390,C00003	Ubiquinol,NAD+	C00399,C00004	Ubiquinone,NADH
ndhD; NAD(P)H-quinone oxidoreductase subunit 4 [EC:7.1.1.2]	K05575	M00145	NAD(P)H:quinone oxidoreductase, chloroplasts and cyanobacteria	0,0	C00390,C00003	Ubiquinol,NAD+	C00399,C00004	Ubiquinone,NADH
ndhB; NAD(P)H-quinone oxidoreductase subunit 2 [EC:7.1.1.2]	K05573	M00145	NAD(P)H:quinone oxidoreductase, chloroplasts and cyanobacteria	0,0	C00390,C00003	Ubiquinol,NAD+	C00399,C00004	Ubiquinone,NADH
ndhL; NAD(P)H-quinone oxidoreductase subunit L [EC:7.1.1.2]	K05583	M00145	NAD(P)H:quinone oxidoreductase, chloroplasts and cyanobacteria	0,0	C00390,C00003	Ubiquinol,NAD+	C00399,C00004	Ubiquinone,NADH
ndhM; NAD(P)H-quinone oxidoreductase subunit M [EC:7.1.1.2]	K05584	M00145	NAD(P)H:quinone oxidoreductase, chloroplasts and cyanobacteria	0,0	C00390,C00003	Ubiquinol,NAD+	C00399,C00004	Ubiquinone,NADH
ndhN; NAD(P)H-quinone oxidoreductase subunit N [EC:7.1.1.2]	K05585	M00145	NAD(P)H:quinone oxidoreductase, chloroplasts and cyanobacteria	0,0	C00390,C00003	Ubiquinol,NAD+	C00399,C00004	Ubiquinone,NADH
NADH dehydrogenase (ubiquinone) 1 alpha subcomplex 1	K03945	M00146	NADH dehydrogenase (ubiquinone) 1 alpha subcomplex	0,0
NADH dehydrogenase (ubiquinone) 1 alpha subcomplex 2	K03946	M00146	NADH dehydrogenase (ubiquinone) 1 alpha subcomplex	0,0
NADH dehydrogenase (ubiquinone) 1 alpha subcomplex 3	K03947	M00146	NADH dehydrogenase (ubiquinone) 1 alpha subcomplex	0,0
NADH dehydrogenase (ubiquinone) 1 alpha subcomplex 4	K03948	M00146	NADH dehydrogenase (ubiquinone) 1 alpha subcomplex	0,0
NADH dehydrogenase (ubiquinone) 1 alpha subcomplex 5	K03949	M00146	NADH dehydrogenase (ubiquinone) 1 alpha subcomplex	0,0
NADH dehydrogenase (ubiquinone) 1 alpha subcomplex 6	K03950	M00146	NADH dehydrogenase (ubiquinone) 1 alpha subcomplex	0,0
NADH dehydrogenase (ubiquinone) 1 alpha subcomplex 7	K03951	M00146	NADH dehydrogenase (ubiquinone) 1 alpha subcomplex	0,0
NADH dehydrogenase (ubiquinone) 1 alpha subcomplex 8	K03952	M00146	NADH dehydrogenase (ubiquinone) 1 alpha subcomplex	0,0
NADH dehydrogenase (ubiquinone) 1 alpha subcomplex 9	K03953	M00146	NADH dehydrogenase (ubiquinone) 1 alpha subcomplex	0,0
NADH dehydrogenase (ubiquinone) 1 alpha subcomplex 10	K03954	M00146	NADH dehydrogenase (ubiquinone) 1 alpha subcomplex	0,0
NADH dehydrogenase (ubiquinone) 1 alpha/beta subcomplex 1	K03955	M00146	NADH dehydrogenase (ubiquinone) 1 alpha subcomplex	0,0
NADH-ubiquinone oxidoreductase subunit	K03956	M00146	NADH dehydrogenase (ubiquinone) 1 alpha subcomplex	0,0
NADH dehydrogenase (ubiquinone) 1 alpha subcomplex 12	K11352	M00146	NADH dehydrogenase (ubiquinone) 1 alpha subcomplex	0,0
NADH dehydrogenase (ubiquinone) 1 alpha subcomplex 13	K11353	M00146	NADH dehydrogenase (ubiquinone) 1 alpha subcomplex	0,0
NADH dehydrogenase (ubiquinone) 1 beta subcomplex 1	K03957	M00147	NADH dehydrogenase (ubiquinone) 1 beta subcomplex	0,0
NADH dehydrogenase (ubiquinone) 1 beta subcomplex 2	K03958	M00147	NADH dehydrogenase (ubiquinone) 1 beta subcomplex	0,0
NADH dehydrogenase (ubiquinone) 1 beta subcomplex 3	K03959	M00147	NADH dehydrogenase (ubiquinone) 1 beta subcomplex	0,0
NADH dehydrogenase (ubiquinone) 1 beta subcomplex 4	K03960	M00147	NADH dehydrogenase (ubiquinone) 1 beta subcomplex	0,0
NADH dehydrogenase (ubiquinone) 1 beta subcomplex 5	K03961	M00147	NADH dehydrogenase (ubiquinone) 1 beta subcomplex	0,0
NADH dehydrogenase (ubiquinone) 1 beta subcomplex 6	K03962	M00147	NADH dehydrogenase (ubiquinone) 1 beta subcomplex	0,0
NADH dehydrogenase (ubiquinone) 1 beta subcomplex 7	K03963	M00147	NADH dehydrogenase (ubiquinone) 1 beta subcomplex	0,0
NADH dehydrogenase (ubiquinone) 1 beta subcomplex 8	K03964	M00147	NADH dehydrogenase (ubiquinone) 1 beta subcomplex	0,0
NADH dehydrogenase (ubiquinone) 1 beta subcomplex 9	K03965	M00147	NADH dehydrogenase (ubiquinone) 1 beta subcomplex	0,0
NADH dehydrogenase (ubiquinone) 1 beta subcomplex 10	K03966	M00147	NADH dehydrogenase (ubiquinone) 1 beta subcomplex	0,0
NADH dehydrogenase (ubiquinone) 1 beta subcomplex 11	K11351	M00147	NADH dehydrogenase (ubiquinone) 1 beta subcomplex	0,0
NADH dehydrogenase (ubiquinone) 1 subcomplex unknown 1	K03967	M00147	NADH dehydrogenase (ubiquinone) 1 beta subcomplex	0,0
NADH dehydrogenase (ubiquinone) 1 subcomplex unknown 2	K03968	M00147	NADH dehydrogenase (ubiquinone) 1 beta subcomplex	0,0
SDHC; succinate dehydrogenase (ubiquinone) cytochrome b560 subunit	K00236	M00148	Succinate dehydrogenase (ubiquinone)	0,0	C00390,C00122	Ubiquinol,Fumarate	C00399,C00042	Ubiquinone,Succinate
SDHD; succinate dehydrogenase (ubiquinone) membrane anchor subunit	K00237	M00148	Succinate dehydrogenase (ubiquinone)	0,0	C00390,C00122	Ubiquinol,Fumarate	C00399,C00042	Ubiquinone,Succinate
SDHA; succinate dehydrogenase (ubiquinone) flavoprotein subunit [EC:1.3.5.1]	K00234	M00148	Succinate dehydrogenase (ubiquinone)	0,0	C00390,C00122	Ubiquinol,Fumarate	C00399,C00042	Ubiquinone,Succinate
SDHB; succinate dehydrogenase (ubiquinone) iron-sulfur subunit [EC:1.3.5.1]	K00235	M00148	Succinate dehydrogenase (ubiquinone)	0,0	C00390,C00122	Ubiquinol,Fumarate	C00399,C00042	Ubiquinone,Succinate
sdhC; succinate dehydrogenase cytochrome b556 subunit	K00241	M00149	Succinate dehydrogenase, prokaryotes	0,0	C00122,C15603	Fumarate,Hydroquinone	C00042,C15602	Succinate,Quinone
sdhD; succinate dehydrogenase membrane anchor subunit	K00242	M00149	Succinate dehydrogenase, prokaryotes	0,0	C00122,C15603	Fumarate,Hydroquinone	C00042,C15602	Succinate,Quinone
sdhA; succinate dehydrogenase flavoprotein subunit [EC:1.3.5.1]	K00239	M00149	Succinate dehydrogenase, prokaryotes	0,0	C00122,C15603	Fumarate,Hydroquinone	C00042,C15602	Succinate,Quinone
sdhB; succinate dehydrogenase iron-sulfur subunit [EC:1.3.5.1]	K00240	M00149	Succinate dehydrogenase, prokaryotes	0,0	C00122,C15603	Fumarate,Hydroquinone	C00042,C15602	Succinate,Quinone
frdA; fumarate reductase flavoprotein subunit [EC:1.3.5.4]	K00244	M00150	Fumarate reductase, prokaryotes	0,0	C00122,C15603	Fumarate,Hydroquinone	C00042,C15602	Succinate,Quinone
frdB; fumarate reductase iron-sulfur subunit [EC:1.3.5.4]	K00245	M00150	Fumarate reductase, prokaryotes	0,0	C00122,C15603	Fumarate,Hydroquinone	C00042,C15602	Succinate,Quinone
frdC; fumarate reductase subunit C	K00246	M00150	Fumarate reductase, prokaryotes	0,0	C00122,C15603	Fumarate,Hydroquinone	C00042,C15602	Succinate,Quinone
frdD; fumarate reductase subunit D	K00247	M00150	Fumarate reductase, prokaryotes	0,0	C00122,C15603	Fumarate,Hydroquinone	C00042,C15602	Succinate,Quinone
CYTB; ubiquinol-cytochrome c reductase cytochrome b subunit	K00412	M00151	Cytochrome bc1 complex respiratory unit	0,0
CYC1; ubiquinol-cytochrome c reductase cytochrome c1 subunit	K00413	M00151	Cytochrome bc1 complex respiratory unit	0,0
fbcH; ubiquinol-cytochrome c reductase cytochrome b/c1 subunit	K00410	M00151	Cytochrome bc1 complex respiratory unit	0,0
UQCRFS1; ubiquinol-cytochrome c reductase iron-sulfur subunit	K00411	M00151	Cytochrome bc1 complex respiratory unit	0,0
MQCRA; menaquinol-cytochrome c reductase iron-sulfur subunit [EC:1.10.2.-]	K03886	M00151	Cytochrome bc1 complex respiratory unit	0,1
MQCRB; menaquinol-cytochrome c reductase cytochrome b subunit	K03887	M00151	Cytochrome bc1 complex respiratory unit	0,1
MQCRC; menaquinol-cytochrome c reductase cytochrome b/c subunit	K03888	M00151	Cytochrome bc1 complex respiratory unit	0,1
qcrA; ubiquinol-cytochrome c reductase iron-sulfur subunit	K03890	M00151	Cytochrome bc1 complex respiratory unit	0,2
qcrB; ubiquinol-cytochrome c reductase cytochrome b subunit	K03891	M00151	Cytochrome bc1 complex respiratory unit	0,2
qcrC; ubiquinol-cytochrome c reductase cytochrome c subunit	K03889	M00151	Cytochrome bc1 complex respiratory unit	0,2
CYTB; ubiquinol-cytochrome c reductase cytochrome b subunit	K00412	M00152	Cytochrome bc1 complex	0,0
CYC1; ubiquinol-cytochrome c reductase cytochrome c1 subunit	K00413	M00152	Cytochrome bc1 complex	0,0
FBCH; ubiquinol-cytochrome c reductase cytochrome b/c1 subunit	K00410	M00152	Cytochrome bc1 complex	0,0
UQCRFS1; ubiquinol-cytochrome c reductase iron-sulfur subunit	K00411	M00152	Cytochrome bc1 complex	0,0
QCR1; ubiquinol-cytochrome c reductase core subunit 1	K00414	M00152	Cytochrome bc1 complex	0,0
QCR2; ubiquinol-cytochrome c reductase core subunit 2	K00415	M00152	Cytochrome bc1 complex	0,0
QCR6; ubiquinol-cytochrome c reductase subunit 6	K00416	M00152	Cytochrome bc1 complex	0,0
QCR7; ubiquinol-cytochrome c reductase subunit 7	K00417	M00152	Cytochrome bc1 complex	0,0
QCR8; ubiquinol-cytochrome c reductase subunit 8	K00418	M00152	Cytochrome bc1 complex	0,0
QCR9; ubiquinol-cytochrome c reductase subunit 9	K00419	M00152	Cytochrome bc1 complex	0,0
QCR10; ubiquinol-cytochrome c reductase subunit 10	K00420	M00152	Cytochrome bc1 complex	0,0
cytochrome bd ubiquinol oxidase subunit I [EC:1.10.3.14]	K00425	M00153	Cytochrome bd ubiquinol oxidase	0,0
cytochrome bd ubiquinol oxidase subunit II [EC:1.10.3.14]	K00426	M00153	Cytochrome bd ubiquinol oxidase	0,0
cydX; cytochrome bd-I ubiquinol oxidase subunit X [EC:1.10.3.14]	K00424	M00153	Cytochrome bd ubiquinol oxidase	0,0
appX; cytochrome bd-II ubiquinol oxidase subunit AppX [EC:1.10.3.14]	K22501	M00153	Cytochrome bd ubiquinol oxidase	0,0
COX10; protoheme IX farnesyltransferase [EC:2.5.1.-]	K02257	M00154	Cytochrome c oxidase	0,0
COX3; cytochrome c oxidase subunit 3	K02262	M00154	Cytochrome c oxidase	0,0
COX1; cytochrome c oxidase subunit 1 [EC:1.9.3.1]	K02256	M00154	Cytochrome c oxidase	0,0
COX2; cytochrome c oxidase subunit 2	K02261	M00154	Cytochrome c oxidase	0,0
COX4; cytochrome c oxidase subunit 4	K02263	M00154	Cytochrome c oxidase	0,0
COX5A; cytochrome c oxidase subunit 5a	K02264	M00154	Cytochrome c oxidase	0,0
COX5B; cytochrome c oxidase subunit 5b	K02265	M00154	Cytochrome c oxidase	0,0
COX6A; cytochrome c oxidase subunit 6a	K02266	M00154	Cytochrome c oxidase	0,0
COX6B; cytochrome c oxidase subunit 6b	K02267	M00154	Cytochrome c oxidase	0,0
COX6C; cytochrome c oxidase subunit 6c	K02268	M00154	Cytochrome c oxidase	0,0
COX7; cytochrome c oxidase subunit 7	K02269	M00154	Cytochrome c oxidase	0,0
COX7A; cytochrome c oxidase subunit 7a	K02270	M00154	Cytochrome c oxidase	0,0
COX7B; cytochrome c oxidase subunit 7b	K02271	M00154	Cytochrome c oxidase	0,0
COX7C; cytochrome c oxidase subunit 7c	K02272	M00154	Cytochrome c oxidase	0,0
COX8; cytochrome c oxidase subunit 8	K02273	M00154	Cytochrome c oxidase	0,0
COX11; cytochrome c oxidase assembly protein subunit 11	K02258	M00154	Cytochrome c oxidase	0,0
COX15; cytochrome c oxidase assembly protein subunit 15	K02259	M00154	Cytochrome c oxidase	0,0
COX17; cytochrome c oxidase assembly protein subunit 17	K02260	M00154	Cytochrome c oxidase	0,0
coxB; cytochrome c oxidase subunit II [EC:1.9.3.1]	K02275	M00155	Cytochrome c oxidase, prokaryotes	0,0
coxA; cytochrome c oxidase subunit I [EC:1.9.3.1]	K02274	M00155	Cytochrome c oxidase, prokaryotes	0,0
coxC; cytochrome c oxidase subunit III [EC:1.9.3.1]	K02276	M00155	Cytochrome c oxidase, prokaryotes	0,0
coxAC; cytochrome c oxidase subunit I+III [EC:1.9.3.1]	K15408	M00155	Cytochrome c oxidase, prokaryotes	0,0
coxD; cytochrome c oxidase subunit IV [EC:1.9.3.1]	K02277	M00155	Cytochrome c oxidase, prokaryotes	0,0
ccoN; cb-type cytochrome c oxidase subunit I [EC:1.9.3.1]	K00404	M00156	Cytochrome c oxidase, cbb3-type	0,0
ccoO; cb-type cytochrome c oxidase subunit II	K00405	M00156	Cytochrome c oxidase, cbb3-type	0,0
ccoNO; cbb3-type cytochrome c oxidase subunit I/II	K15862	M00156	Cytochrome c oxidase, cbb3-type	0,0
ccoQ; cb-type cytochrome c oxidase subunit IV	K00407	M00156	Cytochrome c oxidase, cbb3-type	0,0
ccoP; cb-type cytochrome c oxidase subunit III	K00406	M00156	Cytochrome c oxidase, cbb3-type	0,0
ATPF1A; F-type H+-transporting ATPase subunit alpha [EC:7.1.2.2]	K02111	M00157	F-type ATPase, prokaryotes and chloroplasts	0,0
ATPF1B; F-type H+-transporting ATPase subunit beta [EC:7.1.2.2]	K02112	M00157	F-type ATPase, prokaryotes and chloroplasts	0,0
ATPF1D; F-type H+-transporting ATPase subunit delta	K02113	M00157	F-type ATPase, prokaryotes and chloroplasts	0,0
ATPF1E; F-type H+-transporting ATPase subunit epsilon	K02114	M00157	F-type ATPase, prokaryotes and chloroplasts	0,0
ATPF1G; F-type H+-transporting ATPase subunit gamma	K02115	M00157	F-type ATPase, prokaryotes and chloroplasts	0,0
ATPF0A; F-type H+-transporting ATPase subunit a	K02108	M00157	F-type ATPase, prokaryotes and chloroplasts	0,0
ATPF0B; F-type H+-transporting ATPase subunit b	K02109	M00157	F-type ATPase, prokaryotes and chloroplasts	0,0
ATPF0C; F-type H+-transporting ATPase subunit c	K02110	M00157	F-type ATPase, prokaryotes and chloroplasts	0,0
ATPeF1A; F-type H+-transporting ATPase subunit alpha	K02132	M00158	F-type ATPase, eukaryotes	0,0
ATPeF1B; F-type H+-transporting ATPase subunit beta [EC:3.6.3.14]	K02133	M00158	F-type ATPase, eukaryotes	0,0
ATPeF1G; F-type H+-transporting ATPase subunit gamma	K02136	M00158	F-type ATPase, eukaryotes	0,0
ATPeF1D; F-type H+-transporting ATPase subunit delta	K02134	M00158	F-type ATPase, eukaryotes	0,0
ATPeF1E; F-type H+-transporting ATPase subunit epsilon	K02135	M00158	F-type ATPase, eukaryotes	0,0
ATPeF0O; F-type H+-transporting ATPase subunit O	K02137	M00158	F-type ATPase, eukaryotes	0,0
ATPeF0A; F-type H+-transporting ATPase subunit a	K02126	M00158	F-type ATPase, eukaryotes	0,0
ATPeF0B; F-type H+-transporting ATPase subunit b	K02127	M00158	F-type ATPase, eukaryotes	0,0
ATPeF0C; F-type H+-transporting ATPase subunit c	K02128	M00158	F-type ATPase, eukaryotes	0,0
ATPeFD; F-type H+-transporting ATPase subunit d	K02138	M00158	F-type ATPase, eukaryotes	0,0
ATPeF0E; F-type H+-transporting ATPase subunit e	K02129	M00158	F-type ATPase, eukaryotes	0,0
TIM11; F-type H+-transporting ATP synthase subunit e	K01549	M00158	F-type ATPase, eukaryotes	0,0
ATPeF0F; F-type H+-transporting ATPase subunit f	K02130	M00158	F-type ATPase, eukaryotes	0,0
ATPeFF; F-type H+-transporting ATPase subunit f	K02139	M00158	F-type ATPase, eukaryotes	0,0
ATPeFG; F-type H+-transporting ATPase subunit g	K02140	M00158	F-type ATPase, eukaryotes	0,0
ATPeFH; F-type H+-transporting ATPase subunit h	K02141	M00158	F-type ATPase, eukaryotes	0,0
ATPeF0F6; F-type H+-transporting ATPase subunit 6	K02131	M00158	F-type ATPase, eukaryotes	0,0
ATPeFJ; F-type H+-transporting ATPase subunit j	K02142	M00158	F-type ATPase, eukaryotes	0,0
ATPeFK; F-type H+-transporting ATPase subunit k	K02143	M00158	F-type ATPase, eukaryotes	0,0
ATPeF08; F-type H+-transporting ATPase subunit 8	K02125	M00158	F-type ATPase, eukaryotes	0,0
ATPVA; V/A-type H+-transporting ATPase subunit A [EC:3.6.3.14]	K02117	M00159	V/A-type ATPase, prokaryotes	0,0
ATPVB; V/A-type H+-transporting ATPase subunit B	K02118	M00159	V/A-type ATPase, prokaryotes	0,0
ATPVC; V/A-type H+-transporting ATPase subunit C	K02119	M00159	V/A-type ATPase, prokaryotes	0,0
ATPVD; V/A-type H+-transporting ATPase subunit D	K02120	M00159	V/A-type ATPase, prokaryotes	0,0
ATPVE; V/A-type H+-transporting ATPase subunit E	K02121	M00159	V/A-type ATPase, prokaryotes	0,0
ATPVF; V/A-type H+-transporting ATPase subunit F	K02122	M00159	V/A-type ATPase, prokaryotes	0,0
ATPVG; V/A-type H+-transporting ATPase subunit G/H	K02107	M00159	V/A-type ATPase, prokaryotes	0,0
ATPVI; V/A-type H+-transporting ATPase subunit I	K02123	M00159	V/A-type ATPase, prokaryotes	0,0
ATPVK; V/A-type H+-transporting ATPase subunit K	K02124	M00159	V/A-type ATPase, prokaryotes	0,0
ATPeV1A; V-type H+-transporting ATPase subunit A [EC:3.6.3.14]	K02145	M00160	V-type ATPase, eukaryotes	0,0
ATPeV1B; V-type H+-transporting ATPase subunit B	K02147	M00160	V-type ATPase, eukaryotes	0,0
ATPeV1C; V-type H+-transporting ATPase subunit C	K02148	M00160	V-type ATPase, eukaryotes	0,0
ATPeV1D; V-type H+-transporting ATPase subunit D	K02149	M00160	V-type ATPase, eukaryotes	0,0
ATPeV1E; V-type H+-transporting ATPase subunit E	K02150	M00160	V-type ATPase, eukaryotes	0,0
ATPeV1F; V-type H+-transporting ATPase subunit F	K02151	M00160	V-type ATPase, eukaryotes	0,0
ATPeV1G; V-type H+-transporting ATPase subunit G	K02152	M00160	V-type ATPase, eukaryotes	0,0
ATPeV1H; V-type H+-transporting ATPase subunit H	K02144	M00160	V-type ATPase, eukaryotes	0,0
ATPeV0A; V-type H+-transporting ATPase subunit a	K02154	M00160	V-type ATPase, eukaryotes	0,0
ATPeV0B; V-type H+-transporting ATPase 21kDa proteolipid subunit	K03661	M00160	V-type ATPase, eukaryotes	0,0
ATPeV0C; V-type H+-transporting ATPase 16kDa proteolipid subunit	K02155	M00160	V-type ATPase, eukaryotes	0,0
ATPeV0D; V-type H+-transporting ATPase subunit d	K02146	M00160	V-type ATPase, eukaryotes	0,0
ATPeV0E; V-type H+-transporting ATPase subunit e	K02153	M00160	V-type ATPase, eukaryotes	0,0
ATPeVS1; V-type H+-transporting ATPase S1 subunit	K03662	M00160	V-type ATPase, eukaryotes	0,0
psbA; photosystem II reaction center D1 protein [EC:1.10.3.9]	K02703	M00161	Photosystem II	0,0
psbD; photosystem II reaction center D2 protein [EC:1.10.3.9]	K02706	M00161	Photosystem II	0,0
psbC; photosystem II CP43 chlorophyll apoprotein	K02705	M00161	Photosystem II	0,0
psbB; photosystem II CP47 chlorophyll apoprotein	K02704	M00161	Photosystem II	0,0
psbE; photosystem II cytochrome b559 subunit alpha	K02707	M00161	Photosystem II	0,0
psbF; photosystem II cytochrome b559 subunit beta	K02708	M00161	Photosystem II	0,0
cytochrome b6	K02635	M00162	Cytochrome b6f complex	0,0
cytochrome b6-f complex subunit 4	K02637	M00162	Cytochrome b6f complex	0,0
apocytochrome f	K02634	M00162	Cytochrome b6f complex	0,0
cytochrome b6-f complex iron-sulfur subunit	K02636	M00162	Cytochrome b6f complex	0,0
cytochrome b6-f complex subunit 6	K02642	M00162	Cytochrome b6f complex	0,0
cytochrome b6-f complex subunit 7	K02643	M00162	Cytochrome b6f complex	0,0
cytochrome b6-f complex subunit 8	K03689	M00162	Cytochrome b6f complex	0,0
cytochrome b6-f complex subunit 5	K02640	M00162	Cytochrome b6f complex	0,0
psaA; photosystem I P700 chlorophyll a apoprotein A1	K02689	M00163	Photosystem I	0,0
psaB; photosystem I P700 chlorophyll a apoprotein A2	K02690	M00163	Photosystem I	0,0
psaC; photosystem I subunit VII	K02691	M00163	Photosystem I	0,0
psaD; photosystem I subunit II	K02692	M00163	Photosystem I	0,0
psaE; photosystem I subunit IV	K02693	M00163	Photosystem I	0,0
psaF; photosystem I subunit III	K02694	M00163	Photosystem I	0,0
phosphoribulokinase [EC:2.7.1.19] [RN:R01523]	K00855	M00165	Reductive pentose phosphate cycle (Calvin cycle)	0,0	C01182	D-Ribulose 1,5-bisphosphate	C00199	D-Ribulose 5-phosphate
ribulose-bisphosphate carboxylase [EC:4.1.1.39] [RN:R00024]	K01601	M00165	Reductive pentose phosphate cycle (Calvin cycle)	1,0	C00197	3-Phospho-D-glycerate	C01182,C00011	D-Ribulose 1,5-bisphosphate,CO2
ribulose-bisphosphate carboxylase [EC:4.1.1.39] [RN:R00024]	K01602	M00165	Reductive pentose phosphate cycle (Calvin cycle)	1,0	C00197	3-Phospho-D-glycerate	C01182,C00011	D-Ribulose 1,5-bisphosphate,CO2
phosphoglycerate kinase [EC:2.7.2.3] [RN:R01512]	K00927	M00165	Reductive pentose phosphate cycle (Calvin cycle)	2,0	C00236	3-Phospho-D-glyceroyl phosphate	C00197	3-Phospho-D-glycerate
glyceraldehyde-3-phosphate dehydrogenase (phosphorylating) [EC:1.2.1.13 1.2.1.59 1.2.1.12] [RN:R01061 R01063]	K05298	M00165	Reductive pentose phosphate cycle (Calvin cycle)	3,0	C00118	D-Glyceraldehyde 3-phosphate	C00236	3-Phospho-D-glyceroyl phosphate
glyceraldehyde-3-phosphate dehydrogenase (phosphorylating) [EC:1.2.1.13 1.2.1.59 1.2.1.12] [RN:R01061 R01063]	K00150	M00165	Reductive pentose phosphate cycle (Calvin cycle)	3,1	C00118	D-Glyceraldehyde 3-phosphate	C00236	3-Phospho-D-glyceroyl phosphate
glyceraldehyde-3-phosphate dehydrogenase (phosphorylating) [EC:1.2.1.13 1.2.1.59 1.2.1.12] [RN:R01061 R01063]	K00134	M00165	Reductive pentose phosphate cycle (Calvin cycle)	3,2	C00118	D-Glyceraldehyde 3-phosphate	C00236	3-Phospho-D-glyceroyl phosphate
fructose-bisphosphate aldolase [EC:4.1.2.13] [RN:R01068 R01829]	K01623	M00165	Reductive pentose phosphate cycle (Calvin cycle)	4,0	C00447	Sedoheptulose 1,7-bisphosphate	C00279	D-Erythrose 4-phosphate
fructose-bisphosphate aldolase [EC:4.1.2.13] [RN:R01068 R01829]	K01624	M00165	Reductive pentose phosphate cycle (Calvin cycle)	4,1	C00447	Sedoheptulose 1,7-bisphosphate	C00279	D-Erythrose 4-phosphate
fructose-1,6-bisphosphatase [EC:3.1.3.11] [RN:R00762]	K03841	M00165	Reductive pentose phosphate cycle (Calvin cycle)	5,0	C00085	D-Fructose 6-phosphate	C00354	D-Fructose 1,6-bisphosphate
fructose-1,6-bisphosphatase [EC:3.1.3.11] [RN:R00762]	K02446	M00165	Reductive pentose phosphate cycle (Calvin cycle)	5,1	C00085	D-Fructose 6-phosphate	C00354	D-Fructose 1,6-bisphosphate
fructose-1,6-bisphosphatase [EC:3.1.3.11] [RN:R00762]	K11532	M00165	Reductive pentose phosphate cycle (Calvin cycle)	5,2	C00085	D-Fructose 6-phosphate	C00354	D-Fructose 1,6-bisphosphate
fructose-1,6-bisphosphatase [EC:3.1.3.11] [RN:R00762]	K01086	M00165	Reductive pentose phosphate cycle (Calvin cycle)	5,3	C00085	D-Fructose 6-phosphate	C00354	D-Fructose 1,6-bisphosphate
fructose-1,6-bisphosphatase [EC:3.1.3.11] [RN:R00762]	K04041	M00165	Reductive pentose phosphate cycle (Calvin cycle)	5,4	C00085	D-Fructose 6-phosphate	C00354	D-Fructose 1,6-bisphosphate
transketolase [EC:2.2.1.1] [RN:R01067 R01641]	K00615	M00165	Reductive pentose phosphate cycle (Calvin cycle)	6,0	C00117	D-Ribose 5-phosphate	C05382	Sedoheptulose 7-phosphate
fructose-bisphosphate aldolase [EC:4.1.2.13] [RN:R01068 R01829]	K01623	M00165	Reductive pentose phosphate cycle (Calvin cycle)	7,0	C00447	Sedoheptulose 1,7-bisphosphate	C00279	D-Erythrose 4-phosphate
fructose-bisphosphate aldolase [EC:4.1.2.13] [RN:R01068 R01829]	K01624	M00165	Reductive pentose phosphate cycle (Calvin cycle)	7,1	C00447	Sedoheptulose 1,7-bisphosphate	C00279	D-Erythrose 4-phosphate
sedoheptulose-bisphosphatase [EC:3.1.3.37] [RN:R01845]	K01100	M00165	Reductive pentose phosphate cycle (Calvin cycle)	8,0	C05382	Sedoheptulose 7-phosphate	C00447	Sedoheptulose 1,7-bisphosphate
fructose-1,6-bisphosphatase [EC:3.1.3.11] [RN:R00762]	K11532	M00165	Reductive pentose phosphate cycle (Calvin cycle)	8,1	C00085	D-Fructose 6-phosphate	C00354	D-Fructose 1,6-bisphosphate
fructose-1,6-bisphosphatase [EC:3.1.3.11] [RN:R00762]	K01086	M00165	Reductive pentose phosphate cycle (Calvin cycle)	8,2	C00085	D-Fructose 6-phosphate	C00354	D-Fructose 1,6-bisphosphate
transketolase [EC:2.2.1.1] [RN:R01067 R01641]	K00615	M00165	Reductive pentose phosphate cycle (Calvin cycle)	9,0	C00117	D-Ribose 5-phosphate	C05382	Sedoheptulose 7-phosphate
ribose 5-phosphate isomerase [EC:5.3.1.6] [RN:R01056]	K01807	M00165	Reductive pentose phosphate cycle (Calvin cycle)	10,0	C00199	D-Ribulose 5-phosphate	C00117	D-Ribose 5-phosphate
ribose 5-phosphate isomerase [EC:5.3.1.6] [RN:R01056]	K01808	M00165	Reductive pentose phosphate cycle (Calvin cycle)	10,1	C00199	D-Ribulose 5-phosphate	C00117	D-Ribose 5-phosphate
phosphoribulokinase [EC:2.7.1.19] [RN:R01523]	K00855	M00166	Reductive pentose phosphate cycle, ribulose-5P => glyceraldehyde-3P	0,0	C01182	D-Ribulose 1,5-bisphosphate	C00199	D-Ribulose 5-phosphate
ribulose-bisphosphate carboxylase [EC:4.1.1.39] [RN:R00024]	K01601	M00166	Reductive pentose phosphate cycle, ribulose-5P => glyceraldehyde-3P	1,0	C00197	3-Phospho-D-glycerate	C01182,C00011	D-Ribulose 1,5-bisphosphate,CO2
ribulose-bisphosphate carboxylase [EC:4.1.1.39] [RN:R00024]	K01602	M00166	Reductive pentose phosphate cycle, ribulose-5P => glyceraldehyde-3P	1,0	C00197	3-Phospho-D-glycerate	C01182,C00011	D-Ribulose 1,5-bisphosphate,CO2
phosphoglycerate kinase [EC:2.7.2.3] [RN:R01512]	K00927	M00166	Reductive pentose phosphate cycle, ribulose-5P => glyceraldehyde-3P	2,0	C00236	3-Phospho-D-glyceroyl phosphate	C00197	3-Phospho-D-glycerate
glyceraldehyde-3-phosphate dehydrogenase (phosphorylating) [EC:1.2.1.13 1.2.1.59 1.2.1.12] [RN:R01061 R01063]	K05298	M00166	Reductive pentose phosphate cycle, ribulose-5P => glyceraldehyde-3P	3,0	C00118	D-Glyceraldehyde 3-phosphate	C00236	3-Phospho-D-glyceroyl phosphate
glyceraldehyde-3-phosphate dehydrogenase (phosphorylating) [EC:1.2.1.13 1.2.1.59 1.2.1.12] [RN:R01061 R01063]	K00150	M00166	Reductive pentose phosphate cycle, ribulose-5P => glyceraldehyde-3P	3,1	C00118	D-Glyceraldehyde 3-phosphate	C00236	3-Phospho-D-glyceroyl phosphate
glyceraldehyde-3-phosphate dehydrogenase (phosphorylating) [EC:1.2.1.13 1.2.1.59 1.2.1.12] [RN:R01061 R01063]	K00134	M00166	Reductive pentose phosphate cycle, ribulose-5P => glyceraldehyde-3P	3,2	C00118	D-Glyceraldehyde 3-phosphate	C00236	3-Phospho-D-glyceroyl phosphate
fructose-bisphosphate aldolase [EC:4.1.2.13] [RN:R01068 R01829]	K01623	M00167	Reductive pentose phosphate cycle, glyceraldehyde-3P => ribulose-5P	0,0	C00447	Sedoheptulose 1,7-bisphosphate	C00279	D-Erythrose 4-phosphate
fructose-bisphosphate aldolase [EC:4.1.2.13] [RN:R01068 R01829]	K01624	M00167	Reductive pentose phosphate cycle, glyceraldehyde-3P => ribulose-5P	0,1	C00447	Sedoheptulose 1,7-bisphosphate	C00279	D-Erythrose 4-phosphate
fructose-1,6-bisphosphatase [EC:3.1.3.11] [RN:R00762]	K03841	M00167	Reductive pentose phosphate cycle, glyceraldehyde-3P => ribulose-5P	1,0	C00085	D-Fructose 6-phosphate	C00354	D-Fructose 1,6-bisphosphate
fructose-1,6-bisphosphatase [EC:3.1.3.11] [RN:R00762]	K02446	M00167	Reductive pentose phosphate cycle, glyceraldehyde-3P => ribulose-5P	1,1	C00085	D-Fructose 6-phosphate	C00354	D-Fructose 1,6-bisphosphate
fructose-1,6-bisphosphatase [EC:3.1.3.11] [RN:R00762]	K11532	M00167	Reductive pentose phosphate cycle, glyceraldehyde-3P => ribulose-5P	1,2	C00085	D-Fructose 6-phosphate	C00354	D-Fructose 1,6-bisphosphate
fructose-1,6-bisphosphatase [EC:3.1.3.11] [RN:R00762]	K01086	M00167	Reductive pentose phosphate cycle, glyceraldehyde-3P => ribulose-5P	1,3	C00085	D-Fructose 6-phosphate	C00354	D-Fructose 1,6-bisphosphate
fructose-1,6-bisphosphatase [EC:3.1.3.11] [RN:R00762]	K04041	M00167	Reductive pentose phosphate cycle, glyceraldehyde-3P => ribulose-5P	1,4	C00085	D-Fructose 6-phosphate	C00354	D-Fructose 1,6-bisphosphate
transketolase [EC:2.2.1.1] [RN:R01067 R01641]	K00615	M00167	Reductive pentose phosphate cycle, glyceraldehyde-3P => ribulose-5P	2,0	C00117	D-Ribose 5-phosphate	C05382	Sedoheptulose 7-phosphate
fructose-bisphosphate aldolase [EC:4.1.2.13] [RN:R01068 R01829]	K01623	M00167	Reductive pentose phosphate cycle, glyceraldehyde-3P => ribulose-5P	3,0	C00447	Sedoheptulose 1,7-bisphosphate	C00279	D-Erythrose 4-phosphate
fructose-bisphosphate aldolase [EC:4.1.2.13] [RN:R01068 R01829]	K01624	M00167	Reductive pentose phosphate cycle, glyceraldehyde-3P => ribulose-5P	3,1	C00447	Sedoheptulose 1,7-bisphosphate	C00279	D-Erythrose 4-phosphate
sedoheptulose-bisphosphatase [EC:3.1.3.37] [RN:R01845]	K01100	M00167	Reductive pentose phosphate cycle, glyceraldehyde-3P => ribulose-5P	4,0	C05382	Sedoheptulose 7-phosphate	C00447	Sedoheptulose 1,7-bisphosphate
fructose-1,6-bisphosphatase [EC:3.1.3.11] [RN:R00762]	K11532	M00167	Reductive pentose phosphate cycle, glyceraldehyde-3P => ribulose-5P	4,1	C00085	D-Fructose 6-phosphate	C00354	D-Fructose 1,6-bisphosphate
fructose-1,6-bisphosphatase [EC:3.1.3.11] [RN:R00762]	K01086	M00167	Reductive pentose phosphate cycle, glyceraldehyde-3P => ribulose-5P	4,2	C00085	D-Fructose 6-phosphate	C00354	D-Fructose 1,6-bisphosphate
transketolase [EC:2.2.1.1] [RN:R01067 R01641]	K00615	M00167	Reductive pentose phosphate cycle, glyceraldehyde-3P => ribulose-5P	5,0	C00117	D-Ribose 5-phosphate	C05382	Sedoheptulose 7-phosphate
ribose 5-phosphate isomerase [EC:5.3.1.6] [RN:R01056]	K01807	M00167	Reductive pentose phosphate cycle, glyceraldehyde-3P => ribulose-5P	6,0	C00199	D-Ribulose 5-phosphate	C00117	D-Ribose 5-phosphate
ribose 5-phosphate isomerase [EC:5.3.1.6] [RN:R01056]	K01808	M00167	Reductive pentose phosphate cycle, glyceraldehyde-3P => ribulose-5P	6,1	C00199	D-Ribulose 5-phosphate	C00117	D-Ribose 5-phosphate
phosphoenolpyruvate carboxylase [EC:4.1.1.31] [RN:R00345]	K01595	M00168	CAM (Crassulacean acid metabolism), dark	0,0	C00036	Oxaloacetate	C00074,C00011	Phosphoenolpyruvate,CO2
malate dehydrogenase [EC:1.1.1.37] [RN:R00342]	K00025	M00168	CAM (Crassulacean acid metabolism), dark	1,0	C00149	(S)-Malate	C00036	Oxaloacetate
malate dehydrogenase [EC:1.1.1.37] [RN:R00342]	K00026	M00168	CAM (Crassulacean acid metabolism), dark	1,1	C00149	(S)-Malate	C00036	Oxaloacetate
malate dehydrogenase [EC:1.1.1.37] [RN:R00342]	K00024	M00168	CAM (Crassulacean acid metabolism), dark	1,2	C00149	(S)-Malate	C00036	Oxaloacetate
malate dehydrogenase (oxaloacetate-decarboxylating)(NADP+) [EC:1.1.1.40] [RN:R00216]	K00029	M00169	CAM (Crassulacean acid metabolism), light	0,0	C00022,C00011	Pyruvate,CO2	C00149	(S)-Malate
pyruvate,orthophosphate dikinase [EC:2.7.9.1] [RN:R00206]	K01006	M00169	CAM (Crassulacean acid metabolism), light	1,0	C00074	Phosphoenolpyruvate	C00022	Pyruvate
phosphoenolpyruvate carboxylase [EC:4.1.1.31] [RN:R00345]	K01595	M00170	C4-dicarboxylic acid cycle, phosphoenolpyruvate carboxykinase type	0,0	C00036	Oxaloacetate	C00074	Phosphoenolpyruvate
aspartate aminotransferase [EC:2.6.1.1] [RN:R00355]	K14454	M00170	C4-dicarboxylic acid cycle, phosphoenolpyruvate carboxykinase type	1,0	C00036	Oxaloacetate	C00049	L-Aspartate
aspartate aminotransferase, mitochondrial [EC:2.6.1.1] [RN:R00355]	K14455	M00170	C4-dicarboxylic acid cycle, phosphoenolpyruvate carboxykinase type	2,0	C00036	Oxaloacetate	C00049	L-Aspartate
phosphoenolpyruvate carboxykinase (ATP) [EC:4.1.1.49] [RN:R00341]	K01610	M00170	C4-dicarboxylic acid cycle, phosphoenolpyruvate carboxykinase type	3,0	C00074,C00011	Phosphoenolpyruvate,CO2	C00036	Oxaloacetate
phosphoenolpyruvate carboxylase [EC:4.1.1.31] [RN:R00345]	K01595	M00171	C4-dicarboxylic acid cycle, NAD - malic enzyme type	0,0	C00036	Oxaloacetate	C00074	Phosphoenolpyruvate
aspartate aminotransferase [EC:2.6.1.1] [RN:R00355]	K14454	M00171	C4-dicarboxylic acid cycle, NAD - malic enzyme type	1,0	C00036	Oxaloacetate	C00049	L-Aspartate
aspartate aminotransferase [EC:2.6.1.1] [RN:R00355]	K14455	M00171	C4-dicarboxylic acid cycle, NAD - malic enzyme type	2,0	C00036	Oxaloacetate	C00049	L-Aspartate
malate dehydrogenase [EC:1.1.1.37] [RN:R00342]	K00025	M00171	C4-dicarboxylic acid cycle, NAD - malic enzyme type	3,0	C00149	(S)-Malate	C00036	Oxaloacetate
malate dehydrogenase [EC:1.1.1.37] [RN:R00342]	K00026	M00171	C4-dicarboxylic acid cycle, NAD - malic enzyme type	3,1	C00149	(S)-Malate	C00036	Oxaloacetate
malate dehydrogenase (decarboxylating) [EC:1.1.1.39] [RN:R00214]	K00028	M00171	C4-dicarboxylic acid cycle, NAD - malic enzyme type	4,0	C00022,C00011	Pyruvate,CO2	C00149	(S)-Malate
alanine transaminase [EC:2.6.1.2] [RN:R00258]	K00814	M00171	C4-dicarboxylic acid cycle, NAD - malic enzyme type	5,0	C00022	Pyruvate	C00041	L-Alanine
glutamate--glyoxylate aminotransferase [EC:2.6.1.2] [RN:R00258]	K14272	M00171	C4-dicarboxylic acid cycle, NAD - malic enzyme type	5,1	C00022	Pyruvate	C00041	L-Alanine
pyruvate,orthophosphate dikinase [EC:2.7.9.1] [RN:R00206]	K01006	M00171	C4-dicarboxylic acid cycle, NAD - malic enzyme type	6,0	C00074	Phosphoenolpyruvate	C00022	Pyruvate
phosphoenolpyruvate carboxylase [EC:4.1.1.31] [RN:R00345]	K01595	M00172	C4-dicarboxylic acid cycle, NADP - malic enzyme type	0,0	C00036	Oxaloacetate	C00074	Phosphoenolpyruvate
malate dehydrogenase (NADP+) [EC:1.1.1.82] [RN:R00343]	K00051	M00172	C4-dicarboxylic acid cycle, NADP - malic enzyme type	1,0	C00149	(S)-Malate	C00036	Oxaloacetate
malate dehydrogenase (oxaloacetate-decarboxylating)(NADP+) [EC:1.1.1.40] [RN:R00216]	K00029	M00172	C4-dicarboxylic acid cycle, NADP - malic enzyme type	2,0	C00022,C00011	Pyruvate,CO2	C00149	(S)-Malate
pyruvate,orthophosphate dikinase [EC:2.7.9.1] [RN:R00206]	K01006	M00172	C4-dicarboxylic acid cycle, NADP - malic enzyme type	3,0	C00074	Phosphoenolpyruvate	C00022	Pyruvate
pyruvate:ferredoxin oxidoreductase [EC:1.2.7.1] [RN:R01196]	K00169	M00173	Reductive citrate cycle (Arnon-Buchanan cycle)	0,0	C00022	Pyruvate	C00024	Acetyl-CoA
pyruvate:ferredoxin oxidoreductase [EC:1.2.7.1] [RN:R01196]	K00170	M00173	Reductive citrate cycle (Arnon-Buchanan cycle)	0,0	C00022	Pyruvate	C00024	Acetyl-CoA
pyruvate:ferredoxin oxidoreductase [EC:1.2.7.1] [RN:R01196]	K00171	M00173	Reductive citrate cycle (Arnon-Buchanan cycle)	0,0	C00022	Pyruvate	C00024	Acetyl-CoA
pyruvate:ferredoxin oxidoreductase [EC:1.2.7.1] [RN:R01196]	K00172	M00173	Reductive citrate cycle (Arnon-Buchanan cycle)	0,0	C00022	Pyruvate	C00024	Acetyl-CoA
pyruvate-ferredoxin/flavodoxin oxidoreductase [EC:1.2.7.1 1.2.7.-] [RN:R01196 R10866]	K03737	M00173	Reductive citrate cycle (Arnon-Buchanan cycle)	0,1	C00022	Pyruvate	C00024	Acetyl-CoA
pyruvate,water dikinase [EC:2.7.9.2] [RN:R00199]	K01007	M00173	Reductive citrate cycle (Arnon-Buchanan cycle)	1,0,0,0	C00074	Phosphoenolpyruvate	C00022	Pyruvate
pyruvate,orthophosphate dikinase [EC:2.7.9.1] [RN:R00206]	K01006	M00173	Reductive citrate cycle (Arnon-Buchanan cycle)	1,0,0,1	C00074	Phosphoenolpyruvate	C00022	Pyruvate
phosphoenolpyruvate carboxylase [EC:4.1.1.31] [RN:R00345]	K01595	M00173	Reductive citrate cycle (Arnon-Buchanan cycle)	1,0,1,0	C00036	Oxaloacetate	C00074	Phosphoenolpyruvate
pyruvate carboxylase subunit A [EC:6.4.1.1] [RN:R00344]	K01959	M00173	Reductive citrate cycle (Arnon-Buchanan cycle)	1,1	C00036	Oxaloacetate	C00022	Pyruvate
pyruvate carboxylase subunit A [EC:6.4.1.1] [RN:R00344]	K01960	M00173	Reductive citrate cycle (Arnon-Buchanan cycle)	1,1	C00036	Oxaloacetate	C00022	Pyruvate
pyruvate carboxylase subunit A [EC:6.4.1.1] [RN:R00344]	K01958	M00173	Reductive citrate cycle (Arnon-Buchanan cycle)	1,2	C00036	Oxaloacetate	C00022	Pyruvate
malate dehydrogenase [EC:1.1.1.37] [RN:R00342]	K00024	M00173	Reductive citrate cycle (Arnon-Buchanan cycle)	2,0	C00149	(S)-Malate	C00036	Oxaloacetate
fumarate hydratase [EC:4.2.1.2] [RN:R01082]	K01676	M00173	Reductive citrate cycle (Arnon-Buchanan cycle)	3,0	C00122	Fumarate	C00149	(S)-Malate
fumarate hydratase [EC:4.2.1.2] [RN:R01082]	K01679	M00173	Reductive citrate cycle (Arnon-Buchanan cycle)	3,1	C00122	Fumarate	C00149	(S)-Malate
fumarate hydratase [EC:4.2.1.2] [RN:R01082]	K01677	M00173	Reductive citrate cycle (Arnon-Buchanan cycle)	3,2	C00122	Fumarate	C00149	(S)-Malate
fumarate hydratase [EC:4.2.1.2] [RN:R01082]	K01678	M00173	Reductive citrate cycle (Arnon-Buchanan cycle)	3,2	C00122	Fumarate	C00149	(S)-Malate
succinate dehydrogenase / fumarate reductase [EC:1.3.5.1 1.3.5.4] [RN:R02164]	K00239	M00173	Reductive citrate cycle (Arnon-Buchanan cycle)	4,0	C00042	Succinate	C00122	Fumarate
succinate dehydrogenase / fumarate reductase [EC:1.3.5.1 1.3.5.4] [RN:R02164]	K00240	M00173	Reductive citrate cycle (Arnon-Buchanan cycle)	4,0	C00042	Succinate	C00122	Fumarate
succinate dehydrogenase / fumarate reductase [EC:1.3.5.1 1.3.5.4] [RN:R02164]	K00241	M00173	Reductive citrate cycle (Arnon-Buchanan cycle)	4,0	C00042	Succinate	C00122	Fumarate
succinate dehydrogenase / fumarate reductase [EC:1.3.5.1 1.3.5.4] [RN:R02164]	K00242	M00173	Reductive citrate cycle (Arnon-Buchanan cycle)	4,0	C00042	Succinate	C00122	Fumarate
succinate dehydrogenase / fumarate reductase [EC:1.3.5.1 1.3.5.4] [RN:R02164]	K00244	M00173	Reductive citrate cycle (Arnon-Buchanan cycle)	4,1	C00042	Succinate	C00122	Fumarate
succinate dehydrogenase / fumarate reductase [EC:1.3.5.1 1.3.5.4] [RN:R02164]	K00245	M00173	Reductive citrate cycle (Arnon-Buchanan cycle)	4,1	C00042	Succinate	C00122	Fumarate
succinate dehydrogenase / fumarate reductase [EC:1.3.5.1 1.3.5.4] [RN:R02164]	K00246	M00173	Reductive citrate cycle (Arnon-Buchanan cycle)	4,1	C00042	Succinate	C00122	Fumarate
succinate dehydrogenase / fumarate reductase [EC:1.3.5.1 1.3.5.4] [RN:R02164]	K00247	M00173	Reductive citrate cycle (Arnon-Buchanan cycle)	4,1	C00042	Succinate	C00122	Fumarate
NADH-dependent fumarate reductase [EC:1.3.1.6] [RN:R00402]	K18556	M00173	Reductive citrate cycle (Arnon-Buchanan cycle)	4,2	C00042	Succinate	C00122	Fumarate
NADH-dependent fumarate reductase [EC:1.3.1.6] [RN:R00402]	K18557	M00173	Reductive citrate cycle (Arnon-Buchanan cycle)	4,2	C00042	Succinate	C00122	Fumarate
NADH-dependent fumarate reductase [EC:1.3.1.6] [RN:R00402]	K18558	M00173	Reductive citrate cycle (Arnon-Buchanan cycle)	4,2	C00042	Succinate	C00122	Fumarate
NADH-dependent fumarate reductase [EC:1.3.1.6] [RN:R00402]	K18559	M00173	Reductive citrate cycle (Arnon-Buchanan cycle)	4,2	C00042	Succinate	C00122	Fumarate
NADH-dependent fumarate reductase [EC:1.3.1.6] [RN:R00402]	K18560	M00173	Reductive citrate cycle (Arnon-Buchanan cycle)	4,2	C00042	Succinate	C00122	Fumarate
succinyl-CoA synthetase [EC:6.2.1.5] [RN:R00405]	K01902	M00173	Reductive citrate cycle (Arnon-Buchanan cycle)	5,0	C00091	Succinyl-CoA	C00042	Succinate
succinyl-CoA synthetase [EC:6.2.1.5] [RN:R00405]	K01903	M00173	Reductive citrate cycle (Arnon-Buchanan cycle)	5,0	C00091	Succinyl-CoA	C00042	Succinate
2-oxoglutarate:ferredoxin oxidoreductase [EC:1.2.7.3] [RN:R01197]	K00174	M00173	Reductive citrate cycle (Arnon-Buchanan cycle)	6,0	C00026	2-Oxoglutarate	C00091	Succinyl-CoA
2-oxoglutarate:ferredoxin oxidoreductase [EC:1.2.7.3] [RN:R01197]	K00175	M00173	Reductive citrate cycle (Arnon-Buchanan cycle)	6,0	C00026	2-Oxoglutarate	C00091	Succinyl-CoA
2-oxoglutarate:ferredoxin oxidoreductase [EC:1.2.7.3] [RN:R01197]	K00177	M00173	Reductive citrate cycle (Arnon-Buchanan cycle)	6,0	C00026	2-Oxoglutarate	C00091	Succinyl-CoA
2-oxoglutarate:ferredoxin oxidoreductase [EC:1.2.7.3] [RN:R01197]	K00176	M00173	Reductive citrate cycle (Arnon-Buchanan cycle)	6,0	C00026	2-Oxoglutarate	C00091	Succinyl-CoA
isocitrate dehydrogenase [EC:1.1.1.42] [RN:R00267]	K00031	M00173	Reductive citrate cycle (Arnon-Buchanan cycle)	7,0	C00311	Isocitrate	C00026	2-Oxoglutarate
aconitate hydratase [EC:4.2.1.3] [RN:R01900 R01325]	K01681	M00173	Reductive citrate cycle (Arnon-Buchanan cycle)	8,0	C00158	Citrate	C00417	cis-Aconitate
aconitate hydratase [EC:4.2.1.3] [RN:R01900 R01325]	K01682	M00173	Reductive citrate cycle (Arnon-Buchanan cycle)	8,1	C00158	Citrate	C00417	cis-Aconitate
ATP-citrate lyase [EC:2.3.3.8] [RN:R00352]	K15230	M00173	Reductive citrate cycle (Arnon-Buchanan cycle)	9,0	C00024	Acetyl-CoA	C00158	Citrate
ATP-citrate lyase [EC:2.3.3.8] [RN:R00352]	K15231	M00173	Reductive citrate cycle (Arnon-Buchanan cycle)	9,0	C00024	Acetyl-CoA	C00158	Citrate
citryl-CoA synthetase [EC:6.2.1.18] [RN:R01322]	K15232	M00173	Reductive citrate cycle (Arnon-Buchanan cycle)	9,1,0,0	C00566	(3S)-Citryl-CoA	C00158	Citrate
citryl-CoA synthetase [EC:6.2.1.18] [RN:R01322]	K15233	M00173	Reductive citrate cycle (Arnon-Buchanan cycle)	9,1,0,0	C00566	(3S)-Citryl-CoA	C00158	Citrate
citryl-CoA lyase [EC:4.1.3.34] [RN:R00354]	K15234	M00173	Reductive citrate cycle (Arnon-Buchanan cycle)	9,1,1,0	C00036,C00024	Oxaloacetate,Acetyl-CoA	C00566	(3S)-Citryl-CoA
methane/ammonia monooxygenase [EC:1.14.18.3] [RN:R09518]	K10944	M00174	Methane oxidation, methanotroph, methane => formaldehyde	0,0	C00132	Methanol	C01438	Methane
methane/ammonia monooxygenase [EC:1.14.18.3] [RN:R09518]	K10945	M00174	Methane oxidation, methanotroph, methane => formaldehyde	0,0	C00132	Methanol	C01438	Methane
methane/ammonia monooxygenase [EC:1.14.18.3] [RN:R09518]	K10946	M00174	Methane oxidation, methanotroph, methane => formaldehyde	0,0	C00132	Methanol	C01438	Methane
methane monooxygenase component A [EC:1.14.13.25] [RN:R01142]	K16157	M00174	Methane oxidation, methanotroph, methane => formaldehyde	0,1	C00132	Methanol	C01438	Methane
methane monooxygenase component A [EC:1.14.13.25] [RN:R01142]	K16158	M00174	Methane oxidation, methanotroph, methane => formaldehyde	0,1	C00132	Methanol	C01438	Methane
methane monooxygenase component A [EC:1.14.13.25] [RN:R01142]	K16159	M00174	Methane oxidation, methanotroph, methane => formaldehyde	0,1	C00132	Methanol	C01438	Methane
methane monooxygenase regulatory protein B [RN:R01142]	K16160	M00174	Methane oxidation, methanotroph, methane => formaldehyde	0,1	C00132	Methanol	C01438	Methane
methane monooxygenase component C [EC:1.14.13.25] [RN:R01142]	K16161	M00174	Methane oxidation, methanotroph, methane => formaldehyde	0,1	C00132	Methanol	C01438	Methane
methane monooxygenase component D [RN:R01142]	K16162	M00174	Methane oxidation, methanotroph, methane => formaldehyde	0,1	C00132	Methanol	C01438	Methane
methanol dehydrogenase [EC:1.1.2.7] [RN:R01146]	K14028	M00174	Methane oxidation, methanotroph, methane => formaldehyde	1,0	C00067	Formaldehyde	C00132	Methanol
methanol dehydrogenase [EC:1.1.2.7] [RN:R01146]	K14029	M00174	Methane oxidation, methanotroph, methane => formaldehyde	1,0	C00067	Formaldehyde	C00132	Methanol
alcohol oxidase [EC:1.1.3.13] [RN:R00608]	K17066	M00174	Methane oxidation, methanotroph, methane => formaldehyde	1,1	C00067	Formaldehyde	C00132	Methanol
nitrogenase iron protein [RN:R05185]	K02588	M00175	Nitrogen fixation, nitrogen => ammonia	0,0	C00014	Ammonia	C00697	Nitrogen
nitrogenase molybdenum-iron protein [EC:1.18.6.1] [RN:R05185]	K02586	M00175	Nitrogen fixation, nitrogen => ammonia	0,0	C00014	Ammonia	C00697	Nitrogen
nitrogenase molybdenum-iron protein [EC:1.18.6.1] [RN:R05185]	K02591	M00175	Nitrogen fixation, nitrogen => ammonia	0,0	C00014	Ammonia	C00697	Nitrogen
nitrogenase delta subunit [EC:1.18.6.1] [RN:R05185]	K00531	M00175	Nitrogen fixation, nitrogen => ammonia	0,0	C00014	Ammonia	C00697	Nitrogen
vanadium-dependent nitrogenase [EC:1.18.6.2] [RN:R12084]	K22896	M00175	Nitrogen fixation, nitrogen => ammonia	0,1	C00014	Ammonia	C00697	Nitrogen
vanadium-dependent nitrogenase [EC:1.18.6.2] [RN:R12084]	K22897	M00175	Nitrogen fixation, nitrogen => ammonia	0,1	C00014	Ammonia	C00697	Nitrogen
vanadium nitrogenase delta subunit [EC:1.18.6.2] [RN:R12084]	K22898	M00175	Nitrogen fixation, nitrogen => ammonia	0,1	C00014	Ammonia	C00697	Nitrogen
vanadium nitrogenase iron protein [RN:R12084]	K22899	M00175	Nitrogen fixation, nitrogen => ammonia	0,1	C00014	Ammonia	C00697	Nitrogen
sulfate adenylyltransferase [EC:2.7.7.4] [RN:R00529]	K13811	M00176	Assimilatory sulfate reduction, sulfate => H2S	0,0	C00224	Adenylyl sulfate	C00059	Sulfate
sulfate adenylyltransferase [EC:2.7.7.4] [RN:R00529]	K00958	M00176	Assimilatory sulfate reduction, sulfate => H2S	0,1	C00224	Adenylyl sulfate	C00059	Sulfate
adenylylsulfate kinase [EC:2.7.1.25] [RN:R00509]	K00860	M00176	Assimilatory sulfate reduction, sulfate => H2S	0,1	C00053	3'-Phosphoadenylyl sulfate	C00224	Adenylyl sulfate
sulfate adenylyltransferase [EC:2.7.7.4] [RN:R00529]	K00955	M00176	Assimilatory sulfate reduction, sulfate => H2S	0,2	C00224	Adenylyl sulfate	C00059	Sulfate
sulfate adenylyltransferase [EC:2.7.7.4] [RN:R00529]	K00957	M00176	Assimilatory sulfate reduction, sulfate => H2S	0,2	C00224	Adenylyl sulfate	C00059	Sulfate
sulfate adenylyltransferase [EC:2.7.7.4] [RN:R00529]	K00956	M00176	Assimilatory sulfate reduction, sulfate => H2S	0,3	C00224	Adenylyl sulfate	C00059	Sulfate
sulfate adenylyltransferase [EC:2.7.7.4] [RN:R00529]	K00957	M00176	Assimilatory sulfate reduction, sulfate => H2S	0,3	C00224	Adenylyl sulfate	C00059	Sulfate
adenylylsulfate kinase [EC:2.7.1.25] [RN:R00509]	K00860	M00176	Assimilatory sulfate reduction, sulfate => H2S	0,3	C00053	3'-Phosphoadenylyl sulfate	C00224	Adenylyl sulfate
phosphoadenosine phosphosulfate reductase [EC:1.8.4.8] [RN:R02021]	K00390	M00176	Assimilatory sulfate reduction, sulfate => H2S	1,0	C00094	Sulfite	C00053	3'-Phosphoadenylyl sulfate
sulfite reductase (NADPH) [EC:1.8.1.2] [RN:R00858]	K00380	M00176	Assimilatory sulfate reduction, sulfate => H2S	2,0	C00283	Hydrogen sulfide	C00094	Sulfite
sulfite reductase (NADPH) [EC:1.8.1.2] [RN:R00858]	K00381	M00176	Assimilatory sulfate reduction, sulfate => H2S	2,0	C00283	Hydrogen sulfide	C00094	Sulfite
sulfite reductase (ferredoxin) [EC:1.8.7.1] [RN:R00859]	K00392	M00176	Assimilatory sulfate reduction, sulfate => H2S	2,1	C00283	Hydrogen sulfide	C00094	Sulfite
small subunit ribosomal protein S2e	K02981	M00177	Ribosome, eukaryotes	0,0
small subunit ribosomal protein S3e	K02985	M00177	Ribosome, eukaryotes	0,0
small subunit ribosomal protein S3Ae	K02984	M00177	Ribosome, eukaryotes	0,0
small subunit ribosomal protein S4e	K02987	M00177	Ribosome, eukaryotes	0,0
small subunit ribosomal protein S5e	K02989	M00177	Ribosome, eukaryotes	0,0
small subunit ribosomal protein S6e	K02991	M00177	Ribosome, eukaryotes	0,0
small subunit ribosomal protein S7e	K02993	M00177	Ribosome, eukaryotes	0,0
small subunit ribosomal protein S8e	K02995	M00177	Ribosome, eukaryotes	0,0
small subunit ribosomal protein S9e	K02997	M00177	Ribosome, eukaryotes	0,0
small subunit ribosomal protein S10e	K02947	M00177	Ribosome, eukaryotes	0,0
small subunit ribosomal protein S11e	K02949	M00177	Ribosome, eukaryotes	0,0
small subunit ribosomal protein S12e	K02951	M00177	Ribosome, eukaryotes	0,0
small subunit ribosomal protein S13e	K02953	M00177	Ribosome, eukaryotes	0,0
small subunit ribosomal protein S14e	K02955	M00177	Ribosome, eukaryotes	0,0
small subunit ribosomal protein S15e	K02958	M00177	Ribosome, eukaryotes	0,0
small subunit ribosomal protein S15Ae	K02957	M00177	Ribosome, eukaryotes	0,0
small subunit ribosomal protein S16e	K02960	M00177	Ribosome, eukaryotes	0,0
small subunit ribosomal protein S17e	K02962	M00177	Ribosome, eukaryotes	0,0
small subunit ribosomal protein S18e	K02964	M00177	Ribosome, eukaryotes	0,0
small subunit ribosomal protein S19e	K02966	M00177	Ribosome, eukaryotes	0,0
small subunit ribosomal protein S20e	K02969	M00177	Ribosome, eukaryotes	0,0
small subunit ribosomal protein S21e	K02971	M00177	Ribosome, eukaryotes	0,0
small subunit ribosomal protein S23e	K02973	M00177	Ribosome, eukaryotes	0,0
small subunit ribosomal protein S24e	K02974	M00177	Ribosome, eukaryotes	0,0
small subunit ribosomal protein S25e	K02975	M00177	Ribosome, eukaryotes	0,0
small subunit ribosomal protein S26e	K02976	M00177	Ribosome, eukaryotes	0,0
small subunit ribosomal protein S27e	K02978	M00177	Ribosome, eukaryotes	0,0
small subunit ribosomal protein S27Ae	K02977	M00177	Ribosome, eukaryotes	0,0
small subunit ribosomal protein S28e	K02979	M00177	Ribosome, eukaryotes	0,0
small subunit ribosomal protein S29e	K02980	M00177	Ribosome, eukaryotes	0,0
small subunit ribosomal protein S30e	K02983	M00177	Ribosome, eukaryotes	0,0
small subunit ribosomal protein SAe	K02998	M00177	Ribosome, eukaryotes	0,0
large subunit ribosomal protein L3e	K02925	M00177	Ribosome, eukaryotes	0,0
large subunit ribosomal protein L4e	K02930	M00177	Ribosome, eukaryotes	0,0
large subunit ribosomal protein L5e	K02932	M00177	Ribosome, eukaryotes	0,0
large subunit ribosomal protein L6e	K02934	M00177	Ribosome, eukaryotes	0,0
large subunit ribosomal protein L7e	K02937	M00177	Ribosome, eukaryotes	0,0
large subunit ribosomal protein L7Ae	K02936	M00177	Ribosome, eukaryotes	0,0
large subunit ribosomal protein L8e	K02938	M00177	Ribosome, eukaryotes	0,0
large subunit ribosomal protein L9e	K02940	M00177	Ribosome, eukaryotes	0,0
large subunit ribosomal protein L10e	K02866	M00177	Ribosome, eukaryotes	0,0
large subunit ribosomal protein L10Ae	K02865	M00177	Ribosome, eukaryotes	0,0
large subunit ribosomal protein L11e	K02868	M00177	Ribosome, eukaryotes	0,0
large subunit ribosomal protein L12e	K02870	M00177	Ribosome, eukaryotes	0,0
large subunit ribosomal protein L13e	K02873	M00177	Ribosome, eukaryotes	0,0
large subunit ribosomal protein L13Ae	K02872	M00177	Ribosome, eukaryotes	0,0
large subunit ribosomal protein L14e	K02875	M00177	Ribosome, eukaryotes	0,0
large subunit ribosomal protein L15e	K02877	M00177	Ribosome, eukaryotes	0,0
large subunit ribosomal protein L17e	K02880	M00177	Ribosome, eukaryotes	0,0
large subunit ribosomal protein L18e	K02883	M00177	Ribosome, eukaryotes	0,0
large subunit ribosomal protein L18Ae	K02882	M00177	Ribosome, eukaryotes	0,0
large subunit ribosomal protein L19e	K02885	M00177	Ribosome, eukaryotes	0,0
large subunit ribosomal protein L21e	K02889	M00177	Ribosome, eukaryotes	0,0
large subunit ribosomal protein L22e	K02891	M00177	Ribosome, eukaryotes	0,0
large subunit ribosomal protein L23e	K02894	M00177	Ribosome, eukaryotes	0,0
large subunit ribosomal protein L23Ae	K02893	M00177	Ribosome, eukaryotes	0,0
large subunit ribosomal protein L24e	K02896	M00177	Ribosome, eukaryotes	0,0
large subunit ribosomal protein L26e	K02898	M00177	Ribosome, eukaryotes	0,0
large subunit ribosomal protein L27e	K02901	M00177	Ribosome, eukaryotes	0,0
large subunit ribosomal protein L27Ae	K02900	M00177	Ribosome, eukaryotes	0,0
large subunit ribosomal protein L28e	K02903	M00177	Ribosome, eukaryotes	0,0
large subunit ribosomal protein L29e	K02905	M00177	Ribosome, eukaryotes	0,0
large subunit ribosomal protein L30e	K02908	M00177	Ribosome, eukaryotes	0,0
large subunit ribosomal protein L31e	K02910	M00177	Ribosome, eukaryotes	0,0
large subunit ribosomal protein L32e	K02912	M00177	Ribosome, eukaryotes	0,0
large subunit ribosomal protein L34e	K02915	M00177	Ribosome, eukaryotes	0,0
large subunit ribosomal protein L35e	K02918	M00177	Ribosome, eukaryotes	0,0
large subunit ribosomal protein L35Ae	K02917	M00177	Ribosome, eukaryotes	0,0
large subunit ribosomal protein L36e	K02920	M00177	Ribosome, eukaryotes	0,0
large subunit ribosomal protein L37e	K02922	M00177	Ribosome, eukaryotes	0,0
large subunit ribosomal protein L37Ae	K02921	M00177	Ribosome, eukaryotes	0,0
large subunit ribosomal protein L38e	K02923	M00177	Ribosome, eukaryotes	0,0
large subunit ribosomal protein L39e	K02924	M00177	Ribosome, eukaryotes	0,0
large subunit ribosomal protein L40e	K02927	M00177	Ribosome, eukaryotes	0,0
large subunit ribosomal protein L41e	K02928	M00177	Ribosome, eukaryotes	0,0
large subunit ribosomal protein L44e	K02929	M00177	Ribosome, eukaryotes	0,0
large subunit ribosomal protein LP0	K02941	M00177	Ribosome, eukaryotes	0,0
large subunit ribosomal protein LP1	K02942	M00177	Ribosome, eukaryotes	0,0
large subunit ribosomal protein LP2	K02943	M00177	Ribosome, eukaryotes	0,0
small subunit ribosomal protein S10	K02946	M00178	Ribosome, bacteria	0,0
large subunit ribosomal protein L3	K02906	M00178	Ribosome, bacteria	0,0
large subunit ribosomal protein L4	K02926	M00178	Ribosome, bacteria	0,0
large subunit ribosomal protein L23	K02892	M00178	Ribosome, bacteria	0,0
large subunit ribosomal protein L2	K02886	M00178	Ribosome, bacteria	0,0
small subunit ribosomal protein S19	K02965	M00178	Ribosome, bacteria	0,0
large subunit ribosomal protein L22	K02890	M00178	Ribosome, bacteria	0,0
small subunit ribosomal protein S3	K02982	M00178	Ribosome, bacteria	0,0
large subunit ribosomal protein L16	K02878	M00178	Ribosome, bacteria	0,0
large subunit ribosomal protein L29	K02904	M00178	Ribosome, bacteria	0,0
small subunit ribosomal protein S17	K02961	M00178	Ribosome, bacteria	0,0
large subunit ribosomal protein L14	K02874	M00178	Ribosome, bacteria	0,0
large subunit ribosomal protein L24	K02895	M00178	Ribosome, bacteria	0,0
large subunit ribosomal protein L5	K02931	M00178	Ribosome, bacteria	0,0
small subunit ribosomal protein S14	K02954	M00178	Ribosome, bacteria	0,0
small subunit ribosomal protein S8	K02994	M00178	Ribosome, bacteria	0,0
large subunit ribosomal protein L6	K02933	M00178	Ribosome, bacteria	0,0
large subunit ribosomal protein L18	K02881	M00178	Ribosome, bacteria	0,0
small subunit ribosomal protein S5	K02988	M00178	Ribosome, bacteria	0,0
large subunit ribosomal protein L30	K02907	M00178	Ribosome, bacteria	0,0
large subunit ribosomal protein L15	K02876	M00178	Ribosome, bacteria	0,0
large subunit ribosomal protein L36	K02919	M00178	Ribosome, bacteria	0,0
small subunit ribosomal protein S13	K02952	M00178	Ribosome, bacteria	0,0
small subunit ribosomal protein S11	K02948	M00178	Ribosome, bacteria	0,0
small subunit ribosomal protein S4	K02986	M00178	Ribosome, bacteria	0,0
large subunit ribosomal protein L17	K02879	M00178	Ribosome, bacteria	0,0
large subunit ribosomal protein L13	K02871	M00178	Ribosome, bacteria	0,0
small subunit ribosomal protein S9	K02996	M00178	Ribosome, bacteria	0,0
small subunit ribosomal protein S7	K02992	M00178	Ribosome, bacteria	0,0
small subunit ribosomal protein S12	K02950	M00178	Ribosome, bacteria	0,0
large subunit ribosomal protein L7A	K07590	M00178	Ribosome, bacteria	0,0
large subunit ribosomal protein L7/L12	K02935	M00178	Ribosome, bacteria	0,0
large subunit ribosomal protein L10	K02864	M00178	Ribosome, bacteria	0,0
large subunit ribosomal protein L1	K02863	M00178	Ribosome, bacteria	0,0
large subunit ribosomal protein L11	K02867	M00178	Ribosome, bacteria	0,0
small subunit ribosomal protein S2	K02967	M00178	Ribosome, bacteria	0,0
small subunit ribosomal protein S15	K02956	M00178	Ribosome, bacteria	0,0
large subunit ribosomal protein L35	K02916	M00178	Ribosome, bacteria	0,0
large subunit ribosomal protein L20	K02887	M00178	Ribosome, bacteria	0,0
large subunit ribosomal protein L34	K02914	M00178	Ribosome, bacteria	0,0
large subunit ribosomal protein L9	K02939	M00178	Ribosome, bacteria	0,0
small subunit ribosomal protein S18	K02963	M00178	Ribosome, bacteria	0,0
small subunit ribosomal protein S6	K02990	M00178	Ribosome, bacteria	0,0
large subunit ribosomal protein L21	K02888	M00178	Ribosome, bacteria	0,0
large subunit ribosomal protein L27	K02899	M00178	Ribosome, bacteria	0,0
large subunit ribosomal protein L28	K02902	M00178	Ribosome, bacteria	0,0
large subunit ribosomal protein L33	K02913	M00178	Ribosome, bacteria	0,0
large subunit ribosomal protein L32	K02911	M00178	Ribosome, bacteria	0,0
large subunit ribosomal protein L31	K02909	M00178	Ribosome, bacteria	0,0
large subunit ribosomal protein L25	K02897	M00178	Ribosome, bacteria	0,0
small subunit ribosomal protein S16	K02959	M00178	Ribosome, bacteria	0,0
large subunit ribosomal protein L19	K02884	M00178	Ribosome, bacteria	0,0
small subunit ribosomal protein S20	K02968	M00178	Ribosome, bacteria	0,0
small subunit ribosomal protein S1	K02945	M00178	Ribosome, bacteria	0,0
small subunit ribosomal protein S21	K02970	M00178	Ribosome, bacteria	0,0
small subunit ribosomal protein S10	K02946	M00179	Ribosome, archaea	0,0
large subunit ribosomal protein L3	K02906	M00179	Ribosome, archaea	0,0
large subunit ribosomal protein L4e	K02930	M00179	Ribosome, archaea	0,0
large subunit ribosomal protein L23	K02892	M00179	Ribosome, archaea	0,0
large subunit ribosomal protein L2	K02886	M00179	Ribosome, archaea	0,0
small subunit ribosomal protein S19	K02965	M00179	Ribosome, archaea	0,0
large subunit ribosomal protein L22	K02890	M00179	Ribosome, archaea	0,0
small subunit ribosomal protein S3	K02982	M00179	Ribosome, archaea	0,0
large subunit ribosomal protein L29	K02904	M00179	Ribosome, archaea	0,0
small subunit ribosomal protein S17	K02961	M00179	Ribosome, archaea	0,0
large subunit ribosomal protein L14	K02874	M00179	Ribosome, archaea	0,0
large subunit ribosomal protein L24	K02895	M00179	Ribosome, archaea	0,0
small subunit ribosomal protein S4e	K02987	M00179	Ribosome, archaea	0,0
large subunit ribosomal protein L5	K02931	M00179	Ribosome, archaea	0,0
small subunit ribosomal protein S14	K02954	M00179	Ribosome, archaea	0,0
small subunit ribosomal protein S8	K02994	M00179	Ribosome, archaea	0,0
large subunit ribosomal protein L6	K02933	M00179	Ribosome, archaea	0,0
large subunit ribosomal protein L32e	K02912	M00179	Ribosome, archaea	0,0
large subunit ribosomal protein L19e	K02885	M00179	Ribosome, archaea	0,0
large subunit ribosomal protein L18	K02881	M00179	Ribosome, archaea	0,0
small subunit ribosomal protein S5	K02988	M00179	Ribosome, archaea	0,0
large subunit ribosomal protein L30	K02907	M00179	Ribosome, archaea	0,0
large subunit ribosomal protein L15	K02876	M00179	Ribosome, archaea	0,0
small subunit ribosomal protein S13	K02952	M00179	Ribosome, archaea	0,0
small subunit ribosomal protein S11	K02948	M00179	Ribosome, archaea	0,0
small subunit ribosomal protein S4	K02986	M00179	Ribosome, archaea	0,0
large subunit ribosomal protein L18e	K02883	M00179	Ribosome, archaea	0,0
large subunit ribosomal protein L13	K02871	M00179	Ribosome, archaea	0,0
small subunit ribosomal protein S9	K02996	M00179	Ribosome, archaea	0,0
small subunit ribosomal protein S7	K02992	M00179	Ribosome, archaea	0,0
small subunit ribosomal protein S12	K02950	M00179	Ribosome, archaea	0,0
large subunit ribosomal protein L7Ae	K02936	M00179	Ribosome, archaea	0,0
small subunit ribosomal protein S28e	K02979	M00179	Ribosome, archaea	0,0
large subunit ribosomal protein L24e	K02896	M00179	Ribosome, archaea	0,0
large subunit ribosomal protein L12	K02869	M00179	Ribosome, archaea	0,0
large subunit ribosomal protein L10	K02864	M00179	Ribosome, archaea	0,0
large subunit ribosomal protein L1	K02863	M00179	Ribosome, archaea	0,0
large subunit ribosomal protein L11	K02867	M00179	Ribosome, archaea	0,0
small subunit ribosomal protein S2	K02967	M00179	Ribosome, archaea	0,0
small subunit ribosomal protein S15	K02956	M00179	Ribosome, archaea	0,0
small subunit ribosomal protein S27e	K02978	M00179	Ribosome, archaea	0,0
large subunit ribosomal protein L44e	K02929	M00179	Ribosome, archaea	0,0
large subunit ribosomal protein L15e	K02877	M00179	Ribosome, archaea	0,0
small subunit ribosomal protein S3Ae	K02984	M00179	Ribosome, archaea	0,0
small subunit ribosomal protein S6e	K02991	M00179	Ribosome, archaea	0,0
small subunit ribosomal protein S24e	K02974	M00179	Ribosome, archaea	0,0
small subunit ribosomal protein S27Ae	K02977	M00179	Ribosome, archaea	0,0
small subunit ribosomal protein S17e	K02962	M00179	Ribosome, archaea	0,0
large subunit ribosomal protein L31e	K02910	M00179	Ribosome, archaea	0,0
large subunit ribosomal protein L39e	K02924	M00179	Ribosome, archaea	0,0
large subunit ribosomal protein L10e	K02866	M00179	Ribosome, archaea	0,0
large subunit ribosomal protein L21e	K02889	M00179	Ribosome, archaea	0,0
large subunit ribosomal protein L37e	K02922	M00179	Ribosome, archaea	0,0
large subunit ribosomal protein L37Ae	K02921	M00179	Ribosome, archaea	0,0
small subunit ribosomal protein S8e	K02995	M00179	Ribosome, archaea	0,0
small subunit ribosomal protein S19e	K02966	M00179	Ribosome, archaea	0,0
large subunit ribosomal protein L40e	K02927	M00179	Ribosome, archaea	0,0
large subunit ribosomal protein LX	K02944	M00179	Ribosome, archaea	0,0
small subunit ribosomal protein S26e	K02976	M00179	Ribosome, archaea	0,0
small subunit ribosomal protein S25e	K02975	M00179	Ribosome, archaea	0,0
small subunit ribosomal protein S30e	K02983	M00179	Ribosome, archaea	0,0
large subunit ribosomal protein L13e	K02873	M00179	Ribosome, archaea	0,0
large subunit ribosomal protein L35Ae	K02917	M00179	Ribosome, archaea	0,0
large subunit ribosomal protein L41e	K02928	M00179	Ribosome, archaea	0,0
large subunit ribosomal protein L34e	K02915	M00179	Ribosome, archaea	0,0
large subunit ribosomal protein L14e	K02875	M00179	Ribosome, archaea	0,0
large subunit ribosomal protein L30e	K02908	M00179	Ribosome, archaea	0,0
RPB1; DNA-directed RNA polymerase II subunit RPB1 [EC:2.7.7.6]	K03006	M00180	RNA polymerase II, eukaryotes	0,0
RPB2; DNA-directed RNA polymerase II subunit RPB2 [EC:2.7.7.6]	K03010	M00180	RNA polymerase II, eukaryotes	0,0
RPB3; DNA-directed RNA polymerase II subunit RPB3	K03011	M00180	RNA polymerase II, eukaryotes	0,0
RPB11; DNA-directed RNA polymerase II subunit RPB11	K03008	M00180	RNA polymerase II, eukaryotes	0,0
RPB4; DNA-directed RNA polymerase II subunit RPB4	K03012	M00180	RNA polymerase II, eukaryotes	0,0
RPB7; DNA-directed RNA polymerase II subunit RPB7	K03015	M00180	RNA polymerase II, eukaryotes	0,0
RPB9; DNA-directed RNA polymerase II subunit RPB9	K03017	M00180	RNA polymerase II, eukaryotes	0,0
RPB5; DNA-directed RNA polymerases I, II, and III subunit RPABC1	K03013	M00180	RNA polymerase II, eukaryotes	0,0
RPB6; DNA-directed RNA polymerases I, II, and III subunit RPABC2	K03014	M00180	RNA polymerase II, eukaryotes	0,0
RPB8; DNA-directed RNA polymerases I, II, and III subunit RPABC3	K03016	M00180	RNA polymerase II, eukaryotes	0,0
RPB12; DNA-directed RNA polymerases I, II, and III subunit RPABC4	K03009	M00180	RNA polymerase II, eukaryotes	0,0
RPB10; DNA-directed RNA polymerases I, II, and III subunit RPABC5	K03007	M00180	RNA polymerase II, eukaryotes	0,0
RPC1; DNA-directed RNA polymerase III subunit RPC1 [EC:2.7.7.6]	K03018	M00181	RNA polymerase III, eukaryotes	0,0
RPC2; DNA-directed RNA polymerase III subunit RPC2 [EC:2.7.7.6]	K03021	M00181	RNA polymerase III, eukaryotes	0,0
RPC40; DNA-directed RNA polymerases I and III subunit RPAC1	K03027	M00181	RNA polymerase III, eukaryotes	0,0
RPC19; DNA-directed RNA polymerases I and III subunit RPAC2	K03020	M00181	RNA polymerase III, eukaryotes	0,0
RPC82; DNA-directed RNA polymerase III subunit RPC3	K03023	M00181	RNA polymerase III, eukaryotes	0,0
RPC53; DNA-directed RNA polymerase III subunit RPC4	K03026	M00181	RNA polymerase III, eukaryotes	0,0
RPC37; DNA-directed RNA polymerase III subunit RPC5	K14721	M00181	RNA polymerase III, eukaryotes	0,0
RPC34; DNA-directed RNA polymerase III subunit RPC6	K03025	M00181	RNA polymerase III, eukaryotes	0,0
RPC31; DNA-directed RNA polymerase III subunit RPC7	K03024	M00181	RNA polymerase III, eukaryotes	0,0
RPC25; DNA-directed RNA polymerase III subunit RPC8	K03022	M00181	RNA polymerase III, eukaryotes	0,0
RPC11; DNA-directed RNA polymerase III subunit RPC10	K03019	M00181	RNA polymerase III, eukaryotes	0,0
RPB5; DNA-directed RNA polymerases I, II, and III subunit RPABC1	K03013	M00181	RNA polymerase III, eukaryotes	0,0
RPB6; DNA-directed RNA polymerases I, II, and III subunit RPABC2	K03014	M00181	RNA polymerase III, eukaryotes	0,0
RPB8; DNA-directed RNA polymerases I, II, and III subunit RPABC3	K03016	M00181	RNA polymerase III, eukaryotes	0,0
RPB12; DNA-directed RNA polymerases I, II, and III subunit RPABC4	K03009	M00181	RNA polymerase III, eukaryotes	0,0
RPB10; DNA-directed RNA polymerases I, II, and III subunit RPABC5	K03007	M00181	RNA polymerase III, eukaryotes	0,0
RPA1; DNA-directed RNA polymerase I subunit RPA1 [EC:2.7.7.6]	K02999	M00182	RNA polymerase I, eukaryotes	0,0
RPA2; DNA-directed RNA polymerase I subunit RPA2 [EC:2.7.7.6]	K03002	M00182	RNA polymerase I, eukaryotes	0,0
RPC40; DNA-directed RNA polymerases I and III subunit RPAC1	K03027	M00182	RNA polymerase I, eukaryotes	0,0
RPC19; DNA-directed RNA polymerases I and III subunit RPAC2	K03020	M00182	RNA polymerase I, eukaryotes	0,0
RPA12; DNA-directed RNA polymerase I subunit RPA12	K03000	M00182	RNA polymerase I, eukaryotes	0,0
RPA14; DNA-directed RNA polymerase I subunit RPA14	K03001	M00182	RNA polymerase I, eukaryotes	0,0
RPA34; DNA-directed RNA polymerase I subunit RPA34	K03003	M00182	RNA polymerase I, eukaryotes	0,0
RPA43; DNA-directed RNA polymerase I subunit RPA43	K03004	M00182	RNA polymerase I, eukaryotes	0,0
RPA49; DNA-directed RNA polymerase I subunit RPA49	K03005	M00182	RNA polymerase I, eukaryotes	0,0
RPB5; DNA-directed RNA polymerases I, II, and III subunit RPABC1	K03013	M00182	RNA polymerase I, eukaryotes	0,0
RPB6; DNA-directed RNA polymerases I, II, and III subunit RPABC2	K03014	M00182	RNA polymerase I, eukaryotes	0,0
RPB8; DNA-directed RNA polymerases I, II, and III subunit RPABC3	K03016	M00182	RNA polymerase I, eukaryotes	0,0
RPB12; DNA-directed RNA polymerases I, II, and III subunit RPABC4	K03009	M00182	RNA polymerase I, eukaryotes	0,0
RPB10; DNA-directed RNA polymerases I, II, and III subunit RPABC5	K03007	M00182	RNA polymerase I, eukaryotes	0,0
rpoA; DNA-directed RNA polymerase subunit alpha [EC:2.7.7.6]	K03040	M00183	RNA polymerase, bacteria	0,0
rpoB; DNA-directed RNA polymerase subunit beta [EC:2.7.7.6]	K03043	M00183	RNA polymerase, bacteria	0,0
rpoC; DNA-directed RNA polymerase subunit beta' [EC:2.7.7.6]	K03046	M00183	RNA polymerase, bacteria	0,0
rpoBC; DNA-directed RNA polymerase subunit beta-beta' [EC:2.7.7.6]	K13797	M00183	RNA polymerase, bacteria	0,0
rpoZ; DNA-directed RNA polymerase subunit omega [EC:2.7.7.6]	K03060	M00183	RNA polymerase, bacteria	0,0
rpoE; DNA-directed RNA polymerase subunit delta	K03048	M00183	RNA polymerase, bacteria	0,0
rpoA2; DNA-directed RNA polymerase subunit A" [EC:2.7.7.6]	K03042	M00184	RNA polymerase, archaea	0,0
rpoA1; DNA-directed RNA polymerase subunit A' [EC:2.7.7.6]	K03041	M00184	RNA polymerase, archaea	0,0
rpoB1; DNA-directed RNA polymerase subunit B' [EC:2.7.7.6]	K03044	M00184	RNA polymerase, archaea	0,0
rpoB2; DNA-directed RNA polymerase subunit B" [EC:2.7.7.6]	K03045	M00184	RNA polymerase, archaea	0,0
rpoB; DNA-directed RNA polymerase subunit B [EC:2.7.7.6]	K13798	M00184	RNA polymerase, archaea	0,0
rpoH; DNA-directed RNA polymerase subunit H [EC:2.7.7.6]	K03053	M00184	RNA polymerase, archaea	0,0
rpoK; DNA-directed RNA polymerase subunit K [EC:2.7.7.6]	K03055	M00184	RNA polymerase, archaea	0,0
rpoN; DNA-directed RNA polymerase subunit N [EC:2.7.7.6]	K03058	M00184	RNA polymerase, archaea	0,0
rpoD; DNA-directed RNA polymerase subunit D [EC:2.7.7.6]	K03047	M00184	RNA polymerase, archaea	0,0
rpoE1; DNA-directed RNA polymerase subunit E' [EC:2.7.7.6]	K03049	M00184	RNA polymerase, archaea	0,0
rpoE2; DNA-directed RNA polymerase subunit E" [EC:2.7.7.6]	K03050	M00184	RNA polymerase, archaea	0,0
rpoL; DNA-directed RNA polymerase subunit L [EC:2.7.7.6]	K03056	M00184	RNA polymerase, archaea	0,0
rpoP; DNA-directed RNA polymerase subunit P [EC:2.7.7.6]	K03059	M00184	RNA polymerase, archaea	0,0
rpoF; DNA-directed RNA polymerase subunit F [EC:2.7.7.6]	K03051	M00184	RNA polymerase, archaea	0,0
rpoG; DNA-directed RNA polymerase subunit G [EC:2.7.7.6]	K03052	M00184	RNA polymerase, archaea	0,0
rpoI; DNA-directed RNA polymerase subunit I [EC:2.7.7.6]	K03054	M00184	RNA polymerase, archaea	0,0
dnaE; DNA polymerase III subunit alpha [EC:2.7.7.7]	K02337	M00260	DNA polymerase III complex, bacteria	0,0
polC; DNA polymerase III subunit alpha, Gram-positive type [EC:2.7.7.7]	K03763	M00260	DNA polymerase III complex, bacteria	0,0
dnaQ; DNA polymerase III subunit epsilon [EC:2.7.7.7]	K02342	M00260	DNA polymerase III complex, bacteria	0,0
rnhA-dnaQ; ribonuclease HI / DNA polymerase III subunit epsilon [EC:3.1.26.4 2.7.7.7]	K14159	M00260	DNA polymerase III complex, bacteria	0,0
holE; DNA polymerase III subunit theta [EC:2.7.7.7]	K02345	M00260	DNA polymerase III complex, bacteria	0,0
dnaN; DNA polymerase III subunit beta [EC:2.7.7.7]	K02338	M00260	DNA polymerase III complex, bacteria	0,0
holA; DNA polymerase III subunit delta [EC:2.7.7.7]	K02340	M00260	DNA polymerase III complex, bacteria	0,0
holB; DNA polymerase III subunit delta' [EC:2.7.7.7]	K02341	M00260	DNA polymerase III complex, bacteria	0,0
dnaX; DNA polymerase III subunit gamma/tau [EC:2.7.7.7]	K02343	M00260	DNA polymerase III complex, bacteria	0,0
holC; DNA polymerase III subunit chi [EC:2.7.7.7]	K02339	M00260	DNA polymerase III complex, bacteria	0,0
holD; DNA polymerase III subunit psi [EC:2.7.7.7]	K02344	M00260	DNA polymerase III complex, bacteria	0,0
POLA1; DNA polymerase alpha, subunit A [EC:2.7.7.7]	K02320	M00261	DNA polymerase alpha / primase complex	0,0
POLA2; DNA polymerase alpha, subunit B [EC:2.7.7.7]	K02321	M00261	DNA polymerase alpha / primase complex	0,0
PRI2; DNA primase large subunit [EC:2.7.7.-]	K02685	M00261	DNA polymerase alpha / primase complex	0,0
PRI1; DNA primase small subunit [EC:2.7.7.-]	K02684	M00261	DNA polymerase alpha / primase complex	0,0
POLD1; DNA polymerase delta, subunit A [EC:2.7.7.7]	K02327	M00262	DNA polymerase delta complex	0,0
POLD2; DNA polymerase delta, subunit B [EC:2.7.7.7]	K02328	M00262	DNA polymerase delta complex	0,0
POLD3; DNA polymerase delta, subunit C [EC:2.7.7.7]	K03504	M00262	DNA polymerase delta complex	0,0
POLD4; DNA polymerase delta, subunit D [EC:2.7.7.7]	K03505	M00262	DNA polymerase delta complex	0,0
POLE1; DNA polymerase epsilon, subunit A [EC:2.7.7.7]	K02324	M00263	DNA polymerase epsilon complex	0,0
POLE2; DNA Polymerase epsilon, subunit B [EC:2.7.7.7]	K02325	M00263	DNA polymerase epsilon complex	0,0
POLE3; DNA Polymerase epsilon, subunit C [EC:2.7.7.7]	K02326	M00263	DNA polymerase epsilon complex	0,0
POLE4; DNA polymerase epsilon, subunit D [EC:2.7.7.7]	K03506	M00263	DNA polymerase epsilon complex	0,0
DPB1; DNA polymerase II large subunit [EC:2.7.7.7]	K02322	M00264	DNA polymerase II complex, archaea	0,0
DPB2; DNA polymerase II small subunit [EC:2.7.7.7]	K02323	M00264	DNA polymerase II complex, archaea	0,0
POLZ1, rev3; DNA polymerase zeta subunit	K02350	M00293	DNA polymerase zeta complex	0,0
POLZ2, rev7; DNA polymerase zeta subunit	K03508	M00293	DNA polymerase zeta complex	0,0
MAD2L2; mitotic spindle assembly checkpoint protein MAD2B	K13728	M00293	DNA polymerase zeta complex	0,0
POLG1; DNA polymerase gamma subunit [EC:2.7.7.7] [COG:COG0749] [GO:0003895]	K02332	M00294	DNA polymerase gamma complex	0,0
POLG2; DNA polymerase gamma2 subunit [EC:2.7.7.7] [GO:0003895]	K02333	M00294	DNA polymerase gamma complex	0,0
pyruvate dehydrogenase complex [EC:1.2.4.1 2.3.1.12 1.8.1.4] [RN:R00209]	K00163	M00307	Pyruvate oxidation, pyruvate => acetyl-CoA	0,0	C00024	Acetyl-CoA	C00022	Pyruvate
pyruvate dehydrogenase complex [EC:1.2.4.1 2.3.1.12 1.8.1.4] [RN:R00209]	K00161	M00307	Pyruvate oxidation, pyruvate => acetyl-CoA	0,0	C00024	Acetyl-CoA	C00022	Pyruvate
pyruvate dehydrogenase complex [EC:1.2.4.1 2.3.1.12 1.8.1.4] [RN:R00209]	K00162	M00307	Pyruvate oxidation, pyruvate => acetyl-CoA	0,0	C00024	Acetyl-CoA	C00022	Pyruvate
pyruvate dehydrogenase complex [EC:1.2.4.1 2.3.1.12 1.8.1.4] [RN:R00209]	K00627	M00307	Pyruvate oxidation, pyruvate => acetyl-CoA	0,0	C00024	Acetyl-CoA	C00022	Pyruvate
pyruvate dehydrogenase complex [EC:1.2.4.1 2.3.1.12 1.8.1.4] [RN:R00209]	K00382	M00307	Pyruvate oxidation, pyruvate => acetyl-CoA	0,0	C00024	Acetyl-CoA	C00022	Pyruvate
pyruvate dehydrogenase complex [EC:1.2.4.1 2.3.1.12 1.8.1.4] [RN:R00209]	K13997	M00307	Pyruvate oxidation, pyruvate => acetyl-CoA	0,0	C00024	Acetyl-CoA	C00022	Pyruvate
pyruvate:ferredoxin oxidoreductase [EC:1.2.7.1] [RN:R01196]	K00169	M00307	Pyruvate oxidation, pyruvate => acetyl-CoA	0,1	C00024	Acetyl-CoA	C00022	Pyruvate
pyruvate:ferredoxin oxidoreductase [EC:1.2.7.1] [RN:R01196]	K00170	M00307	Pyruvate oxidation, pyruvate => acetyl-CoA	0,1	C00024	Acetyl-CoA	C00022	Pyruvate
pyruvate:ferredoxin oxidoreductase [EC:1.2.7.1] [RN:R01196]	K00171	M00307	Pyruvate oxidation, pyruvate => acetyl-CoA	0,1	C00024	Acetyl-CoA	C00022	Pyruvate
pyruvate:ferredoxin oxidoreductase [EC:1.2.7.1] [RN:R01196]	K00172	M00307	Pyruvate oxidation, pyruvate => acetyl-CoA	0,1	C00024	Acetyl-CoA	C00022	Pyruvate
pyruvate:ferredoxin oxidoreductase [EC:1.2.7.1] [RN:R01196]	K03737	M00307	Pyruvate oxidation, pyruvate => acetyl-CoA	0,2	C00024	Acetyl-CoA	C00022	Pyruvate
gluconate dehydratase [EC:4.2.1.140] [RN:R01538]	K05308	M00308	Semi-phosphorylative Entner-Doudoroff pathway, gluconate => glycerate-3P	0,0	C00204	2-Dehydro-3-deoxy-D-gluconate	C00257	D-Gluconic acid
2-dehydro-3-deoxygluconokinase [EC:2.7.1.45] [RN:R01541]	K00874	M00308	Semi-phosphorylative Entner-Doudoroff pathway, gluconate => glycerate-3P	1,0	C04442	2-Dehydro-3-deoxy-6-phospho-D-gluconate	C00204	2-Dehydro-3-deoxy-D-gluconate
2-dehydro-3-deoxyphosphogluconate aldolase [EC:4.1.2.14] [RN:R05605]	K01625	M00308	Semi-phosphorylative Entner-Doudoroff pathway, gluconate => glycerate-3P	2,0	C00118,C00022	D-Glyceraldehyde 3-phosphate,Pyruvate	C04442	2-Dehydro-3-deoxy-6-phospho-D-gluconate
glyceraldehyde 3-phosphate dehydrogenase [EC:1.2.1.12] [RN:R01061]	K00134	M00308	Semi-phosphorylative Entner-Doudoroff pathway, gluconate => glycerate-3P	3,0,0,0	C00236	3-Phospho-D-glyceroyl phosphate	C00118	D-Glyceraldehyde 3-phosphate
phosphoglycerate kinase [EC:2.7.2.3] [RN:R01512]	K00927	M00308	Semi-phosphorylative Entner-Doudoroff pathway, gluconate => glycerate-3P	3,0,1,0	C00197	3-Phospho-D-glycerate	C00236	3-Phospho-D-glyceroyl phosphate
glyceraldehyde-3-phosphate dehydrogenase (NADP+) [EC:1.2.1.9] [RN:R01058]	K00131	M00308	Semi-phosphorylative Entner-Doudoroff pathway, gluconate => glycerate-3P	3,1	C00197	3-Phospho-D-glycerate	C00118	D-Glyceraldehyde 3-phosphate
glyceraldehyde-3-phosphate dehydrogenase [NAD(P)+] [EC:1.2.1.90] [RN:R01058 R10860]	K18978	M00308	Semi-phosphorylative Entner-Doudoroff pathway, gluconate => glycerate-3P	3,2	C00197	3-Phospho-D-glycerate	C00118	D-Glyceraldehyde 3-phosphate
gluconate/galactonate dehydratase [EC:4.2.1.140] [RN:R01538 R03033]	K05308	M00309	Non-phosphorylative Entner-Doudoroff pathway, gluconate/galactonate => glycerate	0,0	C01216	2-Dehydro-3-deoxy-D-galactonate	C00880	D-Galactonate
2-dehydro-3-deoxy-phosphogluconate/2-dehydro-3-deoxy-6-phosphogalactonate aldolase [EC:4.1.2.55] [RN:R08570 R10616]	K11395	M00309	Non-phosphorylative Entner-Doudoroff pathway, gluconate/galactonate => glycerate	1,0	C00577,C00022	D-Glyceraldehyde,Pyruvate	C01216	2-Dehydro-3-deoxy-D-galactonate
2-dehydro-3-deoxy-D-gluconate aldolase [EC:4.1.2.51] [RN:R08570 R10616]	K18127	M00309	Non-phosphorylative Entner-Doudoroff pathway, gluconate/galactonate => glycerate	1,1	C00577,C00022	D-Glyceraldehyde,Pyruvate	C01216	2-Dehydro-3-deoxy-D-galactonate
glyceraldehyde dehydrogenase large subunit [EC:1.2.99.8] [RN:R10324]	K18020	M00309	Non-phosphorylative Entner-Doudoroff pathway, gluconate/galactonate => glycerate	2,0	C00258	D-Glycerate	C00577	D-Glyceraldehyde
glyceraldehyde dehydrogenase large subunit [EC:1.2.99.8] [RN:R10324]	K18021	M00309	Non-phosphorylative Entner-Doudoroff pathway, gluconate/galactonate => glycerate	2,0	C00258	D-Glycerate	C00577	D-Glyceraldehyde
glyceraldehyde dehydrogenase large subunit [EC:1.2.99.8] [RN:R10324]	K18022	M00309	Non-phosphorylative Entner-Doudoroff pathway, gluconate/galactonate => glycerate	2,0	C00258	D-Glycerate	C00577	D-Glyceraldehyde
glyceraldehyde dehydrogenase [EC:1.2.1.89] [RN:R10615]	K18128	M00309	Non-phosphorylative Entner-Doudoroff pathway, gluconate/galactonate => glycerate	2,1	C00258	D-Glycerate	C00577	D-Glyceraldehyde
aldehyde:ferredoxin oxidoreductase [EC:1.2.7.5] [RN:R08571]	K03738	M00309	Non-phosphorylative Entner-Doudoroff pathway, gluconate/galactonate => glycerate	2,2	C00258	D-Glycerate	C00577	D-Glyceraldehyde
cystathionine beta-synthase [EC:4.2.1.22] [RN:R01290]	K01697	M00338	Cysteine biosynthesis, homocysteine + serine => cysteine	0,0	C02291	L-Cystathionine	C00065,C00155	L-Serine,L-Homocysteine
cystathionine beta-synthase [EC:4.2.1.22] [RN:R01290]	K10150	M00338	Cysteine biosynthesis, homocysteine + serine => cysteine	0,1	C02291	L-Cystathionine	C00065,C00155	L-Serine,L-Homocysteine
cystathionine gamma-lyase [EC:4.4.1.1] [RN:R01001]	K01758	M00338	Cysteine biosynthesis, homocysteine + serine => cysteine	1,0	C00097	L-Cysteine	C02291	L-Cystathionine
dihydroxyacetone synthase [EC:2.2.1.3] [RN:R01440]	K17100	M00344	Formaldehyde assimilation, xylulose monophosphate pathway	0,0	C00184	Glycerone	C00067	Formaldehyde
dihydroxyacetone kinase [EC:2.7.1.29] [RN:R01011]	K00863	M00344	Formaldehyde assimilation, xylulose monophosphate pathway	1,0	C00111	Glycerone phosphate	C00184	Glycerone
fructose-bisphosphate aldolase, class II [EC:4.1.2.13] [RN:R01068]	K01624	M00344	Formaldehyde assimilation, xylulose monophosphate pathway	2,0	C00354	D-Fructose 1,6-bisphosphate	C00111	Glycerone phosphate
fructose-1,6-bisphosphatase I [EC:3.1.3.11] [RN:R00762]	K03841	M00344	Formaldehyde assimilation, xylulose monophosphate pathway	3,0	C00085	D-Fructose 6-phosphate	C00354	D-Fructose 1,6-bisphosphate
3-hexulose-6-phosphate synthase [EC:4.1.2.43] [RN:R05338]	K08093	M00345	Formaldehyde assimilation, ribulose monophosphate pathway	0,0,0,0	C06019	D-arabino-Hex-3-ulose 6-phosphate	C00199,C00067	D-Ribulose 5-phosphate,Formaldehyde
3-hexulose-6-phosphate synthase [EC:4.1.2.43] [RN:R05338]	K13812	M00345	Formaldehyde assimilation, ribulose monophosphate pathway	0,0,0,1	C06019	D-arabino-Hex-3-ulose 6-phosphate	C00199,C00067	D-Ribulose 5-phosphate,Formaldehyde
6-phospho-3-hexuloisomerase [EC:5.3.1.27] [RN:R05339 R09780]	K08094	M00345	Formaldehyde assimilation, ribulose monophosphate pathway	0,0,1,0	C05345	beta-D-Fructose 6-phosphate	C06019	D-arabino-Hex-3-ulose 6-phosphate
3-hexulose-6-phosphate synthase [EC:4.1.2.43] [RN:R05338]	K13831	M00345	Formaldehyde assimilation, ribulose monophosphate pathway	0,1	C06019	D-arabino-Hex-3-ulose 6-phosphate	C00199,C00067	D-Ribulose 5-phosphate,Formaldehyde
6-phosphofructokinase [EC:2.7.1.11] [RN:R00756 R04779]	K00850	M00345	Formaldehyde assimilation, ribulose monophosphate pathway	1,0	C05378	beta-D-Fructose 1,6-bisphosphate	C05345	beta-D-Fructose 6-phosphate
6-phosphofructokinase [EC:2.7.1.11] [RN:R00756 R04779]	K16370	M00345	Formaldehyde assimilation, ribulose monophosphate pathway	1,1	C05378	beta-D-Fructose 1,6-bisphosphate	C05345	beta-D-Fructose 6-phosphate
fructose-bisphosphate aldolase, class II [EC:4.1.2.13] [RN:R01068 R01070]	K01624	M00345	Formaldehyde assimilation, ribulose monophosphate pathway	2,0	C00118	D-Glyceraldehyde 3-phosphate	C05378	beta-D-Fructose 1,6-bisphosphate
glycine hydroxymethyltransferase [EC:2.1.2.1] [RN:R00945]	K00600	M00346	Formaldehyde assimilation, serine pathway	0,0	C00065	L-Serine	C00037	Glycine
serine--glyoxylate transaminase [EC:2.6.1.45] [RN:R00588]	K00830	M00346	Formaldehyde assimilation, serine pathway	1,0	C00037	Glycine	C00048	Glyoxylate
glycerate dehydrogenase [EC:1.1.1.29] [RN:R01388]	K00018	M00346	Formaldehyde assimilation, serine pathway	2,0	C00258	D-Glycerate	C00168	Hydroxypyruvate
glycerate 2-kinase [EC:2.7.1.165] [RN:R08572]	K11529	M00346	Formaldehyde assimilation, serine pathway	3,0	C00631	2-Phospho-D-glycerate	C00258	D-Glycerate
enolase [EC:4.2.1.11] [RN:R00658]	K01689	M00346	Formaldehyde assimilation, serine pathway	4,0	C00074	Phosphoenolpyruvate	C00631	2-Phospho-D-glycerate
phosphoenolpyruvate carboxylase [EC:4.1.1.31] [RN:R00345]	K01595	M00346	Formaldehyde assimilation, serine pathway	5,0	C00036	Oxaloacetate	C00074	Phosphoenolpyruvate
malate dehydrogenase [EC:1.1.1.37] [RN:R00342]	K00024	M00346	Formaldehyde assimilation, serine pathway	6,0	C00149	(S)-Malate	C00036	Oxaloacetate
malate-CoA ligase [EC:6.2.1.9] [RN:R01256]	K08692	M00346	Formaldehyde assimilation, serine pathway	7,0	C04348	(3S)-3-Carboxy-3-hydroxypropanoyl-CoA	C00149	(S)-Malate
malate-CoA ligase [EC:6.2.1.9] [RN:R01256]	K14067	M00346	Formaldehyde assimilation, serine pathway	7,0	C04348	(3S)-3-Carboxy-3-hydroxypropanoyl-CoA	C00149	(S)-Malate
malyl-CoA lyase [EC:4.1.3.24] [RN:R00473]	K08691	M00346	Formaldehyde assimilation, serine pathway	8,0	C00048	Glyoxylate	C04348	(3S)-3-Carboxy-3-hydroxypropanoyl-CoA
[methyl-Co(III) methanol-specific corrinoid protein]:coenzyme M methyltransferase [EC:2.1.1.246] [RN:R09098]	K14080	M00356	Methanogenesis, methanol => methane	0,0	C03920	2-(Methylthio)ethanesulfonate	C00132	Methanol
methanol---5-hydroxybenzimidazolylcobamide Co-methyltransferase [EC:2.1.1.90] [RN:R09098]	K04480	M00356	Methanogenesis, methanol => methane	0,0	C03920	2-(Methylthio)ethanesulfonate	C00132	Methanol
methanol corrinoid protein [RN:R09098]	K14081	M00356	Methanogenesis, methanol => methane	0,0	C03920	2-(Methylthio)ethanesulfonate	C00132	Methanol
methyl-coenzyme M reductase [EC:2.8.4.1] [RN:R04541]	K00399	M00356	Methanogenesis, methanol => methane	1,0	C01438,C04832	Methane,Coenzyme M 7-mercaptoheptanoylthreonine-phosphate heterodisulfide	C03920,C04628	2-(Methylthio)ethanesulfonate,Coenzyme B
methyl-coenzyme M reductase [EC:2.8.4.1] [RN:R04541]	K00401	M00356	Methanogenesis, methanol => methane	1,0	C01438,C04832	Methane,Coenzyme M 7-mercaptoheptanoylthreonine-phosphate heterodisulfide	C03920,C04628	2-(Methylthio)ethanesulfonate,Coenzyme B
methyl-coenzyme M reductase [EC:2.8.4.1] [RN:R04541]	K00402	M00356	Methanogenesis, methanol => methane	1,0	C01438,C04832	Methane,Coenzyme M 7-mercaptoheptanoylthreonine-phosphate heterodisulfide	C03920,C04628	2-(Methylthio)ethanesulfonate,Coenzyme B
heterodisulfide reductase 1 [EC:1.8.7.3] [RN:R11931]	K22480	M00356	Methanogenesis, methanol => methane	2,0	C04628	Coenzyme B	C04832	Coenzyme M 7-mercaptoheptanoylthreonine-phosphate heterodisulfide
heterodisulfide reductase 1 [EC:1.8.7.3] [RN:R11931]	K22481	M00356	Methanogenesis, methanol => methane	2,0	C04628	Coenzyme B	C04832	Coenzyme M 7-mercaptoheptanoylthreonine-phosphate heterodisulfide
heterodisulfide reductase 1 [EC:1.8.7.3] [RN:R11931]	K22482	M00356	Methanogenesis, methanol => methane	2,0	C04628	Coenzyme B	C04832	Coenzyme M 7-mercaptoheptanoylthreonine-phosphate heterodisulfide
heterodisulfide reductase 2 [EC:1.8.7.3 1.8.98.4 1.8.98.5 1.8.98.6] [RN:R11928 R11931 R11943 R11944]	K03388	M00356	Methanogenesis, methanol => methane	2,1	C04628	Coenzyme B	C04832	Coenzyme M 7-mercaptoheptanoylthreonine-phosphate heterodisulfide
heterodisulfide reductase 2 [EC:1.8.7.3 1.8.98.4 1.8.98.5 1.8.98.6] [RN:R11928 R11931 R11943 R11944]	K03389	M00356	Methanogenesis, methanol => methane	2,1	C04628	Coenzyme B	C04832	Coenzyme M 7-mercaptoheptanoylthreonine-phosphate heterodisulfide
heterodisulfide reductase 2 [EC:1.8.7.3 1.8.98.4 1.8.98.5 1.8.98.6] [RN:R11928 R11931 R11943 R11944]	K03390	M00356	Methanogenesis, methanol => methane	2,1	C04628	Coenzyme B	C04832	Coenzyme M 7-mercaptoheptanoylthreonine-phosphate heterodisulfide
heterodisulfide reductase [EC:1.8.98.1] [RN:R04540]	K08264	M00356	Methanogenesis, methanol => methane	2,2	C04628	Coenzyme B	C04832	Coenzyme M 7-mercaptoheptanoylthreonine-phosphate heterodisulfide
heterodisulfide reductase [EC:1.8.98.1] [RN:R04540]	K08265	M00356	Methanogenesis, methanol => methane	2,2	C04628	Coenzyme B	C04832	Coenzyme M 7-mercaptoheptanoylthreonine-phosphate heterodisulfide
heterodisulfide reductase 2 [EC:1.8.7.3 1.8.98.4 1.8.98.5 1.8.98.6] [RN:R11928 R11931 R11943 R11944]	K03388	M00356	Methanogenesis, methanol => methane	2,3	C04628	Coenzyme B	C04832	Coenzyme M 7-mercaptoheptanoylthreonine-phosphate heterodisulfide
heterodisulfide reductase 2 [EC:1.8.7.3 1.8.98.4 1.8.98.5 1.8.98.6] [RN:R11928 R11931 R11943 R11944]	K03389	M00356	Methanogenesis, methanol => methane	2,3	C04628	Coenzyme B	C04832	Coenzyme M 7-mercaptoheptanoylthreonine-phosphate heterodisulfide
heterodisulfide reductase 2 [EC:1.8.7.3 1.8.98.4 1.8.98.5 1.8.98.6] [RN:R11928 R11931 R11943 R11944]	K03390	M00356	Methanogenesis, methanol => methane	2,3	C04628	Coenzyme B	C04832	Coenzyme M 7-mercaptoheptanoylthreonine-phosphate heterodisulfide
F420-non-reducing hydrogenase iron-sulfur subunit [EC:1.8.98.5 1.8.98.6] [RN:R11943 R11944]	K14127	M00356	Methanogenesis, methanol => methane	2,3	C04628	Coenzyme B	C04832	Coenzyme M 7-mercaptoheptanoylthreonine-phosphate heterodisulfide
F420-non-reducing hydrogenase [EC:1.8.98.5] [RN:R11943]	K14126	M00356	Methanogenesis, methanol => methane	2,3	C04628	Coenzyme B	C04832	Coenzyme M 7-mercaptoheptanoylthreonine-phosphate heterodisulfide
F420-non-reducing hydrogenase [EC:1.8.98.5] [RN:R11943]	K14128	M00356	Methanogenesis, methanol => methane	2,3	C04628	Coenzyme B	C04832	Coenzyme M 7-mercaptoheptanoylthreonine-phosphate heterodisulfide
formate dehydrogenase (coenzyme F420) [EC:1.8.98.6] [RN:R11944]	K22516	M00356	Methanogenesis, methanol => methane	2,3	C04628	Coenzyme B	C04832	Coenzyme M 7-mercaptoheptanoylthreonine-phosphate heterodisulfide
formate dehydrogenase (coenzyme F420) [EC:1.8.98.6] [RN:R11944]	K00125	M00356	Methanogenesis, methanol => methane	2,3	C04628	Coenzyme B	C04832	Coenzyme M 7-mercaptoheptanoylthreonine-phosphate heterodisulfide
acetate kinase [EC:2.7.2.1] [RN:R00315]	K00925	M00357	Methanogenesis, acetate => methane	0,0,0,0	C00227	Acetyl phosphate	C00033	Acetate
phosphate acetyltransferase [EC:2.3.1.8] [RN:R00230]	K00625	M00357	Methanogenesis, acetate => methane	0,0,1,0	C00024	Acetyl-CoA	C00227	Acetyl phosphate
phosphate acetyltransferase [EC:2.3.1.8] [RN:R00230]	K13788	M00357	Methanogenesis, acetate => methane	0,0,1,1	C00024	Acetyl-CoA	C00227	Acetyl phosphate
acetyl-CoA synthetase [EC:6.2.1.1] [RN:R00235]	K01895	M00357	Methanogenesis, acetate => methane	0,1	C00024	Acetyl-CoA	C00033	Acetate
acetyl-CoA decarbonylase/synthase complex [EC:2.3.1.-] [RN:R09096]	K00193	M00357	Methanogenesis, acetate => methane	1,0	C04488	5-Methyl-5,6,7,8-tetrahydromethanopterin	C00024	Acetyl-CoA
acetyl-CoA decarbonylase/synthase complex [EC:2.3.1.-] [RN:R09096]	K00197	M00357	Methanogenesis, acetate => methane	1,0	C04488	5-Methyl-5,6,7,8-tetrahydromethanopterin	C00024	Acetyl-CoA
acetyl-CoA decarbonylase/synthase complex [EC:2.3.1.-] [RN:R09096]	K00194	M00357	Methanogenesis, acetate => methane	1,0	C04488	5-Methyl-5,6,7,8-tetrahydromethanopterin	C00024	Acetyl-CoA
tetrahydromethanopterin S-methyltransferase [EC:2.1.1.86] [RN:R04347]	K00577	M00357	Methanogenesis, acetate => methane	2,0	C03920	2-(Methylthio)ethanesulfonate	C04488,C03576	5-Methyl-5,6,7,8-tetrahydromethanopterin,Coenzyme M
tetrahydromethanopterin S-methyltransferase [EC:2.1.1.86] [RN:R04347]	K00578	M00357	Methanogenesis, acetate => methane	2,0	C03920	2-(Methylthio)ethanesulfonate	C04488,C03576	5-Methyl-5,6,7,8-tetrahydromethanopterin,Coenzyme M
tetrahydromethanopterin S-methyltransferase [EC:2.1.1.86] [RN:R04347]	K00579	M00357	Methanogenesis, acetate => methane	2,0	C03920	2-(Methylthio)ethanesulfonate	C04488,C03576	5-Methyl-5,6,7,8-tetrahydromethanopterin,Coenzyme M
tetrahydromethanopterin S-methyltransferase [EC:2.1.1.86] [RN:R04347]	K00580	M00357	Methanogenesis, acetate => methane	2,0	C03920	2-(Methylthio)ethanesulfonate	C04488,C03576	5-Methyl-5,6,7,8-tetrahydromethanopterin,Coenzyme M
tetrahydromethanopterin S-methyltransferase [EC:2.1.1.86] [RN:R04347]	K00581	M00357	Methanogenesis, acetate => methane	2,0	C03920	2-(Methylthio)ethanesulfonate	C04488,C03576	5-Methyl-5,6,7,8-tetrahydromethanopterin,Coenzyme M
tetrahydromethanopterin S-methyltransferase [EC:2.1.1.86] [RN:R04347]	K00582	M00357	Methanogenesis, acetate => methane	2,0	C03920	2-(Methylthio)ethanesulfonate	C04488,C03576	5-Methyl-5,6,7,8-tetrahydromethanopterin,Coenzyme M
tetrahydromethanopterin S-methyltransferase [EC:2.1.1.86] [RN:R04347]	K00583	M00357	Methanogenesis, acetate => methane	2,0	C03920	2-(Methylthio)ethanesulfonate	C04488,C03576	5-Methyl-5,6,7,8-tetrahydromethanopterin,Coenzyme M
tetrahydromethanopterin S-methyltransferase [EC:2.1.1.86] [RN:R04347]	K00584	M00357	Methanogenesis, acetate => methane	2,0	C03920	2-(Methylthio)ethanesulfonate	C04488,C03576	5-Methyl-5,6,7,8-tetrahydromethanopterin,Coenzyme M
methyl-coenzyme M reductase [EC:2.8.4.1] [RN:R04541]	K00399	M00357	Methanogenesis, acetate => methane	3,0	C01438,C04832	Methane,Coenzyme M 7-mercaptoheptanoylthreonine-phosphate heterodisulfide	C03920,C04628	2-(Methylthio)ethanesulfonate,Coenzyme B
methyl-coenzyme M reductase [EC:2.8.4.1] [RN:R04541]	K00401	M00357	Methanogenesis, acetate => methane	3,0	C01438,C04832	Methane,Coenzyme M 7-mercaptoheptanoylthreonine-phosphate heterodisulfide	C03920,C04628	2-(Methylthio)ethanesulfonate,Coenzyme B
methyl-coenzyme M reductase [EC:2.8.4.1] [RN:R04541]	K00402	M00357	Methanogenesis, acetate => methane	3,0	C01438,C04832	Methane,Coenzyme M 7-mercaptoheptanoylthreonine-phosphate heterodisulfide	C03920,C04628	2-(Methylthio)ethanesulfonate,Coenzyme B
heterodisulfide reductase 1 [EC:1.8.7.3] [RN:R11931]	K22480	M00357	Methanogenesis, acetate => methane	4,0	C04628,C03576	Coenzyme B,Coenzyme M	C04832	Coenzyme M 7-mercaptoheptanoylthreonine-phosphate heterodisulfide
heterodisulfide reductase 1 [EC:1.8.7.3] [RN:R11931]	K22481	M00357	Methanogenesis, acetate => methane	4,0	C04628,C03576	Coenzyme B,Coenzyme M	C04832	Coenzyme M 7-mercaptoheptanoylthreonine-phosphate heterodisulfide
heterodisulfide reductase 1 [EC:1.8.7.3] [RN:R11931]	K22482	M00357	Methanogenesis, acetate => methane	4,0	C04628,C03576	Coenzyme B,Coenzyme M	C04832	Coenzyme M 7-mercaptoheptanoylthreonine-phosphate heterodisulfide
heterodisulfide reductase 2 [EC:1.8.7.3 1.8.98.4 1.8.98.5 1.8.98.6] [RN:R11928 R11931 R11943 R11944]	K03388	M00357	Methanogenesis, acetate => methane	4,1	C04628,C03576	Coenzyme B,Coenzyme M	C04832	Coenzyme M 7-mercaptoheptanoylthreonine-phosphate heterodisulfide
heterodisulfide reductase 2 [EC:1.8.7.3 1.8.98.4 1.8.98.5 1.8.98.6] [RN:R11928 R11931 R11943 R11944]	K03389	M00357	Methanogenesis, acetate => methane	4,1	C04628,C03576	Coenzyme B,Coenzyme M	C04832	Coenzyme M 7-mercaptoheptanoylthreonine-phosphate heterodisulfide
heterodisulfide reductase 2 [EC:1.8.7.3 1.8.98.4 1.8.98.5 1.8.98.6] [RN:R11928 R11931 R11943 R11944]	K03390	M00357	Methanogenesis, acetate => methane	4,1	C04628,C03576	Coenzyme B,Coenzyme M	C04832	Coenzyme M 7-mercaptoheptanoylthreonine-phosphate heterodisulfide
heterodisulfide reductase [EC:1.8.98.1] [RN:R04540]	K08264	M00357	Methanogenesis, acetate => methane	4,2	C04628,C03576	Coenzyme B,Coenzyme M	C04832	Coenzyme M 7-mercaptoheptanoylthreonine-phosphate heterodisulfide
heterodisulfide reductase [EC:1.8.98.1] [RN:R04540]	K08265	M00357	Methanogenesis, acetate => methane	4,2	C04628,C03576	Coenzyme B,Coenzyme M	C04832	Coenzyme M 7-mercaptoheptanoylthreonine-phosphate heterodisulfide
heterodisulfide reductase 2 [EC:1.8.7.3 1.8.98.4 1.8.98.5 1.8.98.6] [RN:R11928 R11931 R11943 R11944]	K03388	M00357	Methanogenesis, acetate => methane	4,3	C04628,C03576	Coenzyme B,Coenzyme M	C04832	Coenzyme M 7-mercaptoheptanoylthreonine-phosphate heterodisulfide
heterodisulfide reductase 2 [EC:1.8.7.3 1.8.98.4 1.8.98.5 1.8.98.6] [RN:R11928 R11931 R11943 R11944]	K03389	M00357	Methanogenesis, acetate => methane	4,3	C04628,C03576	Coenzyme B,Coenzyme M	C04832	Coenzyme M 7-mercaptoheptanoylthreonine-phosphate heterodisulfide
heterodisulfide reductase 2 [EC:1.8.7.3 1.8.98.4 1.8.98.5 1.8.98.6] [RN:R11928 R11931 R11943 R11944]	K03390	M00357	Methanogenesis, acetate => methane	4,3	C04628,C03576	Coenzyme B,Coenzyme M	C04832	Coenzyme M 7-mercaptoheptanoylthreonine-phosphate heterodisulfide
F420-non-reducing hydrogenase iron-sulfur subunit [EC:1.8.98.5 1.8.98.6] [RN:R11943 R11944]	K14127	M00357	Methanogenesis, acetate => methane	4,3	C04628,C03576	Coenzyme B,Coenzyme M	C04832	Coenzyme M 7-mercaptoheptanoylthreonine-phosphate heterodisulfide
F420-non-reducing hydrogenase [EC:1.8.98.5] [RN:R11943]	K14126	M00357	Methanogenesis, acetate => methane	4,3	C04628,C03576	Coenzyme B,Coenzyme M	C04832	Coenzyme M 7-mercaptoheptanoylthreonine-phosphate heterodisulfide
F420-non-reducing hydrogenase [EC:1.8.98.5] [RN:R11943]	K14128	M00357	Methanogenesis, acetate => methane	4,3	C04628,C03576	Coenzyme B,Coenzyme M	C04832	Coenzyme M 7-mercaptoheptanoylthreonine-phosphate heterodisulfide
formate dehydrogenase (coenzyme F420) [EC:1.8.98.6] [RN:R11944]	K22516	M00357	Methanogenesis, acetate => methane	4,3	C04628,C03576	Coenzyme B,Coenzyme M	C04832	Coenzyme M 7-mercaptoheptanoylthreonine-phosphate heterodisulfide
formate dehydrogenase (coenzyme F420) [EC:1.8.98.6] [RN:R11944]	K00125	M00357	Methanogenesis, acetate => methane	4,3	C04628,C03576	Coenzyme B,Coenzyme M	C04832	Coenzyme M 7-mercaptoheptanoylthreonine-phosphate heterodisulfide
phosphosulfolactate synthase [EC:4.4.1.19] [RN:R07476]	K08097	M00358	Coenzyme M biosynthesis	0,0	C11536	(2R)-O-Phospho-3-sulfolactate	C00074	Phosphoenolpyruvate
2-phosphosulfolactate phosphatase [EC:3.1.3.71] [RN:R05789]	K05979	M00358	Coenzyme M biosynthesis	1,0	C11537	(2R)-3-Sulfolactate	C11536	(2R)-O-Phospho-3-sulfolactate
L-2-hydroxycarboxylate dehydrogenase (NAD+) [EC:1.1.1.337] [RN:R07136]	K05884	M00358	Coenzyme M biosynthesis	2,0	C05528	3-Sulfopyruvate	C11537	(2R)-3-Sulfolactate
sulfopyruvate decarboxylase [EC:4.1.1.79] [RN:R05774]	K13039	M00358	Coenzyme M biosynthesis	3,0	C00593	Sulfoacetaldehyde	C05528	3-Sulfopyruvate
sulfopyruvate decarboxylase [EC:4.1.1.79] [RN:R05774]	K06034	M00358	Coenzyme M biosynthesis	3,0	C00593	Sulfoacetaldehyde	C05528	3-Sulfopyruvate
stxA; shiga toxin subunit A	K11006	M00363	EHEC pathogenicity signature, Shiga toxin	0,0
stxB; shiga toxin subunit B	K11007	M00363	EHEC pathogenicity signature, Shiga toxin	1,0
IPP <-> DMPP [EC:5.3.3.2] [RN:R01123]	K01823	M00364	C10-C20 isoprenoid biosynthesis, bacteria	0,0	C00235	Dimethylallyl diphosphate (DMPP)	C00129	Isopentenyl diphosphate (IPP)
DMPP -> GPP -> FPP [EC:2.5.1.1 2.5.1.10] [RN:R01658 R02003]	K00795	M00364	C10-C20 isoprenoid biosynthesis, bacteria	1,0	C00448	trans,trans-Farnesyl diphosphate (FPP)	C00341,C00129	Geranyl diphosphate (GPP),Isopentenyl diphosphate (IPP)
DMPP -> GPP -> FPP -> GGPP [EC:2.5.1.1 2.5.1.10 2.5.1.29] [RN:R01658 R02003 R02061]	K13789	M00364	C10-C20 isoprenoid biosynthesis, bacteria	1,1	C00353	Geranylgeranyl diphosphate (GGPP)	C00448,C00129	trans,trans-Farnesyl diphosphate (FPP),Isopentenyl diphosphate (IPP)
DMPP -> GPP -> FPP -> GGPP [EC:2.5.1.1 2.5.1.10 2.5.1.29] [RN:R01658 R02003 R02061]	K13787	M00364	C10-C20 isoprenoid biosynthesis, bacteria	1,2	C00353	Geranylgeranyl diphosphate (GGPP)	C00448,C00129	trans,trans-Farnesyl diphosphate (FPP),Isopentenyl diphosphate (IPP)
IPP <-> DMPP [EC:5.3.3.2] [RN:R01123]	K01823	M00365	C10-C20 isoprenoid biosynthesis, archaea	0,0	C00235	Dimethylallyl diphosphate (DMPP)	C00129	Isopentenyl diphosphate (IPP)
DMPP -> GPP -> FPP -> GGPP [EC:2.5.1.1 2.5.1.10 2.5.1.29] [RN:R01658 R02003 R02061]	K13787	M00365	C10-C20 isoprenoid biosynthesis, archaea	1,0	C00353	Geranylgeranyl diphosphate (GGPP)	C00448,C00129	trans,trans-Farnesyl diphosphate (FPP),Isopentenyl diphosphate (IPP)
IPP <-> DMPP [EC:5.3.3.2] [RN:R01123]	K01823	M00366	C10-C20 isoprenoid biosynthesis, plants	0,0	C00235	Dimethylallyl diphosphate (DMPP)	C00129	Isopentenyl diphosphate (IPP)
DMPP -> GPP [EC:2.5.1.1] [RN:R01658]	K14066	M00366	C10-C20 isoprenoid biosynthesis, plants	1,0	C00341	Geranyl diphosphate (GPP)	C00235,C00129	Dimethylallyl diphosphate (DMPP),Isopentenyl diphosphate (IPP)
DMPP -> GPP -> FPP [EC:2.5.1.1 2.5.1.10] [RN:R01658 R02003]	K00787	M00366	C10-C20 isoprenoid biosynthesis, plants	2,0	C00448	trans,trans-Farnesyl diphosphate (FPP)	C00341,C00129	Geranyl diphosphate (GPP),Isopentenyl diphosphate (IPP)
DMPP -> GPP -> FPP -> GGPP [EC:2.5.1.1 2.5.1.10 2.5.1.29] [RN:R01658 R02003 R02061]	K13789	M00366	C10-C20 isoprenoid biosynthesis, plants	3,0	C00353	Geranylgeranyl diphosphate (GGPP)	C00448,C00129	trans,trans-Farnesyl diphosphate (FPP),Isopentenyl diphosphate (IPP)
IPP <-> DMPP [EC:5.3.3.2] [RN:R01123]	K01823	M00367	C10-C20 isoprenoid biosynthesis, non-plant eukaryotes	0,0	C00235	Dimethylallyl diphosphate (DMPP)	C00129	Isopentenyl diphosphate (IPP)
DMPP -> GPP -> FPP [EC:2.5.1.1 2.5.1.10] [RN:R01658 R02003]	K00787	M00367	C10-C20 isoprenoid biosynthesis, non-plant eukaryotes	1,0	C00448	trans,trans-Farnesyl diphosphate (FPP)	C00341,C00129	Geranyl diphosphate (GPP),Isopentenyl diphosphate (IPP)
DMPP -> GPP -> FPP -> GGPP [EC:2.5.1.1 2.5.1.10 2.5.1.29] [RN:R01658 R02003 R02061]	K00804	M00367	C10-C20 isoprenoid biosynthesis, non-plant eukaryotes	2,0	C00353	Geranylgeranyl diphosphate (GGPP)	C00448,C00129	trans,trans-Farnesyl diphosphate (FPP),Isopentenyl diphosphate (IPP)
S-adenosylmethionine synthetase [EC:2.5.1.6] [RN:R00177]	K00789	M00368	Ethylene biosynthesis, methionine => ethylene	0,0	C00019	S-Adenosyl-L-methionine	C00073	L-Methionine
1-aminocyclopropane-1-carboxylate synthase [EC:4.4.1.14] [RN:R00179]	K01762	M00368	Ethylene biosynthesis, methionine => ethylene	1,0	C01234	1-Aminocyclopropane-1-carboxylate	C00019	S-Adenosyl-L-methionine
1-aminocyclopropane-1-carboxylate synthase [EC:4.4.1.14] [RN:R00179]	K20772	M00368	Ethylene biosynthesis, methionine => ethylene	1,1	C01234	1-Aminocyclopropane-1-carboxylate	C00019	S-Adenosyl-L-methionine
aminocyclopropanecarboxylate oxidase [EC:1.14.17.4] [RN:R07214]	K05933	M00368	Ethylene biosynthesis, methionine => ethylene	2,0	C06547	Ethylene	C01234	1-Aminocyclopropane-1-carboxylate
tyrosine N-monooxygenase [EC:1.14.14.36] [RN:R00730 R04460 R07190]	K13027	M00369	Cyanogenic glycoside biosynthesis, tyrosine => dhurrin	0,0	C04350	(E)-4-Hydroxyphenylacetaldehyde oxime	C15503	N,N-Dihydroxy-L-tyrosine
4-hydroxyphenylacetaldehyde oxime monooxygenase [EC:1.14.14.37] [RN:R05728]	K13029	M00369	Cyanogenic glycoside biosynthesis, tyrosine => dhurrin	1,0	C03742	(S)-4-Hydroxymandelonitrile	C04350	(E)-4-Hydroxyphenylacetaldehyde oxime
cyanohydrin beta-glucosyltransferase [EC:2.4.1.85] [RN:R04296]	K13030	M00369	Cyanogenic glycoside biosynthesis, tyrosine => dhurrin	2,0	C05143	Dhurrin	C03742	(S)-4-Hydroxymandelonitrile
tryptophan N-monooxygenase [EC:1.14.14.156] [RN:R08160]	K11812	M00370	Glucosinolate biosynthesis, tryptophan => glucobrassicin	0,0	C02937	Indole-3-acetaldehyde oxime	C00078	L-Tryptophan
tryptophan N-monooxygenase [EC:1.14.14.156] [RN:R08160]	K11813	M00370	Glucosinolate biosynthesis, tryptophan => glucobrassicin	0,1	C02937	Indole-3-acetaldehyde oxime	C00078	L-Tryptophan
aromatic aldoxime N-monooxygenase [EC:1.14.14.45] [RN:R08168]	K11818	M00370	Glucosinolate biosynthesis, tryptophan => glucobrassicin	1,0	C16518	S-(Indolylmethylthiohydroximoyl)-L-cysteine	C02937	Indole-3-acetaldehyde oxime
S-alkyl-thiohydroximate lyase SUR1 [EC:4.4.1.-] [RN:R08170]	K11819	M00370	Glucosinolate biosynthesis, tryptophan => glucobrassicin	2,0	C16516	Indolylmethylthiohydroximate	C16518	S-(Indolylmethylthiohydroximoyl)-L-cysteine
N-hydroxythioamide S-beta-glucosyltransferase [EC:2.4.1.195] [RN:R08164]	K11820	M00370	Glucosinolate biosynthesis, tryptophan => glucobrassicin	3,0	C16517	Indolylmethyl-desulfoglucosinolate	C16516	Indolylmethylthiohydroximate
aromatic desulfoglucosinolate sulfotransferase [EC:2.8.2.24] [RN:R08167]	K11821	M00370	Glucosinolate biosynthesis, tryptophan => glucobrassicin	4,0	C05837	Glucobrassicin	C16517	Indolylmethyl-desulfoglucosinolate
steroid 22-alpha-hydroxylase [EC:1.14.13.-] [RN:R07445]	K09587	M00371	Castasterone biosynthesis, campesterol => castasterone	0,0	C15795	22alpha-Hydroxy-campesterol	C01789	Campesterol
steroid 22-alpha-hydroxylase [EC:1.14.13.-] [RN:R07445]	K12639	M00371	Castasterone biosynthesis, campesterol => castasterone	0,1	C15795	22alpha-Hydroxy-campesterol	C01789	Campesterol
cytochrome P450, family 90, subfamily A, polypeptide 1 [EC:1.14.-.-] [RN:R07446]	K09588	M00371	Castasterone biosynthesis, campesterol => castasterone	1,0	C15796	22alpha-Hydroxy-campest-4-en-3-one	C15795	22alpha-Hydroxy-campesterol
probable steroid reductase DET2 [EC:1.3.1.22] [RN:R07447]	K09591	M00371	Castasterone biosynthesis, campesterol => castasterone	2,0	C15797	22alpha-Hydroxy-5alpha-campestan-3-one	C15796	22alpha-Hydroxy-campest-4-en-3-one
3-epi-6-deoxocathasterone 23-monooxygenase [EC:1.14.14.147] [RN:R07791]	K12637	M00371	Castasterone biosynthesis, campesterol => castasterone	3,0	C15800	3-Dehydro-6-deoxoteasterone	C15797	22alpha-Hydroxy-5alpha-campestan-3-one
3-epi-6-deoxocathasterone 23-monooxygenase [EC:1.14.14.147] [RN:R07791]	K12638	M00371	Castasterone biosynthesis, campesterol => castasterone	3,1	C15800	3-Dehydro-6-deoxoteasterone	C15797	22alpha-Hydroxy-5alpha-campestan-3-one
6-deoxotyphasterol 2alpha-hydroxylase [RN:R07474]	K20623	M00371	Castasterone biosynthesis, campesterol => castasterone	4,0	C15802	6-Deoxocastasterone	C15801	6-Deoxotyphasterol
cytochrome P450, family 85, subfamily A, polypeptide 1 / 2 [EC:1.14.-.-] [RN:R07450 R07451]	K09590	M00371	Castasterone biosynthesis, campesterol => castasterone	5,0	C15794	Castasterone	C15803	6alpha-Hydroxy-castasterone
cytochrome P450, family 85, subfamily A, polypeptide 1 / 2 [EC:1.14.-.-] [RN:R07450 R07451]	K12640	M00371	Castasterone biosynthesis, campesterol => castasterone	5,1	C15794	Castasterone	C15803	6alpha-Hydroxy-castasterone
beta-carotene hydroxylase [EC:1.14.15.24 1.14.-.-] [RN:R07558 R07559]	K15746	M00372	Abscisic acid biosynthesis, beta-carotene => abscisic acid	0,0	C06098	Zeaxanthin	C08591	beta-Cryptoxanthin
beta-carotene hydroxylase [EC:1.14.15.24 1.14.-.-] [RN:R07558 R07559]	K15747	M00372	Abscisic acid biosynthesis, beta-carotene => abscisic acid	0,1	C06098	Zeaxanthin	C08591	beta-Cryptoxanthin
zeaxanthin epoxidase [EC:1.14.13.90] [RN:R06946 R06947]	K09838	M00372	Abscisic acid biosynthesis, beta-carotene => abscisic acid	1,0	C08614	Violaxanthin	C08579	Antheraxanthin
NSY; neoxanthin synthase [EC:5.3.99.9] [RN:R06948]	K14594	M00372	Abscisic acid biosynthesis, beta-carotene => abscisic acid	2,0	C08606	Neoxanthin	C08614	Violaxanthin
9-cis-epoxycarotenoid dioxygenase [EC:1.13.11.51] [RN:R06953 R06952]	K09840	M00372	Abscisic acid biosynthesis, beta-carotene => abscisic acid	3,0	C13453	Xanthoxin	C13431	9'-cis-Neoxanthin
xanthoxin dehydrogenase [EC:1.1.1.288] [RN:R06954]	K09841	M00372	Abscisic acid biosynthesis, beta-carotene => abscisic acid	4,0	C13455	Abscisic aldehyde	C13453	Xanthoxin
abscisic-aldehyde oxidase [EC:1.2.3.14] [RN:R06957]	K09842	M00372	Abscisic acid biosynthesis, beta-carotene => abscisic acid	5,0	C06082	Abscisate	C13455	Abscisic aldehyde
propionyl-CoA carboxylase [EC:6.4.1.3] [RN:R01859]	K01965	M00373	Ethylmalonyl pathway	0,0	C00683	(S)-Methylmalonyl-CoA	C00100	Propanoyl-CoA
propionyl-CoA carboxylase [EC:6.4.1.3] [RN:R01859]	K01966	M00373	Ethylmalonyl pathway	0,0	C00683	(S)-Methylmalonyl-CoA	C00100	Propanoyl-CoA
methylmalonyl-CoA/ethylmalonyl-CoA epimerase [EC:5.1.99.1] [RN:R02765 R09979]	K05606	M00373	Ethylmalonyl pathway	1,0	C20238	(2R)-Ethylmalonyl-CoA	C18026	(2S)-Ethylmalonyl-CoA
methylmalonyl-CoA mutase [EC:5.4.99.2] [RN:R00833]	K01847	M00373	Ethylmalonyl pathway	2,0	C00091	Succinyl-CoA	C01213	(R)-Methylmalonyl-CoA
pyruvate ferredoxin oxidoreductase [EC:1.2.7.1] [RN:R01196]	K00169	M00374	Dicarboxylate-hydroxybutyrate cycle	0,0	C00022	Pyruvate	C00024	Acetyl-CoA
pyruvate ferredoxin oxidoreductase [EC:1.2.7.1] [RN:R01196]	K00170	M00374	Dicarboxylate-hydroxybutyrate cycle	0,0	C00022	Pyruvate	C00024	Acetyl-CoA
pyruvate ferredoxin oxidoreductase [EC:1.2.7.1] [RN:R01196]	K00171	M00374	Dicarboxylate-hydroxybutyrate cycle	0,0	C00022	Pyruvate	C00024	Acetyl-CoA
pyruvate ferredoxin oxidoreductase [EC:1.2.7.1] [RN:R01196]	K00172	M00374	Dicarboxylate-hydroxybutyrate cycle	0,0	C00022	Pyruvate	C00024	Acetyl-CoA
pyruvate, water dikinase [EC:2.7.9.2] [RN:R00199]	K01007	M00374	Dicarboxylate-hydroxybutyrate cycle	1,0	C00074	Phosphoenolpyruvate	C00022	Pyruvate
phosphoenolpyruvate carboxylase [EC:4.1.1.31] [RN:R00345]	K01595	M00374	Dicarboxylate-hydroxybutyrate cycle	2,0	C00036	Oxaloacetate	C00074	Phosphoenolpyruvate
malate dehydrogenase [EC:1.1.1.37] [RN:R00342]	K00024	M00374	Dicarboxylate-hydroxybutyrate cycle	3,0	C00149	(S)-Malate	C00036	Oxaloacetate
fumarate hydratase [EC:4.2.1.2] [RN:R01082]	K01676	M00374	Dicarboxylate-hydroxybutyrate cycle	4,0	C00122	Fumarate	C00149	(S)-Malate
fumarate hydratase [EC:4.2.1.2] [RN:R01082]	K01677	M00374	Dicarboxylate-hydroxybutyrate cycle	4,1	C00122	Fumarate	C00149	(S)-Malate
fumarate hydratase [EC:4.2.1.2] [RN:R01082]	K01678	M00374	Dicarboxylate-hydroxybutyrate cycle	4,1	C00122	Fumarate	C00149	(S)-Malate
succinate dehydrogenase / fumarate reductase [EC:1.3.5.1 1.3.5.4] [RN:R02164]	K00239	M00374	Dicarboxylate-hydroxybutyrate cycle	5,0	C00042	Succinate	C00122	Fumarate
succinate dehydrogenase / fumarate reductase [EC:1.3.5.1 1.3.5.4] [RN:R02164]	K00240	M00374	Dicarboxylate-hydroxybutyrate cycle	5,0	C00042	Succinate	C00122	Fumarate
succinate dehydrogenase / fumarate reductase [EC:1.3.5.1 1.3.5.4] [RN:R02164]	K00241	M00374	Dicarboxylate-hydroxybutyrate cycle	5,0	C00042	Succinate	C00122	Fumarate
succinate dehydrogenase / fumarate reductase [EC:1.3.5.1 1.3.5.4] [RN:R02164]	K18860	M00374	Dicarboxylate-hydroxybutyrate cycle	5,0	C00042	Succinate	C00122	Fumarate
succinyl-CoA synthetase [EC:6.2.1.5] [RN:R00405]	K01902	M00374	Dicarboxylate-hydroxybutyrate cycle	6,0	C00091	Succinyl-CoA	C00042	Succinate
succinyl-CoA synthetase [EC:6.2.1.5] [RN:R00405]	K01903	M00374	Dicarboxylate-hydroxybutyrate cycle	6,0	C00091	Succinyl-CoA	C00042	Succinate
succinyl-CoA reductase [EC:1.2.1.76] [RN:R09280]	K15038	M00374	Dicarboxylate-hydroxybutyrate cycle	7,0	C00232	Succinate semialdehyde	C00091	Succinyl-CoA
succinyl-CoA reductase [EC:1.2.1.76] [RN:R09280]	K15017	M00374	Dicarboxylate-hydroxybutyrate cycle	7,1	C00232	Succinate semialdehyde	C00091	Succinyl-CoA
succinate semialdehyde reductase (NADPH) [EC:1.1.1.-] [RN:R09281]	K14465	M00374	Dicarboxylate-hydroxybutyrate cycle	8,0	C00989	4-Hydroxybutanoic acid	C00232	Succinate semialdehyde
4-hydroxybutyrate---CoA ligase (AMP-forming) [EC:6.2.1.40] [RN:R09279]	K14467	M00374	Dicarboxylate-hydroxybutyrate cycle	9,0	C11062	4-Hydroxybutyryl-CoA	C00989	4-Hydroxybutanoic acid
4-hydroxybutyrate---CoA ligase (AMP-forming) [EC:6.2.1.40] [RN:R09279]	K18861	M00374	Dicarboxylate-hydroxybutyrate cycle	9,1	C11062	4-Hydroxybutyryl-CoA	C00989	4-Hydroxybutanoic acid
4-hydroxybutyryl-CoA dehydratase [EC:4.2.1.120] [RN:R10782]	K14534	M00374	Dicarboxylate-hydroxybutyrate cycle	10,0	C00877	Crotonoyl-CoA	C11062	4-Hydroxybutyryl-CoA
3-hydroxybutyryl-CoA dehydratase / 3-hydroxyacyl-CoA dehydrogenase [EC:4.2.1.17 1.1.1.35] [RN:R03026 R01975]	K15016	M00374	Dicarboxylate-hydroxybutyrate cycle	11,0	C00332	Acetoacetyl-CoA	C01144	(S)-3-Hydroxybutanoyl-CoA
acetyl-CoA C-acetyltransferase [EC:2.3.1.9] [RN:R00238]	K00626	M00374	Dicarboxylate-hydroxybutyrate cycle	12,0	C00024	Acetyl-CoA	C00332	Acetoacetyl-CoA
acetyl-CoA/propionyl-CoA carboxylase [EC:6.4.1.2 6.4.1.3] [RN:R00742 R01859]	K01964	M00375	Hydroxypropionate-hydroxybutylate cycle	0,0	C00683	(S)-Methylmalonyl-CoA	C00100	Propanoyl-CoA
biotin carboxyl carrier protein [RN:R00742 R01859]	K15037	M00375	Hydroxypropionate-hydroxybutylate cycle	0,0	C00683	(S)-Methylmalonyl-CoA	C00100	Propanoyl-CoA
acetyl-CoA/propionyl-CoA carboxylase [EC:6.4.1.2 6.4.1.3] [RN:R00742 R01859]	K15036	M00375	Hydroxypropionate-hydroxybutylate cycle	0,0	C00683	(S)-Methylmalonyl-CoA	C00100	Propanoyl-CoA
malonyl-CoA reductase (NADPH) [EC:1.2.1.75] [RN:R00740]	K15017	M00375	Hydroxypropionate-hydroxybutylate cycle	1,0	C00222	3-Oxopropanoate	C00083	Malonyl-CoA
[truncated: 1,289 more rows]

## Sheet: DRAM_heatmap_modules
category	subcategory	function_name	function_ids	long_function_name	gene_symbol
CAZy	CAZy	Polyphenolics	K05909, AA1, AA2, K00422	Polyphenolics Cleavage
CAZy	CAZy	Crystalline Cellulose	GH7, GH48, AA10, AA15, AA16, AA9, AA10, AA11, AA13	Crystalline Cellulose Backbone Cleavage
CAZy	CAZy	Amorphous Cellulose	GH5, GH6, GH7, GH8, GH9, GH10, GH124, GH12, GH44, GH45	Amorphous Cellulose Backbone Cleavage
CAZy	CAZy	Amorphous Cellulose	GH94, GH1, GH2, GH3, GH5, GH9, GH16, GH116	Amorphous Cellulose Oligo Cleavage
CAZy	CAZy	Mucin	GH101	Mucin Backbone Cleavage
CAZy	CAZy	Mucin	GH27, GH129, GH112, GH109, GH31, GH36	Mucin Oligo Cleavage
CAZy	CAZy	Sulf-Polysachharides	GH111, GH16, GH82, GH150, GH79, PL29, PL30, PL33, PL8, PL12, PL13, PL15, PL21, PL6, PL37, GH56, GH86	Sulf-Polysachharides Backbone Cleavage
CAZy	CAZy	Sulf-Polysachharides	PL21, PL37, PL23, PL24, PL25, GH88, PL15, PL6, GH117	Sulf-Polysachharides Oligo Cleavage
CAZy	CAZy	Xyloglucan	GH5, GH9, GH12, GH16, GH44, GH45, GH48, GH74, AA9	Xyloglucan Backbone Cleavage (Hemicellulose)
CAZy	CAZy	Xyloglucan	GH31, GH43, GH10, GH2	Xyloglucan Oligo Cleavage (Hemicellulose)
CAZy	CAZy	Starch	AA13, GH13, GH14, GH57, GH119, GH126	Starch Backbone Cleavage
CAZy	CAZy	Starch	GH133, GH15, GH97	Starch Oligo Cleavage
CAZy	CAZy	Chitin	GH18, GH19, GH23, GH73	Chitin Backbone Cleavage
CAZy	CAZy	Chitin	GH20, GH3, GH5, GH84, GH116, AA10, AA11, AA15, CE4	Chitin Oligo Cleavage
CAZy	CAZy	Pectin	GH28, PL1, PL2, PL9, PL10, PL11, PL22, PL26, PL3, PL4	Pectin Backbone Cleavage
CAZy	CAZy	Pectin	GH78, GH106, GH138, GH139, GH143, CE8, GH105, GH4, CE12, GH2	Pectin Oligo Cleavage
CAZy	CAZy	Alpha-galactans	GH166	Alpha-galactans Backbone Cleavage
CAZy	CAZy	Alpha-galactans	GH27, GH110, GH4, GH31, GH36, GH97	Alpha-galactans Oligo Cleavage
CAZy	CAZy	Beta-galactan (pectic galactan)	GH53	Beta-galactan (pectic galactan) Backbone Cleavage
CAZy	CAZy	Beta-galactan (pectic galactan)	GH2, GH35, GH42, GH1, GH59, GH147, GH165	Beta-galactan (pectic galactan) Oligo Cleavage
CAZy	CAZy	Mixed-Linkage glucans	GH16, GH30, GH17, GH7, GH8, GH9, GH5, GH55, GH64, GH81, GH128, GH152, GH157, GH158	Mixed-Linkage glucans Backbone Cleavage (Hemicellulose)
CAZy	CAZy	Mixed-Linkage glucans	GH3, GH16, GH17, GH55, GH1	Mixed-Linkage glucans Oligo Cleavage (Hemicellulose)
CAZy	CAZy	Xylans	GH10, GH26, GH8, GH5, GH11, GH30, GH98, GH141	Xylan Backbone Cleavage (Hemicellulose)
CAZy	CAZy	Xylans	GH39, GH3, GH31, GH52, GH120, GH115, GH67	Xylan Oligo Cleavage (Hemicellulose)
CAZy	CAZy	Beta-mannan	GH113, GH134, GH26, GH5	Beta-mannan Backbone Cleavage (Hemicellulose)
CAZy	CAZy	Beta-mannan	GH26,GH130, GH113, CE2, CE17, GH2	Beta-mannan Oligo Cleavage (Hemicellulose)
CAZy	CAZy	Alpha-mannan	GH99, GH76	Alpha-mannan Backbone Cleavage (Hemicellulose)
CAZy	CAZy	Alpha-mannan	GH76, GH92, GH38, GH63, GH47, GH125, GH130	Alpha-mannan Oligo Cleavage (Hemicellulose)
CAZy	CAZy	Arabinan	GH43, GH49	Arabinan Backbone Cleavage
CAZy	CAZy	Arabinan	GH93, GH43, GH51, GH3, GH54, GH62	Arabinan Oligo Cleavage
CAZy	CAZy	Rhamnose cleavage	GH78, GH106, GH145, PL24, PL25, PL27, PL28, GH28	Rhamnose Oligo cleavage
CAZy	CAZy	Fucose Cleavage	GH107, GH139, GH141, GH151, GH29, GH95	Fucose Oligo Cleavage
CAZy	CAZy	Arabinose cleavage	GH121, GH127, GH137, GH142, GH146, GH54, GH62, GH2	Arabinose Oligo cleavage
Nitrogen metabolism	Nitrification	ammonia => nitrite	EC:1.14.99.39	ammonia monooxygenase [EC:1.14.99.39] [RN:R00148]
Nitrogen metabolism	Nitrification	Bacterial/Archaeal ammonia oxidation	K10944, K10945, K10946	amoA; Methane/ammonia monooxygenase subunit A (aka: particulate ammonia monooxygenase) [EC:1.14.99.39] [RN:R00148]	amoA
Nitrogen metabolism	Nitrification	Bacterial (aerobic-specific) ammonia oxidation	K10535	hao: Hydroxylamine dehydrogenase [EC:1.7.2.6] [RN:R10164]	hao
Nitrogen metabolism	Nitrification	Bacterial (anaerobic-specific) ammonia oxidation	K20932, K20933, K20934, K20935	hzs; Hydrazine synthase subunit (aka: hzsC) [EC:1.7.2.7] [RN:R09799]	hzs
Nitrogen metabolism	Nitrification	nitrite=> nitrate	K00370, K00371	nxrA; Nitrite oxidoreductase, alpha subunit [EC:1.7.99.-] [RN:R00978]; nxrB; Nitrite oxidoreductase, beta subunit [EC:1.7.99.-] [RN:R00978]
Nitrogen metabolism	Denitrification	nitrate => nitrite	K02567, K00370, K00371, K02568	periplasmic nitrate reductase NapA [EC:1.7.99.-] [RN:R00798] or nitrate reductase 1 NarG [EC:1.7.99.-] [RN:R00798]
Nitrogen metabolism	Denitrification	nitrite => nitric oxide	K00362, K00368, K15864	respiratory nitrite reductase [EC:1.7.1.15] [RN:R00787]
Nitrogen metabolism	Denitrification	Dissimilatory nitrite reduction to ammonia (DNRA)	K03385, K15876	nrfA; Nitrite reductase (cytochrome c-552) [EC:1.7.2.2] [RN:R05712]; nrfH; cytochrome c nitrite reductase small subunit [EC:1.7.2.2] [RN:R05712]	nrfA
Nitrogen metabolism	Denitrification	nitric oxide => nitrous oxide	K04561, K15877	nitric oxide reductase [EC:1.7.2.5] [RN:R00294]
Nitrogen metabolism	Denitrification	nitrous oxide => nitrogen	K00376	nitrous-oxide reductase [EC:1.7.2.4] [RN:R02804]
Nitrogen metabolism	Nitrogen fixation	nitrogen => ammonia	K02588, K02586	nitrogenase iron protein [RN:R05185]
Nitrogen metabolism	Nitrogen fixation	Nitrogen fixation altennative	K22896	vnfD; Vanadium-dependent nitrogenase alpha chain [EC:1.18.6.2] [RN:R12084]	vnfH
Sulfur metabolism	Sulfur metabolism	dissimilatory sulfate reduction (and oxidation) sulfate => sulfide	K11180, K11181	dissimilatory sulfite reductase alpha subunit [EC:1.8.99.5]	dsrA or dsrB
Sulfur metabolism	Sulfur metabolism	thiosulfate => sulfite	K08352	thiosulfate reductase / polysulfide reductase chain A [EC:1.8.5.5]	phsA, psrA
Sulfur metabolism	Sulfur metabolism	Thiosulfate oxidation by SOX complex, thiosulfate => sulfate	K17222, K17223, K17224, K17225, K22622, K17226, K17227
Sulfur metabolism	Sulfur metabolism	tetrathionate => thiosulfate	K08357		ttrA
Other Reductases	Reductases and Electron transport chain components	selenate/Chlorate reduction	K17050	selenate/chlorate reductase subunit alpha
Other Reductases	Reductases and Electron transport chain components	TMAO reductase	K07811	trimethylamine-N-oxide reductase (cytochrome c) [EC:1.7.2.3]
Other Reductases	Reductases and Electron transport chain components	mercury reduction	EC:1.16.1.1	mercury(II) reductase
Other Reductases	Reductases and Electron transport chain components	arsenate reduction, pt 1	EC:1.20.4.1	arsenate reductase (glutaredoxin); ArsC (ambiguous)
Other Reductases	Reductases and Electron transport chain components	arsenate reduction, pt 2	EC:1.20.99.1	arsenate reductase (donor); arsenate:(acceptor) oxidoreductase
Photosynthesis	Photosynthesis	Photosystem I	K02689, K02690, K02691, K02692, K02693, K02694, K08940, K08941, K08942, K08943	psaA-F; photosystem I P700 chlorophyll a apoprotein A1
Photosynthesis	Photosynthesis	Photosystem II	K02703, K02704, K02705, K02706, K02707, K02708, K08928, K08929	psbA, psbD photosystem II reaction center D1 protein [EC:1.10.3.9]	fhs (formyltetrahydrofolate (THF) synthetase)
Methanogenesis and methanotrophy	Methanogenesis and methanotrophy	Key functional gene	K00399, K00401, K00402	methyl-coenzyme M reductase [EC:2.8.4.1] [RN:R04541]	mcrA
Methanogenesis and methanotrophy	Methanogenesis and methanotrophy	acetate => methane, pt 1	K01895	acetyl-CoA synthetase [EC:6.2.1.1] [RN:R00235]
Methanogenesis and methanotrophy	Methanogenesis and methanotrophy	acetate => methane, pt 2	K00925	acetate kinase [EC:2.7.2.1] [RN:R00315]	ack
Methanogenesis and methanotrophy	Methanogenesis and methanotrophy	acetate => methane, pt 3	K00625	phosphate acetyltransferase [EC:2.3.1.8] [RN:R00230]
Methanogenesis and methanotrophy	Methanogenesis and methanotrophy	methanol => methane	K04480	mtaB; 5-hydroxybenzimidazolylcobamide Co-methyltransferase	mtaB
Methanogenesis and methanotrophy	Methanogenesis and methanotrophy	trimethylamine => dimethylamine	K14083	mttB; trimethylamine corrinoid protein Co-methyltransferase	mttB
Methanogenesis and methanotrophy	Methanogenesis and methanotrophy	dimethylamine => monomethylamine	K16178	mtbB; dimethylamine corrinoid protein Co-methyltransferase	mtbB
Methanogenesis and methanotrophy	Methanogenesis and methanotrophy	monomethylamine => ammonia	K16176	mtmB; methylamine corrinoid protein Co-methyltransferase	mtmB
Methanogenesis and methanotrophy	Methanogenesis and methanotrophy	putative but not defining CO2 => methane	K00200	formylmethanofuran dehydrogenase [EC:1.2.99.5] [RN:R03015]
Methanogenesis and methanotrophy	Methanogenesis and methanotrophy	methane => methanol, with oxygen (pmo)	K10944, K10945, K10946	pmoA; Methane/ammonia monooxygenase subunit A (aka: Particulate methane monoxygenase, or subunit Beta) [EC:1.14.18.3] [RN:R09518]	pmoA
Methanogenesis and methanotrophy	Methanogenesis and methanotrophy	methane => methanol, with oxygen (mmo)	K16157, K16158, K16159, K16160, K16161, K16162	mmoX; Methane monooxygenase component A alpha chain (aka: Soluble methane monooxygenase, or methane hydroxylase) [EC1.14.13.25] [RN:R01142]
SCFA and alcohol conversions	SCFA and alcohol conversions	pyruvate => acetyl CoA v1	K00163	pyruvate dehydrogenase E1 component [EC:1.2.4.1]
SCFA and alcohol conversions	SCFA and alcohol conversions	pyruvate => acetyl CoA v2	K00174	2-oxoglutarate/2-oxoacid ferredoxin oxidoreductase subunit alpha [EC:1.2.7.3, 1.2.7.11]
SCFA and alcohol conversions	SCFA and alcohol conversions	pyruvate => acetylCoA f+ formate v3	K00656	formate C-acetyltransferase [EC:2.3.1.54]
SCFA and alcohol conversions	SCFA and alcohol conversions	acetate, pt 1	K00625,K00925	phosphate acetyltransferase [EC:2.3.1.8] [RN:R00230], acetate kinase [EC:2.7.2.1] [RN:R00315]
SCFA and alcohol conversions	SCFA and alcohol conversions	acetate, pt 2	K01905	acetate---CoA ligase (ADP-forming) subunit alpha
SCFA and alcohol conversions	SCFA and alcohol conversions	acetate, pt 3	K01067	acetyl-CoA hydrolase [EC:3.1.2.1]
SCFA and alcohol conversions	SCFA and alcohol conversions	lactate L	K00016, K00101	L-lactate dehydrogenase [EC:1.1.1.27]; L-lactate dehydrogenase (cytochrome) [EC:1.1.2.3]
SCFA and alcohol conversions	SCFA and alcohol conversions	lactate D	K03778, K03777	D-lactate dehydrogenase [EC:1.1.1.28]; D-lactate dehydrogenase (quinone) [EC:1.1.5.12], D-lactate dehydrogenase (cytochrome) [EC:1.1.2.4], D-lactate dehydrogenase (cytochrome c-553)
SCFA and alcohol conversions	SCFA and alcohol conversions	Butyrate, pt 1	K00634	phosphate butyryltransferase [EC:2.3.1.19]
SCFA and alcohol conversions	SCFA and alcohol conversions	Butyrate, pt 2	K00929, K01896	butyrate kinase [EC:2.7.2.7], medium-chain acyl-CoA synthetase [EC:6.2.1.2]
SCFA and alcohol conversions	SCFA and alcohol conversions	Propionate, pt 1	K19697	propionate kinase [EC:2.7.2.15]
SCFA and alcohol conversions	SCFA and alcohol conversions	Propionate, pt 2	K01026	propionate CoA-transferase [EC:2.8.3.1]
SCFA and alcohol conversions	SCFA and alcohol conversions	Alcohol production	K00001, K00121, K04072, K13951, K13952, K13953, K13954, K13980, K18857	alcohol dehydrogenase [EC:1.1.1.1]
