# Supplementary material for: Growth rate is a dominant factor predicting the rhizosphere effect
Source: ISME J. 2023 Jun 15;17(9):1396–405. doi: 10.1038/s41396-023-01453-6 (PMC10432406; doi:10.1038/s41396-023-01453-6)
Supplement: Supplementary file 4 — Suplementary Table 3 [file 41396_2023_1453_MOESM4_ESM.xlsx]

## Sheet: wholw_metagenome_paired_samples
Sample accession	Run accession	Read count	Description
SAMN02202255	SRR908208	67125743	Cucumis sativus rhizosphere sample 1
SAMN02202255	SRR908211	37504055	Cucumis sativus rhizosphere sample 2
SAMN02202255	SRR908272	52329799	Cucumis sativus rhizosphere sample 3
SAMN02202255	SRR908273	30565167	Triricum aestivum (wheat) rhizosphere sample 1
SAMN02202255	SRR908275	32476625	Triricum aestivum (wheat) rhizosphere sample 2
SAMN02202255	SRR908276	43309153	Triricum aestivum (wheat) rhizosphere sample 3
SAMN02202255	SRR908279	68148408	Cucumis sativus bulk soil sample 1
SAMN02202255	SRR908281	46139033	Cucumis sativus bulk soil sample 2
SAMN02202255	SRR908290	29407987	Triricum aestivum (wheat) bulk soil sample 1
SAMN02202255	SRR908291	30895408	Triricum aestivum (wheat) bulk soil sample 2
SAMN08625972	SRR6797242	33794997	Arabidopsis thaliana Col-0 without iron root and rhizosphere Cm3-3
SAMN08625972	SRR6797249	38583665	Arabidopsis thaliana Col-0 without iron root and rhizosphere Cm3-2
SAMN08625972	SRR6797250	31708750	Arabidopsis thaliana Col-0 without iron root and rhizosphere Cm3-1
SAMN08625970	SRR6797243	32919183	Arabidopsis thaliana associated bulk unplanted soil sample B3-2
SAMN08625970	SRR6797244	33386237	Arabidopsis thaliana associated bulk unplanted soil sample B3-1
SAMN08625970	SRR6797246	26175519	Arabidopsis thaliana associated bulk unplanted soil sample B3-3
