# Supplementary material for: Growth rate is a dominant factor predicting the rhizosphere effect
Source: ISME J. 2023 Jun 15;17(9):1396–405. doi: 10.1038/s41396-023-01453-6 (PMC10432406; doi:10.1038/s41396-023-01453-6)
Supplement: Supplementary file 5 — Suplementary Table 4 [file 41396_2023_1453_MOESM5_ESM.xlsx]

## Sheet: IMGM_bins_rhizospheres
Bin ID	Metagenome Name	IMG Genome ID	Bin Quality	Bin Lineage	GTDBTK Lineage	Bin Methods	Created By	Date Added	Bin Completeness	Bin Contamination	Total Number of Bases	5s rRNA	16s rRNA	23s rRNA	tRNA Genes	Gene Count	Scaffold Count
2140918002_1	Rhizosphere and bulk soil microbial communities from the Great Lakes - Sample MSB1	2140918002	MQ	Bacteria; Actinobacteria; Actinobacteria; Actinomycetales; Micrococcaceae; Arthrobacter; Arthrobacter arilaitensis	Bacteria; Actinobacteriota; Actinobacteria; Actinomycetales; Micrococcaceae; Glutamicibacter	MetaBAT version 2.12.1, CheckM v1.0.12, GTDB database release 86, GTDB-tk version v0.2.2	IMG_PIPELINE	2019-07-09	80.57	4.53	3630985	3	0	0	40	3940	296
2162886007_5	Switchgrass rhizosphere bacterial communities from Rose Lake, Michigan, USA - RL2 v1	2162886007	MQ	Bacteria	Bacteria; Chloroflexota; Anaerolineae; Anaerolineales; envOPS12; UBA12294	MetaBAT version 2.12.1, CheckM v1.0.12, GTDB database release 86, GTDB-tk version v0.2.2	IMG_PIPELINE	2020-06-19	61.64	4.73	5252054	0	0	0	33	5777	918
2162886007_7	Switchgrass rhizosphere bacterial communities from Rose Lake, Michigan, USA - RL2 v1	2162886007	MQ	Bacteria; Proteobacteria; Deltaproteobacteria; Bdellovibrionales; Bdellovibrionaceae; Bdellovibrio; Bdellovibrio bacteriovorus	Bacteria; Bdellovibrionota; Bdellovibrionia; Bdellovibrionales; Bdellovibrionaceae; Bdellovibrio	MetaBAT version 2.12.1, CheckM v1.0.12, GTDB database release 86, GTDB-tk version v0.2.2	IMG_PIPELINE	2020-06-19	96.85	6.01	4429800	0	0	0	40	4329	58
2162886007_8	Switchgrass rhizosphere bacterial communities from Rose Lake, Michigan, USA - RL2 v1	2162886007	MQ	Bacteria; Bacteroidetes	Bacteria; Bacteroidota; Bacteroidia; Chitinophagales; Chitinophagaceae; UBA1935	MetaBAT version 2.12.1, CheckM v1.0.12, GTDB database release 86, GTDB-tk version v0.2.2	IMG_PIPELINE	2020-06-19	99.51	6.95	3563953	0	0	0	45	3360	26
2209111006_1	Arabidopsis rhizosphere microbial communities from the University of North Carolina - sample Wild type Col-0 v1	2209111006	MQ	Bacteria; Proteobacteria; Alphaproteobacteria; Rhizobiales; Xanthobacteraceae	Bacteria; Proteobacteria; Alphaproteobacteria; Rhizobiales; Xanthobacteraceae; Pseudolabrys	MetaBAT version 0.32.4, CheckM v1.0.11, GTDB database release 86, GTDB-tk version v0.1.6	IMG_PIPELINE	2018-08-15	75.95	2.06	3212423	1	0	1	36	3625	420
2209111006_2	Arabidopsis rhizosphere microbial communities from the University of North Carolina - sample Wild type Col-0 v1	2209111006	MQ	Archaea; Thaumarchaeota; Nitrososphaeria; Nitrososphaerales; Nitrososphaeraceae; Nitrososphaera; Candidatus Nitrososphaera evergladensis	Archaea; Crenarchaeota; Nitrososphaeria; Nitrososphaerales; Nitrososphaeraceae	MetaBAT version 0.32.4, CheckM v1.0.11, GTDB database release 86, GTDB-tk version v0.1.6	IMG_PIPELINE	2018-08-15	63.8	0	813234	0	1	1	17	1012	160
3300000041_1	Arabidopsis rhizosphere microbial communities from the University of North Carolina - sample from Arabidopsis cpr5 old rhizosphere	3300000041	MQ	Bacteria; Proteobacteria; Alphaproteobacteria; Rhizobiales	Bacteria; Proteobacteria; Alphaproteobacteria; Rhizobiales; Xanthobacteraceae; Pseudolabrys	MetaBAT version 0.32.4, CheckM v1.0.11, GTDB database release 86, GTDB-tk version v0.1.6	IMG_PIPELINE	2018-08-15	89.72	3.27	3744788	1	1	1	42	4153	290
3300000041_2	Arabidopsis rhizosphere microbial communities from the University of North Carolina - sample from Arabidopsis cpr5 old rhizosphere	3300000041	MQ		Archaea; Crenarchaeota; Nitrososphaeria; Nitrososphaerales; Nitrososphaeraceae	MetaBAT version 0.32.4, CheckM v1.0.11, GTDB database release 86, GTDB-tk version v0.1.6	IMG_PIPELINE	2018-08-15	80.91	2.91	1110478	1	0	0	21	1519	167
3300000042_1	Arabidopsis rhizosphere soil microbial communities from the University of North Carolina, USA - sample from Arabidopsis soil young	3300000042	MQ	Bacteria; Proteobacteria; Alphaproteobacteria; Rhizobiales	Bacteria; Proteobacteria; Alphaproteobacteria; Rhizobiales; Xanthobacteraceae; Pseudolabrys	MetaBAT version 0.32.4, CheckM v1.0.11, GTDB database release 86, GTDB-tk version v0.1.6	IMG_PIPELINE	2018-08-15	85.17	2.59	3776353	1	2	1	46	4293	393
3300000042_2	Arabidopsis rhizosphere soil microbial communities from the University of North Carolina, USA - sample from Arabidopsis soil young	3300000042	MQ		Archaea; Crenarchaeota; Nitrososphaeria; Nitrososphaerales; Nitrososphaeraceae	MetaBAT version 0.32.4, CheckM v1.0.11, GTDB database release 86, GTDB-tk version v0.1.6	IMG_PIPELINE	2018-08-15	90.83	4.85	1536470	1	1	1	27	2069	194
3300000043_1	Arabidopsis rhizosphere microbial communities from the University of North Carolina - sample from Arabidopsis cpr5 young rhizosphere	3300000043	MQ	Bacteria; Proteobacteria; Alphaproteobacteria; Rhizobiales	Bacteria; Proteobacteria; Alphaproteobacteria; Rhizobiales; Xanthobacteraceae; Pseudolabrys	MetaBAT version 0.32.4, CheckM v1.0.11, GTDB database release 86, GTDB-tk version v0.1.6	IMG_PIPELINE	2018-08-15	86.68	3.69	3716017	1	0	1	41	4176	362
3300000044_1	Arabidopsis rhizosphere microbial communities from the University of North Carolina, USA - sample from Arabidopsis soil old	3300000044	HQ	Bacteria; Proteobacteria; Alphaproteobacteria; Rhizobiales	Bacteria; Proteobacteria; Alphaproteobacteria; Rhizobiales; Xanthobacteraceae; Pseudolabrys	MetaBAT version 0.32.4, CheckM v1.0.11, GTDB database release 86, GTDB-tk version v0.1.6	IMG_PIPELINE	2018-08-15	91.57	4.93	4200256	1	1	1	50	4666	312
3300000044_2	Arabidopsis rhizosphere microbial communities from the University of North Carolina, USA - sample from Arabidopsis soil old	3300000044	MQ		Archaea; Crenarchaeota; Nitrososphaeria; Nitrososphaerales; Nitrososphaeraceae	MetaBAT version 0.32.4, CheckM v1.0.11, GTDB database release 86, GTDB-tk version v0.1.6	IMG_PIPELINE	2018-08-15	70.53	6.8	1458746	1	0	1	22	2034	266
3300000045_2	Arabidopsis rhizosphere microbial communities from the University of North Carolina - sample from Arabidopsis Col-0 old rhizosphere	3300000045	MQ		Archaea; Crenarchaeota; Nitrososphaeria; Nitrososphaerales; Nitrososphaeraceae; UBA11057	MetaBAT version 0.32.4, CheckM v1.0.11, GTDB database release 86, GTDB-tk version v0.1.6	IMG_PIPELINE	2018-08-15	67.61	0.97	1195918	1	0	0	25	1621	206
3300000532_1	Quercus rhizosphere microbial communities from Sierra Nevada National Park, Granada, Spain - CNA_Illumina_Assembled	3300000532	MQ	Bacteria	Bacteria; Acidobacteriota; Blastocatellia; Pyrinomonadales; Pyrinomonadaceae	MetaBAT version 2.12.1, CheckM v1.0.12, GTDB database release 86, GTDB-tk version v0.2.2	IMG_PIPELINE	2020-04-03	53.15	0	3180743	0	0	0	22	3107	649
3300000545_1	Quercus rhizosphere microbial communities from Sierra Nevada National Park, Granada, Spain - CNX_Illumina_Assembled	3300000545	HQ	Bacteria	Bacteria; Verrucomicrobiota; Verrucomicrobiae; Chthoniobacterales; UBA10450	MetaBAT version 2.12.1, CheckM v1.0.12, GTDB database release 86, GTDB-tk version v0.2.2	IMG_PIPELINE	2019-12-13	97.18	4.39	4300136	1	1	1	48	4188	316
3300000546_2	Quercus rhizosphere microbial communities from Sierra Nevada National Park, Granada, Spain - LJN_Illumina_Assembled	3300000546	MQ	Bacteria; Acidobacteria; Acidobacteriia; Acidobacteriales	Bacteria; Acidobacteriota; Acidobacteriae; Acidobacteriales; Acidobacteriaceae; KBS-83	MetaBAT version 2.12.1, CheckM v1.0.12, GTDB database release 86, GTDB-tk version v0.2.2	IMG_PIPELINE	2019-12-13	65.85	1.72	2539180	0	0	0	15	2623	445
3300000549_1	Quercus rhizosphere microbial communities from Sierra Nevada National Park, Granada, Spain - LJQ_Illumina_Assembled	3300000549	MQ	Bacteria	Bacteria; Acidobacteriota; Blastocatellia; Pyrinomonadales; Pyrinomonadaceae	MetaBAT version 2.12.1, CheckM v1.0.12, GTDB database release 86, GTDB-tk version v0.2.2	IMG_PIPELINE	2020-01-07	90.6	4.37	4635303	0	1	0	42	4571	493
3300000652_1	Arabidopsis rhizosphere microbial communities from the University of North Carolina - sample from Col-0 young rhizosphere DNA	3300000652	MQ	Bacteria; Proteobacteria; Alphaproteobacteria; Rhizobiales; Bradyrhizobiaceae	Bacteria; Proteobacteria; Alphaproteobacteria; Rhizobiales; Xanthobacteraceae; Pseudolabrys	MetaBAT version 0.32.4, CheckM v1.0.11, GTDB database release 86, GTDB-tk version v0.1.6	IMG_PIPELINE	2018-08-15	92.3	5.65	4234523	1	0	1	50	4782	378
3300000652_2	Arabidopsis rhizosphere microbial communities from the University of North Carolina - sample from Col-0 young rhizosphere DNA	3300000652	MQ		Archaea; Crenarchaeota; Nitrososphaeria; Nitrososphaerales; Nitrososphaeraceae	MetaBAT version 0.32.4, CheckM v1.0.11, GTDB database release 86, GTDB-tk version v0.1.6	IMG_PIPELINE	2018-08-15	93.13	4.37	2264066	1	0	1	35	3136	328
3300001915_4	Corn rhizosphere microbial communities from Kellogg Biological Station, Michigan, USA - C7	3300001915	MQ	Bacteria; Bacteroidetes; Flavobacteriia; Flavobacteriales; Flavobacteriaceae; Chryseobacterium; Chryseobacterium gleum	Bacteria; Bacteroidota; Bacteroidia; Flavobacteriales; Weeksellaceae; Chryseobacterium	MetaBAT version 0.32.4, CheckM v1.0.11, GTDB database release 86, GTDB-tk version v0.1.6	IMG_PIPELINE	2018-08-15	57.09	1	2215501	1	0	0	31	2450	399
3300001915_5	Corn rhizosphere microbial communities from Kellogg Biological Station, Michigan, USA - C7	3300001915	MQ		Bacteria; Patescibacteria; Saccharimonadia; Saccharimonadales; UBA4665	MetaBAT version 0.32.4, CheckM v1.0.11, GTDB database release 86, GTDB-tk version v0.1.6	IMG_PIPELINE	2018-08-15	58.77	1.79	1584366	1	1	1	46	1923	187
3300001977_3	Miscanthus rhizosphere microbial communities from Kellogg Biological Station, Michigan, USA - M5	3300001977	MQ	Bacteria; Proteobacteria; Alphaproteobacteria; Rhizobiales	Bacteria; Proteobacteria; Alphaproteobacteria; Rhizobiales; Xanthobacteraceae; Pseudolabrys	MetaBAT version 0.32.4, CheckM v1.0.11, GTDB database release 86, GTDB-tk version v0.1.6	IMG_PIPELINE	2018-08-15	52.32	8.5	2406361	0	1	0	29	2900	488
3300001979_4	Corn rhizosphere microbial communities from Kellogg Biological Station, Michigan, USA - C6	3300001979	MQ	Bacteria; Bacteroidetes; Sphingobacteriia; Sphingobacteriales; unclassified	Bacteria; Bacteroidota; Bacteroidia; Chitinophagales; Chitinophagaceae; Chitinophaga	MetaBAT version 0.32.4, CheckM v1.0.11, GTDB database release 86, GTDB-tk version v0.1.6	IMG_PIPELINE	2018-08-15	87.6	2.34	6567513	1	0	0	48	6231	1001
3300001989_3	Corn rhizosphere microbial communities from Kellogg Biological Station, Michigan, USA - C5	3300001989	MQ	Bacteria; Bacteroidetes; Sphingobacteriia; Sphingobacteriales; unclassified	Bacteria; Bacteroidota; Bacteroidia; Chitinophagales; Chitinophagaceae; Chitinophaga	MetaBAT version 0.32.4, CheckM v1.0.11, GTDB database release 86, GTDB-tk version v0.1.6	IMG_PIPELINE	2018-08-15	81.45	3.05	6049902	0	0	0	57	5897	905
3300001989_5	Corn rhizosphere microbial communities from Kellogg Biological Station, Michigan, USA - C5	3300001989	MQ	Bacteria; Proteobacteria; Gammaproteobacteria; Enterobacteriales; Enterobacteriaceae; Pantoea; Pantoea ananatis	Bacteria; Proteobacteria; Gammaproteobacteria; Enterobacterales; Enterobacteriaceae; Pantoea; Pantoea ananatis	MetaBAT version 0.32.4, CheckM v1.0.11, GTDB database release 86, GTDB-tk version v0.1.6	IMG_PIPELINE	2018-08-15	91.67	3.79	4259410	3	1	0	63	4541	399
3300001989_9	Corn rhizosphere microbial communities from Kellogg Biological Station, Michigan, USA - C5	3300001989	MQ		Bacteria; Patescibacteria; Saccharimonadia; Saccharimonadales; Saccharimonadaceae; Saccharimonas	MetaBAT version 0.32.4, CheckM v1.0.11, GTDB database release 86, GTDB-tk version v0.1.6	IMG_PIPELINE	2018-08-15	70.41	5.39	835975	0	1	0	27	1043	119
3300001990_4	Corn rhizosphere microbial communities from Kellogg Biological Station, Michigan, USA - C3	3300001990	MQ	Bacteria; Proteobacteria; Gammaproteobacteria; Xanthomonadales; Xanthomonadaceae; Rhodanobacter	Bacteria; Proteobacteria; Gammaproteobacteria; Xanthomonadales; Rhodanobacteraceae; Dyella; Dyella marensis	MetaBAT version 0.32.4, CheckM v1.0.11, GTDB database release 86, GTDB-tk version v0.1.6	IMG_PIPELINE	2018-08-15	63.43	7.26	2963567	0	0	0	15	2946	566
3300001990_6	Corn rhizosphere microbial communities from Kellogg Biological Station, Michigan, USA - C3	3300001990	MQ		Bacteria; Patescibacteria; Saccharimonadia; Saccharimonadales; UBA4665	MetaBAT version 0.32.4, CheckM v1.0.11, GTDB database release 86, GTDB-tk version v0.1.6	IMG_PIPELINE	2018-08-15	67.24	0	1545696	1	0	1	43	1738	59
3300001990_7	Corn rhizosphere microbial communities from Kellogg Biological Station, Michigan, USA - C3	3300001990	MQ		Bacteria; Patescibacteria; Saccharimonadia; Saccharimonadales; Saccharimonadaceae; Saccharimonas	MetaBAT version 0.32.4, CheckM v1.0.11, GTDB database release 86, GTDB-tk version v0.1.6	IMG_PIPELINE	2018-08-15	54.13	0.28	779593	0	0	0	34	939	82
3300002067_12	Corn rhizosphere microbial communities from Kellogg Biological Station, Michigan, USA - C1	3300002067	MQ		Bacteria; Patescibacteria; Saccharimonadia; Saccharimonadales; UBA4665	MetaBAT version 0.32.4, CheckM v1.0.11, GTDB database release 86, GTDB-tk version v0.1.6	IMG_PIPELINE	2018-08-15	70.3	0	1481452	1	1	1	42	1612	50
3300002067_3	Corn rhizosphere microbial communities from Kellogg Biological Station, Michigan, USA - C1	3300002067	MQ	Bacteria; Bacteroidetes; Sphingobacteriia; Sphingobacteriales; Sphingobacteriaceae	Bacteria; Bacteroidota; Bacteroidia; Sphingobacteriales; Sphingobacteriaceae; Mucilaginibacter	MetaBAT version 0.32.4, CheckM v1.0.11, GTDB database release 86, GTDB-tk version v0.1.6	IMG_PIPELINE	2018-08-15	96.98	3.73	6529771	3	0	1	51	5974	46
3300002067_6	Corn rhizosphere microbial communities from Kellogg Biological Station, Michigan, USA - C1	3300002067	MQ	Bacteria; Proteobacteria; Gammaproteobacteria; Xanthomonadales; Xanthomonadaceae	Bacteria; Proteobacteria; Gammaproteobacteria; Xanthomonadales; Rhodanobacteraceae; Dyella	MetaBAT version 0.32.4, CheckM v1.0.11, GTDB database release 86, GTDB-tk version v0.1.6	IMG_PIPELINE	2018-08-15	60.97	9.12	4117736	0	1	0	29	4427	695
3300002073_1	Miscanthus rhizosphere microbial communities from Kellogg Biological Station, Michigan, USA - M4	3300002073	MQ	Bacteria; Proteobacteria; Alphaproteobacteria; Rhizobiales	Bacteria; Proteobacteria; Alphaproteobacteria; Rhizobiales; Xanthobacteraceae; Pseudolabrys	MetaBAT version 2.12.1, CheckM v1.0.12, GTDB database release 86, GTDB-tk version v0.2.2	IMG_PIPELINE	2020-07-07	52.4	3	2306397	0	0	0	18	2794	473
3300002074_1	Switchgrass rhizosphere microbial communities from Kellogg Biological Station, Michigan, USA - S1	3300002074	HQ	Bacteria	Bacteria; Acidobacteriota; Blastocatellia; Pyrinomonadales; Pyrinomonadaceae; UBA11740	MetaBAT version 0.32.4, CheckM v1.0.11, GTDB database release 86, GTDB-tk version v0.1.6	IMG_PIPELINE	2018-08-15	97.44	4.84	5043557	1	1	1	74	4670	69
3300002075_12	Corn rhizosphere microbial communities from Kellogg Biological Station, Michigan, USA - C4	3300002075	MQ		Bacteria; Patescibacteria; Saccharimonadia; Saccharimonadales; Saccharimonadaceae	MetaBAT version 0.32.4, CheckM v1.0.11, GTDB database release 86, GTDB-tk version v0.1.6	IMG_PIPELINE	2018-08-15	62.93	0	628416	0	0	0	29	766	84
3300002075_3	Corn rhizosphere microbial communities from Kellogg Biological Station, Michigan, USA - C4	3300002075	MQ	Bacteria; Proteobacteria; Gammaproteobacteria; Xanthomonadales; Xanthomonadaceae	Bacteria; Proteobacteria; Gammaproteobacteria; Xanthomonadales; Rhodanobacteraceae; Luteibacter	MetaBAT version 0.32.4, CheckM v1.0.11, GTDB database release 86, GTDB-tk version v0.1.6	IMG_PIPELINE	2018-08-15	55.17	0	3256849	0	0	0	26	3298	448
3300002075_4	Corn rhizosphere microbial communities from Kellogg Biological Station, Michigan, USA - C4	3300002075	MQ	Bacteria; Proteobacteria; Betaproteobacteria; Burkholderiales; Burkholderiaceae; Burkholderia; Burkholderia sp. URHA0054	Bacteria; Proteobacteria; Gammaproteobacteria; Betaproteobacteriales; Burkholderiaceae; Paraburkholderia; Paraburkholderia graminis	MetaBAT version 0.32.4, CheckM v1.0.11, GTDB database release 86, GTDB-tk version v0.1.6	IMG_PIPELINE	2018-08-15	50.54	1.05	2235324	0	1	0	21	2432	419
3300002075_5	Corn rhizosphere microbial communities from Kellogg Biological Station, Michigan, USA - C4	3300002075	MQ	Bacteria; Proteobacteria; Alphaproteobacteria; Sphingomonadales; Sphingomonadaceae; Sphingobium; Sphingobium japonicum	Bacteria; Proteobacteria; Alphaproteobacteria; Sphingomonadales; Sphingomonadaceae; Sphingobium	MetaBAT version 0.32.4, CheckM v1.0.11, GTDB database release 86, GTDB-tk version v0.1.6	IMG_PIPELINE	2018-08-15	53.75	1.37	2022339	0	0	0	15	2313	375
3300002126_1	Switchgrass rhizosphere microbial communities from Kellogg Biological Station, Michigan, USA, with PhiX - S5	3300002126	MQ	Bacteria; Proteobacteria; Alphaproteobacteria; Rhizobiales	Bacteria; Proteobacteria; Alphaproteobacteria; Rhizobiales; Xanthobacteraceae; Pseudolabrys	MetaBAT version 2.12.1, CheckM v1.0.12, GTDB database release 86, GTDB-tk version v0.2.2	IMG_PIPELINE	2020-07-07	64.66	5.08	2654046	0	0	0	29	3164	486
3300002155_1	Miscanthus rhizosphere microbial communities from Kellogg Biological Station, Michigan, USA, with PhiX- M7	3300002155	MQ	Bacteria; Verrucomicrobia	Bacteria; Verrucomicrobiota; Verrucomicrobiae; Chthoniobacterales; Terrimicrobiaceae	MetaBAT version 0.32.4, CheckM v1.0.11, GTDB database release 86, GTDB-tk version v0.1.6	IMG_PIPELINE	2018-08-15	95.78	2.25	3190635	0	1	0	45	3194	304
3300002239_2	Switchgrass rhizosphere microbial communities from Kellogg Biological Station, Michigan, USA, with PhiX - S2	3300002239	MQ	Bacteria; Proteobacteria; Alphaproteobacteria	Bacteria; Proteobacteria; Alphaproteobacteria; Sphingomonadales; Sphingomonadaceae	MetaBAT version 0.32.4, CheckM v1.0.11, GTDB database release 86, GTDB-tk version v0.1.6	IMG_PIPELINE	2018-08-15	96.46	6.18	3696873	0	1	0	46	3908	83
3300002239_5	Switchgrass rhizosphere microbial communities from Kellogg Biological Station, Michigan, USA, with PhiX - S2	3300002239	MQ	Bacteria; Actinobacteria; Actinobacteria; Solirubrobacterales	Bacteria; Actinobacteriota; Thermoleophilia; Solirubrobacterales; 70-9; 70-9	MetaBAT version 0.32.4, CheckM v1.0.11, GTDB database release 86, GTDB-tk version v0.1.6	IMG_PIPELINE	2018-08-15	60.89	1.98	1048091	1	1	1	20	1207	166
3300002244_4	Miscanthus rhizosphere microbial communities from Kellogg Biological Station, Michigan, USA - M1	3300002244	MQ		Bacteria; Patescibacteria; Saccharimonadia; Saccharimonadales; UBA4665	MetaBAT version 0.32.4, CheckM v1.0.11, GTDB database release 86, GTDB-tk version v0.1.6	IMG_PIPELINE	2018-08-15	66.2	1.11	1280345	0	0	0	42	1472	78
3300002459_2	Switchgrass rhizosphere microbial communities from Kellogg Biological Station, Michigan, USA - S6	3300002459	MQ	Bacteria	Bacteria; Acidobacteriota; Blastocatellia; Pyrinomonadales; Pyrinomonadaceae	MetaBAT version 0.32.4, CheckM v1.0.11, GTDB database release 86, GTDB-tk version v0.1.6	IMG_PIPELINE	2018-08-15	85.47	5.3	6017357	1	1	1	64	5136	120
3300002459_3	Switchgrass rhizosphere microbial communities from Kellogg Biological Station, Michigan, USA - S6	3300002459	MQ	Bacteria; Bacteroidetes; Sphingobacteriia; Sphingobacteriales; unclassified	Bacteria; Bacteroidota; Bacteroidia; Chitinophagales; Chitinophagaceae; UTBCD1	MetaBAT version 0.32.4, CheckM v1.0.11, GTDB database release 86, GTDB-tk version v0.1.6	IMG_PIPELINE	2018-08-15	66.28	3.99	3249606	0	1	0	40	3318	591
3300002459_4	Switchgrass rhizosphere microbial communities from Kellogg Biological Station, Michigan, USA - S6	3300002459	MQ	Bacteria; Actinobacteria; Actinobacteria	Bacteria; Actinobacteriota; UBA4738; UBA4738; 9FT-COMBO-70-19	MetaBAT version 0.32.4, CheckM v1.0.11, GTDB database release 86, GTDB-tk version v0.1.6	IMG_PIPELINE	2018-08-15	71.01	9.05	2733153	0	0	0	49	3156	324
3300003203_3	Tabebuia heterophylla rhizosphere microbial communities from the University of Puerto Rico - S4T2R2	3300003203	MQ	Bacteria; Proteobacteria; Alphaproteobacteria; Rhodospirillales	Bacteria; Proteobacteria; Alphaproteobacteria; Acetobacterales; Acetobacteraceae; Ga0074136	MetaBAT version 2.12.1, CheckM v1.0.12, GTDB database release 86, GTDB-tk version v0.2.2	IMG_PIPELINE	2020-07-07	84.07	9.45	5529864	0	0	0	43	5418	505
3300003203_4	Tabebuia heterophylla rhizosphere microbial communities from the University of Puerto Rico - S4T2R2	3300003203	MQ	Bacteria; Bacteroidetes; Sphingobacteriia; Sphingobacteriales	Bacteria; Bacteroidota; Bacteroidia; Chitinophagales; Chitinophagaceae; Parafilimonas	MetaBAT version 2.12.1, CheckM v1.0.12, GTDB database release 86, GTDB-tk version v0.2.2	IMG_PIPELINE	2020-07-07	72.7	2.5	4919133	1	0	1	69	5202	714
3300003203_5	Tabebuia heterophylla rhizosphere microbial communities from the University of Puerto Rico - S4T2R2	3300003203	MQ	Bacteria	Bacteria; Acidobacteriota; Blastocatellia; Pyrinomonadales; Pyrinomonadaceae	MetaBAT version 2.12.1, CheckM v1.0.12, GTDB database release 86, GTDB-tk version v0.2.2	IMG_PIPELINE	2020-07-07	58.93	6.97	4678799	0	0	0	47	4527	872
3300003203_6	Tabebuia heterophylla rhizosphere microbial communities from the University of Puerto Rico - S4T2R2	3300003203	MQ	Bacteria	Bacteria; Chloroflexota; Anaerolineae; Anaerolineales; envOPS12; UBA12294	MetaBAT version 2.12.1, CheckM v1.0.12, GTDB database release 86, GTDB-tk version v0.2.2	IMG_PIPELINE	2020-07-07	72.93	8.73	3965183	1	1	0	30	4508	709
3300003349_1	Arabidopsis thaliana rhizosphere microbial communities from the Joint Genome Institute, USA, that affect carbon cycling - Endophyte Co-N S PM	3300003349	MQ		Archaea; Crenarchaeota; Nitrososphaeria; Nitrososphaerales; Nitrososphaeraceae	MetaBAT version 2.12.1, CheckM v1.0.12, GTDB database release 86, GTDB-tk version v0.2.2	IMG_PIPELINE	2020-07-07	71.94	1.05	1055893	0	0	1	19	1342	193
3300003371_1	Arabidopsis thaliana rhizosphere microbial communities from the Joint Genome Institute, USA, that affect carbon cycling - Inoculated plant M3 S PM	3300003371	MQ		Archaea; Crenarchaeota; Nitrososphaeria; Nitrososphaerales; Nitrososphaeraceae	MetaBAT version 2.12.1, CheckM v1.0.12, GTDB database release 86, GTDB-tk version v0.2.2	IMG_PIPELINE	2020-07-07	83.01	4.69	1438316	1	0	0	31	1919	270
3300003373_4	Tabebuia heterophylla rhizosphere microbial communities from the University of Puerto Rico - S5T2R1	3300003373	MQ		Archaea; Crenarchaeota; Nitrososphaeria; Nitrososphaerales; Nitrososphaeraceae; Nitrososphaera	MetaBAT version 2.12.1, CheckM v1.0.12, GTDB database release 86, GTDB-tk version v0.2.2	IMG_PIPELINE	2020-07-07	76.05	0.97	1123007	1	1	0	18	1605	212
3300003382_1	Arabidopsis thaliana rhizosphere microbial communities from the Joint Genome Institute, USA, that affect carbon cycling - Inoculated plant M1 S AM	3300003382	MQ		Archaea; Crenarchaeota; Nitrososphaeria; Nitrososphaerales; Nitrososphaeraceae	MetaBAT version 2.12.1, CheckM v1.0.12, GTDB database release 86, GTDB-tk version v0.2.2	IMG_PIPELINE	2020-07-07	66.06	2.91	940904	0	1	1	18	1186	176
3300003383_1	Arabidopsis thaliana rhizosphere microbial communities from the Joint Genome Institute, USA, that affect carbon cycling - Inoculated plant M2 S AM	3300003383	MQ		Archaea; Crenarchaeota; Nitrososphaeria; Nitrososphaerales; Nitrososphaeraceae	MetaBAT version 2.12.1, CheckM v1.0.12, GTDB database release 86, GTDB-tk version v0.2.2	IMG_PIPELINE	2020-07-07	72.17	5.83	1328746	1	1	1	27	1686	220
3300003392_1	Arabidopsis thaliana rhizosphere microbial communities from the Joint Genome Institute, USA, that affect carbon cycling - Inoculated plant Co PM	3300003392	MQ		Archaea; Crenarchaeota; Nitrososphaeria; Nitrososphaerales; Nitrososphaeraceae	MetaBAT version 2.12.1, CheckM v1.0.12, GTDB database release 86, GTDB-tk version v0.2.2	IMG_PIPELINE	2020-07-07	73.3	0.56	955829	1	0	0	14	1198	168
3300003396_1	Arabidopsis thaliana rhizosphere microbial communities from the Joint Genome Institute, USA, that affect carbon cycling - Inoculated plant M3 PM	3300003396	MQ		Archaea; Crenarchaeota; Nitrososphaeria; Nitrososphaerales; Nitrososphaeraceae	MetaBAT version 2.12.1, CheckM v1.0.12, GTDB database release 86, GTDB-tk version v0.2.2	IMG_PIPELINE	2020-07-07	59.14	0.49	786273	1	1	1	13	1015	144
3300003398_1	Arabidopsis thaliana rhizosphere microbial communities from the Joint Genome Institute, USA, that affect carbon cycling - Inoculated plant Co AM	3300003398	MQ		Archaea; Crenarchaeota; Nitrososphaeria; Nitrososphaerales; Nitrososphaeraceae	MetaBAT version 2.12.1, CheckM v1.0.12, GTDB database release 86, GTDB-tk version v0.2.2	IMG_PIPELINE	2020-07-07	61.61	0.97	934244	1	1	1	14	1183	176
3300003400_1	Arabidopsis thaliana rhizosphere microbial communities from the Joint Genome Institute, USA, that affect carbon cycling - Inoculated plant M1 AM	3300003400	MQ		Archaea; Crenarchaeota; Nitrososphaeria; Nitrososphaerales; Nitrososphaeraceae	MetaBAT version 2.12.1, CheckM v1.0.12, GTDB database release 86, GTDB-tk version v0.2.2	IMG_PIPELINE	2020-07-07	54.74	2.75	864471	0	1	2	13	1119	170
3300003504_1	Arabidopsis thaliana rhizosphere microbial communities from the Joint Genome Institute, USA, that affect carbon cycling - Inoculated plant Co S AM	3300003504	MQ		Archaea; Crenarchaeota; Nitrososphaeria; Nitrososphaerales; Nitrososphaeraceae	MetaBAT version 2.12.1, CheckM v1.0.12, GTDB database release 86, GTDB-tk version v0.2.2	IMG_PIPELINE	2020-07-21	50.04	0	717398	0	1	1	13	908	147
3300003856_4	Agave microbial communities from Guanajuato, Mexico - At.Am.rz	3300003856	MQ	Bacteria; Proteobacteria; Gammaproteobacteria; Xanthomonadales; Xanthomonadaceae; Xanthomonas; Xanthomonas translucens	Bacteria; Proteobacteria; Gammaproteobacteria; Xanthomonadales; Xanthomonadaceae; Xanthomonas_A	MetaBAT version 2.12.1, CheckM v1.0.12, GTDB database release 86, GTDB-tk version v0.2.2	IMG_PIPELINE	2020-07-08	99.35	0.07	5100186	0	0	0	52	4478	51
3300003856_6	Agave microbial communities from Guanajuato, Mexico - At.Am.rz	3300003856	MQ	Bacteria; Proteobacteria; Betaproteobacteria; Burkholderiales; Burkholderiaceae; Burkholderia; Burkholderia cenocepacia	Bacteria; Proteobacteria; Gammaproteobacteria; Betaproteobacteriales; Burkholderiaceae; Burkholderia; Burkholderia cenocepacia_B	MetaBAT version 2.12.1, CheckM v1.0.12, GTDB database release 86, GTDB-tk version v0.2.2	IMG_PIPELINE	2020-07-08	51.73	1.41	2831059	0	0	0	21	3082	548
3300003856_8	Agave microbial communities from Guanajuato, Mexico - At.Am.rz	3300003856	MQ	Bacteria; Proteobacteria; Gammaproteobacteria; Pseudomonadales; Moraxellaceae; Acinetobacter	Bacteria; Proteobacteria; Gammaproteobacteria; Pseudomonadales; Moraxellaceae; Acinetobacter; Acinetobacter oleivorans	MetaBAT version 2.12.1, CheckM v1.0.12, GTDB database release 86, GTDB-tk version v0.2.2	IMG_PIPELINE	2020-07-08	58.38	0	1894140	4	0	1	45	1872	13
3300003911_2	Tabebuia heterophylla rhizosphere microbial communities from the University of Puerto Rico - S3T2R1	3300003911	MQ	Bacteria	Bacteria; Entotheonellota; Entotheonellia; Entotheonellales; Entotheonellaceae	MetaBAT version 2.12.1, CheckM v1.0.12, GTDB database release 86, GTDB-tk version v0.2.2	IMG_PIPELINE	2020-07-08	71.44	3.42	3060596	0	0	0	26	3316	633
3300003911_3	Tabebuia heterophylla rhizosphere microbial communities from the University of Puerto Rico - S3T2R1	3300003911	MQ		Archaea; Crenarchaeota; Nitrososphaeria; Nitrososphaerales; Nitrososphaeraceae	MetaBAT version 2.12.1, CheckM v1.0.12, GTDB database release 86, GTDB-tk version v0.2.2	IMG_PIPELINE	2020-07-08	77.02	5.18	1556325	1	0	1	33	1961	263
3300005272_1	Switchgrass rhizosphere microbial communities from Buena Vista Grasslands Wildlife Area, Michigan, USA - BV2.1 v1	3300005272	MQ	Bacteria; Proteobacteria; Gammaproteobacteria; Pseudomonadales; Moraxellaceae; Acinetobacter; Acinetobacter calcoaceticus	Bacteria; Proteobacteria; Gammaproteobacteria; Pseudomonadales; Moraxellaceae; Acinetobacter	MetaBAT version 0.32.4, CheckM v1.0.11, GTDB database release 86, GTDB-tk version v0.1.6	IMG_PIPELINE	2018-08-15	97.3	0.27	3702354	0	2	0	26	3864	215
3300005288_13	Miscanthus rhizosphere microbial communities from Kellogg Biological Station, MSU, sample Rhizosphere Soil Replicate 2: eDNA_1 v2	3300005288	MQ	Bacteria; Proteobacteria; Gammaproteobacteria; Alteromonadales; Shewanellaceae; Shewanella; Shewanella baltica	Bacteria; Proteobacteria; Gammaproteobacteria; Enterobacterales; Shewanellaceae; Shewanella; Shewanella baltica	MetaBAT version 0.32.4, CheckM v1.0.11, GTDB database release 86, GTDB-tk version v0.1.6	IMG_PIPELINE	2018-08-15	58.56	0.21	2771663	1	1	0	37	2808	506
3300005288_3	Miscanthus rhizosphere microbial communities from Kellogg Biological Station, MSU, sample Rhizosphere Soil Replicate 2: eDNA_1 v2	3300005288	MQ	Bacteria	Bacteria; Acidobacteriota; Blastocatellia; Pyrinomonadales; Pyrinomonadaceae	MetaBAT version 0.32.4, CheckM v1.0.11, GTDB database release 86, GTDB-tk version v0.1.6	IMG_PIPELINE	2018-08-15	97.38	6.41	7229005	1	1	1	67	6027	150
3300005288_4	Miscanthus rhizosphere microbial communities from Kellogg Biological Station, MSU, sample Rhizosphere Soil Replicate 2: eDNA_1 v2	3300005288	MQ	Bacteria; Proteobacteria; Gammaproteobacteria; Pseudomonadales; Pseudomonadaceae; Pseudomonas; Pseudomonas brassicacearum	Bacteria; Proteobacteria; Gammaproteobacteria; Pseudomonadales; Pseudomonadaceae; Pseudomonas_E	MetaBAT version 0.32.4, CheckM v1.0.11, GTDB database release 86, GTDB-tk version v0.1.6	IMG_PIPELINE	2018-08-15	51.23	4.39	6630530	3	0	0	44	6332	665
3300005288_8	Miscanthus rhizosphere microbial communities from Kellogg Biological Station, MSU, sample Rhizosphere Soil Replicate 2: eDNA_1 v2	3300005288	MQ	Bacteria; Bacteroidetes; Sphingobacteriia; Sphingobacteriales; Sphingobacteriaceae; Pedobacter; Pedobacter sp. V48	Bacteria; Bacteroidota; Bacteroidia; Sphingobacteriales; Sphingobacteriaceae; Pedobacter	MetaBAT version 0.32.4, CheckM v1.0.11, GTDB database release 86, GTDB-tk version v0.1.6	IMG_PIPELINE	2018-08-15	86.54	2.27	4855157	2	0	0	33	4434	387
3300005288_9	Miscanthus rhizosphere microbial communities from Kellogg Biological Station, MSU, sample Rhizosphere Soil Replicate 2: eDNA_1 v2	3300005288	MQ	Bacteria; Bacteroidetes; Sphingobacteriia; Sphingobacteriales; Sphingobacteriaceae; Pedobacter	Bacteria; Bacteroidota; Bacteroidia; Sphingobacteriales; Sphingobacteriaceae; Pedobacter	MetaBAT version 0.32.4, CheckM v1.0.11, GTDB database release 86, GTDB-tk version v0.1.6	IMG_PIPELINE	2018-08-15	50.86	6.9	4130771	0	0	0	33	4114	664
3300005289_11	Switchgrass rhizosphere bacterial communities from Rose Lake, Michigan, USA - RL2 v2	3300005289	MQ	Bacteria; Proteobacteria; Gammaproteobacteria; Enterobacterales; Enterobacteriaceae; Enterobacter; Enterobacter cloacae	Bacteria; Proteobacteria; Gammaproteobacteria; Enterobacterales; Enterobacteriaceae; Enterobacter; Enterobacter cloacae_A	MetaBAT version 0.32.4, CheckM v1.0.11, GTDB database release 86, GTDB-tk version v0.1.6	IMG_PIPELINE	2018-08-15	68.58	0	4415273	6	1	0	65	4334	233
3300005289_13	Switchgrass rhizosphere bacterial communities from Rose Lake, Michigan, USA - RL2 v2	3300005289	HQ	Bacteria; Proteobacteria; Deltaproteobacteria; Bdellovibrionales; Bdellovibrionaceae; Bdellovibrio; Bdellovibrio bacteriovorus	Bacteria; Bdellovibrionota; Bdellovibrionia; Bdellovibrionales; Bdellovibrionaceae; Bdellovibrio	MetaBAT version 0.32.4, CheckM v1.0.11, GTDB database release 86, GTDB-tk version v0.1.6	IMG_PIPELINE	2018-08-15	98.2	0.3	4082573	2	1	1	38	3961	8
3300005289_14	Switchgrass rhizosphere bacterial communities from Rose Lake, Michigan, USA - RL2 v2	3300005289	MQ	Bacteria; Proteobacteria; Gammaproteobacteria; Xanthomonadales; Xanthomonadaceae; Xanthomonas	Bacteria; Proteobacteria; Gammaproteobacteria; Xanthomonadales; Xanthomonadaceae; Xanthomonas_A	MetaBAT version 0.32.4, CheckM v1.0.11, GTDB database release 86, GTDB-tk version v0.1.6	IMG_PIPELINE	2018-08-15	78.07	1.72	4021928	2	1	0	47	3865	542
3300005289_15	Switchgrass rhizosphere bacterial communities from Rose Lake, Michigan, USA - RL2 v2	3300005289	MQ	Bacteria	Bacteria; Acidobacteriota; Blastocatellia; Pyrinomonadales; Pyrinomonadaceae	MetaBAT version 0.32.4, CheckM v1.0.11, GTDB database release 86, GTDB-tk version v0.1.6	IMG_PIPELINE	2018-08-15	57.33	2.94	3978737	0	0	0	42	3771	724
3300005289_16	Switchgrass rhizosphere bacterial communities from Rose Lake, Michigan, USA - RL2 v2	3300005289	MQ	Bacteria; Proteobacteria; Gammaproteobacteria; Enterobacterales; Enterobacteriaceae; Enterobacter	Bacteria; Proteobacteria; Gammaproteobacteria; Enterobacterales; Enterobacteriaceae; Lelliottia; Lelliottia lapagei	MetaBAT version 0.32.4, CheckM v1.0.11, GTDB database release 86, GTDB-tk version v0.1.6	IMG_PIPELINE	2018-08-15	58.57	0	3788775	2	1	0	50	3861	447
3300005289_17	Switchgrass rhizosphere bacterial communities from Rose Lake, Michigan, USA - RL2 v2	3300005289	HQ	Bacteria; Bacteroidetes	Bacteria; Bacteroidota; Bacteroidia; Chitinophagales; Chitinophagaceae; UBA1935	MetaBAT version 0.32.4, CheckM v1.0.11, GTDB database release 86, GTDB-tk version v0.1.6	IMG_PIPELINE	2018-08-15	99.51	0.99	3432319	2	1	1	39	3220	11
3300005289_18	Switchgrass rhizosphere bacterial communities from Rose Lake, Michigan, USA - RL2 v2	3300005289	MQ	Bacteria; Proteobacteria; Gammaproteobacteria; Xanthomonadales; Xanthomonadaceae; Pseudoxanthomonas	Bacteria; Proteobacteria; Gammaproteobacteria; Xanthomonadales; Xanthomonadaceae; Pseudoxanthomonas_A	MetaBAT version 0.32.4, CheckM v1.0.11, GTDB database release 86, GTDB-tk version v0.1.6	IMG_PIPELINE	2018-08-15	79.16	3.2	3217045	1	0	0	41	3261	325
3300005289_19	Switchgrass rhizosphere bacterial communities from Rose Lake, Michigan, USA - RL2 v2	3300005289	MQ	Bacteria; Proteobacteria; Gammaproteobacteria	Bacteria; Proteobacteria; Gammaproteobacteria; Steroidobacterales; Steroidobacteraceae	MetaBAT version 0.32.4, CheckM v1.0.11, GTDB database release 86, GTDB-tk version v0.1.6	IMG_PIPELINE	2018-08-15	76.59	1.77	3207737	1	0	1	31	3128	429
3300005289_23	Switchgrass rhizosphere bacterial communities from Rose Lake, Michigan, USA - RL2 v2	3300005289	MQ		Archaea; Crenarchaeota; Nitrososphaeria; Nitrososphaerales; Nitrososphaeraceae; UBA10452	MetaBAT version 0.32.4, CheckM v1.0.11, GTDB database release 86, GTDB-tk version v0.1.6	IMG_PIPELINE	2018-08-15	63.52	3.4	2474902	0	0	1	19	3138	517
3300005289_27	Switchgrass rhizosphere bacterial communities from Rose Lake, Michigan, USA - RL2 v2	3300005289	MQ	Bacteria	Bacteria; Cyanobacteriota; Sericytochromatia; S15B-MN24; UBA4093; UBA4093	MetaBAT version 0.32.4, CheckM v1.0.11, GTDB database release 86, GTDB-tk version v0.1.6	IMG_PIPELINE	2018-08-15	59.97	0.09	2403175	1	0	0	25	2563	428
3300005289_32	Switchgrass rhizosphere bacterial communities from Rose Lake, Michigan, USA - RL2 v2	3300005289	MQ	Archaea; Thaumarchaeota; Nitrososphaeria; Nitrososphaerales; Nitrososphaeraceae	Archaea; Crenarchaeota; Nitrososphaeria; Nitrososphaerales; Nitrososphaeraceae; UBA10452	MetaBAT version 0.32.4, CheckM v1.0.11, GTDB database release 86, GTDB-tk version v0.1.6	IMG_PIPELINE	2018-08-15	89.32	8	1884885	2	1	1	34	2383	234
3300005289_6	Switchgrass rhizosphere bacterial communities from Rose Lake, Michigan, USA - RL2 v2	3300005289	MQ	Bacteria; Bacteroidetes; Sphingobacteriia; Sphingobacteriales; Sphingobacteriaceae; Pedobacter; Pedobacter sp. V48	Bacteria; Bacteroidota; Bacteroidia; Sphingobacteriales; Sphingobacteriaceae; Pedobacter	MetaBAT version 0.32.4, CheckM v1.0.11, GTDB database release 86, GTDB-tk version v0.1.6	IMG_PIPELINE	2018-08-15	90.01	1.4	6158008	4	0	0	47	5542	156
3300005289_8	Switchgrass rhizosphere bacterial communities from Rose Lake, Michigan, USA - RL2 v2	3300005289	MQ	Bacteria; Bacteroidetes; Sphingobacteriia; Sphingobacteriales; Sphingobacteriaceae; Sphingobacterium	Bacteria; Bacteroidota; Bacteroidia; Sphingobacteriales; Sphingobacteriaceae; Sphingobacterium	MetaBAT version 0.32.4, CheckM v1.0.11, GTDB database release 86, GTDB-tk version v0.1.6	IMG_PIPELINE	2018-08-15	64.04	2.06	5179379	2	0	0	55	4788	649
3300005290_10	Miscanthus rhizosphere microbial communities from Kellogg Biological Station, MSU, sample Rhizosphere Soil Replicate 1: eDNA_1 v3	3300005290	MQ	Bacteria; Proteobacteria; Gammaproteobacteria; Pseudomonadales; Pseudomonadaceae; Pseudomonas; Pseudomonas sp. GM41(2012)	Bacteria; Proteobacteria; Gammaproteobacteria; Pseudomonadales; Pseudomonadaceae; Pseudomonas_E; GCF_000282315.2	MetaBAT version 0.32.4, CheckM v1.0.11, GTDB database release 86, GTDB-tk version v0.1.6	IMG_PIPELINE	2018-08-15	50	0	4010213	2	0	0	26	4165	662
3300005290_13	Miscanthus rhizosphere microbial communities from Kellogg Biological Station, MSU, sample Rhizosphere Soil Replicate 1: eDNA_1 v3	3300005290	MQ	Bacteria; Proteobacteria; Alphaproteobacteria; Rhizobiales	Bacteria; Proteobacteria; Alphaproteobacteria; Rhizobiales; Xanthobacteraceae; Pseudolabrys	MetaBAT version 0.32.4, CheckM v1.0.11, GTDB database release 86, GTDB-tk version v0.1.6	IMG_PIPELINE	2018-08-15	60.94	5.47	2851976	0	0	0	28	3383	491
3300005290_14	Miscanthus rhizosphere microbial communities from Kellogg Biological Station, MSU, sample Rhizosphere Soil Replicate 1: eDNA_1 v3	3300005290	MQ	Bacteria; Bacteroidetes; Sphingobacteriia; Sphingobacteriales	Bacteria; Bacteroidota; Bacteroidia; Chitinophagales; Chitinophagaceae; Niabella	MetaBAT version 0.32.4, CheckM v1.0.11, GTDB database release 86, GTDB-tk version v0.1.6	IMG_PIPELINE	2018-08-15	56.28	4.77	2637820	0	1	0	17	2623	550
3300005290_16	Miscanthus rhizosphere microbial communities from Kellogg Biological Station, MSU, sample Rhizosphere Soil Replicate 1: eDNA_1 v3	3300005290	MQ	Archaea; Thaumarchaeota; unclassified	Archaea; Crenarchaeota; Nitrososphaeria; Nitrososphaerales; Nitrososphaeraceae	MetaBAT version 0.32.4, CheckM v1.0.11, GTDB database release 86, GTDB-tk version v0.1.6	IMG_PIPELINE	2018-08-15	90.13	2.02	1916264	1	0	1	35	2373	217
3300005290_3	Miscanthus rhizosphere microbial communities from Kellogg Biological Station, MSU, sample Rhizosphere Soil Replicate 1: eDNA_1 v3	3300005290	HQ	Bacteria	Bacteria; Acidobacteriota; Blastocatellia; Pyrinomonadales; Pyrinomonadaceae	MetaBAT version 0.32.4, CheckM v1.0.11, GTDB database release 86, GTDB-tk version v0.1.6	IMG_PIPELINE	2018-08-15	96.25	3.85	6919927	1	1	1	63	5820	113
3300005290_8	Miscanthus rhizosphere microbial communities from Kellogg Biological Station, MSU, sample Rhizosphere Soil Replicate 1: eDNA_1 v3	3300005290	MQ	Bacteria; Planctomycetes; Planctomycetia; Planctomycetales; Planctomycetaceae	Bacteria; Planctomycetota; Planctomycetes; Pirellulales; Pirellulaceae; Pirellula_A	MetaBAT version 0.32.4, CheckM v1.0.11, GTDB database release 86, GTDB-tk version v0.1.6	IMG_PIPELINE	2018-08-15	68.81	0.1	5286145	0	1	0	72	5333	955
3300005293_10	Miscanthus rhizosphere microbial communities from Kellogg Biological Station, MSU, sample Bulk Soil Replicate 1 : eDNA_1 v2	3300005293	MQ	Bacteria; Proteobacteria; Alphaproteobacteria; Rhizobiales	Bacteria; Proteobacteria; Alphaproteobacteria; Rhizobiales; Xanthobacteraceae; Pseudolabrys	MetaBAT version 0.32.4, CheckM v1.0.11, GTDB database release 86, GTDB-tk version v0.1.6	IMG_PIPELINE	2018-08-15	65.38	7.18	2627830	0	0	0	28	2892	415
3300005293_11	Miscanthus rhizosphere microbial communities from Kellogg Biological Station, MSU, sample Bulk Soil Replicate 1 : eDNA_1 v2	3300005293	MQ	Bacteria; Proteobacteria; Alphaproteobacteria; Sphingomonadales; Sphingomonadaceae; Sphingomonas; Sphingomonas jaspsi	Bacteria; Proteobacteria; Alphaproteobacteria; Sphingomonadales; Sphingomonadaceae; Sphingomonas_A	MetaBAT version 0.32.4, CheckM v1.0.11, GTDB database release 86, GTDB-tk version v0.1.6	IMG_PIPELINE	2018-08-15	75.39	5.09	2010939	0	0	0	37	2255	274
3300005293_14	Miscanthus rhizosphere microbial communities from Kellogg Biological Station, MSU, sample Bulk Soil Replicate 1 : eDNA_1 v2	3300005293	MQ	Bacteria; Bacteroidetes; Cytophagia; Cytophagales; Cytophagaceae; Cytophaga; Cytophaga aurantiaca	Bacteria; Bacteroidota; Bacteroidia; Cytophagales; Cytophagaceae; Cytophaga	MetaBAT version 0.32.4, CheckM v1.0.11, GTDB database release 86, GTDB-tk version v0.1.6	IMG_PIPELINE	2018-08-15	58.98	1.91	1778154	0	0	0	21	1734	311
3300005293_15	Miscanthus rhizosphere microbial communities from Kellogg Biological Station, MSU, sample Bulk Soil Replicate 1 : eDNA_1 v2	3300005293	MQ	Bacteria	Bacteria; Chloroflexota; Ellin6529; P2-11E; P2-11E; 3-1-20CM-2-70-9	MetaBAT version 0.32.4, CheckM v1.0.11, GTDB database release 86, GTDB-tk version v0.1.6	IMG_PIPELINE	2018-08-15	51.83	3.7	1669914	0	0	0	11	1850	313
3300005295_12	Switchgrass rhizosphere bacterial communities from Rose Lake, Michigan, USA - RL3 v2	3300005295	MQ	Bacteria; Proteobacteria	Bacteria; Proteobacteria; Gammaproteobacteria; Steroidobacterales; Steroidobacteraceae	MetaBAT version 0.32.4, CheckM v1.0.11, GTDB database release 86, GTDB-tk version v0.1.6	IMG_PIPELINE	2018-08-15	61.44	7.8	4455749	1	1	1	75	4734	390
3300005295_14	Switchgrass rhizosphere bacterial communities from Rose Lake, Michigan, USA - RL3 v2	3300005295	MQ	Bacteria; Proteobacteria	Bacteria; Proteobacteria; Gammaproteobacteria; Steroidobacterales; Steroidobacteraceae	MetaBAT version 0.32.4, CheckM v1.0.11, GTDB database release 86, GTDB-tk version v0.1.6	IMG_PIPELINE	2018-08-15	71.86	2.47	3268020	0	1	0	28	3365	503
3300005295_17	Switchgrass rhizosphere bacterial communities from Rose Lake, Michigan, USA - RL3 v2	3300005295	MQ	Bacteria; Proteobacteria; Betaproteobacteria; Burkholderiales	Bacteria; Proteobacteria; Gammaproteobacteria; Betaproteobacteriales; Burkholderiaceae; JOSHI-001	MetaBAT version 0.32.4, CheckM v1.0.11, GTDB database release 86, GTDB-tk version v0.1.6	IMG_PIPELINE	2018-08-15	55.19	0.51	2686958	0	0	0	26	2997	472
3300005295_19	Switchgrass rhizosphere bacterial communities from Rose Lake, Michigan, USA - RL3 v2	3300005295	MQ	Bacteria; Nitrospirae; Nitrospira; Nitrospirales; Nitrospiraceae; Nitrospira; Candidatus Nitrospira defluvii	Bacteria; Nitrospirota; Nitrospiria; Nitrospirales; Nitrospiraceae; Nitrospira_C	MetaBAT version 0.32.4, CheckM v1.0.11, GTDB database release 86, GTDB-tk version v0.1.6	IMG_PIPELINE	2018-08-15	62.09	1.92	2315499	0	0	0	29	2815	378
3300005295_28	Switchgrass rhizosphere bacterial communities from Rose Lake, Michigan, USA - RL3 v2	3300005295	MQ	Archaea; Thaumarchaeota; unclassified; Nitrososphaerales; Nitrososphaeraceae; Nitrososphaera; Candidatus Nitrososphaera evergladensis	Archaea; Crenarchaeota; Nitrososphaeria; Nitrososphaerales; Nitrososphaeraceae	MetaBAT version 0.32.4, CheckM v1.0.11, GTDB database release 86, GTDB-tk version v0.1.6	IMG_PIPELINE	2018-08-15	54.99	5.18	951728	1	0	1	15	1249	169
3300005295_6	Switchgrass rhizosphere bacterial communities from Rose Lake, Michigan, USA - RL3 v2	3300005295	MQ	Bacteria	Bacteria; Chloroflexota; Anaerolineae; Anaerolineales; envOPS12; UBA12294	MetaBAT version 0.32.4, CheckM v1.0.11, GTDB database release 86, GTDB-tk version v0.1.6	IMG_PIPELINE	2018-08-15	93.84	1.09	5845967	1	1	0	53	5776	337
3300005327_10	Corn rhizosphere microbial communities from Kellogg Biological Station, Michigan, USA - KBS C1-3 metaG	3300005327	MQ	Bacteria; Bacteroidetes; Sphingobacteriia; Sphingobacteriales	Bacteria; Bacteroidota; Bacteroidia; Chitinophagales; Chitinophagaceae; UBA8621	MetaBAT version 2.12.1, CheckM v1.0.12, GTDB database release 86, GTDB-tk version v0.2.2	IMG_PIPELINE	2020-08-03	89.24	1.23	3584756	0	1	0	35	3379	307
3300005327_11	Corn rhizosphere microbial communities from Kellogg Biological Station, Michigan, USA - KBS C1-3 metaG	3300005327	MQ	Bacteria	Bacteria; Verrucomicrobiota; Verrucomicrobiae; Verrucomicrobiales; Akkermansiaceae; Haloferula	MetaBAT version 2.12.1, CheckM v1.0.12, GTDB database release 86, GTDB-tk version v0.2.2	IMG_PIPELINE	2020-08-03	88.9	2.72	2914927	0	0	0	38	2925	314
3300005327_12	Corn rhizosphere microbial communities from Kellogg Biological Station, Michigan, USA - KBS C1-3 metaG	3300005327	MQ	Bacteria	Bacteria; Acidobacteriota; Blastocatellia; Pyrinomonadales; Pyrinomonadaceae; OLB17	MetaBAT version 2.12.1, CheckM v1.0.12, GTDB database release 86, GTDB-tk version v0.2.2	IMG_PIPELINE	2020-08-03	82	2.31	2737952	1	0	1	39	2791	307
3300005327_24	Corn rhizosphere microbial communities from Kellogg Biological Station, Michigan, USA - KBS C1-3 metaG	3300005327	MQ	Bacteria	Bacteria; Patescibacteria; Saccharimonadia; Saccharimonadales; UBA4665	MetaBAT version 2.12.1, CheckM v1.0.12, GTDB database release 86, GTDB-tk version v0.2.2	IMG_PIPELINE	2020-08-03	63.92	2.48	955075	1	2	2	44	1122	96
3300005327_25	Corn rhizosphere microbial communities from Kellogg Biological Station, Michigan, USA - KBS C1-3 metaG	3300005327	MQ	Bacteria; Candidatus Saccharibacteria; unclassified; unclassified; unclassified; Candidatus Saccharimonas; Candidatus Saccharimonas aalborgensis	Bacteria; Patescibacteria; Saccharimonadia; Saccharimonadales; Saccharimonadaceae; Saccharimonas	MetaBAT version 2.12.1, CheckM v1.0.12, GTDB database release 86, GTDB-tk version v0.2.2	IMG_PIPELINE	2020-08-03	64.25	1.71	918344	0	1	0	34	1015	6
3300005327_7	Corn rhizosphere microbial communities from Kellogg Biological Station, Michigan, USA - KBS C1-3 metaG	3300005327	MQ	Bacteria	Bacteria; Armatimonadota; Chthonomonadetes	MetaBAT version 2.12.1, CheckM v1.0.12, GTDB database release 86, GTDB-tk version v0.2.2	IMG_PIPELINE	2020-08-03	60.98	3.07	5979632	1	1	0	82	5581	708
3300005328_14	Miscanthus rhizosphere microbial communities from Kellogg Biological Station, Michigan, USA - KBS M5-3 metaG	3300005328	MQ	Bacteria	Bacteria; Patescibacteria; Saccharimonadia; Saccharimonadales; UBA4665	MetaBAT version 2.12.1, CheckM v1.0.12, GTDB database release 86, GTDB-tk version v0.2.2	IMG_PIPELINE	2020-07-18	60.49	9.55	1277402	0	0	0	36	1471	136
3300005328_7	Miscanthus rhizosphere microbial communities from Kellogg Biological Station, Michigan, USA - KBS M5-3 metaG	3300005328	MQ	Bacteria	Bacteria; Gemmatimonadota; Gemmatimonadetes; Gemmatimonadales; GWC2-71-9	MetaBAT version 2.12.1, CheckM v1.0.12, GTDB database release 86, GTDB-tk version v0.2.2	IMG_PIPELINE	2020-07-18	82.67	5.29	3988099	1	2	1	47	4118	555
3300005328_9	Miscanthus rhizosphere microbial communities from Kellogg Biological Station, Michigan, USA - KBS M5-3 metaG	3300005328	MQ	Bacteria; Bacteroidetes; Sphingobacteriia; Sphingobacteriales	Bacteria; Bacteroidota; Bacteroidia; Chitinophagales; Chitinophagaceae; UBA8621	MetaBAT version 2.12.1, CheckM v1.0.12, GTDB database release 86, GTDB-tk version v0.2.2	IMG_PIPELINE	2020-07-18	91.36	1.72	3325608	0	1	0	32	3143	343
3300005331_11	Switchgrass rhizosphere microbial communities from Kellogg Biological Station, Michigan, USA - KBS S6-3 metaG	3300005331	MQ	Bacteria; Proteobacteria; Gammaproteobacteria	Bacteria; Proteobacteria; Gammaproteobacteria; Pseudomonadales; Spongiibacteraceae	MetaBAT version 2.12.1, CheckM v1.0.12, GTDB database release 86, GTDB-tk version v0.2.2	IMG_PIPELINE	2020-06-19	97.84	1.56	3578504	2	0	0	42	3436	21
3300005331_15	Switchgrass rhizosphere microbial communities from Kellogg Biological Station, Michigan, USA - KBS S6-3 metaG	3300005331	MQ	Bacteria	Bacteria; Acidobacteriota; Blastocatellia; Pyrinomonadales; Pyrinomonadaceae; OLB17	MetaBAT version 2.12.1, CheckM v1.0.12, GTDB database release 86, GTDB-tk version v0.2.2	IMG_PIPELINE	2020-06-19	67.25	7.69	2317530	0	0	0	30	2485	437
3300005331_17	Switchgrass rhizosphere microbial communities from Kellogg Biological Station, Michigan, USA - KBS S6-3 metaG	3300005331	MQ	Bacteria	Bacteria; Acidobacteriota; Blastocatellia; Pyrinomonadales; Pyrinomonadaceae; OLB17	MetaBAT version 2.12.1, CheckM v1.0.12, GTDB database release 86, GTDB-tk version v0.2.2	IMG_PIPELINE	2020-06-19	54.69	1.28	1923576	0	0	0	13	1990	377
3300005331_18	Switchgrass rhizosphere microbial communities from Kellogg Biological Station, Michigan, USA - KBS S6-3 metaG	3300005331	MQ	Archaea; Thaumarchaeota; unclassified; Nitrososphaerales; Nitrososphaeraceae; Nitrososphaera; Candidatus Nitrososphaera evergladensis	Archaea; Crenarchaeota; Nitrososphaeria; Nitrososphaerales; Nitrososphaeraceae	MetaBAT version 2.12.1, CheckM v1.0.12, GTDB database release 86, GTDB-tk version v0.2.2	IMG_PIPELINE	2020-06-19	54.85	9.45	1680510	0	0	0	30	2171	367
3300005333_2	Miscanthus rhizosphere microbial communities from Kellogg Biological Station, Michigan, USA - KBS M6-3 metaG	3300005333	MQ	Bacteria; Proteobacteria; Deltaproteobacteria	Bacteria; Myxococcota; Myxococcia; Myxococcales; Myxococcaceae	MetaBAT version 2.12.1, CheckM v1.0.12, GTDB database release 86, GTDB-tk version v0.2.2	IMG_PIPELINE	2020-07-18	94.62	9.35	5386753	1	0	1	44	5350	540
3300005334_7	Miscanthus rhizosphere microbial communities from Kellogg Biological Station, Michigan, USA - KBS Miscanthus M5-2	3300005334	MQ	Bacteria	Bacteria; Gemmatimonadota; Gemmatimonadetes; Gemmatimonadales; GWC2-71-9	MetaBAT version 2.12.1, CheckM v1.0.12, GTDB database release 86, GTDB-tk version v0.2.2	IMG_PIPELINE	2020-07-18	68.49	8.24	3701035	2	2	1	67	3955	602
3300005335_10	Switchgrass rhizosphere microbial communities from Kellogg Biological Station, Michigan, USA - KBS S2-3 metaG	3300005335	MQ	Bacteria; Bacteroidetes; Sphingobacteriia; Sphingobacteriales	Bacteria; Bacteroidota; Bacteroidia; Chitinophagales; Chitinophagaceae; UBA8621	MetaBAT version 2.12.1, CheckM v1.0.12, GTDB database release 86, GTDB-tk version v0.2.2	IMG_PIPELINE	2020-07-18	89.39	2.22	3417847	0	1	0	37	3309	349
3300005335_11	Switchgrass rhizosphere microbial communities from Kellogg Biological Station, Michigan, USA - KBS S2-3 metaG	3300005335	MQ	Bacteria; Actinobacteria; Actinobacteria; Actinomycetales	Bacteria; Actinobacteriota; Actinobacteria; Actinomycetales; Micrococcaceae; Soil763	MetaBAT version 2.12.1, CheckM v1.0.12, GTDB database release 86, GTDB-tk version v0.2.2	IMG_PIPELINE	2020-07-18	53.43	9.51	3139564	0	0	0	23	3428	724
3300005335_13	Switchgrass rhizosphere microbial communities from Kellogg Biological Station, Michigan, USA - KBS S2-3 metaG	3300005335	MQ	Bacteria; Acidobacteria; Acidobacteriia; Acidobacteriales	Bacteria; Acidobacteriota; Acidobacteriae; Solibacterales	MetaBAT version 2.12.1, CheckM v1.0.12, GTDB database release 86, GTDB-tk version v0.2.2	IMG_PIPELINE	2020-07-18	50.77	7.91	2520094	0	0	0	26	2726	502
3300005335_14	Switchgrass rhizosphere microbial communities from Kellogg Biological Station, Michigan, USA - KBS S2-3 metaG	3300005335	MQ	Bacteria; Proteobacteria; Gammaproteobacteria; Xanthomonadales	Bacteria; Proteobacteria; Gammaproteobacteria; Xanthomonadales; Rhodanobacteraceae	MetaBAT version 2.12.1, CheckM v1.0.12, GTDB database release 86, GTDB-tk version v0.2.2	IMG_PIPELINE	2020-07-18	59.38	0.04	2420484	2	0	0	32	2277	16
3300005335_15	Switchgrass rhizosphere microbial communities from Kellogg Biological Station, Michigan, USA - KBS S2-3 metaG	3300005335	MQ	Bacteria	Bacteria; Acidobacteriota; Blastocatellia; Pyrinomonadales; Pyrinomonadaceae; OLB17	MetaBAT version 2.12.1, CheckM v1.0.12, GTDB database release 86, GTDB-tk version v0.2.2	IMG_PIPELINE	2020-07-18	50.79	4.27	2267892	0	0	0	30	2421	460
3300005335_21	Switchgrass rhizosphere microbial communities from Kellogg Biological Station, Michigan, USA - KBS S2-3 metaG	3300005335	MQ	Bacteria	Bacteria; Patescibacteria; Saccharimonadia	MetaBAT version 2.12.1, CheckM v1.0.12, GTDB database release 86, GTDB-tk version v0.2.2	IMG_PIPELINE	2020-07-18	65.64	6.94	1532124	1	2	2	47	1831	107
3300005335_8	Switchgrass rhizosphere microbial communities from Kellogg Biological Station, Michigan, USA - KBS S2-3 metaG	3300005335	MQ	Bacteria; Bacteroidetes; Sphingobacteriia; Sphingobacteriales	Bacteria; Bacteroidota; Bacteroidia; Chitinophagales; Chitinophagaceae	MetaBAT version 2.12.1, CheckM v1.0.12, GTDB database release 86, GTDB-tk version v0.2.2	IMG_PIPELINE	2020-07-18	60.34	3.45	4110389	1	0	1	13	3664	169
3300005338_14	Miscanthus rhizosphere microbial communities from Kellogg Biological Station, Michigan, USA - KBS Miscanthus M4-2	3300005338	MQ	Archaea; Thaumarchaeota; unclassified; Nitrososphaerales; Nitrososphaeraceae; Nitrososphaera; Candidatus Nitrososphaera evergladensis	Archaea; Crenarchaeota; Nitrososphaeria; Nitrososphaerales; Nitrososphaeraceae	MetaBAT version 2.12.1, CheckM v1.0.12, GTDB database release 86, GTDB-tk version v0.2.2	IMG_PIPELINE	2020-07-18	51.46	0	832542	0	1	1	84	1059	170
3300005338_7	Miscanthus rhizosphere microbial communities from Kellogg Biological Station, Michigan, USA - KBS Miscanthus M4-2	3300005338	MQ	Bacteria; Bacteroidetes; Sphingobacteriia; Sphingobacteriales	Bacteria; Bacteroidota; Bacteroidia; Chitinophagales; Chitinophagaceae; UBA8621	MetaBAT version 2.12.1, CheckM v1.0.12, GTDB database release 86, GTDB-tk version v0.2.2	IMG_PIPELINE	2020-07-18	89.11	2.38	3506488	0	1	0	36	3343	342
3300005339_16	Corn rhizosphere microbial communities from Kellogg Biological Station, Michigan, USA - KBS C3-3 metaG	3300005339	MQ	Bacteria	Bacteria; Patescibacteria; Saccharimonadia; Saccharimonadales; Saccharimonadaceae	MetaBAT version 2.12.1, CheckM v1.0.12, GTDB database release 86, GTDB-tk version v0.2.2	IMG_PIPELINE	2020-07-18	64.36	3.76	1254006	1	2	1	55	1515	100
3300005339_18	Corn rhizosphere microbial communities from Kellogg Biological Station, Michigan, USA - KBS C3-3 metaG	3300005339	MQ	Bacteria	Bacteria; Patescibacteria; Saccharimonadia; Saccharimonadales; UBA4665	MetaBAT version 2.12.1, CheckM v1.0.12, GTDB database release 86, GTDB-tk version v0.2.2	IMG_PIPELINE	2020-07-18	65.51	1.98	944816	1	1	1	44	1089	74
3300005339_21	Corn rhizosphere microbial communities from Kellogg Biological Station, Michigan, USA - KBS C3-3 metaG	3300005339	MQ	Bacteria	Bacteria; Patescibacteria; Saccharimonadia; Saccharimonadales; UBA4665; UBA5150	MetaBAT version 2.12.1, CheckM v1.0.12, GTDB database release 86, GTDB-tk version v0.2.2	IMG_PIPELINE	2020-07-18	62.04	1.85	817630	1	1	1	40	971	32
3300005339_8	Corn rhizosphere microbial communities from Kellogg Biological Station, Michigan, USA - KBS C3-3 metaG	3300005339	MQ	Bacteria; Proteobacteria; Betaproteobacteria; Burkholderiales	Bacteria; Proteobacteria; Gammaproteobacteria; Betaproteobacteriales; Burkholderiaceae; Noviherbaspirillum	MetaBAT version 2.12.1, CheckM v1.0.12, GTDB database release 86, GTDB-tk version v0.2.2	IMG_PIPELINE	2020-07-18	66.07	1.09	2869866	0	0	0	26	2909	401
3300005344_10	Corn rhizosphere microbial communities from Kellogg Biological Station, Michigan, USA - KBS C4-3 metaG	3300005344	MQ	Bacteria; Proteobacteria; Betaproteobacteria; Burkholderiales	Bacteria; Proteobacteria; Gammaproteobacteria; Betaproteobacteriales; Burkholderiaceae; Noviherbaspirillum	MetaBAT version 2.12.1, CheckM v1.0.12, GTDB database release 86, GTDB-tk version v0.2.2	IMG_PIPELINE	2020-07-18	72.13	2.08	3084271	0	0	0	29	3253	546
3300005344_7	Corn rhizosphere microbial communities from Kellogg Biological Station, Michigan, USA - KBS C4-3 metaG	3300005344	MQ	Bacteria; Proteobacteria; Gammaproteobacteria; Pseudomonadales; Pseudomonadaceae; Pseudomonas; Pseudomonas sp. TKP	Bacteria; Proteobacteria; Gammaproteobacteria; Pseudomonadales; Pseudomonadaceae; Pseudomonas_E; Pseudomonas_E sp27	MetaBAT version 2.12.1, CheckM v1.0.12, GTDB database release 86, GTDB-tk version v0.2.2	IMG_PIPELINE	2020-07-18	95.38	1.74	6852642	2	0	0	59	6480	252
3300005347_7	Switchgrass rhizosphere microbial communities from Kellogg Biological Station, Michigan, USA - KBS S4-3 metaG	3300005347	MQ	Bacteria; Proteobacteria; Deltaproteobacteria; Myxococcales	Bacteria; Myxococcota; Myxococcia; Myxococcales; Myxococcaceae	MetaBAT version 2.12.1, CheckM v1.0.12, GTDB database release 86, GTDB-tk version v0.2.2	IMG_PIPELINE	2020-08-03	83.78	5.77	4105337	1	1	0	37	3995	274
3300005347_8	Switchgrass rhizosphere microbial communities from Kellogg Biological Station, Michigan, USA - KBS S4-3 metaG	3300005347	MQ	Bacteria; Bacteroidetes; Sphingobacteriia; Sphingobacteriales	Bacteria; Bacteroidota; Bacteroidia; Chitinophagales; Chitinophagaceae; UBA8621	MetaBAT version 2.12.1, CheckM v1.0.12, GTDB database release 86, GTDB-tk version v0.2.2	IMG_PIPELINE	2020-08-03	93.05	1.72	3526863	0	1	0	37	3237	256
3300005347_9	Switchgrass rhizosphere microbial communities from Kellogg Biological Station, Michigan, USA - KBS S4-3 metaG	3300005347	MQ	Bacteria; Proteobacteria; Gammaproteobacteria; Enterobacteriales; Enterobacteriaceae; Pantoea; Pantoea agglomerans	Bacteria; Proteobacteria; Gammaproteobacteria; Enterobacterales; Enterobacteriaceae; Pantoea; Pantoea agglomerans	MetaBAT version 2.12.1, CheckM v1.0.12, GTDB database release 86, GTDB-tk version v0.2.2	IMG_PIPELINE	2020-08-03	72.74	1.47	3228695	1	0	0	33	3516	523
3300005353_10	Switchgrass rhizosphere microbial communities from Kellogg Biological Station, Michigan, USA - KBS S5-3 metaG	3300005353	MQ	Bacteria; Proteobacteria; Gammaproteobacteria; Pseudomonadales; Moraxellaceae; Acinetobacter; Acinetobacter calcoaceticus	Bacteria; Proteobacteria; Gammaproteobacteria; Pseudomonadales; Moraxellaceae; Acinetobacter	MetaBAT version 2.12.1, CheckM v1.0.12, GTDB database release 86, GTDB-tk version v0.2.2	IMG_PIPELINE	2020-07-18	90.75	8.89	2760043	1	0	0	46	2911	350
3300005353_12	Switchgrass rhizosphere microbial communities from Kellogg Biological Station, Michigan, USA - KBS S5-3 metaG	3300005353	MQ	Bacteria; Proteobacteria; Alphaproteobacteria; Sphingomonadales; Sphingomonadaceae; Novosphingobium; Novosphingobium sp. B-7	Bacteria; Proteobacteria; Alphaproteobacteria; Sphingomonadales; Sphingomonadaceae; Novosphingobium	MetaBAT version 2.12.1, CheckM v1.0.12, GTDB database release 86, GTDB-tk version v0.2.2	IMG_PIPELINE	2020-07-18	59.01	0.45	2132856	0	0	0	23	2028	95
3300005353_8	Switchgrass rhizosphere microbial communities from Kellogg Biological Station, Michigan, USA - KBS S5-3 metaG	3300005353	MQ	Bacteria; Proteobacteria; Gammaproteobacteria	Bacteria; Proteobacteria; Gammaproteobacteria; Pseudomonadales; Spongiibacteraceae	MetaBAT version 2.12.1, CheckM v1.0.12, GTDB database release 86, GTDB-tk version v0.2.2	IMG_PIPELINE	2020-07-18	86.74	1.77	3145913	2	0	0	30	3242	340
3300005354_8	Miscanthus rhizosphere microbial communities from Kellogg Biological Station, Michigan, USA - KBS M4-3 metaG	3300005354	MQ	Archaea; Thaumarchaeota; unclassified; Nitrososphaerales; Nitrososphaeraceae; Nitrososphaera; Candidatus Nitrososphaera evergladensis	Archaea; Crenarchaeota; Nitrososphaeria; Nitrososphaerales; Nitrososphaeraceae	MetaBAT version 2.12.1, CheckM v1.0.12, GTDB database release 86, GTDB-tk version v0.2.2	IMG_PIPELINE	2020-07-18	59.1	1.46	1573586	1	0	0	23	1998	281
3300005355_12	Switchgrass rhizosphere microbial communities from Kellogg Biological Station, Michigan, USA - KBS S7-3 metaG	3300005355	MQ	Bacteria; Bacteroidetes; Sphingobacteriia; Sphingobacteriales	Bacteria; Bacteroidota; Bacteroidia; Chitinophagales; Chitinophagaceae	MetaBAT version 2.12.1, CheckM v1.0.12, GTDB database release 86, GTDB-tk version v0.2.2	IMG_PIPELINE	2020-06-19	73.35	3.3	2653518	0	0	0	15	2556	425
3300005355_15	Switchgrass rhizosphere microbial communities from Kellogg Biological Station, Michigan, USA - KBS S7-3 metaG	3300005355	MQ		Bacteria; Patescibacteria; Saccharimonadia; Saccharimonadales; UBA4665	MetaBAT version 2.12.1, CheckM v1.0.12, GTDB database release 86, GTDB-tk version v0.2.2	IMG_PIPELINE	2020-06-19	65.74	0	1228151	1	1	1	43	1346	1
3300005355_17	Switchgrass rhizosphere microbial communities from Kellogg Biological Station, Michigan, USA - KBS S7-3 metaG	3300005355	MQ	Bacteria; Firmicutes; Bacilli; Bacillales; Bacillaceae; Bacillus	Bacteria; Firmicutes; Bacilli; Bacillales; Bacillaceae_H; Bacillus_C; Bacillus_C megaterium	MetaBAT version 2.12.1, CheckM v1.0.12, GTDB database release 86, GTDB-tk version v0.2.2	IMG_PIPELINE	2020-06-19	50.46	0.83	1053613	1	0	0	18	1270	229
3300005355_23	Switchgrass rhizosphere microbial communities from Kellogg Biological Station, Michigan, USA - KBS S7-3 metaG	3300005355	MQ	Bacteria	Bacteria; Patescibacteria; Paceibacteria; UBA9983; Nomurabacteraceae; UBA9973	MetaBAT version 2.12.1, CheckM v1.0.12, GTDB database release 86, GTDB-tk version v0.2.2	IMG_PIPELINE	2020-06-19	61	0	482310	0	0	1	36	615	74
3300005355_8	Switchgrass rhizosphere microbial communities from Kellogg Biological Station, Michigan, USA - KBS S7-3 metaG	3300005355	MQ	Bacteria; Proteobacteria; Gammaproteobacteria	Bacteria; Proteobacteria; Gammaproteobacteria; Pseudomonadales; Spongiibacteraceae	MetaBAT version 2.12.1, CheckM v1.0.12, GTDB database release 86, GTDB-tk version v0.2.2	IMG_PIPELINE	2020-06-19	88.36	1.39	3399016	2	0	1	39	3284	55
3300005356_16	Miscanthus rhizosphere microbial communities from Kellogg Biological Station, Michigan, USA - KBS M3-3 metaG	3300005356	MQ	Bacteria	Bacteria; Patescibacteria; Saccharimonadia	MetaBAT version 2.12.1, CheckM v1.0.12, GTDB database release 86, GTDB-tk version v0.2.2	IMG_PIPELINE	2020-07-18	70.23	1.75	1057283	0	0	0	35	1365	183
3300005364_12	Miscanthus rhizosphere microbial communities from Kellogg Biological Station, Michigan, USA - KBS M2-3 metaG	3300005364	MQ	Archaea; Thaumarchaeota; unclassified; Nitrososphaerales; Nitrososphaeraceae; Nitrososphaera; Candidatus Nitrososphaera evergladensis	Archaea; Crenarchaeota; Nitrososphaeria; Nitrososphaerales; Nitrososphaeraceae	MetaBAT version 2.12.1, CheckM v1.0.12, GTDB database release 86, GTDB-tk version v0.2.2	IMG_PIPELINE	2020-07-18	75.34	9.71	1526986	1	1	0	24	1985	289
3300005364_13	Miscanthus rhizosphere microbial communities from Kellogg Biological Station, Michigan, USA - KBS M2-3 metaG	3300005364	MQ	Bacteria	Bacteria; Patescibacteria; Saccharimonadia; Saccharimonadales; UBA4665; GCA-2746885	MetaBAT version 2.12.1, CheckM v1.0.12, GTDB database release 86, GTDB-tk version v0.2.2	IMG_PIPELINE	2020-07-18	65.43	1.11	1236666	1	2	2	50	1411	76
3300005364_6	Miscanthus rhizosphere microbial communities from Kellogg Biological Station, Michigan, USA - KBS M2-3 metaG	3300005364	MQ	Bacteria; Proteobacteria	Bacteria; Proteobacteria; Gammaproteobacteria; Betaproteobacteriales; SG8-41	MetaBAT version 2.12.1, CheckM v1.0.12, GTDB database release 86, GTDB-tk version v0.2.2	IMG_PIPELINE	2020-07-18	63.92	8.45	4137904	0	0	0	34	4647	647
3300005364_8	Miscanthus rhizosphere microbial communities from Kellogg Biological Station, Michigan, USA - KBS M2-3 metaG	3300005364	MQ	Bacteria; Bacteroidetes; Sphingobacteriia; Sphingobacteriales	Bacteria; Bacteroidota; Bacteroidia; Chitinophagales; Chitinophagaceae; UBA8621	MetaBAT version 2.12.1, CheckM v1.0.12, GTDB database release 86, GTDB-tk version v0.2.2	IMG_PIPELINE	2020-07-18	92.09	1.48	3180943	0	1	0	28	3008	293
3300005366_10	Corn rhizosphere microbial communities from Kellogg Biological Station, Michigan, USA - KBS C2-3 metaG	3300005366	MQ	Bacteria; Bacteroidetes	Bacteria; Bacteroidota; Bacteroidia; Chitinophagales; LD1	MetaBAT version 2.12.1, CheckM v1.0.12, GTDB database release 86, GTDB-tk version v0.2.2	IMG_PIPELINE	2020-07-18	60.62	0.99	2367774	1	1	1	27	2302	416
3300005366_11	Corn rhizosphere microbial communities from Kellogg Biological Station, Michigan, USA - KBS C2-3 metaG	3300005366	MQ	Bacteria	Bacteria; Acidobacteriota; Blastocatellia; Pyrinomonadales; Pyrinomonadaceae	MetaBAT version 2.12.1, CheckM v1.0.12, GTDB database release 86, GTDB-tk version v0.2.2	IMG_PIPELINE	2020-07-18	52.56	2.56	1715222	0	0	0	18	1842	371
3300005366_15	Corn rhizosphere microbial communities from Kellogg Biological Station, Michigan, USA - KBS C2-3 metaG	3300005366	MQ	Bacteria	Bacteria; Patescibacteria; Saccharimonadia; Saccharimonadales; UBA4665	MetaBAT version 2.12.1, CheckM v1.0.12, GTDB database release 86, GTDB-tk version v0.2.2	IMG_PIPELINE	2020-07-18	67.99	0.99	905392	1	1	1	42	1039	65
3300005366_7	Corn rhizosphere microbial communities from Kellogg Biological Station, Michigan, USA - KBS C2-3 metaG	3300005366	MQ	Bacteria	Bacteria; Acidobacteriota; Blastocatellia; Pyrinomonadales; Pyrinomonadaceae	MetaBAT version 2.12.1, CheckM v1.0.12, GTDB database release 86, GTDB-tk version v0.2.2	IMG_PIPELINE	2020-07-18	50.52	2.56	5160180	0	0	0	45	5124	815
3300005366_8	Corn rhizosphere microbial communities from Kellogg Biological Station, Michigan, USA - KBS C2-3 metaG	3300005366	MQ	Bacteria; Proteobacteria; Betaproteobacteria; Burkholderiales	Bacteria; Proteobacteria; Gammaproteobacteria; Betaproteobacteriales; Burkholderiaceae; Noviherbaspirillum	MetaBAT version 2.12.1, CheckM v1.0.12, GTDB database release 86, GTDB-tk version v0.2.2	IMG_PIPELINE	2020-07-18	78.59	3.18	3707220	0	0	0	42	3813	517
3300005367_10	Switchgrass rhizosphere microbial communities from Kellogg Biological Station, Michigan, USA - KBS S3-3 metaG	3300005367	HQ	Bacteria; Bacteroidetes; Sphingobacteriia; Sphingobacteriales	Bacteria; Bacteroidota; Bacteroidia; Chitinophagales; Chitinophagaceae; UBA8621	MetaBAT version 2.12.1, CheckM v1.0.12, GTDB database release 86, GTDB-tk version v0.2.2	IMG_PIPELINE	2020-07-17	91.41	0.74	3527571	1	1	1	31	3269	241
3300005367_16	Switchgrass rhizosphere microbial communities from Kellogg Biological Station, Michigan, USA - KBS S3-3 metaG	3300005367	MQ	Archaea; Thaumarchaeota; unclassified; Nitrososphaerales; Nitrososphaeraceae; Nitrososphaera; Candidatus Nitrososphaera evergladensis	Archaea; Crenarchaeota; Nitrososphaeria; Nitrososphaerales; Nitrososphaeraceae	MetaBAT version 2.12.1, CheckM v1.0.12, GTDB database release 86, GTDB-tk version v0.2.2	IMG_PIPELINE	2020-07-17	86.41	1.19	1651290	1	0	1	36	2068	251
3300005367_21	Switchgrass rhizosphere microbial communities from Kellogg Biological Station, Michigan, USA - KBS S3-3 metaG	3300005367	MQ	Bacteria	Bacteria; Dependentiae; Babeliae; Babeliales; Vermiphilaceae	MetaBAT version 2.12.1, CheckM v1.0.12, GTDB database release 86, GTDB-tk version v0.2.2	IMG_PIPELINE	2020-07-17	84.27	1.12	1432732	1	1	1	36	1457	55
3300005367_22	Switchgrass rhizosphere microbial communities from Kellogg Biological Station, Michigan, USA - KBS S3-3 metaG	3300005367	MQ	Bacteria	Bacteria; Patescibacteria; Saccharimonadia; Saccharimonadales; UBA4665	MetaBAT version 2.12.1, CheckM v1.0.12, GTDB database release 86, GTDB-tk version v0.2.2	IMG_PIPELINE	2020-07-17	59.4	2.09	1108247	1	0	1	42	1262	110
3300005367_9	Switchgrass rhizosphere microbial communities from Kellogg Biological Station, Michigan, USA - KBS S3-3 metaG	3300005367	MQ	Bacteria; Proteobacteria; Gammaproteobacteria	Bacteria; Proteobacteria; Gammaproteobacteria; Pseudomonadales; Spongiibacteraceae	MetaBAT version 2.12.1, CheckM v1.0.12, GTDB database release 86, GTDB-tk version v0.2.2	IMG_PIPELINE	2020-07-17	98.28	1.56	3655847	2	0	0	42	3548	36
3300005455_6	Corn rhizosphere microbial communities from Kellogg Biological Station, Michigan, USA - KBS C6-3 metaG	3300005455	MQ	Bacteria; Bacteroidetes; Sphingobacteriia; Sphingobacteriales	Bacteria; Bacteroidota; Bacteroidia; Sphingobacteriales; Sphingobacteriaceae; Mucilaginibacter	MetaBAT version 2.12.1, CheckM v1.0.12, GTDB database release 86, GTDB-tk version v0.2.2	IMG_PIPELINE	2020-07-18	65.48	3.03	3749371	1	1	1	32	3855	688
3300005456_6	Miscanthus rhizosphere microbial communities from Kellogg Biological Station, Michigan, USA - KBS M7-3 metaG	3300005456	MQ	Bacteria	Bacteria; Gemmatimonadota; Gemmatimonadetes; Gemmatimonadales; GWC2-71-9	MetaBAT version 2.12.1, CheckM v1.0.12, GTDB database release 86, GTDB-tk version v0.2.2	IMG_PIPELINE	2020-07-18	53.17	1.29	3514599	1	1	1	55	3873	643
3300005457_10	Corn rhizosphere microbial communities from Kellogg Biological Station, Michigan, USA - KBS C5-3 metaG	3300005457	MQ	Bacteria; Bacteroidetes; Sphingobacteriia; Sphingobacteriales	Bacteria; Bacteroidota; Bacteroidia; Chitinophagales; Chitinophagaceae; UBA8621	MetaBAT version 2.12.1, CheckM v1.0.12, GTDB database release 86, GTDB-tk version v0.2.2	IMG_PIPELINE	2020-07-18	77.32	0.9	2697725	0	1	0	26	2693	415
3300005457_13	Corn rhizosphere microbial communities from Kellogg Biological Station, Michigan, USA - KBS C5-3 metaG	3300005457	MQ	Bacteria; Actinobacteria; Actinobacteria; Actinomycetales	Bacteria; Actinobacteriota; Actinobacteria	MetaBAT version 2.12.1, CheckM v1.0.12, GTDB database release 86, GTDB-tk version v0.2.2	IMG_PIPELINE	2020-07-18	58.55	0	1787404	0	1	0	9	1980	376
3300005457_19	Corn rhizosphere microbial communities from Kellogg Biological Station, Michigan, USA - KBS C5-3 metaG	3300005457	MQ	Bacteria	Bacteria; Patescibacteria; Saccharimonadia; Saccharimonadales; Saccharimonadaceae; Saccharimonas	MetaBAT version 2.12.1, CheckM v1.0.12, GTDB database release 86, GTDB-tk version v0.2.2	IMG_PIPELINE	2020-07-18	50.62	0.93	786397	2	2	2	29	938	111
3300005459_6	Miscanthus rhizosphere microbial communities from Kellogg Biological Station, Michigan, USA - KBS Miscanthus M3-2	3300005459	MQ	Bacteria	Bacteria; Gemmatimonadota; Gemmatimonadetes; Gemmatimonadales; GWC2-71-9	MetaBAT version 2.12.1, CheckM v1.0.12, GTDB database release 86, GTDB-tk version v0.2.2	IMG_PIPELINE	2020-06-28	85.61	4.4	4288276	3	2	2	64	4352	484
3300005459_8	Miscanthus rhizosphere microbial communities from Kellogg Biological Station, Michigan, USA - KBS Miscanthus M3-2	3300005459	MQ	Bacteria; Bacteroidetes; Sphingobacteriia; Sphingobacteriales	Bacteria; Bacteroidota; Bacteroidia; Chitinophagales; Chitinophagaceae; UBA8621	MetaBAT version 2.12.1, CheckM v1.0.12, GTDB database release 86, GTDB-tk version v0.2.2	IMG_PIPELINE	2020-06-28	80.87	3.71	3029930	0	0	0	30	2931	414
3300005539_13	Corn rhizosphere microbial communities from Kellogg Biological Station, Michigan, USA - KBS Corn C3-2	3300005539	MQ	Bacteria	Bacteria; Acidobacteriota; Blastocatellia; Pyrinomonadales; Pyrinomonadaceae; OLB17	MetaBAT version 2.12.1, CheckM v1.0.12, GTDB database release 86, GTDB-tk version v0.2.2	IMG_PIPELINE	2020-07-17	76.63	9.83	3300170	0	1	0	36	3487	538
3300005539_20	Corn rhizosphere microbial communities from Kellogg Biological Station, Michigan, USA - KBS Corn C3-2	3300005539	MQ	Bacteria	Bacteria; Patescibacteria; Saccharimonadia; Saccharimonadales; UBA4665	MetaBAT version 2.12.1, CheckM v1.0.12, GTDB database release 86, GTDB-tk version v0.2.2	IMG_PIPELINE	2020-07-17	55.39	0	807141	1	1	2	37	1001	139
3300005539_7	Corn rhizosphere microbial communities from Kellogg Biological Station, Michigan, USA - KBS Corn C3-2	3300005539	MQ	Bacteria	Bacteria; Verrucomicrobiota; Verrucomicrobiae; Chthoniobacterales; Chthoniobacteraceae	MetaBAT version 2.12.1, CheckM v1.0.12, GTDB database release 86, GTDB-tk version v0.2.2	IMG_PIPELINE	2020-07-17	89.7	1.22	6690020	1	1	0	50	5240	57
3300005539_8	Corn rhizosphere microbial communities from Kellogg Biological Station, Michigan, USA - KBS Corn C3-2	3300005539	MQ	Bacteria; Bacteroidetes; Sphingobacteriia; Sphingobacteriales	Bacteria; Bacteroidota; Bacteroidia; Chitinophagales; Chitinophagaceae; UBA8621	MetaBAT version 2.12.1, CheckM v1.0.12, GTDB database release 86, GTDB-tk version v0.2.2	IMG_PIPELINE	2020-07-17	89.19	6.71	6370783	1	0	1	33	5508	681
3300005543_10	Miscanthus rhizosphere microbial communities from Kellogg Biological Station, Michigan, USA - KBS M1-3 metaG	3300005543	MQ	Bacteria	Bacteria; Acidobacteriota; Blastocatellia; Pyrinomonadales; Pyrinomonadaceae	MetaBAT version 2.12.1, CheckM v1.0.12, GTDB database release 86, GTDB-tk version v0.2.2	IMG_PIPELINE	2020-07-08	51.7	7.21	3341948	0	1	0	24	3466	793
3300005543_9	Miscanthus rhizosphere microbial communities from Kellogg Biological Station, Michigan, USA - KBS M1-3 metaG	3300005543	HQ	Bacteria; Bacteroidetes; Sphingobacteriia; Sphingobacteriales	Bacteria; Bacteroidota; Bacteroidia; Chitinophagales; Chitinophagaceae; UBA8621	MetaBAT version 2.12.1, CheckM v1.0.12, GTDB database release 86, GTDB-tk version v0.2.2	IMG_PIPELINE	2020-07-08	92.79	2.55	3476995	1	1	1	33	3260	242
3300005548_11	Switchgrass rhizosphere microbial communities from Kellogg Biological Station, Michigan, USA - KBS S1-3 metaG	3300005548	MQ	Bacteria	Bacteria; Cyanobacteriota; Vampirovibrionia; Obscuribacterales; Obscuribacteraceae	MetaBAT version 0.32.5, CheckM v1.0.11, GTDB database release 86, GTDB-tk version v0.1.6	IMG_PIPELINE	2018-11-02	60.39	2.56	4149458	0	0	0	29	4169	762
3300005548_13	Switchgrass rhizosphere microbial communities from Kellogg Biological Station, Michigan, USA - KBS S1-3 metaG	3300005548	MQ	Bacteria; Bacteroidetes; Sphingobacteriia; Sphingobacteriales	Bacteria; Bacteroidota; Bacteroidia; Chitinophagales; Chitinophagaceae; UBA8621	MetaBAT version 0.32.5, CheckM v1.0.11, GTDB database release 86, GTDB-tk version v0.1.6	IMG_PIPELINE	2018-11-02	94.83	2.26	3669174	1	1	1	33	3446	262
3300005548_14	Switchgrass rhizosphere microbial communities from Kellogg Biological Station, Michigan, USA - KBS S1-3 metaG	3300005548	MQ	Bacteria; Bacteroidetes; Sphingobacteriia; Sphingobacteriales	Bacteria; Bacteroidota; Bacteroidia; Chitinophagales; Chitinophagaceae; UBA1935	MetaBAT version 0.32.5, CheckM v1.0.11, GTDB database release 86, GTDB-tk version v0.1.6	IMG_PIPELINE	2018-11-02	95.51	1.15	3294081	1	0	1	31	3509	334
3300005548_16	Switchgrass rhizosphere microbial communities from Kellogg Biological Station, Michigan, USA - KBS S1-3 metaG	3300005548	MQ	Bacteria; Proteobacteria; Gammaproteobacteria	Bacteria; Proteobacteria; Gammaproteobacteria; Pseudomonadales; Spongiibacteraceae	MetaBAT version 0.32.5, CheckM v1.0.11, GTDB database release 86, GTDB-tk version v0.1.6	IMG_PIPELINE	2018-11-02	67.24	0	2635120	0	0	0	24	2831	438
3300005548_18	Switchgrass rhizosphere microbial communities from Kellogg Biological Station, Michigan, USA - KBS S1-3 metaG	3300005548	MQ	Bacteria	Bacteria; Elusimicrobiota; Elusimicrobia; 2-01-FULL-59-12; 2-01-FULL-59-12	MetaBAT version 0.32.5, CheckM v1.0.11, GTDB database release 86, GTDB-tk version v0.1.6	IMG_PIPELINE	2018-11-02	73.9	0	2338350	1	1	1	30	2457	355
3300005548_6	Switchgrass rhizosphere microbial communities from Kellogg Biological Station, Michigan, USA - KBS S1-3 metaG	3300005548	MQ	Bacteria; Bacteroidetes; Sphingobacteriia; Sphingobacteriales	Bacteria; Bacteroidota; Bacteroidia; Chitinophagales; Chitinophagaceae; UBA8621	MetaBAT version 0.32.5, CheckM v1.0.11, GTDB database release 86, GTDB-tk version v0.1.6	IMG_PIPELINE	2018-11-02	98.03	1.72	8178576	0	0	0	48	6649	29
3300005563_13	Corn rhizosphere microbial communities from Kellogg Biological Station, Michigan, USA - KBS Corn C5-2	3300005563	MQ	Bacteria; Proteobacteria	Bacteria; Proteobacteria; Gammaproteobacteria; Steroidobacterales; Steroidobacteraceae	MetaBAT version 2.12.1, CheckM v1.0.12, GTDB database release 86, GTDB-tk version v0.2.2	IMG_PIPELINE	2020-08-03	76.89	3.02	3463986	0	1	0	29	3464	286
3300005563_14	Corn rhizosphere microbial communities from Kellogg Biological Station, Michigan, USA - KBS Corn C5-2	3300005563	MQ	Bacteria	Bacteria; Acidobacteriota; Blastocatellia; Pyrinomonadales; Pyrinomonadaceae	MetaBAT version 2.12.1, CheckM v1.0.12, GTDB database release 86, GTDB-tk version v0.2.2	IMG_PIPELINE	2020-08-03	64.34	7.55	2688160	0	1	0	31	2911	540
3300005563_20	Corn rhizosphere microbial communities from Kellogg Biological Station, Michigan, USA - KBS Corn C5-2	3300005563	MQ	Bacteria	Bacteria; Patescibacteria; Saccharimonadia; Saccharimonadales; Saccharimonadaceae	MetaBAT version 2.12.1, CheckM v1.0.12, GTDB database release 86, GTDB-tk version v0.2.2	IMG_PIPELINE	2020-08-03	78.45	9.98	1279983	3	3	4	46	1605	144
3300005563_23	Corn rhizosphere microbial communities from Kellogg Biological Station, Michigan, USA - KBS Corn C5-2	3300005563	MQ	Bacteria; Proteobacteria; Alphaproteobacteria	Bacteria; Proteobacteria; Alphaproteobacteria; Micavibrionales	MetaBAT version 2.12.1, CheckM v1.0.12, GTDB database release 86, GTDB-tk version v0.2.2	IMG_PIPELINE	2020-08-03	68.34	1.52	1216746	1	0	1	23	1466	203
3300005563_24	Corn rhizosphere microbial communities from Kellogg Biological Station, Michigan, USA - KBS Corn C5-2	3300005563	MQ		Bacteria; Patescibacteria; Saccharimonadia; Saccharimonadales; Saccharimonadaceae	MetaBAT version 2.12.1, CheckM v1.0.12, GTDB database release 86, GTDB-tk version v0.2.2	IMG_PIPELINE	2020-08-03	59.83	0.93	1168038	0	0	0	44	1428	11
3300005563_26	Corn rhizosphere microbial communities from Kellogg Biological Station, Michigan, USA - KBS Corn C5-2	3300005563	MQ	Bacteria	Bacteria; Patescibacteria; Saccharimonadia; Saccharimonadales; UBA4665	MetaBAT version 2.12.1, CheckM v1.0.12, GTDB database release 86, GTDB-tk version v0.2.2	IMG_PIPELINE	2020-08-03	68.98	0	976021	1	1	1	44	1122	33
3300005564_20	Corn rhizosphere microbial communities from Kellogg Biological Station, Michigan, USA - KBS C7-3 metaG	3300005564	MQ	Bacteria; Candidatus Saccharibacteria; unclassified; unclassified; unclassified; Candidatus Saccharimonas; Candidatus Saccharimonas aalborgensis	Bacteria; Patescibacteria; Saccharimonadia; Saccharimonadales; Saccharimonadaceae; Saccharimonas	MetaBAT version 2.12.1, CheckM v1.0.12, GTDB database release 86, GTDB-tk version v0.2.2	IMG_PIPELINE	2020-07-21	64.23	3.7	1002831	0	0	0	48	1138	54
3300005564_8	Corn rhizosphere microbial communities from Kellogg Biological Station, Michigan, USA - KBS C7-3 metaG	3300005564	MQ	Bacteria; Proteobacteria; Gammaproteobacteria; Pseudomonadales; Pseudomonadaceae; Pseudomonas	Bacteria; Proteobacteria; Gammaproteobacteria; Pseudomonadales; Pseudomonadaceae; Pseudomonas_E; Pseudomonas_E sp27	MetaBAT version 2.12.1, CheckM v1.0.12, GTDB database release 86, GTDB-tk version v0.2.2	IMG_PIPELINE	2020-07-21	69.31	3.45	7113413	2	0	0	50	7069	491
3300005577_10	Corn rhizosphere microbial communities from Kellogg Biological Station, Michigan, USA - KBS Corn C7-2	3300005577	MQ	Bacteria; Proteobacteria; Gammaproteobacteria; Enterobacteriales; Enterobacteriaceae; Enterobacter; Enterobacter cloacae	Bacteria; Proteobacteria; Gammaproteobacteria; Enterobacterales; Enterobacteriaceae; Enterobacter; Enterobacter sesami	MetaBAT version 2.12.1, CheckM v1.0.12, GTDB database release 86, GTDB-tk version v0.2.2	IMG_PIPELINE	2020-07-21	97.62	0.84	4336668	8	1	0	77	4390	209
3300005577_11	Corn rhizosphere microbial communities from Kellogg Biological Station, Michigan, USA - KBS Corn C7-2	3300005577	MQ	Bacteria	Bacteria; Gemmatimonadota; Gemmatimonadetes; Gemmatimonadales; GWC2-71-9	MetaBAT version 2.12.1, CheckM v1.0.12, GTDB database release 86, GTDB-tk version v0.2.2	IMG_PIPELINE	2020-07-21	69.31	7.69	3870356	2	1	2	48	4284	655
3300005577_23	Corn rhizosphere microbial communities from Kellogg Biological Station, Michigan, USA - KBS Corn C7-2	3300005577	MQ	Bacteria	Bacteria; Patescibacteria; Saccharimonadia; Saccharimonadales; UBA4665	MetaBAT version 2.12.1, CheckM v1.0.12, GTDB database release 86, GTDB-tk version v0.2.2	IMG_PIPELINE	2020-07-21	68.97	0	999115	1	1	1	43	1131	11
3300005577_27	Corn rhizosphere microbial communities from Kellogg Biological Station, Michigan, USA - KBS Corn C7-2	3300005577	MQ	Bacteria; Candidatus Saccharibacteria; unclassified; unclassified; unclassified; Candidatus Saccharimonas; Candidatus Saccharimonas aalborgensis	Bacteria; Patescibacteria; Saccharimonadia; Saccharimonadales; Saccharimonadaceae; UBA1547	MetaBAT version 2.12.1, CheckM v1.0.12, GTDB database release 86, GTDB-tk version v0.2.2	IMG_PIPELINE	2020-07-21	60.57	1.71	710897	1	2	2	40	831	59
3300005577_7	Corn rhizosphere microbial communities from Kellogg Biological Station, Michigan, USA - KBS Corn C7-2	3300005577	MQ	Bacteria; Bacteroidetes; Sphingobacteriia; Sphingobacteriales	Bacteria; Bacteroidota; Bacteroidia; Chitinophagales; Chitinophagaceae; UBA8621	MetaBAT version 2.12.1, CheckM v1.0.12, GTDB database release 86, GTDB-tk version v0.2.2	IMG_PIPELINE	2020-07-21	83.86	2.71	5894160	1	1	1	34	5363	682
3300005577_8	Corn rhizosphere microbial communities from Kellogg Biological Station, Michigan, USA - KBS Corn C7-2	3300005577	MQ	Bacteria	Bacteria; Chloroflexota; Ktedonobacteria; Ktedonobacterales	MetaBAT version 2.12.1, CheckM v1.0.12, GTDB database release 86, GTDB-tk version v0.2.2	IMG_PIPELINE	2020-07-21	87.51	2.97	5440851	2	1	0	41	5587	395
3300005577_9	Corn rhizosphere microbial communities from Kellogg Biological Station, Michigan, USA - KBS Corn C7-2	3300005577	MQ	Bacteria; Chloroflexi; Ktedonobacteria	Bacteria; Chloroflexota; Ktedonobacteria; Ktedonobacterales; Ktedonobacteraceae; UBA11361	MetaBAT version 2.12.1, CheckM v1.0.12, GTDB database release 86, GTDB-tk version v0.2.2	IMG_PIPELINE	2020-07-21	69.2	5.17	4874599	3	1	1	46	5067	767
3300005578_7	Corn rhizosphere microbial communities from Kellogg Biological Station, Michigan, USA - KBS Corn C4-2	3300005578	MQ	Bacteria; Proteobacteria	Bacteria; Proteobacteria; Gammaproteobacteria; Betaproteobacteriales; SG8-41	MetaBAT version 2.12.1, CheckM v1.0.12, GTDB database release 86, GTDB-tk version v0.2.2	IMG_PIPELINE	2020-07-21	56.98	6.72	3740287	1	0	0	29	4342	671
3300005578_8	Corn rhizosphere microbial communities from Kellogg Biological Station, Michigan, USA - KBS Corn C4-2	3300005578	MQ	Bacteria	Bacteria; Gemmatimonadota; Gemmatimonadetes; Gemmatimonadales; GWC2-71-9	MetaBAT version 2.12.1, CheckM v1.0.12, GTDB database release 86, GTDB-tk version v0.2.2	IMG_PIPELINE	2020-07-21	71.43	6.69	3513672	2	1	2	38	3715	479
3300005614_10	Corn rhizosphere microbial communities from Kellogg Biological Station, Michigan, USA - KBS Corn C6-2	3300005614	MQ	Bacteria	Bacteria; Chloroflexota; Ktedonobacteria; Ktedonobacterales	MetaBAT version 2.12.1, CheckM v1.0.12, GTDB database release 86, GTDB-tk version v0.2.2	IMG_PIPELINE	2020-07-21	83.29	2.97	4883214	2	1	0	44	5019	463
3300005614_15	Corn rhizosphere microbial communities from Kellogg Biological Station, Michigan, USA - KBS Corn C6-2	3300005614	MQ	Bacteria; Bacteroidetes; Cytophagia; Cytophagales	Bacteria; Bacteroidota; Bacteroidia; Cytophagales; Cyclobacteriaceae	MetaBAT version 2.12.1, CheckM v1.0.12, GTDB database release 86, GTDB-tk version v0.2.2	IMG_PIPELINE	2020-07-21	60.35	2.18	3058235	0	1	0	37	3460	570
3300005614_22	Corn rhizosphere microbial communities from Kellogg Biological Station, Michigan, USA - KBS Corn C6-2	3300005614	MQ	Archaea; Thaumarchaeota; unclassified; Nitrososphaerales; Nitrososphaeraceae; Nitrososphaera; Candidatus Nitrososphaera evergladensis	Archaea; Crenarchaeota; Nitrososphaeria; Nitrososphaerales; Nitrososphaeraceae	MetaBAT version 2.12.1, CheckM v1.0.12, GTDB database release 86, GTDB-tk version v0.2.2	IMG_PIPELINE	2020-07-21	66.83	0.07	1617093	1	0	1	19	2204	334
3300005614_9	Corn rhizosphere microbial communities from Kellogg Biological Station, Michigan, USA - KBS Corn C6-2	3300005614	MQ	Bacteria	Bacteria; Acidobacteriota; Blastocatellia; Pyrinomonadales; Pyrinomonadaceae	MetaBAT version 2.12.1, CheckM v1.0.12, GTDB database release 86, GTDB-tk version v0.2.2	IMG_PIPELINE	2020-07-21	77.93	4.38	7344071	2	0	1	76	7602	1222
3300005616_7	Corn rhizosphere microbial communities from Kellogg Biological Station, Michigan, USA - KBS Corn C2-2	3300005616	MQ	Bacteria; Bacteroidetes; Sphingobacteriia; Sphingobacteriales	Bacteria; Bacteroidota; Bacteroidia; Chitinophagales; Chitinophagaceae; UBA8621	MetaBAT version 2.12.1, CheckM v1.0.12, GTDB database release 86, GTDB-tk version v0.2.2	IMG_PIPELINE	2020-06-19	54.56	2.25	3920677	0	0	0	26	3935	689
3300005617_11	Switchgrass rhizosphere microbial communities from Kellogg Biological Station, Michigan, USA - KBS Switchgrass S2-2	3300005617	MQ	Bacteria	Bacteria; Verrucomicrobiota; Verrucomicrobiae; Pedosphaerales; Pedosphaeraceae	MetaBAT version 2.12.1, CheckM v1.0.12, GTDB database release 86, GTDB-tk version v0.2.2	IMG_PIPELINE	2020-08-03	74.11	4.39	2533652	1	0	1	33	2506	416
3300005617_13	Switchgrass rhizosphere microbial communities from Kellogg Biological Station, Michigan, USA - KBS Switchgrass S2-2	3300005617	MQ	Bacteria	Bacteria; Acidobacteriota; Blastocatellia; Pyrinomonadales; Pyrinomonadaceae	MetaBAT version 2.12.1, CheckM v1.0.12, GTDB database release 86, GTDB-tk version v0.2.2	IMG_PIPELINE	2020-08-03	52.48	2.56	2200478	0	1	0	24	2241	438
3300005618_10	Switchgrass rhizosphere microbial communities from Kellogg Biological Station, Michigan, USA - KBS Switchgrass S7-2	3300005618	MQ	Bacteria	Bacteria; Gemmatimonadota; Gemmatimonadetes; Gemmatimonadales; GWC2-71-9	MetaBAT version 2.12.1, CheckM v1.0.12, GTDB database release 86, GTDB-tk version v0.2.2	IMG_PIPELINE	2020-07-21	82.82	5.49	4635396	2	1	2	72	5064	634
3300005618_12	Switchgrass rhizosphere microbial communities from Kellogg Biological Station, Michigan, USA - KBS Switchgrass S7-2	3300005618	MQ	Bacteria; Bacteroidetes; Sphingobacteriia; Sphingobacteriales	Bacteria; Bacteroidota; Bacteroidia; Chitinophagales; Chitinophagaceae; UBA8621	MetaBAT version 2.12.1, CheckM v1.0.12, GTDB database release 86, GTDB-tk version v0.2.2	IMG_PIPELINE	2020-07-21	89.2	4.71	3670456	0	0	0	41	3615	373
3300005618_13	Switchgrass rhizosphere microbial communities from Kellogg Biological Station, Michigan, USA - KBS Switchgrass S7-2	3300005618	MQ	Bacteria; Proteobacteria; Gammaproteobacteria	Bacteria; Proteobacteria; Gammaproteobacteria; Pseudomonadales; Spongiibacteraceae	MetaBAT version 2.12.1, CheckM v1.0.12, GTDB database release 86, GTDB-tk version v0.2.2	IMG_PIPELINE	2020-07-21	98.28	1.56	3629761	2	0	0	42	3536	23
3300005718_7	Miscanthus rhizosphere microbial communities from Kellogg Biological Station, Michigan, USA - KBS Miscanthus M2-2	3300005718	HQ	Bacteria; Chlamydiae; Chlamydiia; Chlamydiales	Bacteria; Verrucomicrobiota; Chlamydiia; Parachlamydiales; Ga0074140	MetaBAT version 2.12.1, CheckM v1.0.12, GTDB database release 86, GTDB-tk version v0.2.2	IMG_PIPELINE	2020-07-21	94.43	0.23	1843719	1	1	1	38	1854	70
3300005719_8	Switchgrass rhizosphere microbial communities from Kellogg Biological Station, Michigan, USA - KBS Switchgrass S4-2	3300005719	MQ	Bacteria	Bacteria; Eisenbacteria; RBG-16-71-46	MetaBAT version 2.12.1, CheckM v1.0.12, GTDB database release 86, GTDB-tk version v0.2.2	IMG_PIPELINE	2020-07-21	86.71	4.46	3264033	1	1	1	53	3157	391
3300005834_10	Corn rhizosphere microbial communities from Kellogg Biological Station, Michigan, USA - KBS Corn C1-2	3300005834	MQ	Bacteria; Bacteroidetes; Sphingobacteriia; Sphingobacteriales	Bacteria; Bacteroidota; Bacteroidia; Chitinophagales; Chitinophagaceae; UBA8621	MetaBAT version 2.12.1, CheckM v1.0.12, GTDB database release 86, GTDB-tk version v0.2.2	IMG_PIPELINE	2020-07-21	84.2	0.76	3167830	0	0	0	31	3132	402
3300005834_5	Corn rhizosphere microbial communities from Kellogg Biological Station, Michigan, USA - KBS Corn C1-2	3300005834	MQ	Bacteria; Proteobacteria; Gammaproteobacteria; Pseudomonadales; Pseudomonadaceae; Pseudomonas	Bacteria; Proteobacteria; Gammaproteobacteria; Pseudomonadales; Pseudomonadaceae; Pseudomonas_E; Pseudomonas_E extremorientalis	MetaBAT version 2.12.1, CheckM v1.0.12, GTDB database release 86, GTDB-tk version v0.2.2	IMG_PIPELINE	2020-07-21	98.99	1.62	6298394	4	0	0	55	6056	196
3300005834_6	Corn rhizosphere microbial communities from Kellogg Biological Station, Michigan, USA - KBS Corn C1-2	3300005834	HQ	Bacteria; Bacteroidetes	Bacteria; Bacteroidota; Bacteroidia; Chitinophagales; Saprospiraceae	MetaBAT version 2.12.1, CheckM v1.0.12, GTDB database release 86, GTDB-tk version v0.2.2	IMG_PIPELINE	2020-07-21	96.53	1.98	4937369	1	1	1	47	4327	205
3300005834_7	Corn rhizosphere microbial communities from Kellogg Biological Station, Michigan, USA - KBS Corn C1-2	3300005834	MQ	Bacteria; Proteobacteria; Betaproteobacteria; Burkholderiales	Bacteria; Proteobacteria; Gammaproteobacteria; Xanthomonadales; Rhodanobacteraceae; Dyella; Dyella marensis	MetaBAT version 2.12.1, CheckM v1.0.12, GTDB database release 86, GTDB-tk version v0.2.2	IMG_PIPELINE	2020-07-21	50.08	6.03	4337114	0	1	0	34	4634	897
3300005834_8	Corn rhizosphere microbial communities from Kellogg Biological Station, Michigan, USA - KBS Corn C1-2	3300005834	MQ	Bacteria	Bacteria; Acidobacteriota; Blastocatellia; Pyrinomonadales; Pyrinomonadaceae	MetaBAT version 2.12.1, CheckM v1.0.12, GTDB database release 86, GTDB-tk version v0.2.2	IMG_PIPELINE	2020-07-21	68.81	1.02	3773625	0	0	0	20	3605	625
3300005841_12	Switchgrass rhizosphere microbial communities from Kellogg Biological Station, Michigan, USA - KBS Switchgrass S6-2	3300005841	MQ	Bacteria; Bacteroidetes; Sphingobacteriia; Sphingobacteriales	Bacteria; Bacteroidota; Bacteroidia; Chitinophagales; Chitinophagaceae; UBA8621	MetaBAT version 2.12.1, CheckM v1.0.12, GTDB database release 86, GTDB-tk version v0.2.2	IMG_PIPELINE	2020-07-15	93.35	3.79	3536048	0	0	0	32	3376	338
3300005841_15	Switchgrass rhizosphere microbial communities from Kellogg Biological Station, Michigan, USA - KBS Switchgrass S6-2	3300005841	MQ	Bacteria	Bacteria; Myxococcota; UBA727; UBA727; GCA-2721815	MetaBAT version 2.12.1, CheckM v1.0.12, GTDB database release 86, GTDB-tk version v0.2.2	IMG_PIPELINE	2020-07-15	57.65	1.61	2176547	0	1	0	35	2469	368
3300005841_25	Switchgrass rhizosphere microbial communities from Kellogg Biological Station, Michigan, USA - KBS Switchgrass S6-2	3300005841	MQ	Bacteria	Bacteria; Patescibacteria; ABY1; Uhrbacterales; 2-12-FULL-60-25	MetaBAT version 2.12.1, CheckM v1.0.12, GTDB database release 86, GTDB-tk version v0.2.2	IMG_PIPELINE	2020-07-15	57.43	0	824748	0	0	0	29	979	121
3300005842_10	Switchgrass rhizosphere microbial communities from Kellogg Biological Station, Michigan, USA - KBS Switchgrass S1-2	3300005842	HQ	Bacteria; Bacteroidetes; Sphingobacteriia; Sphingobacteriales	Bacteria; Bacteroidota; Bacteroidia; Chitinophagales; Chitinophagaceae; UBA8621	MetaBAT version 2.12.1, CheckM v1.0.12, GTDB database release 86, GTDB-tk version v0.2.2	IMG_PIPELINE	2020-07-21	93.19	2.46	3592755	1	1	1	35	3399	259
3300005842_16	Switchgrass rhizosphere microbial communities from Kellogg Biological Station, Michigan, USA - KBS Switchgrass S1-2	3300005842	MQ	Bacteria; Proteobacteria; Gammaproteobacteria	Bacteria; Proteobacteria; Gammaproteobacteria; UBA5158; UBA5158; 2-12-FULL-43-28	MetaBAT version 2.12.1, CheckM v1.0.12, GTDB database release 86, GTDB-tk version v0.2.2	IMG_PIPELINE	2020-07-21	58.45	1.68	1211652	0	0	0	27	1354	232
3300005842_18	Switchgrass rhizosphere microbial communities from Kellogg Biological Station, Michigan, USA - KBS Switchgrass S1-2	3300005842	MQ	Bacteria; Chlamydiae; Chlamydiia; Chlamydiales	Bacteria; Verrucomicrobiota; Chlamydiia; Parachlamydiales; Ga0074140	MetaBAT version 2.12.1, CheckM v1.0.12, GTDB database release 86, GTDB-tk version v0.2.2	IMG_PIPELINE	2020-07-21	54.05	0	1079606	0	0	0	21	1253	207
3300005842_23	Switchgrass rhizosphere microbial communities from Kellogg Biological Station, Michigan, USA - KBS Switchgrass S1-2	3300005842	MQ	Bacteria	Bacteria; Patescibacteria; Saccharimonadia; Saccharimonadales; UBA4665	MetaBAT version 2.12.1, CheckM v1.0.12, GTDB database release 86, GTDB-tk version v0.2.2	IMG_PIPELINE	2020-07-21	54.31	0	640134	0	0	0	25	800	96
3300005842_7	Switchgrass rhizosphere microbial communities from Kellogg Biological Station, Michigan, USA - KBS Switchgrass S1-2	3300005842	MQ	Bacteria; Bacteroidetes; Sphingobacteriia; Sphingobacteriales	Bacteria; Bacteroidota; Bacteroidia; Chitinophagales; Chitinophagaceae	MetaBAT version 2.12.1, CheckM v1.0.12, GTDB database release 86, GTDB-tk version v0.2.2	IMG_PIPELINE	2020-07-21	89.09	8.21	7187461	0	0	0	50	7382	942
3300005843_10	Switchgrass rhizosphere microbial communities from Kellogg Biological Station, Michigan, USA - KBS Switchgrass S3-2	3300005843	MQ	Bacteria	Bacteria; Verrucomicrobiota; Verrucomicrobiae; Chthoniobacterales; Chthoniobacteraceae	MetaBAT version 0.32.5, CheckM v1.0.11, GTDB database release 86, GTDB-tk version v0.1.6	IMG_PIPELINE	2018-11-02	56.21	3.45	3971618	1	1	1	49	3841	140
3300005843_12	Switchgrass rhizosphere microbial communities from Kellogg Biological Station, Michigan, USA - KBS Switchgrass S3-2	3300005843	MQ	Bacteria; Proteobacteria; Gammaproteobacteria	Bacteria; Proteobacteria; Gammaproteobacteria; Pseudomonadales; Spongiibacteraceae	MetaBAT version 0.32.5, CheckM v1.0.11, GTDB database release 86, GTDB-tk version v0.1.6	IMG_PIPELINE	2018-11-02	95.16	3	3570188	2	0	0	41	3646	219
3300005843_14	Switchgrass rhizosphere microbial communities from Kellogg Biological Station, Michigan, USA - KBS Switchgrass S3-2	3300005843	MQ	Bacteria; Bacteroidetes; Sphingobacteriia; Sphingobacteriales	Bacteria; Bacteroidota; Bacteroidia; Chitinophagales; Chitinophagaceae; UBA8621	MetaBAT version 0.32.5, CheckM v1.0.11, GTDB database release 86, GTDB-tk version v0.1.6	IMG_PIPELINE	2018-11-02	83.81	1.25	3355265	0	1	0	32	3255	367
3300005843_17	Switchgrass rhizosphere microbial communities from Kellogg Biological Station, Michigan, USA - KBS Switchgrass S3-2	3300005843	MQ	Bacteria	Bacteria; UBA10199; UBA10199; UBA10839; UBA10839	MetaBAT version 0.32.5, CheckM v1.0.11, GTDB database release 86, GTDB-tk version v0.1.6	IMG_PIPELINE	2018-11-02	59.69	2.74	2344747	0	1	0	28	2336	450
3300005843_23	Switchgrass rhizosphere microbial communities from Kellogg Biological Station, Michigan, USA - KBS Switchgrass S3-2	3300005843	MQ	Bacteria	Bacteria; Patescibacteria; Paceibacteria; UBA9983; Kaiserbacteraceae; UBA10103	MetaBAT version 0.32.5, CheckM v1.0.11, GTDB database release 86, GTDB-tk version v0.1.6	IMG_PIPELINE	2018-11-02	67.92	0	1207620	0	1	1	45	1385	22
3300005843_26	Switchgrass rhizosphere microbial communities from Kellogg Biological Station, Michigan, USA - KBS Switchgrass S3-2	3300005843	MQ		Bacteria; Dependentiae; Babeliae; Babeliales; Vermiphilaceae	MetaBAT version 0.32.5, CheckM v1.0.11, GTDB database release 86, GTDB-tk version v0.1.6	IMG_PIPELINE	2018-11-02	57.32	0.81	1088282	0	1	1	32	1206	43
3300005844_12	Switchgrass rhizosphere microbial communities from Kellogg Biological Station, Michigan, USA - KBS Switchgrass S5-2	3300005844	MQ		Archaea; Crenarchaeota; Nitrososphaeria; Nitrososphaerales; Nitrososphaeraceae; UBA11057	MetaBAT version 0.32.5, CheckM v1.0.11, GTDB database release 86, GTDB-tk version v0.1.6	IMG_PIPELINE	2018-11-02	85.09	7.77	2462508	1	0	1	66	3549	414
3300005844_9	Switchgrass rhizosphere microbial communities from Kellogg Biological Station, Michigan, USA - KBS Switchgrass S5-2	3300005844	MQ	Bacteria; Proteobacteria; Gammaproteobacteria	Bacteria; Proteobacteria; Gammaproteobacteria; Pseudomonadales; Spongiibacteraceae	MetaBAT version 0.32.5, CheckM v1.0.11, GTDB database release 86, GTDB-tk version v0.1.6	IMG_PIPELINE	2018-11-02	76.02	1.72	3459106	1	0	0	35	3542	299
3300005937_12	Tabebuia heterophylla rhizosphere microbial communities from the University of Puerto Rico - S3T2R1	3300005937	MQ	Bacteria	Bacteria; Entotheonellota; Entotheonellia; Entotheonellales; Entotheonellaceae	MetaBAT version 0.32.4, CheckM v1.0.11, GTDB database release 86, GTDB-tk version v0.1.6	IMG_PIPELINE	2018-08-15	91.83	8.97	9825830	1	1	1	49	10487	669
3300005937_13	Tabebuia heterophylla rhizosphere microbial communities from the University of Puerto Rico - S3T2R1	3300005937	MQ	Bacteria	Bacteria; UBP10; GR-WP33-30; UBA9968	MetaBAT version 0.32.4, CheckM v1.0.11, GTDB database release 86, GTDB-tk version v0.1.6	IMG_PIPELINE	2018-08-15	56.91	6.47	7268693	2	2	3	67	8267	521
3300005937_16	Tabebuia heterophylla rhizosphere microbial communities from the University of Puerto Rico - S3T2R1	3300005937	MQ	Bacteria	Bacteria; Nitrospinota; UBA8248	MetaBAT version 0.32.4, CheckM v1.0.11, GTDB database release 86, GTDB-tk version v0.1.6	IMG_PIPELINE	2018-08-15	60.1	6.62	5688882	1	2	1	40	7124	1141
3300005937_18	Tabebuia heterophylla rhizosphere microbial communities from the University of Puerto Rico - S3T2R1	3300005937	MQ	Bacteria	Bacteria; Acidobacteriota; Blastocatellia; UBA7656	MetaBAT version 0.32.4, CheckM v1.0.11, GTDB database release 86, GTDB-tk version v0.1.6	IMG_PIPELINE	2018-08-15	62.23	1.72	5318901	1	0	1	33	5210	997
3300005937_20	Tabebuia heterophylla rhizosphere microbial communities from the University of Puerto Rico - S3T2R1	3300005937	MQ	Bacteria; Acidobacteria; Acidobacteriia; Acidobacteriales; Acidobacteriaceae	Bacteria; Acidobacteriota; Acidobacteriae; Solibacterales; Solibacteraceae; KBS-96	MetaBAT version 0.32.4, CheckM v1.0.11, GTDB database release 86, GTDB-tk version v0.1.6	IMG_PIPELINE	2018-08-15	72.96	8.48	4343508	1	0	1	50	4596	814
3300005937_23	Tabebuia heterophylla rhizosphere microbial communities from the University of Puerto Rico - S3T2R1	3300005937	MQ	Bacteria; Proteobacteria; Alphaproteobacteria; Rhizobiales	Bacteria; Proteobacteria; Alphaproteobacteria; Rhizobiales; Xanthobacteraceae; Pseudolabrys	MetaBAT version 0.32.4, CheckM v1.0.11, GTDB database release 86, GTDB-tk version v0.1.6	IMG_PIPELINE	2018-08-15	50.52	4.46	3334620	1	1	1	21	4024	363
3300005937_24	Tabebuia heterophylla rhizosphere microbial communities from the University of Puerto Rico - S3T2R1	3300005937	MQ	Bacteria	Bacteria; Methylomirabilota; Methylomirabilia; Rokubacteriales; GWA2-73-35	MetaBAT version 0.32.4, CheckM v1.0.11, GTDB database release 86, GTDB-tk version v0.1.6	IMG_PIPELINE	2018-08-15	70.91	3.61	3165358	0	0	0	22	3315	127
3300005937_25	Tabebuia heterophylla rhizosphere microbial communities from the University of Puerto Rico - S3T2R1	3300005937	MQ		Archaea; Crenarchaeota; Nitrososphaeria; Nitrososphaerales; Nitrososphaeraceae; UBA11057	MetaBAT version 0.32.4, CheckM v1.0.11, GTDB database release 86, GTDB-tk version v0.1.6	IMG_PIPELINE	2018-08-15	91.59	1.46	2274783	1	0	0	35	2991	137
3300005937_38	Tabebuia heterophylla rhizosphere microbial communities from the University of Puerto Rico - S3T2R1	3300005937	MQ	Bacteria	Bacteria; Patescibacteria; Saccharimonadia; Saccharimonadales; Saccharimonadaceae	MetaBAT version 0.32.4, CheckM v1.0.11, GTDB database release 86, GTDB-tk version v0.1.6	IMG_PIPELINE	2018-08-15	62.39	0	971059	1	1	1	45	1121	3
3300005937_40	Tabebuia heterophylla rhizosphere microbial communities from the University of Puerto Rico - S3T2R1	3300005937	MQ	Bacteria	Bacteria; Patescibacteria; Saccharimonadia; Saccharimonadales; UBA4665	MetaBAT version 0.32.4, CheckM v1.0.11, GTDB database release 86, GTDB-tk version v0.1.6	IMG_PIPELINE	2018-08-15	67.28	0.93	905212	1	2	1	47	1005	8
3300005981_14	Tabebuia heterophylla rhizosphere microbial communities from the University of Puerto Rico - S5T2R1	3300005981	MQ	Bacteria; Actinobacteria; Actinobacteria; Actinomycetales	Bacteria; Actinobacteriota; Actinobacteria; Propionibacteriales; Nocardioidaceae	MetaBAT version 0.32.4, CheckM v1.0.11, GTDB database release 86, GTDB-tk version v0.1.6	IMG_PIPELINE	2018-08-15	93.57	8.67	5096820	1	1	1	51	5308	234
3300005981_16	Tabebuia heterophylla rhizosphere microbial communities from the University of Puerto Rico - S5T2R1	3300005981	MQ	Bacteria; Actinobacteria; Actinobacteria; Actinomycetales	Bacteria; Actinobacteriota; Actinobacteria; Propionibacteriales; Propionibacteriaceae	MetaBAT version 0.32.4, CheckM v1.0.11, GTDB database release 86, GTDB-tk version v0.1.6	IMG_PIPELINE	2018-08-15	89.72	5.52	3762798	1	1	1	32	3901	153
3300005981_17	Tabebuia heterophylla rhizosphere microbial communities from the University of Puerto Rico - S5T2R1	3300005981	MQ	Bacteria; Actinobacteria; Actinobacteria; Actinomycetales	Bacteria; Actinobacteriota; UBA4738	MetaBAT version 0.32.4, CheckM v1.0.11, GTDB database release 86, GTDB-tk version v0.1.6	IMG_PIPELINE	2018-08-15	51.88	6.9	3705658	1	1	1	46	4332	393
3300005981_18	Tabebuia heterophylla rhizosphere microbial communities from the University of Puerto Rico - S5T2R1	3300005981	MQ	Bacteria; Actinobacteria; Actinobacteria; Actinomycetales	Bacteria; Actinobacteriota; UBA4738	MetaBAT version 0.32.4, CheckM v1.0.11, GTDB database release 86, GTDB-tk version v0.1.6	IMG_PIPELINE	2018-08-15	51.57	0	2979519	1	0	1	21	3398	385
3300005983_13	Tabebuia heterophylla rhizosphere microbial communities from the University of Puerto Rico - S2T1R1	3300005983	MQ	Bacteria	Bacteria; Verrucomicrobiota; Verrucomicrobiae; Chthoniobacterales; UBA10450; UBA10450	MetaBAT version 0.32.4, CheckM v1.0.11, GTDB database release 86, GTDB-tk version v0.1.6	IMG_PIPELINE	2018-08-15	100	9.23	3967772	0	1	0	59	3956	147
3300005983_14	Tabebuia heterophylla rhizosphere microbial communities from the University of Puerto Rico - S2T1R1	3300005983	MQ	Bacteria	Bacteria; Entotheonellota; Entotheonellia; Entotheonellales; Entotheonellaceae	MetaBAT version 0.32.4, CheckM v1.0.11, GTDB database release 86, GTDB-tk version v0.1.6	IMG_PIPELINE	2018-08-15	72.82	1.71	3809267	0	0	0	37	4253	686
3300005983_15	Tabebuia heterophylla rhizosphere microbial communities from the University of Puerto Rico - S2T1R1	3300005983	MQ	Bacteria; Proteobacteria; Gammaproteobacteria	Bacteria; Proteobacteria; Gammaproteobacteria; Xanthomonadales; Rhodanobacteraceae; Dokdonella	MetaBAT version 0.32.4, CheckM v1.0.11, GTDB database release 86, GTDB-tk version v0.1.6	IMG_PIPELINE	2018-08-15	86.32	6.53	3777708	0	0	0	31	3804	450
3300005983_16	Tabebuia heterophylla rhizosphere microbial communities from the University of Puerto Rico - S2T1R1	3300005983	MQ	Bacteria; Bacteroidetes; Sphingobacteriia; Sphingobacteriales	Bacteria; Bacteroidota; Bacteroidia; Chitinophagales; Chitinophagaceae; UBA8621	MetaBAT version 0.32.4, CheckM v1.0.11, GTDB database release 86, GTDB-tk version v0.1.6	IMG_PIPELINE	2018-08-15	74.62	0	3621247	0	0	0	26	3755	641
3300005983_18	Tabebuia heterophylla rhizosphere microbial communities from the University of Puerto Rico - S2T1R1	3300005983	MQ	Bacteria	Bacteria; Verrucomicrobiota; Verrucomicrobiae; Chthoniobacterales; UBA10450; UBA10450	MetaBAT version 0.32.4, CheckM v1.0.11, GTDB database release 86, GTDB-tk version v0.1.6	IMG_PIPELINE	2018-08-15	54.49	9.01	1792606	0	0	0	19	2038	434
3300005985_12	Tabebuia heterophylla rhizosphere microbial communities from the University of Puerto Rico - S4T2R2	3300005985	HQ	Bacteria; Bacteroidetes; Sphingobacteriia; Sphingobacteriales	Bacteria; Bacteroidota; Bacteroidia; Chitinophagales; Chitinophagaceae	MetaBAT version 0.32.4, CheckM v1.0.11, GTDB database release 86, GTDB-tk version v0.1.6	IMG_PIPELINE	2018-08-15	99.01	3.59	6640915	1	1	1	55	6706	206
3300005985_13	Tabebuia heterophylla rhizosphere microbial communities from the University of Puerto Rico - S4T2R2	3300005985	HQ	Bacteria; Proteobacteria; Alphaproteobacteria; Rhodospirillales; Acetobacteraceae	Bacteria; Proteobacteria; Alphaproteobacteria; Acetobacterales; Acetobacteraceae; Ga0074136	MetaBAT version 0.32.4, CheckM v1.0.11, GTDB database release 86, GTDB-tk version v0.1.6	IMG_PIPELINE	2018-08-15	99.5	1.99	6593847	1	1	1	47	6340	120
3300005985_14	Tabebuia heterophylla rhizosphere microbial communities from the University of Puerto Rico - S4T2R2	3300005985	MQ	Bacteria	Bacteria; Entotheonellota; Entotheonellia; Entotheonellales; Entotheonellaceae	MetaBAT version 0.32.4, CheckM v1.0.11, GTDB database release 86, GTDB-tk version v0.1.6	IMG_PIPELINE	2018-08-15	63.89	3.42	6437926	1	2	1	28	7485	1202
3300005985_16	Tabebuia heterophylla rhizosphere microbial communities from the University of Puerto Rico - S4T2R2	3300005985	HQ	Bacteria	Bacteria; Acidobacteriota; Blastocatellia; Pyrinomonadales; Pyrinomonadaceae	MetaBAT version 0.32.4, CheckM v1.0.11, GTDB database release 86, GTDB-tk version v0.1.6	IMG_PIPELINE	2018-08-15	97.44	4.27	6087024	1	1	1	50	5049	93
3300005985_17	Tabebuia heterophylla rhizosphere microbial communities from the University of Puerto Rico - S4T2R2	3300005985	MQ	Bacteria; Actinobacteria; Actinobacteria; Actinomycetales	Bacteria; Actinobacteriota	MetaBAT version 0.32.4, CheckM v1.0.11, GTDB database release 86, GTDB-tk version v0.1.6	IMG_PIPELINE	2018-08-15	86.78	5.56	5766902	0	0	0	57	6070	374
3300005985_18	Tabebuia heterophylla rhizosphere microbial communities from the University of Puerto Rico - S4T2R2	3300005985	MQ	Bacteria; Proteobacteria; Alphaproteobacteria; Rhizobiales; Bradyrhizobiaceae; Bradyrhizobium	Bacteria; Proteobacteria; Alphaproteobacteria; Rhizobiales; Xanthobacteraceae; Bradyrhizobium	MetaBAT version 0.32.4, CheckM v1.0.11, GTDB database release 86, GTDB-tk version v0.1.6	IMG_PIPELINE	2018-08-15	99.14	1.13	5564744	0	1	0	51	5413	47
3300005985_20	Tabebuia heterophylla rhizosphere microbial communities from the University of Puerto Rico - S4T2R2	3300005985	MQ	Bacteria	Bacteria; Chloroflexota; Anaerolineae; Anaerolineales; envOPS12; UBA12294	MetaBAT version 0.32.4, CheckM v1.0.11, GTDB database release 86, GTDB-tk version v0.1.6	IMG_PIPELINE	2018-08-15	91.82	3.67	5380730	0	1	0	48	5629	431
3300005985_21	Tabebuia heterophylla rhizosphere microbial communities from the University of Puerto Rico - S4T2R2	3300005985	MQ	Bacteria	Bacteria; Chloroflexota; Anaerolineae; SBR1031; A4b	MetaBAT version 0.32.4, CheckM v1.0.11, GTDB database release 86, GTDB-tk version v0.1.6	IMG_PIPELINE	2018-08-15	77.45	3.18	4889543	0	0	0	39	5272	738
3300005985_22	Tabebuia heterophylla rhizosphere microbial communities from the University of Puerto Rico - S4T2R2	3300005985	MQ	Bacteria	Bacteria; Acidobacteriota; Blastocatellia; Pyrinomonadales; Pyrinomonadaceae	MetaBAT version 0.32.4, CheckM v1.0.11, GTDB database release 86, GTDB-tk version v0.1.6	IMG_PIPELINE	2018-08-15	97.44	3.42	4889103	1	0	1	59	4253	169
3300005985_23	Tabebuia heterophylla rhizosphere microbial communities from the University of Puerto Rico - S4T2R2	3300005985	MQ	Bacteria	Bacteria; Acidobacteriota; Blastocatellia; Pyrinomonadales; Pyrinomonadaceae	MetaBAT version 0.32.4, CheckM v1.0.11, GTDB database release 86, GTDB-tk version v0.1.6	IMG_PIPELINE	2018-08-15	82.48	3.1	4758226	1	1	0	36	4277	268
3300005985_24	Tabebuia heterophylla rhizosphere microbial communities from the University of Puerto Rico - S4T2R2	3300005985	MQ	Bacteria; Actinobacteria; Actinobacteria	Bacteria; Methylomirabilota; Methylomirabilia; Rokubacteriales; GWA2-73-35	MetaBAT version 0.32.4, CheckM v1.0.11, GTDB database release 86, GTDB-tk version v0.1.6	IMG_PIPELINE	2018-08-15	61.13	9.31	3284440	1	1	1	41	3438	57
3300005985_26	Tabebuia heterophylla rhizosphere microbial communities from the University of Puerto Rico - S4T2R2	3300005985	HQ	Bacteria	Bacteria; Verrucomicrobiota; Verrucomicrobiae; Chthoniobacterales; UBA10450	MetaBAT version 0.32.4, CheckM v1.0.11, GTDB database release 86, GTDB-tk version v0.1.6	IMG_PIPELINE	2018-08-15	95.95	3.79	3922422	1	1	2	48	3907	195
3300005985_28	Tabebuia heterophylla rhizosphere microbial communities from the University of Puerto Rico - S4T2R2	3300005985	MQ	Bacteria	Bacteria; Chloroflexota; Anaerolineae; Anaerolineales; envOPS12; UBA12294	MetaBAT version 0.32.4, CheckM v1.0.11, GTDB database release 86, GTDB-tk version v0.1.6	IMG_PIPELINE	2018-08-15	50.08	0.16	3379171	1	1	1	34	3838	651
3300005985_30	Tabebuia heterophylla rhizosphere microbial communities from the University of Puerto Rico - S4T2R2	3300005985	HQ	Bacteria	Bacteria; Verrucomicrobiota; Verrucomicrobiae; Chthoniobacterales; UBA10450; UBA10450	MetaBAT version 0.32.4, CheckM v1.0.11, GTDB database release 86, GTDB-tk version v0.1.6	IMG_PIPELINE	2018-08-15	98.65	0.72	2958372	1	1	2	54	2897	23
3300005985_33	Tabebuia heterophylla rhizosphere microbial communities from the University of Puerto Rico - S4T2R2	3300005985	MQ	Bacteria	Bacteria; Verrucomicrobiota; Verrucomicrobiae; Chthoniobacterales; UBA10450; UBA10450	MetaBAT version 0.32.4, CheckM v1.0.11, GTDB database release 86, GTDB-tk version v0.1.6	IMG_PIPELINE	2018-08-15	61.58	8.32	2251697	0	0	0	40	2553	462
3300005985_34	Tabebuia heterophylla rhizosphere microbial communities from the University of Puerto Rico - S4T2R2	3300005985	MQ	Bacteria; Bacteroidetes; Sphingobacteriia; Sphingobacteriales	Bacteria; Bacteroidota; Bacteroidia; Chitinophagales; Chitinophagaceae; UTBCD1	MetaBAT version 0.32.4, CheckM v1.0.11, GTDB database release 86, GTDB-tk version v0.1.6	IMG_PIPELINE	2018-08-15	50.86	0	2201363	0	0	0	20	2371	438
3300005985_48	Tabebuia heterophylla rhizosphere microbial communities from the University of Puerto Rico - S4T2R2	3300005985	MQ	Bacteria	Bacteria; Patescibacteria; Saccharimonadia; Saccharimonadales; UBA10212	MetaBAT version 0.32.4, CheckM v1.0.11, GTDB database release 86, GTDB-tk version v0.1.6	IMG_PIPELINE	2018-08-15	52.99	0.38	609303	0	1	0	41	742	46
3300005985_7	Tabebuia heterophylla rhizosphere microbial communities from the University of Puerto Rico - S4T2R2	3300005985	MQ	Bacteria	Bacteria; Acidobacteriota; Blastocatellia; Pyrinomonadales	MetaBAT version 0.32.4, CheckM v1.0.11, GTDB database release 86, GTDB-tk version v0.1.6	IMG_PIPELINE	2018-08-15	94.82	7.69	11590498	2	1	1	58	10274	898
3300006058_9	Populus rhizosphere microbial communities from Tennessee, USA - Rhizosphere MetaG P. TD hybrid SRZTD1	3300006058	MQ	Bacteria; Nitrospirae; Nitrospira; Nitrospirales; Nitrospiraceae; Nitrospira; Candidatus Nitrospira defluvii	Bacteria; Nitrospirota; Nitrospiria; Nitrospirales; Nitrospiraceae; Nitrospira_C	MetaBAT version 2.12.1, CheckM v1.0.12, GTDB database release 86, GTDB-tk version v0.2.2	IMG_PIPELINE	2020-07-14	61.29	3.64	2082145	0	0	0	28	2511	352
3300006194_3	Populus rhizosphere microbial communities from Tennessee, USA - Rhizosphere MetaG P. deltoides SRZDD1	3300006194	MQ	Bacteria; Proteobacteria; Gammaproteobacteria; Legionellales; Coxiellaceae; Rickettsiella; Rickettsiella grylli	Bacteria; Proteobacteria; Gammaproteobacteria; Diplorickettsiales; Diplorickettsiaceae; Rickettsiella	MetaBAT version 2.12.1, CheckM v1.0.12, GTDB database release 86, GTDB-tk version v0.2.2	IMG_PIPELINE	2020-07-15	67.83	0.97	845699	0	0	0	19	914	161
3300006237_14	Miscanthus rhizosphere microbial communities from Kellogg Biological Station, Michigan, USA - KBS Miscanthus M7-2 (version 2)	3300006237	MQ	Bacteria; Proteobacteria; Deltaproteobacteria; Myxococcales	Bacteria; Myxococcota; Myxococcia; Myxococcales; Myxococcaceae	MetaBAT version 0.32.4, CheckM v1.0.11, GTDB database release 86, GTDB-tk version v0.1.6	IMG_PIPELINE	2018-08-15	88.65	1.64	4991652	1	0	1	37	4984	464
3300006237_16	Miscanthus rhizosphere microbial communities from Kellogg Biological Station, Michigan, USA - KBS Miscanthus M7-2 (version 2)	3300006237	MQ	Bacteria; Bacteroidetes; Sphingobacteriia; Sphingobacteriales	Bacteria; Bacteroidota; Bacteroidia; Chitinophagales; Chitinophagaceae	MetaBAT version 0.32.4, CheckM v1.0.11, GTDB database release 86, GTDB-tk version v0.1.6	IMG_PIPELINE	2018-08-15	95.97	2.96	4662909	1	1	1	42	4408	302
3300006237_18	Miscanthus rhizosphere microbial communities from Kellogg Biological Station, Michigan, USA - KBS Miscanthus M7-2 (version 2)	3300006237	MQ	Bacteria; Bacteroidetes; Sphingobacteriia; Sphingobacteriales; Sphingobacteriaceae; Mucilaginibacter	Bacteria; Bacteroidota; Bacteroidia; Sphingobacteriales; Sphingobacteriaceae; Mucilaginibacter	MetaBAT version 0.32.4, CheckM v1.0.11, GTDB database release 86, GTDB-tk version v0.1.6	IMG_PIPELINE	2018-08-15	79.17	3.65	4509316	0	2	0	36	4405	213
3300006237_33	Miscanthus rhizosphere microbial communities from Kellogg Biological Station, Michigan, USA - KBS Miscanthus M7-2 (version 2)	3300006237	MQ	Archaea; Thaumarchaeota; unclassified; unclassified; unclassified; unclassified; Thaumarchaeota archaeon MY3	Archaea; Crenarchaeota; Nitrososphaeria; Nitrososphaerales; Nitrososphaeraceae	MetaBAT version 0.32.4, CheckM v1.0.11, GTDB database release 86, GTDB-tk version v0.1.6	IMG_PIPELINE	2018-08-15	66.16	6.8	1538322	0	0	0	35	1999	312
3300006237_39	Miscanthus rhizosphere microbial communities from Kellogg Biological Station, Michigan, USA - KBS Miscanthus M7-2 (version 2)	3300006237	MQ	Bacteria	Bacteria; Patescibacteria; Saccharimonadia; Saccharimonadales; UBA4665	MetaBAT version 0.32.4, CheckM v1.0.11, GTDB database release 86, GTDB-tk version v0.1.6	IMG_PIPELINE	2018-08-15	67.62	0.99	1128744	1	1	1	47	1233	27
3300006237_49	Miscanthus rhizosphere microbial communities from Kellogg Biological Station, Michigan, USA - KBS Miscanthus M7-2 (version 2)	3300006237	MQ	Bacteria	Bacteria; Patescibacteria; Saccharimonadia; Saccharimonadales	MetaBAT version 0.32.4, CheckM v1.0.11, GTDB database release 86, GTDB-tk version v0.1.6	IMG_PIPELINE	2018-08-15	64.51	0	812242	1	1	1	45	934	3
3300006358_11	Miscanthus rhizosphere microbial communities from Kellogg Biological Station, Michigan, USA - KBS Miscanthus M7-2	3300006358	MQ	Archaea; Thaumarchaeota; unclassified; unclassified; unclassified; unclassified; Thaumarchaeota archaeon MY3	Archaea; Crenarchaeota; Nitrososphaeria; Nitrososphaerales; Nitrososphaeraceae	MetaBAT version 2.12.1, CheckM v1.0.12, GTDB database release 86, GTDB-tk version v0.2.2	IMG_PIPELINE	2020-07-15	65.94	7.02	1566619	0	0	3	64	2110	320
3300006358_15	Miscanthus rhizosphere microbial communities from Kellogg Biological Station, Michigan, USA - KBS Miscanthus M7-2	3300006358	MQ	Bacteria	Bacteria; Patescibacteria; Saccharimonadia; Saccharimonadales; UBA4665	MetaBAT version 2.12.1, CheckM v1.0.12, GTDB database release 86, GTDB-tk version v0.2.2	IMG_PIPELINE	2020-07-15	65.28	4.17	1210536	1	1	1	48	1366	51
3300006358_18	Miscanthus rhizosphere microbial communities from Kellogg Biological Station, Michigan, USA - KBS Miscanthus M7-2	3300006358	MQ		Bacteria; Patescibacteria; Saccharimonadia; Saccharimonadales	MetaBAT version 2.12.1, CheckM v1.0.12, GTDB database release 86, GTDB-tk version v0.2.2	IMG_PIPELINE	2020-07-15	64.51	0	815930	1	1	1	45	942	7
3300006358_9	Miscanthus rhizosphere microbial communities from Kellogg Biological Station, Michigan, USA - KBS Miscanthus M7-2	3300006358	MQ	Bacteria; Bacteroidetes; Sphingobacteriia; Sphingobacteriales	Bacteria; Bacteroidota; Bacteroidia; Chitinophagales; Chitinophagaceae	MetaBAT version 2.12.1, CheckM v1.0.12, GTDB database release 86, GTDB-tk version v0.2.2	IMG_PIPELINE	2020-07-15	80.09	7.21	3706923	0	0	0	35	3474	259
3300006844_21	Populus rhizosphere microbial communities from Tennessee, USA - Rhizosphere MetaG P. deltoides SRZDD2	3300006844	MQ	Bacteria	Bacteria; Acidobacteriota; Acidobacteriae	MetaBAT version 0.32.4, CheckM v1.0.11, GTDB database release 86, GTDB-tk version v0.1.6	IMG_PIPELINE	2018-08-15	67.67	2.14	6351501	0	1	0	48	6377	921
3300006844_26	Populus rhizosphere microbial communities from Tennessee, USA - Rhizosphere MetaG P. deltoides SRZDD2	3300006844	MQ	Bacteria; Planctomycetes; Planctomycetia; Planctomycetales; Planctomycetaceae	Bacteria; Planctomycetota; Planctomycetes; Gemmatales; Gemmataceae; Zavarzinella	MetaBAT version 0.32.4, CheckM v1.0.11, GTDB database release 86, GTDB-tk version v0.1.6	IMG_PIPELINE	2018-08-15	54.94	0.55	4486333	1	2	1	41	4331	758
3300006844_27	Populus rhizosphere microbial communities from Tennessee, USA - Rhizosphere MetaG P. deltoides SRZDD2	3300006844	MQ	Bacteria	Bacteria; UBP10; GR-WP33-30; UBA9968	MetaBAT version 0.32.4, CheckM v1.0.11, GTDB database release 86, GTDB-tk version v0.1.6	IMG_PIPELINE	2018-08-15	65.96	0.97	4587178	0	1	0	27	5403	854
3300006844_31	Populus rhizosphere microbial communities from Tennessee, USA - Rhizosphere MetaG P. deltoides SRZDD2	3300006844	MQ	Bacteria; Proteobacteria; Alphaproteobacteria; Rhizobiales	Bacteria; Proteobacteria; Alphaproteobacteria; Rhizobiales; Xanthobacteraceae; Pseudolabrys	MetaBAT version 0.32.4, CheckM v1.0.11, GTDB database release 86, GTDB-tk version v0.1.6	IMG_PIPELINE	2018-08-15	85.47	1.75	3848105	0	1	0	19	4359	532
3300006844_34	Populus rhizosphere microbial communities from Tennessee, USA - Rhizosphere MetaG P. deltoides SRZDD2	3300006844	MQ	Bacteria	Bacteria; Eisenbacteria; RBG-16-71-46	MetaBAT version 0.32.4, CheckM v1.0.11, GTDB database release 86, GTDB-tk version v0.1.6	IMG_PIPELINE	2018-08-15	91.21	0	3538046	0	0	0	40	3210	257
3300006844_35	Populus rhizosphere microbial communities from Tennessee, USA - Rhizosphere MetaG P. deltoides SRZDD2	3300006844	MQ	Bacteria; Nitrospirae; Nitrospira; Nitrospirales; Nitrospiraceae; Candidatus Nitrospira; Candidatus Nitrospira defluvii	Bacteria; Nitrospirota; Nitrospiria; Nitrospirales; Nitrospiraceae	MetaBAT version 0.32.4, CheckM v1.0.11, GTDB database release 86, GTDB-tk version v0.1.6	IMG_PIPELINE	2018-08-15	66.23	8.89	3067273	0	0	0	28	3563	633
3300006844_45	Populus rhizosphere microbial communities from Tennessee, USA - Rhizosphere MetaG P. deltoides SRZDD2	3300006844	MQ	Bacteria; Proteobacteria	Bacteria; Proteobacteria; Gammaproteobacteria; UBA6522; UBA6522	MetaBAT version 0.32.4, CheckM v1.0.11, GTDB database release 86, GTDB-tk version v0.1.6	IMG_PIPELINE	2018-08-15	65.41	2.65	2195753	1	0	0	17	2254	284
3300006844_51	Populus rhizosphere microbial communities from Tennessee, USA - Rhizosphere MetaG P. deltoides SRZDD2	3300006844	MQ	Bacteria; Proteobacteria; Alphaproteobacteria; Rhizobiales; unclassified	Bacteria; Proteobacteria; Alphaproteobacteria; Rhizobiales; Methyloligellaceae; Methyloceanibacter	MetaBAT version 0.32.4, CheckM v1.0.11, GTDB database release 86, GTDB-tk version v0.1.6	IMG_PIPELINE	2018-08-15	50.1	1.12	1636031	1	0	1	21	1998	329
3300006844_63	Populus rhizosphere microbial communities from Tennessee, USA - Rhizosphere MetaG P. deltoides SRZDD2	3300006844	MQ	Bacteria	Bacteria; Patescibacteria; Saccharimonadia; Saccharimonadales; UBA4665	MetaBAT version 0.32.4, CheckM v1.0.11, GTDB database release 86, GTDB-tk version v0.1.6	IMG_PIPELINE	2018-08-15	53.42	3.42	1021525	1	2	2	46	1267	122
3300006844_69	Populus rhizosphere microbial communities from Tennessee, USA - Rhizosphere MetaG P. deltoides SRZDD2	3300006844	MQ	Bacteria	Bacteria; Patescibacteria; Saccharimonadia; Saccharimonadales; Saccharimonadaceae; UBA6022	MetaBAT version 0.32.4, CheckM v1.0.11, GTDB database release 86, GTDB-tk version v0.1.6	IMG_PIPELINE	2018-08-15	66.38	0	776315	1	0	1	34	912	65
3300006846_13	Populus rhizosphere microbial communities from Tennessee, USA - Rhizosphere MetaG P. deltoides SRZDD4	3300006846	HQ	Bacteria; Proteobacteria; Alphaproteobacteria; Rhizobiales	Bacteria; Proteobacteria; Alphaproteobacteria; Rhizobiales; Xanthobacteraceae; Pseudolabrys	MetaBAT version 0.32.4, CheckM v1.0.11, GTDB database release 86, GTDB-tk version v0.1.6	IMG_PIPELINE	2018-08-15	93.86	2.74	4739349	1	1	1	42	5413	391
3300006846_15	Populus rhizosphere microbial communities from Tennessee, USA - Rhizosphere MetaG P. deltoides SRZDD4	3300006846	MQ	Bacteria; Bacteroidetes; Sphingobacteriia; Sphingobacteriales; Chitinophagaceae	Bacteria; Bacteroidota; Bacteroidia; Chitinophagales; Chitinophagaceae; 12-47-4	MetaBAT version 0.32.4, CheckM v1.0.11, GTDB database release 86, GTDB-tk version v0.1.6	IMG_PIPELINE	2018-08-15	79.34	3.61	4293610	0	1	0	33	4375	640
3300006846_16	Populus rhizosphere microbial communities from Tennessee, USA - Rhizosphere MetaG P. deltoides SRZDD4	3300006846	MQ	Bacteria; Actinobacteria; Actinobacteria; Actinomycetales; Micromonosporaceae	Bacteria; Actinobacteriota; Actinobacteria; Corynebacteriales; Micromonosporaceae	MetaBAT version 0.32.4, CheckM v1.0.11, GTDB database release 86, GTDB-tk version v0.1.6	IMG_PIPELINE	2018-08-15	75.05	0.25	4205276	0	0	0	13	4209	599
3300006846_21	Populus rhizosphere microbial communities from Tennessee, USA - Rhizosphere MetaG P. deltoides SRZDD4	3300006846	MQ	Bacteria	Bacteria; UBP10; GR-WP33-30; UBA9968	MetaBAT version 0.32.4, CheckM v1.0.11, GTDB database release 86, GTDB-tk version v0.1.6	IMG_PIPELINE	2018-08-15	50.21	6.24	3280728	1	1	1	36	3984	758
3300006846_23	Populus rhizosphere microbial communities from Tennessee, USA - Rhizosphere MetaG P. deltoides SRZDD4	3300006846	MQ	Bacteria	Bacteria; Acidobacteriota; Blastocatellia; Pyrinomonadales; Pyrinomonadaceae	MetaBAT version 0.32.4, CheckM v1.0.11, GTDB database release 86, GTDB-tk version v0.1.6	IMG_PIPELINE	2018-08-15	59.72	5.64	3178788	0	0	0	13	3189	638
3300006846_28	Populus rhizosphere microbial communities from Tennessee, USA - Rhizosphere MetaG P. deltoides SRZDD4	3300006846	MQ	Bacteria; Actinobacteria; Actinobacteria; Actinomycetales	Bacteria; Actinobacteriota	MetaBAT version 0.32.4, CheckM v1.0.11, GTDB database release 86, GTDB-tk version v0.1.6	IMG_PIPELINE	2018-08-15	52.14	0.85	2423125	1	1	1	9	2582	283
3300006846_32	Populus rhizosphere microbial communities from Tennessee, USA - Rhizosphere MetaG P. deltoides SRZDD4	3300006846	MQ	Bacteria	Bacteria; Planctomycetota	MetaBAT version 0.32.4, CheckM v1.0.11, GTDB database release 86, GTDB-tk version v0.1.6	IMG_PIPELINE	2018-08-15	56.05	3.93	1939562	1	0	0	27	2179	391
3300006846_36	Populus rhizosphere microbial communities from Tennessee, USA - Rhizosphere MetaG P. deltoides SRZDD4	3300006846	MQ	Archaea; Thaumarchaeota; unclassified	Archaea; Crenarchaeota; Nitrososphaeria; Nitrososphaerales; Nitrososphaeraceae	MetaBAT version 0.32.4, CheckM v1.0.11, GTDB database release 86, GTDB-tk version v0.1.6	IMG_PIPELINE	2018-08-15	65.21	0.97	1313349	1	0	1	17	1708	271
3300006846_6	Populus rhizosphere microbial communities from Tennessee, USA - Rhizosphere MetaG P. deltoides SRZDD4	3300006846	MQ	Bacteria; Actinobacteria; Actinobacteria; Actinomycetales	Bacteria; Actinobacteriota; Actinobacteria; Propionibacteriales; Kribbellaceae	MetaBAT version 0.32.4, CheckM v1.0.11, GTDB database release 86, GTDB-tk version v0.1.6	IMG_PIPELINE	2018-08-15	84.91	7.12	9323710	1	0	1	95	10609	1343
3300006847_14	Populus rhizosphere microbial communities from Tennessee, USA - Rhizosphere MetaG P. deltoides SRZDD5	3300006847	MQ	Bacteria; Proteobacteria; Alphaproteobacteria	Bacteria; Proteobacteria; Alphaproteobacteria; Rhizobiales; Thermopetrobacteraceae	MetaBAT version 0.32.4, CheckM v1.0.11, GTDB database release 86, GTDB-tk version v0.1.6	IMG_PIPELINE	2018-08-15	70.81	8.91	7613691	1	1	1	75	9432	1168
3300006847_22	Populus rhizosphere microbial communities from Tennessee, USA - Rhizosphere MetaG P. deltoides SRZDD5	3300006847	MQ	Bacteria	Bacteria; Acidobacteriota; Acidobacteriae	MetaBAT version 0.32.4, CheckM v1.0.11, GTDB database release 86, GTDB-tk version v0.1.6	IMG_PIPELINE	2018-08-15	74.73	5.69	5165904	2	1	1	37	5451	939
3300006847_23	Populus rhizosphere microbial communities from Tennessee, USA - Rhizosphere MetaG P. deltoides SRZDD5	3300006847	MQ	Bacteria	Bacteria; Chloroflexota; Anaerolineae; Anaerolineales; UBA6663	MetaBAT version 0.32.4, CheckM v1.0.11, GTDB database release 86, GTDB-tk version v0.1.6	IMG_PIPELINE	2018-08-15	72.76	6.55	5080722	1	1	1	31	4979	775
3300006847_24	Populus rhizosphere microbial communities from Tennessee, USA - Rhizosphere MetaG P. deltoides SRZDD5	3300006847	MQ	Bacteria; Actinobacteria; Actinobacteria; Actinomycetales; Micromonosporaceae	Bacteria; Actinobacteriota; Actinobacteria; Corynebacteriales; Micromonosporaceae; Dactylosporangium	MetaBAT version 0.32.4, CheckM v1.0.11, GTDB database release 86, GTDB-tk version v0.1.6	IMG_PIPELINE	2018-08-15	80.96	0.7	4526870	0	0	0	19	4499	602
3300006847_27	Populus rhizosphere microbial communities from Tennessee, USA - Rhizosphere MetaG P. deltoides SRZDD5	3300006847	MQ	Bacteria; Proteobacteria; Alphaproteobacteria; Rhizobiales	Bacteria; Proteobacteria; Alphaproteobacteria; Rhizobiales; Xanthobacteraceae; Pseudolabrys	MetaBAT version 0.32.4, CheckM v1.0.11, GTDB database release 86, GTDB-tk version v0.1.6	IMG_PIPELINE	2018-08-15	90.61	1.87	3810868	1	1	1	29	4201	407
3300006847_28	Populus rhizosphere microbial communities from Tennessee, USA - Rhizosphere MetaG P. deltoides SRZDD5	3300006847	MQ	Bacteria	Bacteria; Eisenbacteria; RBG-16-71-46	MetaBAT version 0.32.4, CheckM v1.0.11, GTDB database release 86, GTDB-tk version v0.1.6	IMG_PIPELINE	2018-08-15	88.61	1.1	3530130	1	0	1	41	3325	343
3300006847_30	Populus rhizosphere microbial communities from Tennessee, USA - Rhizosphere MetaG P. deltoides SRZDD5	3300006847	MQ	Bacteria; Chloroflexi	Bacteria; Chloroflexota; Anaerolineae; Anaerolineales; envOPS12; UBA12294	MetaBAT version 0.32.4, CheckM v1.0.11, GTDB database release 86, GTDB-tk version v0.1.6	IMG_PIPELINE	2018-08-15	65.88	5.96	3330505	0	0	0	17	3802	694
3300006847_35	Populus rhizosphere microbial communities from Tennessee, USA - Rhizosphere MetaG P. deltoides SRZDD5	3300006847	MQ	Bacteria; Nitrospirae; Nitrospira; Nitrospirales; Nitrospiraceae; Candidatus Nitrospira; Candidatus Nitrospira defluvii	Bacteria; Nitrospirota; Nitrospiria; Nitrospirales; Nitrospiraceae; Nitrospira_C	MetaBAT version 0.32.4, CheckM v1.0.11, GTDB database release 86, GTDB-tk version v0.1.6	IMG_PIPELINE	2018-08-15	72.71	2.73	2561271	0	1	0	26	2974	432
3300006847_36	Populus rhizosphere microbial communities from Tennessee, USA - Rhizosphere MetaG P. deltoides SRZDD5	3300006847	MQ	Bacteria	Bacteria; Chloroflexota; Anaerolineae; SBR1031; UBA3940	MetaBAT version 0.32.4, CheckM v1.0.11, GTDB database release 86, GTDB-tk version v0.1.6	IMG_PIPELINE	2018-08-15	56.72	2.73	3097445	0	0	0	23	3467	581
3300006847_38	Populus rhizosphere microbial communities from Tennessee, USA - Rhizosphere MetaG P. deltoides SRZDD5	3300006847	MQ	Bacteria; Proteobacteria	Bacteria; Proteobacteria; Gammaproteobacteria; Steroidobacterales; Steroidobacteraceae; Steroidobacter	MetaBAT version 0.32.4, CheckM v1.0.11, GTDB database release 86, GTDB-tk version v0.1.6	IMG_PIPELINE	2018-08-15	54.31	0	2962744	1	1	0	18	3099	456
3300006847_40	Populus rhizosphere microbial communities from Tennessee, USA - Rhizosphere MetaG P. deltoides SRZDD5	3300006847	MQ	Bacteria; Actinobacteria; Actinobacteria; Actinomycetales	Bacteria; Actinobacteriota	MetaBAT version 0.32.4, CheckM v1.0.11, GTDB database release 86, GTDB-tk version v0.1.6	IMG_PIPELINE	2018-08-15	75.64	0.85	2930264	0	1	0	19	3218	520
3300006847_41	Populus rhizosphere microbial communities from Tennessee, USA - Rhizosphere MetaG P. deltoides SRZDD5	3300006847	MQ	Bacteria; Actinobacteria; Actinobacteria; Actinomycetales	Bacteria; Actinobacteriota; Actinobacteria; Propionibacteriales; Nocardioidaceae	MetaBAT version 0.32.4, CheckM v1.0.11, GTDB database release 86, GTDB-tk version v0.1.6	IMG_PIPELINE	2018-08-15	59.57	0.69	2882959	1	1	1	22	3184	350
3300006847_68	Populus rhizosphere microbial communities from Tennessee, USA - Rhizosphere MetaG P. deltoides SRZDD5	3300006847	MQ	Archaea; Thaumarchaeota; unclassified	Archaea; Crenarchaeota; Nitrososphaeria; Nitrososphaerales; Nitrososphaeraceae	MetaBAT version 0.32.4, CheckM v1.0.11, GTDB database release 86, GTDB-tk version v0.1.6	IMG_PIPELINE	2018-08-15	53.85	4.53	1022315	0	0	1	13	1341	238
3300006852_14	Populus rhizosphere microbial communities from Tennessee, USA - Rhizosphere MetaG P. TD hybrid SRZTD2	3300006852	MQ	Bacteria	Bacteria; Chloroflexota; Chloroflexia; Chloroflexales; Roseiflexaceae	MetaBAT version 0.32.4, CheckM v1.0.11, GTDB database release 86, GTDB-tk version v0.1.6	IMG_PIPELINE	2018-08-15	68.62	5.66	6609940	0	1	0	29	5673	1135
3300006852_20	Populus rhizosphere microbial communities from Tennessee, USA - Rhizosphere MetaG P. TD hybrid SRZTD2	3300006852	MQ	Bacteria; Actinobacteria; Actinobacteria; Actinomycetales	Bacteria; Actinobacteriota; Actinobacteria; Streptosporangiales; Streptosporangiaceae; UBA9676	MetaBAT version 0.32.4, CheckM v1.0.11, GTDB database release 86, GTDB-tk version v0.1.6	IMG_PIPELINE	2018-08-15	66.47	9.17	4087666	1	0	0	29	4653	745
3300006852_28	Populus rhizosphere microbial communities from Tennessee, USA - Rhizosphere MetaG P. TD hybrid SRZTD2	3300006852	MQ	Bacteria; Actinobacteria; Actinobacteria; Actinomycetales	Bacteria; Actinobacteriota; Actinobacteria; Corynebacteriales; Geodermatophilaceae	MetaBAT version 0.32.4, CheckM v1.0.11, GTDB database release 86, GTDB-tk version v0.1.6	IMG_PIPELINE	2018-08-15	52.69	1.21	2424068	0	1	0	17	2701	445
3300006852_32	Populus rhizosphere microbial communities from Tennessee, USA - Rhizosphere MetaG P. TD hybrid SRZTD2	3300006852	MQ	Archaea; Thaumarchaeota; unclassified	Archaea; Crenarchaeota; Nitrososphaeria; Nitrososphaerales; Nitrososphaeraceae	MetaBAT version 0.32.4, CheckM v1.0.11, GTDB database release 86, GTDB-tk version v0.1.6	IMG_PIPELINE	2018-08-15	73.19	3.72	1572526	0	0	0	22	2041	250
3300006852_33	Populus rhizosphere microbial communities from Tennessee, USA - Rhizosphere MetaG P. TD hybrid SRZTD2	3300006852	MQ	Bacteria; Proteobacteria; Alphaproteobacteria; Rhizobiales; unclassified; Methyloceanibacter; Methyloceanibacter caenitepidi	Bacteria; Proteobacteria; Alphaproteobacteria; Rhizobiales; Methyloligellaceae; Methyloceanibacter	MetaBAT version 0.32.4, CheckM v1.0.11, GTDB database release 86, GTDB-tk version v0.1.6	IMG_PIPELINE	2018-08-15	57.14	1.21	1450278	2	0	1	14	1717	287
3300006871_20	Populus rhizosphere microbial communities from Tennessee, USA - Rhizosphere MetaG P. TD hybrid SRZTD3	3300006871	MQ	Bacteria	Bacteria; UBP10; GR-WP33-30; UBA9968	MetaBAT version 0.32.4, CheckM v1.0.11, GTDB database release 86, GTDB-tk version v0.1.6	IMG_PIPELINE	2018-08-15	91.3	4.09	3696780	1	0	1	38	4099	393
3300006871_24	Populus rhizosphere microbial communities from Tennessee, USA - Rhizosphere MetaG P. TD hybrid SRZTD3	3300006871	MQ	Bacteria	Bacteria; Gemmatimonadota; Gemmatimonadetes; Gemmatimonadales; Gemmatimonadaceae; UBA4720	MetaBAT version 0.32.4, CheckM v1.0.11, GTDB database release 86, GTDB-tk version v0.1.6	IMG_PIPELINE	2018-08-15	75.97	7.14	3083722	0	0	0	42	3381	530
3300006871_27	Populus rhizosphere microbial communities from Tennessee, USA - Rhizosphere MetaG P. TD hybrid SRZTD3	3300006871	MQ	Bacteria	Bacteria; Acidobacteriota; 1-40CM-2-68-10; 1-40CM-2-68-10	MetaBAT version 0.32.4, CheckM v1.0.11, GTDB database release 86, GTDB-tk version v0.1.6	IMG_PIPELINE	2018-08-15	67.97	4.27	2729869	1	1	0	25	2826	511
3300006880_12	Populus rhizosphere microbial communities from Tennessee, USA - Rhizosphere MetaG P. deltoides SRZDD3	3300006880	MQ	Bacteria; Proteobacteria; Alphaproteobacteria; Rhizobiales	Bacteria; Proteobacteria; Alphaproteobacteria; Rhizobiales; Xanthobacteraceae; Pseudolabrys	MetaBAT version 0.32.4, CheckM v1.0.11, GTDB database release 86, GTDB-tk version v0.1.6	IMG_PIPELINE	2018-08-15	91.9	2.67	4952396	1	1	1	29	5787	569
3300006880_13	Populus rhizosphere microbial communities from Tennessee, USA - Rhizosphere MetaG P. deltoides SRZDD3	3300006880	MQ	Bacteria; Bacteroidetes; Sphingobacteriia; Sphingobacteriales; Chitinophagaceae	Bacteria; Bacteroidota; Bacteroidia; Chitinophagales; Chitinophagaceae; UTBCD1	MetaBAT version 0.32.4, CheckM v1.0.11, GTDB database release 86, GTDB-tk version v0.1.6	IMG_PIPELINE	2018-08-15	89.79	2.23	4837957	0	1	0	25	4834	582
3300006880_14	Populus rhizosphere microbial communities from Tennessee, USA - Rhizosphere MetaG P. deltoides SRZDD3	3300006880	MQ	Bacteria; Actinobacteria; Actinobacteria; Actinomycetales; Micromonosporaceae	Bacteria; Actinobacteriota; Actinobacteria; Corynebacteriales; Micromonosporaceae	MetaBAT version 0.32.4, CheckM v1.0.11, GTDB database release 86, GTDB-tk version v0.1.6	IMG_PIPELINE	2018-08-15	76.84	0.7	4464099	0	0	0	18	4470	590
3300006880_18	Populus rhizosphere microbial communities from Tennessee, USA - Rhizosphere MetaG P. deltoides SRZDD3	3300006880	MQ	Bacteria	Bacteria; Eisenbacteria; RBG-16-71-46	MetaBAT version 0.32.4, CheckM v1.0.11, GTDB database release 86, GTDB-tk version v0.1.6	IMG_PIPELINE	2018-08-15	94.51	1.35	3592607	0	1	0	45	3323	328
3300006880_19	Populus rhizosphere microbial communities from Tennessee, USA - Rhizosphere MetaG P. deltoides SRZDD3	3300006880	MQ	Archaea	Archaea; Crenarchaeota; Nitrososphaeria; Nitrososphaerales; Nitrososphaeraceae; UBA10452	MetaBAT version 0.32.4, CheckM v1.0.11, GTDB database release 86, GTDB-tk version v0.1.6	IMG_PIPELINE	2018-08-15	52.17	3.88	3317934	0	0	1	38	4411	355
3300006880_20	Populus rhizosphere microbial communities from Tennessee, USA - Rhizosphere MetaG P. deltoides SRZDD3	3300006880	MQ	Bacteria; Actinobacteria; Actinobacteria; Actinomycetales	Bacteria; Actinobacteriota	MetaBAT version 0.32.4, CheckM v1.0.11, GTDB database release 86, GTDB-tk version v0.1.6	IMG_PIPELINE	2018-08-15	68.42	3.42	3101930	0	0	0	13	3451	609
3300006880_31	Populus rhizosphere microbial communities from Tennessee, USA - Rhizosphere MetaG P. deltoides SRZDD3	3300006880	MQ	Bacteria; Bacteroidetes; Sphingobacteriia; Sphingobacteriales	Bacteria; Bacteroidota; Bacteroidia; Chitinophagales; Chitinophagaceae; UBA2791	MetaBAT version 0.32.4, CheckM v1.0.11, GTDB database release 86, GTDB-tk version v0.1.6	IMG_PIPELINE	2018-08-15	53.67	0.84	1833323	0	0	0	15	1987	367
3300006880_44	Populus rhizosphere microbial communities from Tennessee, USA - Rhizosphere MetaG P. deltoides SRZDD3	3300006880	MQ	Bacteria; Proteobacteria; Gammaproteobacteria; Legionellales; Coxiellaceae; Rickettsiella; Rickettsiella grylli	Bacteria; Proteobacteria; Gammaproteobacteria; Diplorickettsiales; Diplorickettsiaceae; Rickettsiella	MetaBAT version 0.32.4, CheckM v1.0.11, GTDB database release 86, GTDB-tk version v0.1.6	IMG_PIPELINE	2018-08-15	72.38	2.13	1276798	1	1	0	29	1460	184
3300006880_46	Populus rhizosphere microbial communities from Tennessee, USA - Rhizosphere MetaG P. deltoides SRZDD3	3300006880	MQ	Archaea; Thaumarchaeota; unclassified; Nitrososphaerales; Nitrososphaeraceae; Nitrososphaera; Candidatus Nitrososphaera evergladensis	Archaea; Crenarchaeota; Nitrososphaeria; Nitrososphaerales; Nitrososphaeraceae; Nitrososphaera	MetaBAT version 0.32.4, CheckM v1.0.11, GTDB database release 86, GTDB-tk version v0.1.6	IMG_PIPELINE	2018-08-15	72.17	8.07	1089800	0	1	0	13	1387	209
3300006881_11	Miscanthus rhizosphere microbial communities from Kellogg Biological Station, Michigan, USA - KBS Miscanthus M1-2	3300006881	MQ	Bacteria; Bacteroidetes; Sphingobacteriia; Sphingobacteriales	Bacteria; Bacteroidota; Bacteroidia; Chitinophagales; Chitinophagaceae; UBA8621	MetaBAT version 2.12.1, CheckM v1.0.12, GTDB database release 86, GTDB-tk version v0.2.2	IMG_PIPELINE	2020-07-15	78.85	1.72	2883779	0	0	0	23	2911	396
3300006881_15	Miscanthus rhizosphere microbial communities from Kellogg Biological Station, Michigan, USA - KBS Miscanthus M1-2	3300006881	MQ	Bacteria; Candidatus Saccharibacteria; unclassified; unclassified; unclassified; Candidatus Saccharimonas; Candidatus Saccharimonas aalborgensis	Bacteria; Patescibacteria; Saccharimonadia; Saccharimonadales; Saccharimonadaceae; Saccharimonas	MetaBAT version 2.12.1, CheckM v1.0.12, GTDB database release 86, GTDB-tk version v0.2.2	IMG_PIPELINE	2020-07-15	61.83	0.85	883103	1	1	1	34	1025	78
3300006881_18	Miscanthus rhizosphere microbial communities from Kellogg Biological Station, Michigan, USA - KBS Miscanthus M1-2	3300006881	MQ	Bacteria	Bacteria; Patescibacteria; Berkelbacteria; 2-12-FULL-50-11; 2-12-FULL-50-11	MetaBAT version 2.12.1, CheckM v1.0.12, GTDB database release 86, GTDB-tk version v0.2.2	IMG_PIPELINE	2020-07-15	59.96	0	634315	0	1	1	33	771	77
3300006881_8	Miscanthus rhizosphere microbial communities from Kellogg Biological Station, Michigan, USA - KBS Miscanthus M1-2	3300006881	MQ	Bacteria; Proteobacteria; Alphaproteobacteria	Bacteria; Proteobacteria; Alphaproteobacteria; UBA1301; UBA1301; UBA6038	MetaBAT version 2.12.1, CheckM v1.0.12, GTDB database release 86, GTDB-tk version v0.2.2	IMG_PIPELINE	2020-07-15	67.87	9.57	3113403	0	0	0	28	3564	575
3300006881_9	Miscanthus rhizosphere microbial communities from Kellogg Biological Station, Michigan, USA - KBS Miscanthus M1-2	3300006881	MQ	Bacteria; Proteobacteria; Alphaproteobacteria	Bacteria; Proteobacteria; Alphaproteobacteria; Caulobacterales; Caulobacteraceae; Phenylobacterium	MetaBAT version 2.12.1, CheckM v1.0.12, GTDB database release 86, GTDB-tk version v0.2.2	IMG_PIPELINE	2020-07-15	69.92	3.79	3043485	1	0	0	31	3332	335
3300006914_12	Populus rhizosphere microbial communities from Tennessee, USA - Rhizosphere MetaG P. TD hybrid SRZTD5	3300006914	HQ	Bacteria	Bacteria; Acidobacteriota; Blastocatellia; Pyrinomonadales; Pyrinomonadaceae; UBA11740	MetaBAT version 0.32.4, CheckM v1.0.11, GTDB database release 86, GTDB-tk version v0.1.6	IMG_PIPELINE	2018-08-15	95.84	3.42	5097690	1	1	1	66	4602	70
3300006914_18	Populus rhizosphere microbial communities from Tennessee, USA - Rhizosphere MetaG P. TD hybrid SRZTD5	3300006914	MQ	Bacteria; Actinobacteria; Actinobacteria; Actinomycetales	Bacteria; Actinobacteriota; Actinobacteria; Propionibacteriales; Propionibacteriaceae	MetaBAT version 0.32.4, CheckM v1.0.11, GTDB database release 86, GTDB-tk version v0.1.6	IMG_PIPELINE	2018-08-15	64.59	2.15	3138685	0	0	0	44	3585	449
3300006914_26	Populus rhizosphere microbial communities from Tennessee, USA - Rhizosphere MetaG P. TD hybrid SRZTD5	3300006914	MQ	Bacteria; Proteobacteria; Alphaproteobacteria; Rhizobiales	Bacteria; Proteobacteria; Alphaproteobacteria; Rhizobiales; Xanthobacteraceae; Ga0077548	MetaBAT version 0.32.4, CheckM v1.0.11, GTDB database release 86, GTDB-tk version v0.1.6	IMG_PIPELINE	2018-08-15	86.03	2.35	2489766	1	1	1	36	2762	290
3300006914_27	Populus rhizosphere microbial communities from Tennessee, USA - Rhizosphere MetaG P. TD hybrid SRZTD5	3300006914	MQ	Bacteria	Bacteria; UBP10; GR-WP33-30; UBA9968; UBA9968	MetaBAT version 0.32.4, CheckM v1.0.11, GTDB database release 86, GTDB-tk version v0.1.6	IMG_PIPELINE	2018-08-15	55.74	4.65	2478522	0	0	0	21	2911	514
3300006914_29	Populus rhizosphere microbial communities from Tennessee, USA - Rhizosphere MetaG P. TD hybrid SRZTD5	3300006914	MQ	Bacteria; Proteobacteria	Bacteria; UBP10; GR-WP33-30; UBA9968	MetaBAT version 0.32.4, CheckM v1.0.11, GTDB database release 86, GTDB-tk version v0.1.6	IMG_PIPELINE	2018-08-15	59.58	6.77	2124872	1	1	1	27	2517	386
3300006914_30	Populus rhizosphere microbial communities from Tennessee, USA - Rhizosphere MetaG P. TD hybrid SRZTD5	3300006914	MQ	Archaea; Thaumarchaeota; unclassified	Archaea; Crenarchaeota; Nitrososphaeria; Nitrososphaerales; Nitrososphaeraceae	MetaBAT version 0.32.4, CheckM v1.0.11, GTDB database release 86, GTDB-tk version v0.1.6	IMG_PIPELINE	2018-08-15	95.63	4.85	2117885	1	1	1	40	2787	233
3300006914_32	Populus rhizosphere microbial communities from Tennessee, USA - Rhizosphere MetaG P. TD hybrid SRZTD5	3300006914	MQ	Archaea; Thaumarchaeota; unclassified	Archaea; Crenarchaeota; Nitrososphaeria; Nitrososphaerales; Nitrososphaeraceae; UBA10452	MetaBAT version 0.32.4, CheckM v1.0.11, GTDB database release 86, GTDB-tk version v0.1.6	IMG_PIPELINE	2018-08-15	68.93	9.22	1904384	2	0	1	20	2551	381
3300006914_34	Populus rhizosphere microbial communities from Tennessee, USA - Rhizosphere MetaG P. TD hybrid SRZTD5	3300006914	MQ		Archaea; Thermoplasmatota; UBA184; UBA184; UBA184	MetaBAT version 0.32.4, CheckM v1.0.11, GTDB database release 86, GTDB-tk version v0.1.6	IMG_PIPELINE	2018-08-15	86.27	0.8	1758521	1	2	2	30	1701	6
3300006914_41	Populus rhizosphere microbial communities from Tennessee, USA - Rhizosphere MetaG P. TD hybrid SRZTD5	3300006914	MQ	Archaea; Thaumarchaeota; unclassified	Archaea; Crenarchaeota; Nitrososphaeria; Nitrososphaerales; Nitrososphaeraceae	MetaBAT version 0.32.4, CheckM v1.0.11, GTDB database release 86, GTDB-tk version v0.1.6	IMG_PIPELINE	2018-08-15	54.53	8.09	1103069	0	0	0	20	1511	261
3300006914_48	Populus rhizosphere microbial communities from Tennessee, USA - Rhizosphere MetaG P. TD hybrid SRZTD5	3300006914	MQ	Bacteria	Bacteria; Patescibacteria; Doudnabacteria; UBA920; UBA920	MetaBAT version 0.32.4, CheckM v1.0.11, GTDB database release 86, GTDB-tk version v0.1.6	IMG_PIPELINE	2018-08-15	52.93	0	751163	0	1	1	32	937	120
3300006914_51	Populus rhizosphere microbial communities from Tennessee, USA - Rhizosphere MetaG P. TD hybrid SRZTD5	3300006914	MQ	Bacteria; Parcubacteria; unclassified; unclassified; unclassified; unclassified	Bacteria; Patescibacteria; Paceibacteria; Paceibacterales; Staskawiczbacteraceae; 2-02-FULL-43-16	MetaBAT version 0.32.4, CheckM v1.0.11, GTDB database release 86, GTDB-tk version v0.1.6	IMG_PIPELINE	2018-08-15	61.82	0	595491	1	1	1	46	747	52
3300006931_17	Switchgrass rhizosphere microbial communities from Kellogg Biological Station, Michigan, USA - KBS Switchgrass S2-2 (version 2)	3300006931	MQ	Bacteria; Bacteroidetes; Sphingobacteriia; Sphingobacteriales	Bacteria; Bacteroidota; Bacteroidia; Chitinophagales; Chitinophagaceae	MetaBAT version 0.32.4, CheckM v1.0.11, GTDB database release 86, GTDB-tk version v0.1.6	IMG_PIPELINE	2018-08-15	99.75	0.25	6982612	1	0	1	54	6548	92
3300006931_19	Switchgrass rhizosphere microbial communities from Kellogg Biological Station, Michigan, USA - KBS Switchgrass S2-2 (version 2)	3300006931	MQ	Bacteria	Bacteria; Acidobacteriota; Blastocatellia; Pyrinomonadales; Pyrinomonadaceae; UBA11740	MetaBAT version 0.32.4, CheckM v1.0.11, GTDB database release 86, GTDB-tk version v0.1.6	IMG_PIPELINE	2018-08-15	79.45	3.49	6562595	0	0	0	47	6304	883
3300006931_26	Switchgrass rhizosphere microbial communities from Kellogg Biological Station, Michigan, USA - KBS Switchgrass S2-2 (version 2)	3300006931	MQ	Bacteria; Proteobacteria; Deltaproteobacteria; Myxococcales	Bacteria; Myxococcota; Myxococcia; Myxococcales; Myxococcaceae	MetaBAT version 0.32.4, CheckM v1.0.11, GTDB database release 86, GTDB-tk version v0.1.6	IMG_PIPELINE	2018-08-15	89.78	0.65	4604858	1	1	1	33	4614	478
3300006931_31	Switchgrass rhizosphere microbial communities from Kellogg Biological Station, Michigan, USA - KBS Switchgrass S2-2 (version 2)	3300006931	MQ	Bacteria; Bacteroidetes; Sphingobacteriia; Sphingobacteriales; Chitinophagaceae	Bacteria; Bacteroidota; Bacteroidia; Chitinophagales; Chitinophagaceae	MetaBAT version 0.32.4, CheckM v1.0.11, GTDB database release 86, GTDB-tk version v0.1.6	IMG_PIPELINE	2018-08-15	65.52	0.87	2989257	0	0	0	23	3092	510
3300006931_34	Switchgrass rhizosphere microbial communities from Kellogg Biological Station, Michigan, USA - KBS Switchgrass S2-2 (version 2)	3300006931	MQ	Bacteria	Bacteria; Verrucomicrobiota; Verrucomicrobiae; Pedosphaerales; Pedosphaeraceae; UBA11358	MetaBAT version 0.32.4, CheckM v1.0.11, GTDB database release 86, GTDB-tk version v0.1.6	IMG_PIPELINE	2018-08-15	78.28	3.72	2632155	1	0	1	30	2577	436
3300006931_35	Switchgrass rhizosphere microbial communities from Kellogg Biological Station, Michigan, USA - KBS Switchgrass S2-2 (version 2)	3300006931	MQ	Bacteria; Proteobacteria; Gammaproteobacteria	Bacteria; Proteobacteria; Gammaproteobacteria; Pseudomonadales; Spongiibacteraceae	MetaBAT version 0.32.4, CheckM v1.0.11, GTDB database release 86, GTDB-tk version v0.1.6	IMG_PIPELINE	2018-08-15	57.76	2.59	2581268	1	0	0	21	2777	422
3300006931_37	Switchgrass rhizosphere microbial communities from Kellogg Biological Station, Michigan, USA - KBS Switchgrass S2-2 (version 2)	3300006931	MQ	Bacteria; Nitrospirae; Nitrospira; Nitrospirales; Nitrospiraceae; Candidatus Nitrospira; Candidatus Nitrospira defluvii	Bacteria; Nitrospirota; Nitrospiria; Nitrospirales; Nitrospiraceae; GCA-2737345	MetaBAT version 0.32.4, CheckM v1.0.11, GTDB database release 86, GTDB-tk version v0.1.6	IMG_PIPELINE	2018-08-15	56.46	0	2217296	0	1	0	38	2540	161
3300006931_40	Switchgrass rhizosphere microbial communities from Kellogg Biological Station, Michigan, USA - KBS Switchgrass S2-2 (version 2)	3300006931	MQ	Bacteria	Bacteria; Eisenbacteria; RBG-16-71-46	MetaBAT version 0.32.4, CheckM v1.0.11, GTDB database release 86, GTDB-tk version v0.1.6	IMG_PIPELINE	2018-08-15	51.66	7.69	2065246	0	1	0	16	2224	448
3300006931_46	Switchgrass rhizosphere microbial communities from Kellogg Biological Station, Michigan, USA - KBS Switchgrass S2-2 (version 2)	3300006931	MQ	Bacteria; Proteobacteria; Alphaproteobacteria; Caulobacterales; Caulobacteraceae	Bacteria; Proteobacteria; Alphaproteobacteria; Caulobacterales; Caulobacteraceae; Phenylobacterium	MetaBAT version 0.32.4, CheckM v1.0.11, GTDB database release 86, GTDB-tk version v0.1.6	IMG_PIPELINE	2018-08-15	53.04	3.05	1333885	0	0	0	24	1426	72
3300007076_18	Populus rhizosphere microbial communities from Tennessee, USA - Rhizosphere MetaG P. TD hybrid SRZTD4	3300007076	MQ	Bacteria	Bacteria; Eisenbacteria; RBG-16-71-46	MetaBAT version 0.32.4, CheckM v1.0.11, GTDB database release 86, GTDB-tk version v0.1.6	IMG_PIPELINE	2018-08-15	97.57	4.86	3007629	1	1	0	34	2929	245
3300007076_19	Populus rhizosphere microbial communities from Tennessee, USA - Rhizosphere MetaG P. TD hybrid SRZTD4	3300007076	MQ	Bacteria	Bacteria; UBP10; GR-WP33-30; UBA9968	MetaBAT version 0.32.4, CheckM v1.0.11, GTDB database release 86, GTDB-tk version v0.1.6	IMG_PIPELINE	2018-08-15	52.3	0.02	2975790	0	0	0	21	3605	654
3300007076_21	Populus rhizosphere microbial communities from Tennessee, USA - Rhizosphere MetaG P. TD hybrid SRZTD4	3300007076	MQ	Bacteria	Bacteria; Methylomirabilota; Methylomirabilia; Rokubacteriales; GWA2-73-35	MetaBAT version 0.32.4, CheckM v1.0.11, GTDB database release 86, GTDB-tk version v0.1.6	IMG_PIPELINE	2018-08-15	50.85	0.91	2921656	0	0	0	13	3409	554
3300007076_23	Populus rhizosphere microbial communities from Tennessee, USA - Rhizosphere MetaG P. TD hybrid SRZTD4	3300007076	MQ	Bacteria; Proteobacteria; Alphaproteobacteria; Rhizobiales	Bacteria; Proteobacteria; Alphaproteobacteria; Rhizobiales; Hyphomicrobiaceae	MetaBAT version 0.32.4, CheckM v1.0.11, GTDB database release 86, GTDB-tk version v0.1.6	IMG_PIPELINE	2018-08-15	51.57	7.04	2744375	1	0	1	9	3060	532
3300007076_33	Populus rhizosphere microbial communities from Tennessee, USA - Rhizosphere MetaG P. TD hybrid SRZTD4	3300007076	MQ	Archaea; Thaumarchaeota; unclassified	Archaea; Crenarchaeota; Nitrososphaeria; Nitrososphaerales; Nitrososphaeraceae	MetaBAT version 0.32.4, CheckM v1.0.11, GTDB database release 86, GTDB-tk version v0.1.6	IMG_PIPELINE	2018-08-15	75.3	0	1340600	0	0	0	19	1703	218
3300007076_50	Populus rhizosphere microbial communities from Tennessee, USA - Rhizosphere MetaG P. TD hybrid SRZTD4	3300007076	MQ	Bacteria; Verrucomicrobia	Bacteria; Verrucomicrobiota; Verrucomicrobiae; Chthoniobacterales; Xiphinematobacteraceae; Xiphinematobacter	MetaBAT version 0.32.4, CheckM v1.0.11, GTDB database release 86, GTDB-tk version v0.1.6	IMG_PIPELINE	2018-08-15	59.7	0.68	607591	1	1	1	25	648	112
3300007258_5	Vadose zone soil and rhizosphere microbial communities from the Eel River Critical Zone Observatory, Northern California to study diel carbon cycling - Rivendell_Oct2014_Saprolite_2_DNA_Bulk_3	3300007258	MQ	Bacteria	Bacteria; Bacteroidota; UBA10030; UBA10030	MetaBAT version 2.12.1, CheckM v1.0.12, GTDB database release 86, GTDB-tk version v0.2.2	IMG_PIPELINE	2020-06-17	87.05	6.38	3003373	1	1	1	39	2730	321
3300009036_11	Miscanthus rhizosphere microbial communities from Kellogg Biological Station, Michigan, USA - KBS M4-4 metaG	3300009036	MQ	Bacteria; Bacteroidetes; Flavobacteriia; Flavobacteriales; Flavobacteriaceae; Chryseobacterium	Bacteria; Bacteroidota; Bacteroidia; Flavobacteriales; Weeksellaceae; Chryseobacterium	MetaBAT version 2.12.1, CheckM v1.0.12, GTDB database release 86, GTDB-tk version v0.2.2	IMG_PIPELINE	2020-06-11	89.2	0	4504746	1	0	0	73	4193	34
3300009092_6	Switchgrass rhizosphere microbial communities from Kellogg Biological Station, Michigan, USA - KBS S5-4 metaG	3300009092	MQ	Bacteria; Proteobacteria; Betaproteobacteria; Burkholderiales; Comamonadaceae; Delftia	Bacteria; Proteobacteria; Gammaproteobacteria; Betaproteobacteriales; Burkholderiaceae; Delftia; Delftia acidovorans	MetaBAT version 2.12.1, CheckM v1.0.12, GTDB database release 86, GTDB-tk version v0.2.2	IMG_PIPELINE	2020-06-16	71.55	4.74	4716956	2	0	0	34	4645	575
3300009092_7	Switchgrass rhizosphere microbial communities from Kellogg Biological Station, Michigan, USA - KBS S5-4 metaG	3300009092	HQ	Bacteria; Proteobacteria; Gammaproteobacteria	Bacteria; Proteobacteria; Gammaproteobacteria; Steroidobacterales; Steroidobacteraceae	MetaBAT version 2.12.1, CheckM v1.0.12, GTDB database release 86, GTDB-tk version v0.2.2	IMG_PIPELINE	2020-06-16	96.74	3.17	4211318	1	1	1	43	3869	25
3300009093_14	Corn rhizosphere microbial communities from Kellogg Biological Station, Michigan, USA - KBS C5-4 metaG	3300009093	MQ	Bacteria; Proteobacteria; Deltaproteobacteria; Myxococcales	Bacteria; Myxococcota; Myxococcia; Myxococcales; Myxococcaceae	MetaBAT version 2.12.1, CheckM v1.0.12, GTDB database release 86, GTDB-tk version v0.2.2	IMG_PIPELINE	2020-08-03	87.96	2.26	4197616	0	1	1	32	4091	295
3300009093_17	Corn rhizosphere microbial communities from Kellogg Biological Station, Michigan, USA - KBS C5-4 metaG	3300009093	MQ	Bacteria	Bacteria; Elusimicrobiota; Elusimicrobia; 2-01-FULL-59-12; 2-01-FULL-59-12	MetaBAT version 2.12.1, CheckM v1.0.12, GTDB database release 86, GTDB-tk version v0.2.2	IMG_PIPELINE	2020-08-03	83.08	9.6	3292200	1	0	1	44	3280	387
3300009093_24	Corn rhizosphere microbial communities from Kellogg Biological Station, Michigan, USA - KBS C5-4 metaG	3300009093	HQ	Bacteria; Proteobacteria	Bacteria; Proteobacteria; Gammaproteobacteria; UBA5158; UBA5158	MetaBAT version 2.12.1, CheckM v1.0.12, GTDB database release 86, GTDB-tk version v0.2.2	IMG_PIPELINE	2020-08-03	90.7	2.62	2196482	1	1	1	46	2069	40
3300009093_30	Corn rhizosphere microbial communities from Kellogg Biological Station, Michigan, USA - KBS C5-4 metaG	3300009093	MQ	Archaea; Thaumarchaeota; unclassified	Archaea; Crenarchaeota; Nitrososphaeria; Nitrososphaerales; Nitrosopumilaceae; Nitrosotalea	MetaBAT version 2.12.1, CheckM v1.0.12, GTDB database release 86, GTDB-tk version v0.2.2	IMG_PIPELINE	2020-08-03	77.27	0.97	1230989	1	0	0	25	1649	202
3300009093_32	Corn rhizosphere microbial communities from Kellogg Biological Station, Michigan, USA - KBS C5-4 metaG	3300009093	MQ		Bacteria; Patescibacteria; Saccharimonadia; Saccharimonadales	MetaBAT version 2.12.1, CheckM v1.0.12, GTDB database release 86, GTDB-tk version v0.2.2	IMG_PIPELINE	2020-08-03	62.87	0	1075484	1	0	1	39	1232	11
3300009093_33	Corn rhizosphere microbial communities from Kellogg Biological Station, Michigan, USA - KBS C5-4 metaG	3300009093	MQ	Bacteria	Bacteria; Patescibacteria; Saccharimonadia; Saccharimonadales; UBA4665	MetaBAT version 2.12.1, CheckM v1.0.12, GTDB database release 86, GTDB-tk version v0.2.2	IMG_PIPELINE	2020-08-03	60.94	4.17	1045442	1	1	1	35	1218	125
3300009093_34	Corn rhizosphere microbial communities from Kellogg Biological Station, Michigan, USA - KBS C5-4 metaG	3300009093	MQ	Bacteria	Bacteria; Patescibacteria; Berkelbacteria	MetaBAT version 2.12.1, CheckM v1.0.12, GTDB database release 86, GTDB-tk version v0.2.2	IMG_PIPELINE	2020-08-03	73.18	0	1036604	1	1	1	41	1121	10
3300009093_39	Corn rhizosphere microbial communities from Kellogg Biological Station, Michigan, USA - KBS C5-4 metaG	3300009093	MQ	Bacteria	Bacteria; Patescibacteria; Saccharimonadia	MetaBAT version 2.12.1, CheckM v1.0.12, GTDB database release 86, GTDB-tk version v0.2.2	IMG_PIPELINE	2020-08-03	54.39	8.18	868420	0	1	2	54	1095	127
3300009093_41	Corn rhizosphere microbial communities from Kellogg Biological Station, Michigan, USA - KBS C5-4 metaG	3300009093	MQ	Bacteria	Bacteria; Patescibacteria; Berkelbacteria	MetaBAT version 2.12.1, CheckM v1.0.12, GTDB database release 86, GTDB-tk version v0.2.2	IMG_PIPELINE	2020-08-03	63.86	0	764817	1	2	1	38	875	77
3300009094_12	Populus rhizosphere microbial communities from Tennessee, USA - Rhizosphere MetaG P. TD hybrid SRZTD1 (version 2)	3300009094	HQ	Bacteria	Bacteria; Eisenbacteria; RBG-16-71-46	MetaBAT version 2.12.1, CheckM v1.0.12, GTDB database release 86, GTDB-tk version v0.2.2	IMG_PIPELINE	2020-08-08	98.84	3.3	3805223	1	1	1	41	3396	296
3300009094_19	Populus rhizosphere microbial communities from Tennessee, USA - Rhizosphere MetaG P. TD hybrid SRZTD1 (version 2)	3300009094	MQ	Bacteria	Bacteria; Patescibacteria; Saccharimonadia; Saccharimonadales; UBA4665	MetaBAT version 2.12.1, CheckM v1.0.12, GTDB database release 86, GTDB-tk version v0.2.2	IMG_PIPELINE	2020-08-08	66.65	0.99	946602	0	1	0	42	1108	57
3300009098_16	Miscanthus rhizosphere microbial communities from Kellogg Biological Station, Michigan, USA - KBS M5-4 metaG	3300009098	MQ	Bacteria; Actinobacteria	Bacteria; Actinobacteriota; Acidimicrobiia; Acidimicrobiales	MetaBAT version 2.12.1, CheckM v1.0.12, GTDB database release 86, GTDB-tk version v0.2.2	IMG_PIPELINE	2020-06-16	87.51	3.26	2545807	0	1	0	27	2644	201
3300009098_26	Miscanthus rhizosphere microbial communities from Kellogg Biological Station, Michigan, USA - KBS M5-4 metaG	3300009098	MQ		Bacteria; Patescibacteria; Saccharimonadia; Saccharimonadales; UBA4665; UBA5150	MetaBAT version 2.12.1, CheckM v1.0.12, GTDB database release 86, GTDB-tk version v0.2.2	IMG_PIPELINE	2020-06-16	75.41	0	939270	1	1	1	42	983	1
3300009098_8	Miscanthus rhizosphere microbial communities from Kellogg Biological Station, Michigan, USA - KBS M5-4 metaG	3300009098	MQ	Bacteria; Proteobacteria	Bacteria; Myxococcota; Polyangia; Polyangiales; NIC37A-2	MetaBAT version 2.12.1, CheckM v1.0.12, GTDB database release 86, GTDB-tk version v0.2.2	IMG_PIPELINE	2020-06-16	56.71	5.46	6820705	1	0	1	50	6431	763
3300009101_10	Switchgrass rhizosphere microbial communities from Kellogg Biological Station, Michigan, USA - KBS S2-4 metaG	3300009101	MQ	Bacteria; Proteobacteria; Gammaproteobacteria; Pseudomonadales; Moraxellaceae; Acinetobacter	Bacteria; Proteobacteria; Gammaproteobacteria; Pseudomonadales; Moraxellaceae; Acinetobacter	MetaBAT version 2.12.1, CheckM v1.0.12, GTDB database release 86, GTDB-tk version v0.2.2	IMG_PIPELINE	2020-06-11	88.92	7.52	4023659	1	1	0	62	4048	291
3300009101_15	Switchgrass rhizosphere microbial communities from Kellogg Biological Station, Michigan, USA - KBS S2-4 metaG	3300009101	MQ	Bacteria; Firmicutes; Bacilli; Bacillales; Bacillaceae; Bacillus	Bacteria; Firmicutes; Bacilli; Bacillales; Bacillaceae_H; Bacillus_C; Bacillus_C megaterium	MetaBAT version 2.12.1, CheckM v1.0.12, GTDB database release 86, GTDB-tk version v0.2.2	IMG_PIPELINE	2020-06-11	51.59	1.01	978383	2	1	0	14	1172	194
3300009101_7	Switchgrass rhizosphere microbial communities from Kellogg Biological Station, Michigan, USA - KBS S2-4 metaG	3300009101	MQ	Bacteria; Proteobacteria; Gammaproteobacteria; Enterobacteriales; Enterobacteriaceae; Serratia; Serratia plymuthica	Bacteria; Proteobacteria; Gammaproteobacteria; Enterobacterales; Enterobacteriaceae; Serratia; Serratia plymuthica	MetaBAT version 2.12.1, CheckM v1.0.12, GTDB database release 86, GTDB-tk version v0.2.2	IMG_PIPELINE	2020-06-11	97.67	0.45	5067809	3	0	0	73	4875	108
3300009101_8	Switchgrass rhizosphere microbial communities from Kellogg Biological Station, Michigan, USA - KBS S2-4 metaG	3300009101	MQ	Bacteria; Proteobacteria; Deltaproteobacteria; Myxococcales	Bacteria; Myxococcota; Myxococcia; Myxococcales; Myxococcaceae	MetaBAT version 2.12.1, CheckM v1.0.12, GTDB database release 86, GTDB-tk version v0.2.2	IMG_PIPELINE	2020-06-11	86.7	0.32	4442657	1	0	1	28	4213	233
3300009147_27	Populus rhizosphere microbial communities from Tennessee, USA - Rhizosphere MetaG P. deltoides SRZDD1 (version 2)	3300009147	MQ	Bacteria; Proteobacteria; Alphaproteobacteria	Bacteria; Proteobacteria; Alphaproteobacteria; Rhizobiales; Thermopetrobacteraceae	MetaBAT version 0.32.4, CheckM v1.0.11, GTDB database release 86, GTDB-tk version v0.1.6	IMG_PIPELINE	2018-08-15	66.87	5.65	4603087	1	1	0	51	5417	707
3300009147_31	Populus rhizosphere microbial communities from Tennessee, USA - Rhizosphere MetaG P. deltoides SRZDD1 (version 2)	3300009147	MQ	Bacteria	Bacteria; Acidobacteriota; UBA6911	MetaBAT version 0.32.4, CheckM v1.0.11, GTDB database release 86, GTDB-tk version v0.1.6	IMG_PIPELINE	2018-08-15	57.61	4.75	4545121	0	0	0	23	4279	933
3300009147_33	Populus rhizosphere microbial communities from Tennessee, USA - Rhizosphere MetaG P. deltoides SRZDD1 (version 2)	3300009147	MQ	Bacteria; Bacteroidetes; Sphingobacteriia; Sphingobacteriales; Chitinophagaceae; Niastella	Bacteria; Bacteroidota; Bacteroidia; Chitinophagales; Chitinophagaceae; Niastella	MetaBAT version 0.32.4, CheckM v1.0.11, GTDB database release 86, GTDB-tk version v0.1.6	IMG_PIPELINE	2018-08-15	55.17	0	4315579	1	0	1	16	3566	361
3300009147_36	Populus rhizosphere microbial communities from Tennessee, USA - Rhizosphere MetaG P. deltoides SRZDD1 (version 2)	3300009147	MQ	Bacteria	Bacteria; Eisenbacteria; RBG-16-71-46	MetaBAT version 0.32.4, CheckM v1.0.11, GTDB database release 86, GTDB-tk version v0.1.6	IMG_PIPELINE	2018-08-15	95.6	0	3623536	1	1	0	44	3287	200
3300009147_37	Populus rhizosphere microbial communities from Tennessee, USA - Rhizosphere MetaG P. deltoides SRZDD1 (version 2)	3300009147	MQ	Bacteria; Proteobacteria; Alphaproteobacteria; Rhizobiales	Bacteria; Proteobacteria; Alphaproteobacteria; Rhizobiales; Xanthobacteraceae; Pseudolabrys	MetaBAT version 0.32.4, CheckM v1.0.11, GTDB database release 86, GTDB-tk version v0.1.6	IMG_PIPELINE	2018-08-15	83.47	1.11	3597033	1	1	0	20	3996	447
3300009147_39	Populus rhizosphere microbial communities from Tennessee, USA - Rhizosphere MetaG P. deltoides SRZDD1 (version 2)	3300009147	MQ	Bacteria	Bacteria; Chloroflexota; Anaerolineae; Anaerolineales; UBA6663	MetaBAT version 0.32.4, CheckM v1.0.11, GTDB database release 86, GTDB-tk version v0.1.6	IMG_PIPELINE	2018-08-15	54.48	1.82	3355796	0	0	0	25	3327	667
3300009147_40	Populus rhizosphere microbial communities from Tennessee, USA - Rhizosphere MetaG P. deltoides SRZDD1 (version 2)	3300009147	MQ	Bacteria	Bacteria; Chloroflexota; Anaerolineae; SBR1031; UBA3940	MetaBAT version 0.32.4, CheckM v1.0.11, GTDB database release 86, GTDB-tk version v0.1.6	IMG_PIPELINE	2018-08-15	51.71	1.09	3292122	2	0	0	36	3531	578
3300009147_50	Populus rhizosphere microbial communities from Tennessee, USA - Rhizosphere MetaG P. deltoides SRZDD1 (version 2)	3300009147	MQ		Archaea; Crenarchaeota; Nitrososphaeria; Nitrososphaerales; Nitrososphaeraceae; UBA11057	MetaBAT version 0.32.4, CheckM v1.0.11, GTDB database release 86, GTDB-tk version v0.1.6	IMG_PIPELINE	2018-08-15	66.99	4.37	2488164	1	0	1	33	2846	510
3300009147_51	Populus rhizosphere microbial communities from Tennessee, USA - Rhizosphere MetaG P. deltoides SRZDD1 (version 2)	3300009147	MQ	Bacteria; Nitrospirae; Nitrospira; Nitrospirales; Nitrospiraceae; Nitrospira; Nitrospira moscoviensis	Bacteria; Nitrospirota; Nitrospiria; Nitrospirales; Nitrospiraceae; Nitrospira_C	MetaBAT version 0.32.4, CheckM v1.0.11, GTDB database release 86, GTDB-tk version v0.1.6	IMG_PIPELINE	2018-08-15	65.34	2.27	2099492	0	0	0	14	2320	362
3300009147_53	Populus rhizosphere microbial communities from Tennessee, USA - Rhizosphere MetaG P. deltoides SRZDD1 (version 2)	3300009147	MQ	Archaea; Thaumarchaeota; Nitrososphaeria; Nitrososphaerales; Nitrososphaeraceae; Nitrososphaera; Candidatus Nitrososphaera evergladensis	Archaea; Crenarchaeota; Nitrososphaeria; Nitrososphaerales; Nitrososphaeraceae; Nitrososphaera	MetaBAT version 0.32.4, CheckM v1.0.11, GTDB database release 86, GTDB-tk version v0.1.6	IMG_PIPELINE	2018-08-15	88.21	3.88	2107559	1	0	0	29	2450	294
3300009147_60	Populus rhizosphere microbial communities from Tennessee, USA - Rhizosphere MetaG P. deltoides SRZDD1 (version 2)	3300009147	MQ	Archaea; Thaumarchaeota; Nitrososphaeria; Nitrososphaerales; Nitrososphaeraceae; Nitrososphaera; Candidatus Nitrososphaera evergladensis	Archaea; Crenarchaeota; Nitrososphaeria; Nitrososphaerales; Nitrososphaeraceae; Nitrososphaera	MetaBAT version 0.32.4, CheckM v1.0.11, GTDB database release 86, GTDB-tk version v0.1.6	IMG_PIPELINE	2018-08-15	84.63	3.4	1440480	1	0	0	22	1670	196
3300009148_10	Miscanthus rhizosphere microbial communities from Kellogg Biological Station, Michigan, USA - KBS M3-4 metaG	3300009148	MQ	Bacteria; Proteobacteria; Gammaproteobacteria; Pseudomonadales; Moraxellaceae; Acinetobacter; Acinetobacter calcoaceticus	Bacteria; Proteobacteria; Gammaproteobacteria; Pseudomonadales; Moraxellaceae; Acinetobacter; Acinetobacter calcoaceticus_A	MetaBAT version 2.12.1, CheckM v1.0.12, GTDB database release 86, GTDB-tk version v0.2.2	IMG_PIPELINE	2020-06-17	99.59	0.21	3869105	6	0	0	59	3819	56
3300009148_12	Miscanthus rhizosphere microbial communities from Kellogg Biological Station, Michigan, USA - KBS M3-4 metaG	3300009148	MQ	Bacteria; Bacteroidetes; Sphingobacteriia; Sphingobacteriales; Sphingobacteriaceae; Sphingobacterium	Bacteria; Bacteroidota; Bacteroidia; Sphingobacteriales; Sphingobacteriaceae; Sphingobacterium	MetaBAT version 2.12.1, CheckM v1.0.12, GTDB database release 86, GTDB-tk version v0.2.2	IMG_PIPELINE	2020-06-17	82.22	0.48	3846629	0	0	0	47	3303	15
3300009148_14	Miscanthus rhizosphere microbial communities from Kellogg Biological Station, Michigan, USA - KBS M3-4 metaG	3300009148	MQ	Bacteria; Proteobacteria; Alphaproteobacteria	Bacteria; Proteobacteria; Alphaproteobacteria; UBA1301; UBA1301; UBA6038	MetaBAT version 2.12.1, CheckM v1.0.12, GTDB database release 86, GTDB-tk version v0.2.2	IMG_PIPELINE	2020-06-17	76.66	0.65	2976292	0	1	0	30	3191	395
3300009148_15	Miscanthus rhizosphere microbial communities from Kellogg Biological Station, Michigan, USA - KBS M3-4 metaG	3300009148	MQ	Bacteria; Firmicutes; Bacilli; Bacillales; Bacillaceae; Bacillus	Bacteria; Firmicutes; Bacilli; Bacillales; Bacillaceae_H; Bacillus_C; Bacillus_C megaterium	MetaBAT version 2.12.1, CheckM v1.0.12, GTDB database release 86, GTDB-tk version v0.2.2	IMG_PIPELINE	2020-06-17	89.1	6.29	2737037	3	3	0	45	3109	352
3300009148_23	Miscanthus rhizosphere microbial communities from Kellogg Biological Station, Michigan, USA - KBS M3-4 metaG	3300009148	MQ	Bacteria; Verrucomicrobia	Bacteria; Verrucomicrobiota; Verrucomicrobiae; Chthoniobacterales; Xiphinematobacteraceae; Xiphinematobacter	MetaBAT version 2.12.1, CheckM v1.0.12, GTDB database release 86, GTDB-tk version v0.2.2	IMG_PIPELINE	2020-06-17	89.19	0	914625	1	1	1	39	898	55
3300009174_11	Corn rhizosphere microbial communities from Kellogg Biological Station, Michigan, USA - KBS C6-4 metaG	3300009174	MQ	Bacteria	Bacteria; Gemmatimonadota; Gemmatimonadetes; Gemmatimonadales; GWC2-71-9	MetaBAT version 2.12.1, CheckM v1.0.12, GTDB database release 86, GTDB-tk version v0.2.2	IMG_PIPELINE	2020-06-17	69.31	6.59	3620369	2	0	1	61	3889	605
3300009174_13	Corn rhizosphere microbial communities from Kellogg Biological Station, Michigan, USA - KBS C6-4 metaG	3300009174	MQ	Bacteria; Bacteroidetes; Sphingobacteriia; Sphingobacteriales	Bacteria; Bacteroidota; Bacteroidia; Chitinophagales; Chitinophagaceae; 65-1	MetaBAT version 2.12.1, CheckM v1.0.12, GTDB database release 86, GTDB-tk version v0.2.2	IMG_PIPELINE	2020-06-17	53.77	4.43	2193784	1	1	0	30	2543	427
3300009174_24	Corn rhizosphere microbial communities from Kellogg Biological Station, Michigan, USA - KBS C6-4 metaG	3300009174	MQ	Bacteria	Bacteria; Patescibacteria; Saccharimonadia; Saccharimonadales; Saccharimonadaceae; UBA1547	MetaBAT version 2.12.1, CheckM v1.0.12, GTDB database release 86, GTDB-tk version v0.2.2	IMG_PIPELINE	2020-06-17	52.5	2.56	637771	0	0	0	32	783	95
3300009174_5	Corn rhizosphere microbial communities from Kellogg Biological Station, Michigan, USA - KBS C6-4 metaG	3300009174	MQ	Bacteria; Bacteroidetes; Sphingobacteriia; Sphingobacteriales	Bacteria; Bacteroidota; Bacteroidia; Chitinophagales; Chitinophagaceae; UBA8621	MetaBAT version 2.12.1, CheckM v1.0.12, GTDB database release 86, GTDB-tk version v0.2.2	IMG_PIPELINE	2020-06-17	93.88	7.39	8194630	0	1	0	36	7449	992
3300009174_7	Corn rhizosphere microbial communities from Kellogg Biological Station, Michigan, USA - KBS C6-4 metaG	3300009174	MQ	Bacteria; Proteobacteria; Gammaproteobacteria; Enterobacteriales; Enterobacteriaceae; Serratia; Serratia liquefaciens	Bacteria; Proteobacteria; Gammaproteobacteria; Enterobacterales; Enterobacteriaceae; Serratia; Serratia liquefaciens	MetaBAT version 2.12.1, CheckM v1.0.12, GTDB database release 86, GTDB-tk version v0.2.2	IMG_PIPELINE	2020-06-17	99.55	0.89	5331477	7	0	0	72	5108	22
3300009174_8	Corn rhizosphere microbial communities from Kellogg Biological Station, Michigan, USA - KBS C6-4 metaG	3300009174	MQ	Bacteria; Bacteroidetes; Sphingobacteriia; Sphingobacteriales	Bacteria; Bacteroidota; Bacteroidia; Chitinophagales; Chitinophagaceae; UBA8621	MetaBAT version 2.12.1, CheckM v1.0.12, GTDB database release 86, GTDB-tk version v0.2.2	IMG_PIPELINE	2020-06-17	92.46	5.44	4727508	1	0	1	37	4336	410
3300009176_18	Miscanthus rhizosphere microbial communities from Kellogg Biological Station, Michigan, USA - KBS M2-4 metaG	3300009176	MQ	Bacteria; Firmicutes; Bacilli; Bacillales; Bacillaceae; Bacillus; Bacillus megaterium	Bacteria; Firmicutes; Bacilli; Bacillales; Bacillaceae_H; Bacillus_C; Bacillus_C megaterium	MetaBAT version 2.12.1, CheckM v1.0.12, GTDB database release 86, GTDB-tk version v0.2.2	IMG_PIPELINE	2020-06-17	66.18	2.84	1651020	3	1	0	31	1905	278
3300009176_23	Miscanthus rhizosphere microbial communities from Kellogg Biological Station, Michigan, USA - KBS M2-4 metaG	3300009176	MQ		Bacteria; Dependentiae; Babeliae; Babeliales; Vermiphilaceae; SOIL31	MetaBAT version 2.12.1, CheckM v1.0.12, GTDB database release 86, GTDB-tk version v0.2.2	IMG_PIPELINE	2020-06-17	51.82	2.73	1102304	0	1	0	19	1218	236
3300009177_11	Switchgrass rhizosphere microbial communities from Kellogg Biological Station, Michigan, USA - KBS S3-4 metaG	3300009177	MQ	Bacteria; Bacteroidetes; Sphingobacteriia; Sphingobacteriales	Bacteria; Bacteroidota; Bacteroidia; Chitinophagales; Chitinophagaceae	MetaBAT version 2.12.1, CheckM v1.0.12, GTDB database release 86, GTDB-tk version v0.2.2	IMG_PIPELINE	2020-08-03	75.65	9.19	3526137	0	0	0	22	3644	655
3300009177_14	Switchgrass rhizosphere microbial communities from Kellogg Biological Station, Michigan, USA - KBS S3-4 metaG	3300009177	MQ	Bacteria; Bacteroidetes; Sphingobacteriia; Sphingobacteriales	Bacteria; Bacteroidota; Bacteroidia; Chitinophagales; Chitinophagaceae; UBA8621	MetaBAT version 2.12.1, CheckM v1.0.12, GTDB database release 86, GTDB-tk version v0.2.2	IMG_PIPELINE	2020-08-03	50.33	0	1632022	0	0	0	3	1677	320
3300009545_12	Corn rhizosphere microbial communities from Kellogg Biological Station, Michigan, USA - KBS C2-4 metaG	3300009545	MQ	Bacteria	Bacteria; Armatimonadota; Fimbriimonadia; Fimbriimonadales; Fimbriimonadaceae; 55-13	MetaBAT version 2.12.1, CheckM v1.0.12, GTDB database release 86, GTDB-tk version v0.2.2	IMG_PIPELINE	2020-06-19	88.24	0.93	4469399	1	1	1	47	4316	38
3300009545_13	Corn rhizosphere microbial communities from Kellogg Biological Station, Michigan, USA - KBS C2-4 metaG	3300009545	MQ	Bacteria; Planctomycetes; Planctomycetia; Planctomycetales	Bacteria; Planctomycetota; Planctomycetes; Gemmatales; Gemmataceae; Fimbriiglobus	MetaBAT version 2.12.1, CheckM v1.0.12, GTDB database release 86, GTDB-tk version v0.2.2	IMG_PIPELINE	2020-06-19	50.4	1.16	4337251	1	0	1	42	4568	875
3300009545_15	Corn rhizosphere microbial communities from Kellogg Biological Station, Michigan, USA - KBS C2-4 metaG	3300009545	MQ	Bacteria	Bacteria; Gemmatimonadota; Gemmatimonadetes; Gemmatimonadales; Gemmatimonadaceae; Gemmatirosa	MetaBAT version 2.12.1, CheckM v1.0.12, GTDB database release 86, GTDB-tk version v0.2.2	IMG_PIPELINE	2020-06-19	72.43	3.36	3516757	0	0	0	36	3395	511
3300009545_20	Corn rhizosphere microbial communities from Kellogg Biological Station, Michigan, USA - KBS C2-4 metaG	3300009545	MQ	Bacteria	Bacteria; Acidobacteriota; Blastocatellia; Pyrinomonadales; Pyrinomonadaceae; OLB17	MetaBAT version 2.12.1, CheckM v1.0.12, GTDB database release 86, GTDB-tk version v0.2.2	IMG_PIPELINE	2020-06-19	51.49	4.11	2393573	1	0	1	24	2551	494
3300009545_26	Corn rhizosphere microbial communities from Kellogg Biological Station, Michigan, USA - KBS C2-4 metaG	3300009545	MQ		Bacteria; Patescibacteria; Saccharimonadia; Saccharimonadales; Saccharimonadaceae	MetaBAT version 2.12.1, CheckM v1.0.12, GTDB database release 86, GTDB-tk version v0.2.2	IMG_PIPELINE	2020-06-19	64.53	0	1116177	1	1	1	43	1280	5
3300009545_30	Corn rhizosphere microbial communities from Kellogg Biological Station, Michigan, USA - KBS C2-4 metaG	3300009545	MQ	Bacteria	Bacteria; Patescibacteria; Saccharimonadia	MetaBAT version 2.12.1, CheckM v1.0.12, GTDB database release 86, GTDB-tk version v0.2.2	IMG_PIPELINE	2020-06-19	81.03	7.68	880772	1	1	1	48	1054	72
3300009551_22	Corn rhizosphere microbial communities from Kellogg Biological Station, Michigan, USA - KBS C3-4 metaG	3300009551	MQ	Bacteria; Candidatus Saccharibacteria; unclassified; unclassified; unclassified; Candidatus Saccharimonas; Candidatus Saccharimonas aalborgensis	Bacteria; Patescibacteria; Saccharimonadia; Saccharimonadales; Saccharimonadaceae; UBA1547	MetaBAT version 2.12.1, CheckM v1.0.12, GTDB database release 86, GTDB-tk version v0.2.2	IMG_PIPELINE	2020-06-28	66.81	7.69	796727	1	1	1	42	950	85
3300009551_23	Corn rhizosphere microbial communities from Kellogg Biological Station, Michigan, USA - KBS C3-4 metaG	3300009551	MQ	Bacteria	Bacteria; Patescibacteria; Saccharimonadia	MetaBAT version 2.12.1, CheckM v1.0.12, GTDB database release 86, GTDB-tk version v0.2.2	IMG_PIPELINE	2020-06-28	71.02	1.85	786156	1	1	1	46	963	75
3300009551_24	Corn rhizosphere microbial communities from Kellogg Biological Station, Michigan, USA - KBS C3-4 metaG	3300009551	MQ	Bacteria	Bacteria; Patescibacteria; Saccharimonadia; Saccharimonadales; UBA10212	MetaBAT version 2.12.1, CheckM v1.0.12, GTDB database release 86, GTDB-tk version v0.2.2	IMG_PIPELINE	2020-06-28	63.89	0.93	781148	0	1	0	44	888	32
3300009551_26	Corn rhizosphere microbial communities from Kellogg Biological Station, Michigan, USA - KBS C3-4 metaG	3300009551	MQ	Bacteria	Bacteria; Patescibacteria; Paceibacteria; UBA9983; Kaiserbacteraceae; C7867-001	MetaBAT version 2.12.1, CheckM v1.0.12, GTDB database release 86, GTDB-tk version v0.2.2	IMG_PIPELINE	2020-06-28	73.25	0.86	744922	1	1	2	41	924	59
3300009551_7	Corn rhizosphere microbial communities from Kellogg Biological Station, Michigan, USA - KBS C3-4 metaG	3300009551	MQ	Bacteria; Planctomycetes; Planctomycetia; Planctomycetales; Planctomycetaceae; Schlesneria; Schlesneria paludicola	Bacteria; Planctomycetota; Planctomycetes; Planctomycetales; Planctomycetaceae; Schlesneria	MetaBAT version 2.12.1, CheckM v1.0.12, GTDB database release 86, GTDB-tk version v0.2.2	IMG_PIPELINE	2020-06-28	96.07	0.1	8552851	1	0	1	58	6844	242
3300009553_10	Switchgrass rhizosphere microbial communities from Kellogg Biological Station, Michigan, USA - KBS S4-4 metaG	3300009553	MQ	Bacteria; Bacteroidetes; Sphingobacteriia; Sphingobacteriales	Bacteria; Bacteroidota; Bacteroidia; Chitinophagales; Chitinophagaceae; UBA8621	MetaBAT version 2.12.1, CheckM v1.0.12, GTDB database release 86, GTDB-tk version v0.2.2	IMG_PIPELINE	2020-06-28	84.44	4.43	3239425	1	0	1	29	3232	488
3300009553_13	Switchgrass rhizosphere microbial communities from Kellogg Biological Station, Michigan, USA - KBS S4-4 metaG	3300009553	MQ	Bacteria; Proteobacteria; Gammaproteobacteria; Pseudomonadales; Moraxellaceae; Acinetobacter; Acinetobacter guillouiae	Bacteria; Proteobacteria; Gammaproteobacteria; Pseudomonadales; Moraxellaceae; Acinetobacter; Acinetobacter guillouiae	MetaBAT version 2.12.1, CheckM v1.0.12, GTDB database release 86, GTDB-tk version v0.2.2	IMG_PIPELINE	2020-06-28	84.38	3.63	3032393	0	0	0	56	3206	249
3300009553_15	Switchgrass rhizosphere microbial communities from Kellogg Biological Station, Michigan, USA - KBS S4-4 metaG	3300009553	MQ	Bacteria; Bacteroidetes; Sphingobacteriia; Sphingobacteriales	Bacteria; Bacteroidota; Bacteroidia; Chitinophagales; Chitinophagaceae	MetaBAT version 2.12.1, CheckM v1.0.12, GTDB database release 86, GTDB-tk version v0.2.2	IMG_PIPELINE	2020-06-28	61.18	2.71	2569645	1	0	0	10	2554	453
3300009553_18	Switchgrass rhizosphere microbial communities from Kellogg Biological Station, Michigan, USA - KBS S4-4 metaG	3300009553	MQ	Bacteria	Bacteria; Verrucomicrobiota; Chlamydiia; Parachlamydiales; Ga0074140	MetaBAT version 2.12.1, CheckM v1.0.12, GTDB database release 86, GTDB-tk version v0.2.2	IMG_PIPELINE	2020-06-28	82.86	2.28	1755499	1	2	2	41	1852	189
3300009553_22	Switchgrass rhizosphere microbial communities from Kellogg Biological Station, Michigan, USA - KBS S4-4 metaG	3300009553	MQ		Bacteria; Bdellovibrionota; Bacteriovoracia; UBA1018	MetaBAT version 2.12.1, CheckM v1.0.12, GTDB database release 86, GTDB-tk version v0.2.2	IMG_PIPELINE	2020-06-28	71.09	0.3	1248442	0	0	0	29	1268	231
3300009553_23	Switchgrass rhizosphere microbial communities from Kellogg Biological Station, Michigan, USA - KBS S4-4 metaG	3300009553	MQ	Bacteria	Bacteria; Acidobacteriota; Thermoanaerobaculia	MetaBAT version 2.12.1, CheckM v1.0.12, GTDB database release 86, GTDB-tk version v0.2.2	IMG_PIPELINE	2020-06-28	53.45	0	1211446	0	1	0	13	1320	212
3300009553_25	Switchgrass rhizosphere microbial communities from Kellogg Biological Station, Michigan, USA - KBS S4-4 metaG	3300009553	MQ	Bacteria	Bacteria; Patescibacteria; Saccharimonadia; Saccharimonadales; UBA4665	MetaBAT version 2.12.1, CheckM v1.0.12, GTDB database release 86, GTDB-tk version v0.2.2	IMG_PIPELINE	2020-06-28	60.02	6.98	1170586	1	0	1	44	1394	113
3300009553_6	Switchgrass rhizosphere microbial communities from Kellogg Biological Station, Michigan, USA - KBS S4-4 metaG	3300009553	MQ	Bacteria; Bacteroidetes; Sphingobacteriia; Sphingobacteriales	Bacteria; Bacteroidota; Bacteroidia; Chitinophagales; Chitinophagaceae; UBA8621	MetaBAT version 2.12.1, CheckM v1.0.12, GTDB database release 86, GTDB-tk version v0.2.2	IMG_PIPELINE	2020-06-28	69.29	1.23	4652443	1	1	1	17	4330	580
3300009978_1	Switchgrass associated microbial communities from Austin, Texas, USA, to study host-microbe interactions - RS_199 metaG	3300009978	MQ	Bacteria; Proteobacteria; Alphaproteobacteria; Sphingomonadales; Sphingomonadaceae; Sphingobium	Bacteria; Proteobacteria; Alphaproteobacteria; Sphingomonadales; Sphingomonadaceae; Sphingobium	MetaBAT version 0.32.4, CheckM v1.0.11, GTDB database release 86, GTDB-tk version v0.1.6	IMG_PIPELINE	2018-08-15	89.95	2.23	3990437	0	0	0	40	4354	442
3300009979_2	Switchgrass associated microbial communities from Austin, Texas, USA, to study host-microbe interactions - RS_126 metaG	3300009979	MQ	Bacteria	Bacteria; Patescibacteria; Saccharimonadia; Saccharimonadales; Saccharimonadaceae; UBA6022	MetaBAT version 0.32.4, CheckM v1.0.11, GTDB database release 86, GTDB-tk version v0.1.6	IMG_PIPELINE	2018-08-15	63.39	0.85	1072870	1	1	1	41	1248	5
3300009979_3	Switchgrass associated microbial communities from Austin, Texas, USA, to study host-microbe interactions - RS_126 metaG	3300009979	MQ	Bacteria	Bacteria; Patescibacteria; Saccharimonadia; Saccharimonadales; Saccharimonadaceae	MetaBAT version 0.32.4, CheckM v1.0.11, GTDB database release 86, GTDB-tk version v0.1.6	IMG_PIPELINE	2018-08-15	62.54	0.85	916115	1	1	1	39	1067	16
3300010375_19	Corn rhizosphere microbial communities from Kellogg Biological Station, Michigan, USA - KBS C4-4 metaG	3300010375	MQ	Bacteria; Bacteroidetes	Bacteria; Bacteroidota; Bacteroidia; Chitinophagales; Chitinophagaceae; UBA8621	MetaBAT version 0.32.4, CheckM v1.0.11, GTDB database release 86, GTDB-tk version v0.1.6	IMG_PIPELINE	2018-08-15	79.27	5.93	7495729	0	0	0	40	6568	745
3300010375_20	Corn rhizosphere microbial communities from Kellogg Biological Station, Michigan, USA - KBS C4-4 metaG	3300010375	MQ	Bacteria; Bacteroidetes; Sphingobacteriia; Sphingobacteriales; Sphingobacteriaceae; Mucilaginibacter; Mucilaginibacter sp. OK098	Bacteria; Bacteroidota; Bacteroidia; Sphingobacteriales; Sphingobacteriaceae; Mucilaginibacter	MetaBAT version 0.32.4, CheckM v1.0.11, GTDB database release 86, GTDB-tk version v0.1.6	IMG_PIPELINE	2018-08-15	100	7.37	7197225	1	0	0	51	6277	71
3300010375_24	Corn rhizosphere microbial communities from Kellogg Biological Station, Michigan, USA - KBS C4-4 metaG	3300010375	MQ	Bacteria; Actinobacteria; Actinobacteria	Bacteria; Actinobacteriota; Actinobacteria; Streptomycetales; Catenulisporaceae; Catenulispora	MetaBAT version 0.32.4, CheckM v1.0.11, GTDB database release 86, GTDB-tk version v0.1.6	IMG_PIPELINE	2018-08-15	54.75	1.58	5066473	0	0	0	18	5176	1026
3300010375_27	Corn rhizosphere microbial communities from Kellogg Biological Station, Michigan, USA - KBS C4-4 metaG	3300010375	HQ	Bacteria; Proteobacteria; Deltaproteobacteria; Myxococcales	Bacteria; Myxococcota; Myxococcia; Myxococcales; Myxococcaceae	MetaBAT version 0.32.4, CheckM v1.0.11, GTDB database release 86, GTDB-tk version v0.1.6	IMG_PIPELINE	2018-08-15	92.9	1.29	4686724	1	1	1	41	4523	248
3300010375_28	Corn rhizosphere microbial communities from Kellogg Biological Station, Michigan, USA - KBS C4-4 metaG	3300010375	MQ	Bacteria; Proteobacteria; Alphaproteobacteria	Bacteria; Proteobacteria; Alphaproteobacteria; UBA1301; UBA1301; UBA6038	MetaBAT version 0.32.4, CheckM v1.0.11, GTDB database release 86, GTDB-tk version v0.1.6	IMG_PIPELINE	2018-08-15	93.71	1.09	4459019	0	1	0	45	4728	269
3300010375_35	Corn rhizosphere microbial communities from Kellogg Biological Station, Michigan, USA - KBS C4-4 metaG	3300010375	MQ	Bacteria; Proteobacteria; Betaproteobacteria; Burkholderiales; Oxalobacteraceae; Herbaspirillum; Herbaspirillum huttiense	Bacteria; Proteobacteria; Gammaproteobacteria; Betaproteobacteriales; Burkholderiaceae; Herbaspirillum; Herbaspirillum huttiense	MetaBAT version 0.32.4, CheckM v1.0.11, GTDB database release 86, GTDB-tk version v0.1.6	IMG_PIPELINE	2018-08-15	70.56	1.06	3704036	2	0	0	19	3798	448
3300010375_36	Corn rhizosphere microbial communities from Kellogg Biological Station, Michigan, USA - KBS C4-4 metaG	3300010375	HQ	Bacteria; Bacteroidetes	Bacteria; Bacteroidota; Bacteroidia; Chitinophagales; Chitinophagaceae; UBA1935	MetaBAT version 0.32.4, CheckM v1.0.11, GTDB database release 86, GTDB-tk version v0.1.6	IMG_PIPELINE	2018-08-15	98.42	3.2	3628568	1	1	1	36	3422	137
3300010375_38	Corn rhizosphere microbial communities from Kellogg Biological Station, Michigan, USA - KBS C4-4 metaG	3300010375	MQ	Bacteria	Bacteria; Planctomycetota; Phycisphaerae; UBA1161; UBA1161	MetaBAT version 0.32.4, CheckM v1.0.11, GTDB database release 86, GTDB-tk version v0.1.6	IMG_PIPELINE	2018-08-15	55.64	2.21	3532992	1	0	0	37	3522	662
3300010375_40	Corn rhizosphere microbial communities from Kellogg Biological Station, Michigan, USA - KBS C4-4 metaG	3300010375	MQ	Bacteria	Bacteria; Bdellovibrionota; Bdellovibrionia; Bdellovibrionales; UBA1609	MetaBAT version 0.32.4, CheckM v1.0.11, GTDB database release 86, GTDB-tk version v0.1.6	IMG_PIPELINE	2018-08-15	89.51	1.79	3393727	0	0	0	27	3789	402
3300010375_42	Corn rhizosphere microbial communities from Kellogg Biological Station, Michigan, USA - KBS C4-4 metaG	3300010375	MQ	Bacteria; Proteobacteria	Bacteria; Cyanobacteriota; Vampirovibrionia; Vampirovibrionales; Vampirovibrionaceae	MetaBAT version 0.32.4, CheckM v1.0.11, GTDB database release 86, GTDB-tk version v0.1.6	IMG_PIPELINE	2018-08-15	91.45	1.98	3348051	1	0	1	43	3207	256
3300010375_49	Corn rhizosphere microbial communities from Kellogg Biological Station, Michigan, USA - KBS C4-4 metaG	3300010375	MQ	Bacteria; Proteobacteria; Gammaproteobacteria; Xanthomonadales; Rhodanobacteraceae; Dyella; Dyella japonica	Bacteria; Proteobacteria; Gammaproteobacteria; Xanthomonadales; Rhodanobacteraceae; Dyella; Dyella marensis	MetaBAT version 0.32.4, CheckM v1.0.11, GTDB database release 86, GTDB-tk version v0.1.6	IMG_PIPELINE	2018-08-15	58.62	2.59	3008247	0	0	0	24	3053	497
3300010375_55	Corn rhizosphere microbial communities from Kellogg Biological Station, Michigan, USA - KBS C4-4 metaG	3300010375	MQ	Bacteria	Bacteria; Elusimicrobiota; Elusimicrobia; 2-01-FULL-59-12; 2-01-FULL-59-12	MetaBAT version 0.32.4, CheckM v1.0.11, GTDB database release 86, GTDB-tk version v0.1.6	IMG_PIPELINE	2018-08-15	76.9	1.23	2481197	1	0	1	28	2534	353
3300010375_58	Corn rhizosphere microbial communities from Kellogg Biological Station, Michigan, USA - KBS C4-4 metaG	3300010375	MQ	Bacteria; Proteobacteria; Alphaproteobacteria; Rhizobiales	Bacteria; Proteobacteria; Alphaproteobacteria; Rhizobiales; Methyloligellaceae; Methyloceanibacter	MetaBAT version 0.32.4, CheckM v1.0.11, GTDB database release 86, GTDB-tk version v0.1.6	IMG_PIPELINE	2018-08-15	70.81	4.9	2432550	1	0	1	30	2811	354
3300010375_63	Corn rhizosphere microbial communities from Kellogg Biological Station, Michigan, USA - KBS C4-4 metaG	3300010375	MQ		Archaea; Crenarchaeota; Nitrososphaeria; Nitrososphaerales; Nitrososphaeraceae; UBA11057	MetaBAT version 0.32.4, CheckM v1.0.11, GTDB database release 86, GTDB-tk version v0.1.6	IMG_PIPELINE	2018-08-15	77.12	4.75	2170235	1	0	1	16	2257	418
3300010375_75	Corn rhizosphere microbial communities from Kellogg Biological Station, Michigan, USA - KBS C4-4 metaG	3300010375	HQ	Bacteria	Bacteria; Verrucomicrobiota; Chlamydiia; Parachlamydiales; Ga0074140	MetaBAT version 0.32.4, CheckM v1.0.11, GTDB database release 86, GTDB-tk version v0.1.6	IMG_PIPELINE	2018-08-15	94.43	0.23	1840910	1	1	1	38	1810	60
3300010375_79	Corn rhizosphere microbial communities from Kellogg Biological Station, Michigan, USA - KBS C4-4 metaG	3300010375	MQ		Archaea; Crenarchaeota; Nitrososphaeria; Nitrososphaerales; Nitrososphaeraceae	MetaBAT version 0.32.4, CheckM v1.0.11, GTDB database release 86, GTDB-tk version v0.1.6	IMG_PIPELINE	2018-08-15	51.41	2.54	1568706	0	0	1	35	1901	326
3300010375_88	Corn rhizosphere microbial communities from Kellogg Biological Station, Michigan, USA - KBS C4-4 metaG	3300010375	MQ	Archaea; Thaumarchaeota	Archaea; Crenarchaeota; Nitrososphaeria; Nitrososphaerales; Nitrososphaeraceae; UBA11057	MetaBAT version 0.32.4, CheckM v1.0.11, GTDB database release 86, GTDB-tk version v0.1.6	IMG_PIPELINE	2018-08-15	66.18	1.94	1144005	0	0	0	13	1372	214
3300010375_99	Corn rhizosphere microbial communities from Kellogg Biological Station, Michigan, USA - KBS C4-4 metaG	3300010375	MQ	Bacteria	Bacteria; Patescibacteria; Saccharimonadia; Saccharimonadales; Saccharimonadaceae; Saccharimonas	MetaBAT version 0.32.4, CheckM v1.0.11, GTDB database release 86, GTDB-tk version v0.1.6	IMG_PIPELINE	2018-08-15	64.04	2.78	888886	1	0	1	37	1000	33
3300011119_14	Miscanthus rhizosphere microbial communities from Kellogg Biological Station, Michigan, USA - KBS M6-4 metaG	3300011119	MQ	Bacteria; Acidobacteria; Acidobacteriia; Acidobacteriales; Acidobacteriaceae; unclassified	Bacteria; Acidobacteriota; Acidobacteriae; Acidobacteriales; Acidobacteriaceae; Terracidiphilus	MetaBAT version 0.32.4, CheckM v1.0.11, GTDB database release 86, GTDB-tk version v0.1.6	IMG_PIPELINE	2018-08-15	83.63	6.3	4793497	0	1	0	38	4486	585
3300011119_17	Miscanthus rhizosphere microbial communities from Kellogg Biological Station, Michigan, USA - KBS M6-4 metaG	3300011119	MQ		Bacteria; Firmicutes; Bacilli_A; Paenibacillales; Paenibacillaceae; Paenibacillus	MetaBAT version 0.32.4, CheckM v1.0.11, GTDB database release 86, GTDB-tk version v0.1.6	IMG_PIPELINE	2018-08-15	64.36	1.05	3965640	5	4	1	32	3847	480
3300011119_20	Miscanthus rhizosphere microbial communities from Kellogg Biological Station, Michigan, USA - KBS M6-4 metaG	3300011119	MQ	Bacteria	Bacteria; Nitrospirota; Nitrospiria; Nitrospirales; Nitrospiraceae; Nitrospira_C	MetaBAT version 0.32.4, CheckM v1.0.11, GTDB database release 86, GTDB-tk version v0.1.6	IMG_PIPELINE	2018-08-15	85.1	8.7	3503510	0	1	0	33	3945	374
3300011119_22	Miscanthus rhizosphere microbial communities from Kellogg Biological Station, Michigan, USA - KBS M6-4 metaG	3300011119	MQ	Bacteria; Proteobacteria; Alphaproteobacteria; Rhizobiales	Bacteria; Proteobacteria; Alphaproteobacteria; Rhizobiales; Methyloligellaceae; Methyloceanibacter	MetaBAT version 0.32.4, CheckM v1.0.11, GTDB database release 86, GTDB-tk version v0.1.6	IMG_PIPELINE	2018-08-15	68.89	4.26	3310568	1	0	1	43	4041	508
3300011119_36	Miscanthus rhizosphere microbial communities from Kellogg Biological Station, Michigan, USA - KBS M6-4 metaG	3300011119	MQ		Archaea; Crenarchaeota; Nitrososphaeria; Nitrososphaerales; Nitrososphaeraceae; UBA11057	MetaBAT version 0.32.4, CheckM v1.0.11, GTDB database release 86, GTDB-tk version v0.1.6	IMG_PIPELINE	2018-08-15	73.14	7.77	1991896	1	0	1	30	2121	375
3300011119_50	Miscanthus rhizosphere microbial communities from Kellogg Biological Station, Michigan, USA - KBS M6-4 metaG	3300011119	MQ	Bacteria	Bacteria; Patescibacteria; Microgenomatia; Levybacterales	MetaBAT version 0.32.4, CheckM v1.0.11, GTDB database release 86, GTDB-tk version v0.1.6	IMG_PIPELINE	2018-08-15	54.42	1.1	853588	1	0	1	16	1003	143
3300011119_9	Miscanthus rhizosphere microbial communities from Kellogg Biological Station, Michigan, USA - KBS M6-4 metaG	3300011119	MQ	Bacteria	Bacteria; Acidobacteriota; Acidobacteriae; Acidobacteriales; Koribacteraceae	MetaBAT version 0.32.4, CheckM v1.0.11, GTDB database release 86, GTDB-tk version v0.1.6	IMG_PIPELINE	2018-08-15	59.32	6.84	6367612	0	1	0	82	6590	957
3300012483_1	Arabidopsis rhizosphere microbial communities from North Carolina - M.Col.4.yng.040610	3300012483	MQ	Archaea; Thaumarchaeota; Nitrososphaeria; Nitrososphaerales; Nitrososphaeraceae	Archaea; Crenarchaeota; Nitrososphaeria; Nitrososphaerales; Nitrososphaeraceae; UBA11057	MetaBAT version 0.32.4, CheckM v1.0.11, GTDB database release 86, GTDB-tk version v0.1.6	IMG_PIPELINE	2018-08-15	58.03	0	769797	0	0	0	10	938	166
3300012485_1	Arabidopsis rhizosphere microbial communities from North Carolina - M.Oy.7.old.040610	3300012485	MQ	Archaea; Thaumarchaeota; Nitrososphaeria; Nitrososphaerales; Nitrososphaeraceae; Nitrososphaera; Candidatus Nitrososphaera evergladensis	Archaea; Crenarchaeota; Nitrososphaeria; Nitrososphaerales; Nitrososphaeraceae	MetaBAT version 0.32.4, CheckM v1.0.11, GTDB database release 86, GTDB-tk version v0.1.6	IMG_PIPELINE	2018-08-15	63.75	0	709695	1	0	0	15	846	152
3300012487_1	Arabidopsis rhizosphere microbial communities from North Carolina - M.Cvi.4.old.130510	3300012487	MQ	Archaea; Thaumarchaeota; Nitrososphaeria; Nitrososphaerales; Nitrososphaeraceae; Nitrososphaera; Candidatus Nitrososphaera evergladensis	Archaea; Crenarchaeota; Nitrososphaeria; Nitrososphaerales; Nitrososphaeraceae	MetaBAT version 0.32.4, CheckM v1.0.11, GTDB database release 86, GTDB-tk version v0.1.6	IMG_PIPELINE	2018-08-15	55.04	0.49	693167	1	0	0	12	830	145
3300012494_1	Arabidopsis rhizosphere microbial communities from North Carolina - M.Cvi.2.yng.030610	3300012494	MQ	Archaea; Thaumarchaeota; Nitrososphaeria; Nitrososphaerales; Nitrososphaeraceae; Nitrososphaera; Candidatus Nitrososphaera evergladensis	Archaea; Crenarchaeota; Nitrososphaeria; Nitrososphaerales; Nitrososphaeraceae; UBA11057	MetaBAT version 0.32.4, CheckM v1.0.11, GTDB database release 86, GTDB-tk version v0.1.6	IMG_PIPELINE	2018-08-15	51.43	0	673272	0	0	1	12	816	144
3300012497_1	Arabidopsis rhizosphere microbial communities from North Carolina - M.Cvi.2.old.240510	3300012497	MQ	Bacteria; Proteobacteria; Betaproteobacteria; Burkholderiales; unclassified; Mitsuaria; Mitsuaria sp. PDC51	Bacteria; Proteobacteria; Gammaproteobacteria; Betaproteobacteriales; Burkholderiaceae; Mitsuaria; GCF_900113225.1	MetaBAT version 0.32.4, CheckM v1.0.11, GTDB database release 86, GTDB-tk version v0.1.6	IMG_PIPELINE	2018-08-15	94.47	0.47	5601616	2	0	0	49	4961	54
3300012500_1	Arabidopsis rhizosphere microbial communities from North Carolina - M.Col.4.old.080610	3300012500	MQ	Bacteria; Proteobacteria; Gammaproteobacteria; Xanthomonadales; Rhodanobacteraceae; Dyella; Dyella japonica	Bacteria; Proteobacteria; Gammaproteobacteria; Xanthomonadales; Rhodanobacteraceae; Dyella; Dyella marensis	MetaBAT version 0.32.4, CheckM v1.0.11, GTDB database release 86, GTDB-tk version v0.1.6	IMG_PIPELINE	2018-08-15	71.07	0.69	3538600	0	0	0	23	3635	539
3300012505_1	Arabidopsis rhizosphere microbial communities from North Carolina - M.Col.10.yng.090610	3300012505	MQ	Archaea; Thaumarchaeota; Nitrososphaeria; Nitrososphaerales; Nitrososphaeraceae	Archaea; Crenarchaeota; Nitrososphaeria; Nitrososphaerales; Nitrososphaeraceae	MetaBAT version 0.32.4, CheckM v1.0.11, GTDB database release 86, GTDB-tk version v0.1.6	IMG_PIPELINE	2018-08-15	59.09	0	794104	1	0	1	8	971	166
3300012507_1	Arabidopsis rhizosphere microbial communities from North Carolina - M.Cvi.7.yng.070610	3300012507	MQ	Archaea; Thaumarchaeota; Nitrososphaeria; Nitrososphaerales; Nitrososphaeraceae	Archaea; Crenarchaeota; Nitrososphaeria; Nitrososphaerales; Nitrososphaeraceae	MetaBAT version 0.32.4, CheckM v1.0.11, GTDB database release 86, GTDB-tk version v0.1.6	IMG_PIPELINE	2018-08-15	51.57	0	787971	0	0	0	17	964	169
3300012510_1	Arabidopsis rhizosphere microbial communities from North Carolina - M.Col.9.old.080610	3300012510	MQ	Archaea; Thaumarchaeota; Nitrososphaeria; Nitrososphaerales; Nitrososphaeraceae; Nitrososphaera; Candidatus Nitrososphaera evergladensis	Archaea; Crenarchaeota; Nitrososphaeria; Nitrososphaerales; Nitrososphaeraceae	MetaBAT version 0.32.4, CheckM v1.0.11, GTDB database release 86, GTDB-tk version v0.1.6	IMG_PIPELINE	2018-08-15	52.56	0.97	739027	0	0	0	16	901	158
3300012513_1	Arabidopsis rhizosphere microbial communities from North Carolina - M.Oy.2.old.250510	3300012513	MQ	Bacteria; unclassified; unclassified; unclassified; unclassified; Vampirovibrio; uncultured Vampirovibrio sp.	Bacteria; Cyanobacteriota; Vampirovibrionia; Vampirovibrionales; Vampirovibrionaceae; Vampirovibrio	MetaBAT version 0.32.4, CheckM v1.0.11, GTDB database release 86, GTDB-tk version v0.1.6	IMG_PIPELINE	2018-08-15	53.29	2.56	1981116	1	1	1	24	2207	384
3300012513_3	Arabidopsis rhizosphere microbial communities from North Carolina - M.Oy.2.old.250510	3300012513	MQ	Bacteria; Proteobacteria; Alphaproteobacteria; Sphingomonadales; Sphingomonadaceae; Sphingomonas; Sphingomonas sp. SRS2	Bacteria; Proteobacteria; Alphaproteobacteria; Sphingomonadales; Sphingomonadaceae; Rhizorhabdus	MetaBAT version 0.32.4, CheckM v1.0.11, GTDB database release 86, GTDB-tk version v0.1.6	IMG_PIPELINE	2018-08-15	55.94	0.45	1228440	0	0	0	11	1397	182
3300012513_4	Arabidopsis rhizosphere microbial communities from North Carolina - M.Oy.2.old.250510	3300012513	MQ	Archaea; Thaumarchaeota; Nitrososphaeria; Nitrososphaerales; Nitrososphaeraceae; Nitrososphaera; Candidatus Nitrososphaera evergladensis	Archaea; Crenarchaeota; Nitrososphaeria; Nitrososphaerales; Nitrososphaeraceae	MetaBAT version 0.32.4, CheckM v1.0.11, GTDB database release 86, GTDB-tk version v0.1.6	IMG_PIPELINE	2018-08-15	65.5	0.49	827135	1	0	0	19	1022	174
3300013100_13	Corn rhizosphere microbial communities from Kellogg Biological Station, Michigan, USA - C6-5 metaG	3300013100	MQ	Bacteria; Bacteroidetes; Sphingobacteriia; Sphingobacteriales; Sphingobacteriaceae; Pedobacter; Pedobacter sp. V48	Bacteria; Bacteroidota; Bacteroidia; Sphingobacteriales; Sphingobacteriaceae; Pedobacter	MetaBAT version 0.32.4, CheckM v1.0.11, GTDB database release 86, GTDB-tk version v0.1.6	IMG_PIPELINE	2018-08-15	94.74	1.78	5944278	2	0	0	43	5315	260
3300013100_14	Corn rhizosphere microbial communities from Kellogg Biological Station, Michigan, USA - C6-5 metaG	3300013100	MQ	Bacteria; Proteobacteria; Gammaproteobacteria; Enterobacterales; Yersiniaceae; Serratia	Bacteria; Proteobacteria; Gammaproteobacteria; Enterobacterales; Enterobacteriaceae; Serratia; Serratia liquefaciens	MetaBAT version 0.32.4, CheckM v1.0.11, GTDB database release 86, GTDB-tk version v0.1.6	IMG_PIPELINE	2018-08-15	60.85	9.31	5636519	6	0	0	70	6041	818
3300013100_17	Corn rhizosphere microbial communities from Kellogg Biological Station, Michigan, USA - C6-5 metaG	3300013100	MQ	Bacteria; Proteobacteria; Betaproteobacteria; Burkholderiales; Burkholderiaceae; Ralstonia; Ralstonia sp.	Bacteria; Proteobacteria; Gammaproteobacteria; Betaproteobacteriales; Burkholderiaceae; Ralstonia; GCF_900115545.1	MetaBAT version 0.32.4, CheckM v1.0.11, GTDB database release 86, GTDB-tk version v0.1.6	IMG_PIPELINE	2018-08-15	76.36	7.3	4882838	1	0	0	34	5038	697
3300013100_20	Corn rhizosphere microbial communities from Kellogg Biological Station, Michigan, USA - C6-5 metaG	3300013100	MQ	Bacteria; Bacteroidetes; Flavobacteriia; Flavobacteriales; Flavobacteriaceae; Chryseobacterium; Chryseobacterium indoltheticum	Bacteria; Bacteroidota; Bacteroidia; Flavobacteriales; Weeksellaceae; Chryseobacterium; Chryseobacterium indoltheticum	MetaBAT version 0.32.4, CheckM v1.0.11, GTDB database release 86, GTDB-tk version v0.1.6	IMG_PIPELINE	2018-08-15	98	2.47	4303860	0	1	0	63	4121	84
3300013100_23	Corn rhizosphere microbial communities from Kellogg Biological Station, Michigan, USA - C6-5 metaG	3300013100	MQ	Bacteria; Proteobacteria; Alphaproteobacteria; Rhizobiales; Rhizobiaceae; Agrobacterium	Bacteria; Proteobacteria; Alphaproteobacteria; Rhizobiales; Rhizobiaceae; Agrobacterium; GCF_000192635.1	MetaBAT version 0.32.4, CheckM v1.0.11, GTDB database release 86, GTDB-tk version v0.1.6	IMG_PIPELINE	2018-08-15	62.7	7.93	3950038	0	0	0	36	4412	642
3300013100_25	Corn rhizosphere microbial communities from Kellogg Biological Station, Michigan, USA - C6-5 metaG	3300013100	MQ	Bacteria; Bacteroidetes; Flavobacteriia; Flavobacteriales; Flavobacteriaceae; Flavobacterium; Flavobacterium sp. Root935	Bacteria; Bacteroidota; Bacteroidia; Flavobacteriales; Flavobacteriaceae; Flavobacterium; GCF_001429295.1	MetaBAT version 0.32.4, CheckM v1.0.11, GTDB database release 86, GTDB-tk version v0.1.6	IMG_PIPELINE	2018-08-15	83.47	0.02	3853807	3	0	0	47	3415	29
3300013100_29	Corn rhizosphere microbial communities from Kellogg Biological Station, Michigan, USA - C6-5 metaG	3300013100	MQ	Bacteria	Bacteria; Gemmatimonadota; Gemmatimonadetes; Gemmatimonadales; Gemmatimonadaceae	MetaBAT version 0.32.4, CheckM v1.0.11, GTDB database release 86, GTDB-tk version v0.1.6	IMG_PIPELINE	2018-08-15	89.01	9.54	3178369	1	1	1	43	3210	456
3300013100_30	Corn rhizosphere microbial communities from Kellogg Biological Station, Michigan, USA - C6-5 metaG	3300013100	MQ	Bacteria; Verrucomicrobia; Verrucomicrobiae; Verrucomicrobiales; Verrucomicrobiaceae; Haloferula; Haloferula sp. BvORR071	Bacteria; Verrucomicrobiota; Verrucomicrobiae; Verrucomicrobiales; Akkermansiaceae; UBA1315	MetaBAT version 0.32.4, CheckM v1.0.11, GTDB database release 86, GTDB-tk version v0.1.6	IMG_PIPELINE	2018-08-15	94.64	3.4	2959247	1	0	0	40	2982	238
3300013100_31	Corn rhizosphere microbial communities from Kellogg Biological Station, Michigan, USA - C6-5 metaG	3300013100	MQ	Bacteria; Proteobacteria; Gammaproteobacteria; Enterobacterales; Erwiniaceae; Erwinia; Erwinia gerundensis	Bacteria; Proteobacteria; Gammaproteobacteria; Enterobacterales; Enterobacteriaceae; Erwinia_B; Erwinia_B gerundensis	MetaBAT version 0.32.4, CheckM v1.0.11, GTDB database release 86, GTDB-tk version v0.1.6	IMG_PIPELINE	2018-08-15	75.36	3.87	2916069	1	0	0	46	3097	477
3300013100_32	Corn rhizosphere microbial communities from Kellogg Biological Station, Michigan, USA - C6-5 metaG	3300013100	MQ	Bacteria; Proteobacteria; Deltaproteobacteria; Myxococcales	Bacteria; Myxococcota; Myxococcia; Myxococcales; Myxococcaceae	MetaBAT version 0.32.4, CheckM v1.0.11, GTDB database release 86, GTDB-tk version v0.1.6	IMG_PIPELINE	2018-08-15	55.3	0	2776893	1	1	1	25	2839	389
3300013100_45	Corn rhizosphere microbial communities from Kellogg Biological Station, Michigan, USA - C6-5 metaG	3300013100	MQ	Bacteria	Bacteria; Patescibacteria; Saccharimonadia; Saccharimonadales; UBA4665	MetaBAT version 0.32.4, CheckM v1.0.11, GTDB database release 86, GTDB-tk version v0.1.6	IMG_PIPELINE	2018-08-15	66.67	3.09	1231014	1	1	0	42	1371	36
3300013100_68	Corn rhizosphere microbial communities from Kellogg Biological Station, Michigan, USA - C6-5 metaG	3300013100	MQ	Bacteria; Candidatus Saccharibacteria; unclassified; unclassified; unclassified; Candidatus Saccharimonas; Candidatus Saccharimonas aalborgensis	Bacteria; Patescibacteria; Saccharimonadia; Saccharimonadales; Saccharimonadaceae	MetaBAT version 0.32.4, CheckM v1.0.11, GTDB database release 86, GTDB-tk version v0.1.6	IMG_PIPELINE	2018-08-15	54.31	0	523659	0	0	0	8	608	74
3300013102_11	Corn rhizosphere microbial communities from Kellogg Biological Station, Michigan, USA - C4-5 metaG	3300013102	MQ	Bacteria; Proteobacteria; Gammaproteobacteria; Pseudomonadales; Pseudomonadaceae; Pseudomonas	Bacteria; Proteobacteria; Gammaproteobacteria; Pseudomonadales; Pseudomonadaceae; Pseudomonas_E	MetaBAT version 0.32.4, CheckM v1.0.11, GTDB database release 86, GTDB-tk version v0.1.6	IMG_PIPELINE	2018-08-15	70.13	6.8	8418579	4	0	0	53	8516	752
3300013102_17	Corn rhizosphere microbial communities from Kellogg Biological Station, Michigan, USA - C4-5 metaG	3300013102	MQ	Bacteria; Proteobacteria; Betaproteobacteria; Burkholderiales; Burkholderiaceae; Ralstonia; Ralstonia sp.	Bacteria; Proteobacteria; Gammaproteobacteria; Betaproteobacteriales; Burkholderiaceae; Ralstonia; GCF_900115545.1	MetaBAT version 0.32.4, CheckM v1.0.11, GTDB database release 86, GTDB-tk version v0.1.6	IMG_PIPELINE	2018-08-15	97.08	1.59	5713483	2	0	0	44	5429	93
3300013102_18	Corn rhizosphere microbial communities from Kellogg Biological Station, Michigan, USA - C4-5 metaG	3300013102	MQ	Bacteria; Bacteroidetes; Sphingobacteriia; Sphingobacteriales; Sphingobacteriaceae; Pedobacter	Bacteria; Bacteroidota; Bacteroidia; Sphingobacteriales; Sphingobacteriaceae; Pedobacter	MetaBAT version 0.32.4, CheckM v1.0.11, GTDB database release 86, GTDB-tk version v0.1.6	IMG_PIPELINE	2018-08-15	91.6	1.28	5505059	0	0	0	44	4776	95
3300013102_19	Corn rhizosphere microbial communities from Kellogg Biological Station, Michigan, USA - C4-5 metaG	3300013102	MQ	Bacteria; Acidobacteria	Bacteria; Acidobacteriota; Acidobacteriae; Acidobacteriales; Koribacteraceae	MetaBAT version 0.32.4, CheckM v1.0.11, GTDB database release 86, GTDB-tk version v0.1.6	IMG_PIPELINE	2018-08-15	74.73	7.69	5460229	1	1	1	41	5681	816
3300013102_20	Corn rhizosphere microbial communities from Kellogg Biological Station, Michigan, USA - C4-5 metaG	3300013102	MQ	Bacteria; Proteobacteria; Gammaproteobacteria; Enterobacterales; Yersiniaceae; Rahnella	Bacteria; Proteobacteria; Gammaproteobacteria; Enterobacterales; Enterobacteriaceae; Rahnella	MetaBAT version 0.32.4, CheckM v1.0.11, GTDB database release 86, GTDB-tk version v0.1.6	IMG_PIPELINE	2018-08-15	98.69	0.57	5124623	5	0	0	65	4847	49
3300013102_21	Corn rhizosphere microbial communities from Kellogg Biological Station, Michigan, USA - C4-5 metaG	3300013102	MQ	Bacteria; Proteobacteria; Deltaproteobacteria; Myxococcales	Bacteria; Myxococcota; Myxococcia; Myxococcales; Myxococcaceae	MetaBAT version 0.32.4, CheckM v1.0.11, GTDB database release 86, GTDB-tk version v0.1.6	IMG_PIPELINE	2018-08-15	91.79	1.29	4831496	0	1	0	36	4623	212
3300013102_25	Corn rhizosphere microbial communities from Kellogg Biological Station, Michigan, USA - C4-5 metaG	3300013102	MQ	Bacteria; Firmicutes; Bacilli; Bacillales; Bacillaceae; Psychrobacillus	Bacteria; Firmicutes; Bacilli; Bacillales_A; Planococcaceae; Psychrobacillus	MetaBAT version 0.32.4, CheckM v1.0.11, GTDB database release 86, GTDB-tk version v0.1.6	IMG_PIPELINE	2018-08-15	89.96	3.2	3168944	1	5	0	11	3607	418
3300013102_26	Corn rhizosphere microbial communities from Kellogg Biological Station, Michigan, USA - C4-5 metaG	3300013102	MQ	Bacteria; Proteobacteria; Gammaproteobacteria; Pseudomonadales; Moraxellaceae; Acinetobacter; Acinetobacter guillouiae	Bacteria; Proteobacteria; Gammaproteobacteria; Pseudomonadales; Moraxellaceae; Acinetobacter; Acinetobacter guillouiae	MetaBAT version 0.32.4, CheckM v1.0.11, GTDB database release 86, GTDB-tk version v0.1.6	IMG_PIPELINE	2018-08-15	62.41	1.72	3567078	1	0	0	47	3741	463
3300013102_34	Corn rhizosphere microbial communities from Kellogg Biological Station, Michigan, USA - C4-5 metaG	3300013102	MQ	Bacteria; Nitrospirae; Nitrospira; Nitrospirales; Nitrospiraceae; Nitrospira	Bacteria; Nitrospirota; Nitrospiria; Nitrospirales; Nitrospiraceae	MetaBAT version 0.32.4, CheckM v1.0.11, GTDB database release 86, GTDB-tk version v0.1.6	IMG_PIPELINE	2018-08-15	60.52	7.12	2068134	0	0	0	15	2485	456
3300013102_42	Corn rhizosphere microbial communities from Kellogg Biological Station, Michigan, USA - C4-5 metaG	3300013102	MQ	Bacteria; Proteobacteria; Alphaproteobacteria; Caulobacterales; Caulobacteraceae; Brevundimonas	Bacteria; Proteobacteria; Alphaproteobacteria; Caulobacterales; Caulobacteraceae; Brevundimonas	MetaBAT version 0.32.4, CheckM v1.0.11, GTDB database release 86, GTDB-tk version v0.1.6	IMG_PIPELINE	2018-08-15	54.88	1.38	1785304	0	0	0	17	2022	318
3300013102_43	Corn rhizosphere microbial communities from Kellogg Biological Station, Michigan, USA - C4-5 metaG	3300013102	MQ	Bacteria; Bacteroidetes; Flavobacteriia; Flavobacteriales; Flavobacteriaceae; Chryseobacterium	Bacteria; Bacteroidota; Bacteroidia; Flavobacteriales; Weeksellaceae; Chryseobacterium_B	MetaBAT version 0.32.4, CheckM v1.0.11, GTDB database release 86, GTDB-tk version v0.1.6	IMG_PIPELINE	2018-08-15	60.66	0.49	1702763	0	0	0	17	1628	14
3300013104_21	Corn rhizosphere microbial communities from Kellogg Biological Station, Michigan, USA - C3-5 metaG	3300013104	MQ	Bacteria; Bacteroidetes; Chitinophagia; Chitinophagales; Chitinophagaceae	Bacteria; Bacteroidota; Bacteroidia; Chitinophagales; Chitinophagaceae; UBA8621	MetaBAT version 0.32.4, CheckM v1.0.11, GTDB database release 86, GTDB-tk version v0.1.6	IMG_PIPELINE	2018-08-15	90.87	4.94	6095200	1	1	0	43	5623	698
3300013104_22	Corn rhizosphere microbial communities from Kellogg Biological Station, Michigan, USA - C3-5 metaG	3300013104	MQ	Bacteria; Proteobacteria; Betaproteobacteria; Burkholderiales; Burkholderiaceae; Ralstonia; Ralstonia sp.	Bacteria; Proteobacteria; Gammaproteobacteria; Betaproteobacteriales; Burkholderiaceae; Ralstonia; GCF_900115545.1	MetaBAT version 0.32.4, CheckM v1.0.11, GTDB database release 86, GTDB-tk version v0.1.6	IMG_PIPELINE	2018-08-15	97.26	5.03	5652537	1	0	0	43	5485	156
3300013104_26	Corn rhizosphere microbial communities from Kellogg Biological Station, Michigan, USA - C3-5 metaG	3300013104	MQ	Bacteria; Bacteroidetes; Flavobacteriia; Flavobacteriales; Flavobacteriaceae; Flavobacterium	Bacteria; Bacteroidota; Bacteroidia; Flavobacteriales; Flavobacteriaceae; Flavobacterium	MetaBAT version 0.32.4, CheckM v1.0.11, GTDB database release 86, GTDB-tk version v0.1.6	IMG_PIPELINE	2018-08-15	64.29	1.72	4955577	2	1	0	40	4385	319
3300013104_30	Corn rhizosphere microbial communities from Kellogg Biological Station, Michigan, USA - C3-5 metaG	3300013104	MQ	Bacteria; Proteobacteria; Gammaproteobacteria; Enterobacterales; Enterobacteriaceae; Enterobacter; Enterobacter cloacae	Bacteria; Proteobacteria; Gammaproteobacteria; Enterobacterales; Enterobacteriaceae; Enterobacter; Enterobacter cloacae_A	MetaBAT version 0.32.4, CheckM v1.0.11, GTDB database release 86, GTDB-tk version v0.1.6	IMG_PIPELINE	2018-08-15	65.77	7.02	4424033	5	0	0	57	4531	420
3300013104_31	Corn rhizosphere microbial communities from Kellogg Biological Station, Michigan, USA - C3-5 metaG	3300013104	MQ	Bacteria; Bacteroidetes; Flavobacteriia; Flavobacteriales; Flavobacteriaceae; Flavobacterium; Flavobacterium psychrophilum	Bacteria; Bacteroidota; Bacteroidia; Flavobacteriales; Flavobacteriaceae; Flavobacterium	MetaBAT version 0.32.4, CheckM v1.0.11, GTDB database release 86, GTDB-tk version v0.1.6	IMG_PIPELINE	2018-08-15	97.29	4.53	4282014	1	0	0	45	4092	200
3300013104_33	Corn rhizosphere microbial communities from Kellogg Biological Station, Michigan, USA - C3-5 metaG	3300013104	MQ	Bacteria; Bacteroidetes; Flavobacteriia; Flavobacteriales; Flavobacteriaceae; Flavobacterium; Flavobacterium johnsoniae	Bacteria; Bacteroidota; Bacteroidia; Flavobacteriales; Flavobacteriaceae; Flavobacterium; Flavobacterium johnsoniae	MetaBAT version 0.32.4, CheckM v1.0.11, GTDB database release 86, GTDB-tk version v0.1.6	IMG_PIPELINE	2018-08-15	69.31	5.17	3974576	3	0	0	26	3804	549
3300013104_34	Corn rhizosphere microbial communities from Kellogg Biological Station, Michigan, USA - C3-5 metaG	3300013104	MQ	Bacteria; Bacteroidetes; Chitinophagia; Chitinophagales; Chitinophagaceae	Bacteria; Bacteroidota; Bacteroidia; Chitinophagales; Chitinophagaceae; UBA8621	MetaBAT version 0.32.4, CheckM v1.0.11, GTDB database release 86, GTDB-tk version v0.1.6	IMG_PIPELINE	2018-08-15	87.99	1.97	3937814	0	0	0	25	3564	380
3300013104_35	Corn rhizosphere microbial communities from Kellogg Biological Station, Michigan, USA - C3-5 metaG	3300013104	MQ	Bacteria; Proteobacteria; Gammaproteobacteria; Enterobacterales; Yersiniaceae	Bacteria; Proteobacteria; Gammaproteobacteria; Enterobacterales; Enterobacteriaceae; Ewingella	MetaBAT version 0.32.4, CheckM v1.0.11, GTDB database release 86, GTDB-tk version v0.1.6	IMG_PIPELINE	2018-08-15	51.39	0	3879983	4	0	0	61	3846	209
3300013104_37	Corn rhizosphere microbial communities from Kellogg Biological Station, Michigan, USA - C3-5 metaG	3300013104	MQ	Bacteria; Actinobacteria; Actinobacteria; Micrococcales; Micrococcaceae; Arthrobacter	Bacteria; Actinobacteriota; Actinobacteria; Actinomycetales; Micrococcaceae; Arthrobacter_A	MetaBAT version 0.32.4, CheckM v1.0.11, GTDB database release 86, GTDB-tk version v0.1.6	IMG_PIPELINE	2018-08-15	90.73	2.85	3670022	0	0	0	49	3804	439
3300013104_42	Corn rhizosphere microbial communities from Kellogg Biological Station, Michigan, USA - C3-5 metaG	3300013104	MQ	Bacteria; Acidobacteria; Acidobacteriia; Acidobacteriales; Acidobacteriaceae	Bacteria; Acidobacteriota; Acidobacteriae; Acidobacteriales; Acidobacteriaceae	MetaBAT version 0.32.4, CheckM v1.0.11, GTDB database release 86, GTDB-tk version v0.1.6	IMG_PIPELINE	2018-08-15	59.07	7.18	3020604	1	0	2	24	2992	501
3300013104_43	Corn rhizosphere microbial communities from Kellogg Biological Station, Michigan, USA - C3-5 metaG	3300013104	MQ	Bacteria; Verrucomicrobia; Verrucomicrobiae; Verrucomicrobiales; Verrucomicrobiaceae; Haloferula; Haloferula sp. BvORR071	Bacteria; Verrucomicrobiota; Verrucomicrobiae; Verrucomicrobiales; Akkermansiaceae; UBA1315	MetaBAT version 0.32.4, CheckM v1.0.11, GTDB database release 86, GTDB-tk version v0.1.6	IMG_PIPELINE	2018-08-15	98.7	3.67	3225234	0	0	0	47	3015	122
3300013104_47	Corn rhizosphere microbial communities from Kellogg Biological Station, Michigan, USA - C3-5 metaG	3300013104	MQ	Bacteria; Bacteroidetes	Bacteria; Bacteroidota; Bacteroidia; Chitinophagales; Chitinophagaceae; JJ008	MetaBAT version 0.32.4, CheckM v1.0.11, GTDB database release 86, GTDB-tk version v0.1.6	IMG_PIPELINE	2018-08-15	74.79	5.76	2748310	0	1	0	28	2894	463
3300013104_48	Corn rhizosphere microbial communities from Kellogg Biological Station, Michigan, USA - C3-5 metaG	3300013104	MQ	Bacteria; Proteobacteria; Alphaproteobacteria; Caulobacterales; Caulobacteraceae; Brevundimonas	Bacteria; Proteobacteria; Alphaproteobacteria; Caulobacterales; Caulobacteraceae; Brevundimonas	MetaBAT version 0.32.4, CheckM v1.0.11, GTDB database release 86, GTDB-tk version v0.1.6	IMG_PIPELINE	2018-08-15	70.41	6.22	2592263	0	1	0	32	2867	404
3300013104_50	Corn rhizosphere microbial communities from Kellogg Biological Station, Michigan, USA - C3-5 metaG	3300013104	MQ	Bacteria; Bacteroidetes; Flavobacteriia; Flavobacteriales; Flavobacteriaceae; Flavobacterium; Flavobacterium sp. Root935	Bacteria; Bacteroidota; Bacteroidia; Flavobacteriales; Flavobacteriaceae; Flavobacterium; GCF_001429295.1	MetaBAT version 0.32.4, CheckM v1.0.11, GTDB database release 86, GTDB-tk version v0.1.6	IMG_PIPELINE	2018-08-15	56.03	3.45	2433912	1	0	0	23	2291	149
3300013104_51	Corn rhizosphere microbial communities from Kellogg Biological Station, Michigan, USA - C3-5 metaG	3300013104	MQ	Bacteria; Acidobacteria; Acidobacteriia; Acidobacteriales; Acidobacteriaceae	Bacteria; Acidobacteriota; Acidobacteriae; Acidobacteriales	MetaBAT version 0.32.4, CheckM v1.0.11, GTDB database release 86, GTDB-tk version v0.1.6	IMG_PIPELINE	2018-08-15	50.47	8.62	2228525	0	0	0	15	2481	546
3300013104_57	Corn rhizosphere microbial communities from Kellogg Biological Station, Michigan, USA - C3-5 metaG	3300013104	MQ	Bacteria; Proteobacteria; Betaproteobacteria; Nitrosomonadales; Nitrosomonadaceae	Bacteria; Proteobacteria; Gammaproteobacteria; Betaproteobacteriales; Nitrosomonadaceae; Nitrosospira	MetaBAT version 0.32.4, CheckM v1.0.11, GTDB database release 86, GTDB-tk version v0.1.6	IMG_PIPELINE	2018-08-15	88.83	1.67	2179565	0	1	0	33	2277	251
3300013104_59	Corn rhizosphere microbial communities from Kellogg Biological Station, Michigan, USA - C3-5 metaG	3300013104	MQ	Bacteria; Proteobacteria; Alphaproteobacteria; Rhizobiales	Bacteria; Proteobacteria; Alphaproteobacteria; Rhizobiales; Xanthobacteraceae; Ga0077548	MetaBAT version 0.32.4, CheckM v1.0.11, GTDB database release 86, GTDB-tk version v0.1.6	IMG_PIPELINE	2018-08-15	65.02	6.46	2075387	0	0	0	30	2467	364
3300013105_19	Corn rhizosphere microbial communities from Kellogg Biological Station, Michigan, USA - C2-5 metaG	3300013105	MQ	Bacteria; Proteobacteria; Betaproteobacteria; Burkholderiales; Burkholderiaceae; Burkholderia	Bacteria; Proteobacteria; Gammaproteobacteria; Betaproteobacteriales; Burkholderiaceae; Paraburkholderia_E	MetaBAT version 0.32.4, CheckM v1.0.11, GTDB database release 86, GTDB-tk version v0.1.6	IMG_PIPELINE	2018-08-15	97.6	1.7	5663233	1	0	0	44	5309	165
3300013105_20	Corn rhizosphere microbial communities from Kellogg Biological Station, Michigan, USA - C2-5 metaG	3300013105	MQ	Bacteria; Bacteroidetes; Flavobacteriia; Flavobacteriales; Flavobacteriaceae; Flavobacterium; Flavobacterium johnsoniae	Bacteria; Bacteroidota; Bacteroidia; Flavobacteriales; Flavobacteriaceae; Flavobacterium; Flavobacterium johnsoniae	MetaBAT version 0.32.4, CheckM v1.0.11, GTDB database release 86, GTDB-tk version v0.1.6	IMG_PIPELINE	2018-08-15	94.7	3.03	5396267	5	0	0	51	4982	409
3300013105_21	Corn rhizosphere microbial communities from Kellogg Biological Station, Michigan, USA - C2-5 metaG	3300013105	MQ	Bacteria	Bacteria; Chloroflexota; Ktedonobacteria; Ktedonobacterales	MetaBAT version 0.32.4, CheckM v1.0.11, GTDB database release 86, GTDB-tk version v0.1.6	IMG_PIPELINE	2018-08-15	79.89	6.93	5130085	3	1	0	43	5082	558
3300013105_22	Corn rhizosphere microbial communities from Kellogg Biological Station, Michigan, USA - C2-5 metaG	3300013105	MQ	Bacteria; Bacteroidetes; Sphingobacteriia; Sphingobacteriales; Sphingobacteriaceae; Mucilaginibacter	Bacteria; Bacteroidota; Bacteroidia; Sphingobacteriales; Sphingobacteriaceae; Mucilaginibacter	MetaBAT version 0.32.4, CheckM v1.0.11, GTDB database release 86, GTDB-tk version v0.1.6	IMG_PIPELINE	2018-08-15	96.67	1.43	4859508	1	0	0	43	4438	220
3300013105_23	Corn rhizosphere microbial communities from Kellogg Biological Station, Michigan, USA - C2-5 metaG	3300013105	MQ	Bacteria; Proteobacteria; Betaproteobacteria; Burkholderiales; Burkholderiaceae; Ralstonia; Ralstonia sp.	Bacteria; Proteobacteria; Gammaproteobacteria; Betaproteobacteriales; Burkholderiaceae; Ralstonia; GCF_900115545.1	MetaBAT version 0.32.4, CheckM v1.0.11, GTDB database release 86, GTDB-tk version v0.1.6	IMG_PIPELINE	2018-08-15	88.21	1.59	4862288	2	0	0	40	4943	497
3300013105_27	Corn rhizosphere microbial communities from Kellogg Biological Station, Michigan, USA - C2-5 metaG	3300013105	MQ	Bacteria; Proteobacteria; Gammaproteobacteria; Xanthomonadales; Rhodanobacteraceae; Luteibacter; Luteibacter yeojuensis	Bacteria; Proteobacteria; Gammaproteobacteria; Xanthomonadales; Rhodanobacteraceae; Luteibacter	MetaBAT version 0.32.4, CheckM v1.0.11, GTDB database release 86, GTDB-tk version v0.1.6	IMG_PIPELINE	2018-08-15	86.51	9.64	4634076	2	0	0	31	4336	357
3300013105_28	Corn rhizosphere microbial communities from Kellogg Biological Station, Michigan, USA - C2-5 metaG	3300013105	MQ	Bacteria; Bacteroidetes; Sphingobacteriia; Sphingobacteriales; Sphingobacteriaceae; Pedobacter	Bacteria; Bacteroidota; Bacteroidia; Sphingobacteriales; Sphingobacteriaceae; Pedobacter	MetaBAT version 0.32.4, CheckM v1.0.11, GTDB database release 86, GTDB-tk version v0.1.6	IMG_PIPELINE	2018-08-15	77.03	0.51	4487377	2	0	0	36	3925	44
3300013105_29	Corn rhizosphere microbial communities from Kellogg Biological Station, Michigan, USA - C2-5 metaG	3300013105	MQ	Bacteria; Proteobacteria; Gammaproteobacteria; Enterobacterales; Enterobacteriaceae; Klebsiella; Klebsiella cf. planticola B43	Bacteria; Proteobacteria; Gammaproteobacteria; Enterobacterales; Enterobacteriaceae; Kosakonia; Kosakonia cowanii	MetaBAT version 0.32.4, CheckM v1.0.11, GTDB database release 86, GTDB-tk version v0.1.6	IMG_PIPELINE	2018-08-15	94.27	0.87	4290385	5	0	0	59	4333	325
3300013105_31	Corn rhizosphere microbial communities from Kellogg Biological Station, Michigan, USA - C2-5 metaG	3300013105	MQ	Bacteria; Bacteroidetes; Chitinophagia; Chitinophagales; Chitinophagaceae	Bacteria; Bacteroidota; Bacteroidia; Chitinophagales; Chitinophagaceae; UBA8621	MetaBAT version 0.32.4, CheckM v1.0.11, GTDB database release 86, GTDB-tk version v0.1.6	IMG_PIPELINE	2018-08-15	61.45	3.86	4176306	0	1	0	24	4079	787
3300013105_33	Corn rhizosphere microbial communities from Kellogg Biological Station, Michigan, USA - C2-5 metaG	3300013105	MQ	Bacteria; Proteobacteria; Gammaproteobacteria; Pseudomonadales; Pseudomonadaceae; Pseudomonas	Bacteria; Proteobacteria; Gammaproteobacteria; Pseudomonadales; Pseudomonadaceae; Pseudomonas_B	MetaBAT version 0.32.4, CheckM v1.0.11, GTDB database release 86, GTDB-tk version v0.1.6	IMG_PIPELINE	2018-08-15	72.04	0.26	3822958	1	0	0	36	3846	363
3300013105_37	Corn rhizosphere microbial communities from Kellogg Biological Station, Michigan, USA - C2-5 metaG	3300013105	MQ	Bacteria	Bacteria; Acidobacteriota; Thermoanaerobaculia	MetaBAT version 0.32.4, CheckM v1.0.11, GTDB database release 86, GTDB-tk version v0.1.6	IMG_PIPELINE	2018-08-15	69.49	2.56	3267302	1	0	1	28	3146	115
3300013105_40	Corn rhizosphere microbial communities from Kellogg Biological Station, Michigan, USA - C2-5 metaG	3300013105	MQ	Bacteria; Gemmatimonadetes; Gemmatimonadetes; Gemmatimonadales; Gemmatimonadaceae	Bacteria; Gemmatimonadota; Gemmatimonadetes; Gemmatimonadales; Gemmatimonadaceae; 2013-60CM-65-52	MetaBAT version 0.32.4, CheckM v1.0.11, GTDB database release 86, GTDB-tk version v0.1.6	IMG_PIPELINE	2018-08-15	51.64	0.55	2931577	0	1	0	19	3048	549
3300013105_41	Corn rhizosphere microbial communities from Kellogg Biological Station, Michigan, USA - C2-5 metaG	3300013105	MQ	Bacteria	Bacteria; Methylomirabilota; Methylomirabilia; Rokubacteriales; GWA2-73-35	MetaBAT version 0.32.4, CheckM v1.0.11, GTDB database release 86, GTDB-tk version v0.1.6	IMG_PIPELINE	2018-08-15	63.79	8	2861487	0	0	0	23	3217	485
3300013105_42	Corn rhizosphere microbial communities from Kellogg Biological Station, Michigan, USA - C2-5 metaG	3300013105	HQ	Bacteria; Actinobacteria; Thermoleophilia	Bacteria; Actinobacteriota; Thermoleophilia; Solirubrobacterales; 70-9; 70-9	MetaBAT version 0.32.4, CheckM v1.0.11, GTDB database release 86, GTDB-tk version v0.1.6	IMG_PIPELINE	2018-08-15	96.95	1.29	2754733	1	1	1	47	2813	33
3300013105_67	Corn rhizosphere microbial communities from Kellogg Biological Station, Michigan, USA - C2-5 metaG	3300013105	MQ	Bacteria	Bacteria; Patescibacteria; Saccharimonadia; Saccharimonadales; UBA4665	MetaBAT version 0.32.4, CheckM v1.0.11, GTDB database release 86, GTDB-tk version v0.1.6	IMG_PIPELINE	2018-08-15	61.54	0	1430948	1	1	1	41	1549	32
3300013105_70	Corn rhizosphere microbial communities from Kellogg Biological Station, Michigan, USA - C2-5 metaG	3300013105	MQ	Bacteria; Proteobacteria	Bacteria; Proteobacteria; Gammaproteobacteria; Steroidobacterales; Steroidobacteraceae; 13-2-20CM-66-19	MetaBAT version 0.32.4, CheckM v1.0.11, GTDB database release 86, GTDB-tk version v0.1.6	IMG_PIPELINE	2018-08-15	52.59	3.45	1275216	0	0	0	15	1335	203
3300013105_74	Corn rhizosphere microbial communities from Kellogg Biological Station, Michigan, USA - C2-5 metaG	3300013105	MQ	Bacteria	Bacteria; Patescibacteria; Saccharimonadia; Saccharimonadales; Saccharimonadaceae; UBA6022	MetaBAT version 0.32.4, CheckM v1.0.11, GTDB database release 86, GTDB-tk version v0.1.6	IMG_PIPELINE	2018-08-15	67.28	0.93	1282520	1	1	1	39	1420	5
3300013105_85	Corn rhizosphere microbial communities from Kellogg Biological Station, Michigan, USA - C2-5 metaG	3300013105	MQ	Bacteria	Bacteria; Patescibacteria; Saccharimonadia; Saccharimonadales; Saccharimonadaceae; UBA6022	MetaBAT version 0.32.4, CheckM v1.0.11, GTDB database release 86, GTDB-tk version v0.1.6	IMG_PIPELINE	2018-08-15	58.77	2.56	990846	1	0	1	41	1138	31
3300013105_95	Corn rhizosphere microbial communities from Kellogg Biological Station, Michigan, USA - C2-5 metaG	3300013105	MQ	Bacteria	Bacteria; Patescibacteria; Saccharimonadia; Saccharimonadales; Saccharimonadaceae; UBA6022	MetaBAT version 0.32.4, CheckM v1.0.11, GTDB database release 86, GTDB-tk version v0.1.6	IMG_PIPELINE	2018-08-15	53.5	0.46	780351	0	1	0	25	949	86
3300013296_18	Miscanthus rhizosphere microbial communities from Kellogg Biological Station, Michigan, USA - M2-5 metaG	3300013296	MQ	Bacteria; Bacteroidetes	Bacteria; Bacteroidota; Bacteroidia; Chitinophagales; Chitinophagaceae; UBA8621	MetaBAT version 0.32.4, CheckM v1.0.11, GTDB database release 86, GTDB-tk version v0.1.6	IMG_PIPELINE	2018-08-15	85.22	1.72	6308295	2	0	0	35	5252	16
3300013296_23	Miscanthus rhizosphere microbial communities from Kellogg Biological Station, Michigan, USA - M2-5 metaG	3300013296	HQ	Bacteria	Bacteria; Acidobacteriota; Thermoanaerobaculia	MetaBAT version 0.32.4, CheckM v1.0.11, GTDB database release 86, GTDB-tk version v0.1.6	IMG_PIPELINE	2018-08-15	99.15	2.56	5231092	1	1	1	46	4843	16
3300013296_24	Miscanthus rhizosphere microbial communities from Kellogg Biological Station, Michigan, USA - M2-5 metaG	3300013296	MQ	Bacteria; Proteobacteria; Betaproteobacteria	Bacteria; Proteobacteria; Gammaproteobacteria; Betaproteobacteriales; UKL13-2	MetaBAT version 0.32.4, CheckM v1.0.11, GTDB database release 86, GTDB-tk version v0.1.6	IMG_PIPELINE	2018-08-15	93.34	2.18	5183467	0	0	0	45	4650	316
3300013296_25	Miscanthus rhizosphere microbial communities from Kellogg Biological Station, Michigan, USA - M2-5 metaG	3300013296	MQ	Bacteria; Proteobacteria; Deltaproteobacteria; Myxococcales	Bacteria; Myxococcota; Myxococcia; Myxococcales; Myxococcaceae	MetaBAT version 0.32.4, CheckM v1.0.11, GTDB database release 86, GTDB-tk version v0.1.6	IMG_PIPELINE	2018-08-15	94.62	1.61	4868345	0	1	0	31	4779	388
3300013296_28	Miscanthus rhizosphere microbial communities from Kellogg Biological Station, Michigan, USA - M2-5 metaG	3300013296	MQ	Bacteria; Bacteroidetes; Sphingobacteriia; Sphingobacteriales; Sphingobacteriaceae; Mucilaginibacter	Bacteria; Bacteroidota; Bacteroidia; Sphingobacteriales; Sphingobacteriaceae; Mucilaginibacter	MetaBAT version 0.32.4, CheckM v1.0.11, GTDB database release 86, GTDB-tk version v0.1.6	IMG_PIPELINE	2018-08-15	87.8	1.73	4568680	1	0	1	28	4353	270
3300013296_31	Miscanthus rhizosphere microbial communities from Kellogg Biological Station, Michigan, USA - M2-5 metaG	3300013296	MQ	Bacteria; Proteobacteria; Betaproteobacteria	Bacteria; Proteobacteria; Gammaproteobacteria; Betaproteobacteriales; SG8-41	MetaBAT version 0.32.4, CheckM v1.0.11, GTDB database release 86, GTDB-tk version v0.1.6	IMG_PIPELINE	2018-08-15	59.4	4.57	4266116	0	0	0	31	4649	542
3300013296_32	Miscanthus rhizosphere microbial communities from Kellogg Biological Station, Michigan, USA - M2-5 metaG	3300013296	MQ	Bacteria; Bacteroidetes; Sphingobacteriia; Sphingobacteriales; Sphingobacteriaceae; Mucilaginibacter	Bacteria; Bacteroidota; Bacteroidia; Sphingobacteriales; Sphingobacteriaceae; Mucilaginibacter	MetaBAT version 0.32.4, CheckM v1.0.11, GTDB database release 86, GTDB-tk version v0.1.6	IMG_PIPELINE	2018-08-15	77.81	6.98	4147141	1	1	0	40	4391	593
3300013296_33	Miscanthus rhizosphere microbial communities from Kellogg Biological Station, Michigan, USA - M2-5 metaG	3300013296	MQ	Bacteria; Verrucomicrobia	Bacteria; Verrucomicrobiota; Verrucomicrobiae; Chthoniobacterales; Chthoniobacteraceae	MetaBAT version 0.32.4, CheckM v1.0.11, GTDB database release 86, GTDB-tk version v0.1.6	IMG_PIPELINE	2018-08-15	95.95	3.6	3974901	1	0	0	43	3646	60
3300013296_34	Miscanthus rhizosphere microbial communities from Kellogg Biological Station, Michigan, USA - M2-5 metaG	3300013296	MQ	Bacteria; Bacteroidetes; Sphingobacteriia; Sphingobacteriales; Sphingobacteriaceae; Mucilaginibacter	Bacteria; Bacteroidota; Bacteroidia; Sphingobacteriales; Sphingobacteriaceae; Mucilaginibacter	MetaBAT version 0.32.4, CheckM v1.0.11, GTDB database release 86, GTDB-tk version v0.1.6	IMG_PIPELINE	2018-08-15	51.51	2.38	3875732	0	0	0	20	3656	349
3300013296_35	Miscanthus rhizosphere microbial communities from Kellogg Biological Station, Michigan, USA - M2-5 metaG	3300013296	MQ	Bacteria; Bacteroidetes	Bacteria; Bacteroidota; Bacteroidia; Chitinophagales; Chitinophagaceae; UBA8621	MetaBAT version 0.32.4, CheckM v1.0.11, GTDB database release 86, GTDB-tk version v0.1.6	IMG_PIPELINE	2018-08-15	89.59	1.49	3614818	0	1	0	39	3400	313
3300013296_38	Miscanthus rhizosphere microbial communities from Kellogg Biological Station, Michigan, USA - M2-5 metaG	3300013296	MQ	Bacteria	Bacteria; Cyanobacteriota; Vampirovibrionia; Vampirovibrionales; Vampirovibrionaceae; Vampirovibrio	MetaBAT version 0.32.4, CheckM v1.0.11, GTDB database release 86, GTDB-tk version v0.1.6	IMG_PIPELINE	2018-08-15	57.26	0.85	3119742	0	0	0	34	3160	241
3300013296_43	Miscanthus rhizosphere microbial communities from Kellogg Biological Station, Michigan, USA - M2-5 metaG	3300013296	MQ	Bacteria; Bacteroidetes; Chitinophagia; Chitinophagales; Chitinophagaceae	Bacteria; Bacteroidota; Bacteroidia; Chitinophagales; Chitinophagaceae	MetaBAT version 0.32.4, CheckM v1.0.11, GTDB database release 86, GTDB-tk version v0.1.6	IMG_PIPELINE	2018-08-15	58.99	0.26	2920971	0	0	0	17	2974	511
3300013296_59	Miscanthus rhizosphere microbial communities from Kellogg Biological Station, Michigan, USA - M2-5 metaG	3300013296	MQ	Bacteria; Proteobacteria; Alphaproteobacteria; Rhizobiales; unclassified; Methyloceanibacter; Methyloceanibacter caenitepidi	Bacteria; Proteobacteria; Alphaproteobacteria; Rhizobiales; Methyloligellaceae; Methyloceanibacter	MetaBAT version 0.32.4, CheckM v1.0.11, GTDB database release 86, GTDB-tk version v0.1.6	IMG_PIPELINE	2018-08-15	65.69	6.35	1399059	0	0	0	25	1658	250
3300013296_68	Miscanthus rhizosphere microbial communities from Kellogg Biological Station, Michigan, USA - M2-5 metaG	3300013296	MQ	Bacteria	Bacteria; Patescibacteria; Saccharimonadia; Saccharimonadales; UBA4665	MetaBAT version 0.32.4, CheckM v1.0.11, GTDB database release 86, GTDB-tk version v0.1.6	IMG_PIPELINE	2018-08-15	67.82	0.99	1105696	1	1	1	42	1169	5
3300013296_78	Miscanthus rhizosphere microbial communities from Kellogg Biological Station, Michigan, USA - M2-5 metaG	3300013296	MQ	Bacteria	Bacteria; Patescibacteria; Saccharimonadia; Saccharimonadales; UBA4665	MetaBAT version 0.32.4, CheckM v1.0.11, GTDB database release 86, GTDB-tk version v0.1.6	IMG_PIPELINE	2018-08-15	51.16	2.73	842735	1	0	2	42	1003	100
3300013296_86	Miscanthus rhizosphere microbial communities from Kellogg Biological Station, Michigan, USA - M2-5 metaG	3300013296	MQ	Bacteria; Candidatus Saccharibacteria; unclassified; unclassified; unclassified; Candidatus Saccharimonas; Candidatus Saccharimonas aalborgensis	Bacteria; Patescibacteria; Saccharimonadia; Saccharimonadales; Saccharimonadaceae; Saccharimonas	MetaBAT version 0.32.4, CheckM v1.0.11, GTDB database release 86, GTDB-tk version v0.1.6	IMG_PIPELINE	2018-08-15	65.03	0	610340	0	1	1	27	728	80
3300013297_17	Miscanthus rhizosphere microbial communities from Kellogg Biological Station, Michigan, USA - M6-5 metaG	3300013297	MQ	Bacteria	Bacteria; Acidobacteriota; Thermoanaerobaculia	MetaBAT version 0.32.4, CheckM v1.0.11, GTDB database release 86, GTDB-tk version v0.1.6	IMG_PIPELINE	2018-08-15	88.54	3.7	5616519	1	1	0	48	5293	230
3300013297_21	Miscanthus rhizosphere microbial communities from Kellogg Biological Station, Michigan, USA - M6-5 metaG	3300013297	MQ	Bacteria; Proteobacteria; Deltaproteobacteria; Myxococcales	Bacteria; Myxococcota; Myxococcia; Myxococcales; Myxococcaceae	MetaBAT version 0.32.4, CheckM v1.0.11, GTDB database release 86, GTDB-tk version v0.1.6	IMG_PIPELINE	2018-08-15	89.65	3.55	4896219	0	1	0	39	4790	319
3300013297_27	Miscanthus rhizosphere microbial communities from Kellogg Biological Station, Michigan, USA - M6-5 metaG	3300013297	MQ	Bacteria	Bacteria; Gemmatimonadota; Gemmatimonadetes; Gemmatimonadales; GWC2-71-9	MetaBAT version 0.32.4, CheckM v1.0.11, GTDB database release 86, GTDB-tk version v0.1.6	IMG_PIPELINE	2018-08-15	89.92	5.26	4309736	2	1	2	74	4360	440
3300013297_31	Miscanthus rhizosphere microbial communities from Kellogg Biological Station, Michigan, USA - M6-5 metaG	3300013297	MQ	Bacteria; Bacteroidetes	Bacteria; Bacteroidota; Bacteroidia; Chitinophagales; Chitinophagaceae; UBA1935	MetaBAT version 0.32.4, CheckM v1.0.11, GTDB database release 86, GTDB-tk version v0.1.6	IMG_PIPELINE	2018-08-15	66.33	2.96	3455798	0	0	0	19	3588	574
3300013297_35	Miscanthus rhizosphere microbial communities from Kellogg Biological Station, Michigan, USA - M6-5 metaG	3300013297	MQ	Bacteria; Bacteroidetes; Chitinophagia; Chitinophagales; Chitinophagaceae	Bacteria; Bacteroidota; Bacteroidia; Chitinophagales; Chitinophagaceae; UBA8621	MetaBAT version 0.32.4, CheckM v1.0.11, GTDB database release 86, GTDB-tk version v0.1.6	IMG_PIPELINE	2018-08-15	69.52	3.2	2726601	0	0	0	29	2767	451
3300013297_36	Miscanthus rhizosphere microbial communities from Kellogg Biological Station, Michigan, USA - M6-5 metaG	3300013297	MQ	Bacteria; Actinobacteria; Actinobacteria; Micrococcales	Bacteria; Actinobacteriota; Actinobacteria; Actinomycetales; Dermatophilaceae; UBA4719	MetaBAT version 0.32.4, CheckM v1.0.11, GTDB database release 86, GTDB-tk version v0.1.6	IMG_PIPELINE	2018-08-15	70.77	4.19	2670151	1	0	0	34	2994	516
3300013297_38	Miscanthus rhizosphere microbial communities from Kellogg Biological Station, Michigan, USA - M6-5 metaG	3300013297	MQ	Bacteria; Firmicutes; Bacilli; Bacillales; Bacillaceae; Bacillus; Bacillus megaterium	Bacteria; Firmicutes; Bacilli; Bacillales; Bacillaceae_H; Bacillus_C; Bacillus_C megaterium	MetaBAT version 0.32.4, CheckM v1.0.11, GTDB database release 86, GTDB-tk version v0.1.6	IMG_PIPELINE	2018-08-15	75.93	1.02	2059829	5	2	0	28	2381	328
3300013297_64	Miscanthus rhizosphere microbial communities from Kellogg Biological Station, Michigan, USA - M6-5 metaG	3300013297	MQ	Bacteria	Bacteria; Patescibacteria; Saccharimonadia; Saccharimonadales; UBA4665; GCA-2746885	MetaBAT version 0.32.4, CheckM v1.0.11, GTDB database release 86, GTDB-tk version v0.1.6	IMG_PIPELINE	2018-08-15	52.47	6.03	943242	0	0	0	33	1187	170
3300013306_16	Switchgrass rhizosphere microbial communities from Kellogg Biological Station, Michigan, USA - S5-5 metaG	3300013306	MQ	Bacteria; Bacteroidetes; Chitinophagia; Chitinophagales; Chitinophagaceae	Bacteria; Bacteroidota; Bacteroidia; Chitinophagales; Chitinophagaceae; UBA8621	MetaBAT version 0.32.4, CheckM v1.0.11, GTDB database release 86, GTDB-tk version v0.1.6	IMG_PIPELINE	2018-08-15	96.58	2.32	7560945	1	1	0	49	6725	488
3300013306_25	Switchgrass rhizosphere microbial communities from Kellogg Biological Station, Michigan, USA - S5-5 metaG	3300013306	MQ	Bacteria; Bacteroidetes; Chitinophagia; Chitinophagales; Chitinophagaceae	Bacteria; Bacteroidota; Bacteroidia; Chitinophagales; Chitinophagaceae	MetaBAT version 0.32.4, CheckM v1.0.11, GTDB database release 86, GTDB-tk version v0.1.6	IMG_PIPELINE	2018-08-15	76.2	1.07	5525566	1	0	1	23	5072	452
3300013306_28	Switchgrass rhizosphere microbial communities from Kellogg Biological Station, Michigan, USA - S5-5 metaG	3300013306	MQ	Bacteria; Proteobacteria; Deltaproteobacteria; Myxococcales	Bacteria; Myxococcota; Myxococcia; Myxococcales; Myxococcaceae	MetaBAT version 0.32.4, CheckM v1.0.11, GTDB database release 86, GTDB-tk version v0.1.6	IMG_PIPELINE	2018-08-15	96.42	1.45	4916249	0	1	0	36	4764	370
3300013306_32	Switchgrass rhizosphere microbial communities from Kellogg Biological Station, Michigan, USA - S5-5 metaG	3300013306	MQ	Bacteria; Proteobacteria	Bacteria; Proteobacteria; Gammaproteobacteria; Betaproteobacteriales; SG8-41	MetaBAT version 0.32.4, CheckM v1.0.11, GTDB database release 86, GTDB-tk version v0.1.6	IMG_PIPELINE	2018-08-15	52.01	9.18	4102044	0	1	0	28	4732	766
3300013306_33	Switchgrass rhizosphere microbial communities from Kellogg Biological Station, Michigan, USA - S5-5 metaG	3300013306	HQ	Bacteria; Proteobacteria; Gammaproteobacteria; Lysobacterales; Lysobacteraceae; Rudaea; Rudaea cellulosilytica	Bacteria; Proteobacteria; Gammaproteobacteria; Xanthomonadales; Rhodanobacteraceae; Rudaea	MetaBAT version 0.32.4, CheckM v1.0.11, GTDB database release 86, GTDB-tk version v0.1.6	IMG_PIPELINE	2018-08-15	98	1.01	4098164	1	1	1	42	3632	26
3300013306_34	Switchgrass rhizosphere microbial communities from Kellogg Biological Station, Michigan, USA - S5-5 metaG	3300013306	MQ	Bacteria	Bacteria; Acidobacteriota; Blastocatellia; Pyrinomonadales; Pyrinomonadaceae	MetaBAT version 0.32.4, CheckM v1.0.11, GTDB database release 86, GTDB-tk version v0.1.6	IMG_PIPELINE	2018-08-15	83.76	1.07	4025552	1	1	1	39	3472	34
3300013306_37	Switchgrass rhizosphere microbial communities from Kellogg Biological Station, Michigan, USA - S5-5 metaG	3300013306	MQ	Bacteria	Bacteria; Acidobacteriota; Thermoanaerobaculia	MetaBAT version 0.32.4, CheckM v1.0.11, GTDB database release 86, GTDB-tk version v0.1.6	IMG_PIPELINE	2018-08-15	68.78	1.92	3628445	0	0	0	30	3917	647
3300013306_40	Switchgrass rhizosphere microbial communities from Kellogg Biological Station, Michigan, USA - S5-5 metaG	3300013306	MQ	Bacteria; Bacteroidetes; Chitinophagia; Chitinophagales; Chitinophagaceae	Bacteria; Bacteroidota; Bacteroidia; Chitinophagales; Chitinophagaceae; UBA8621	MetaBAT version 0.32.4, CheckM v1.0.11, GTDB database release 86, GTDB-tk version v0.1.6	IMG_PIPELINE	2018-08-15	90.85	1.23	3337296	0	1	0	32	3107	228
3300013306_46	Switchgrass rhizosphere microbial communities from Kellogg Biological Station, Michigan, USA - S5-5 metaG	3300013306	MQ	Bacteria; Bacteroidetes; Chitinophagia; Chitinophagales; Chitinophagaceae	Bacteria; Bacteroidota; Bacteroidia; Chitinophagales; Chitinophagaceae; 65-1	MetaBAT version 0.32.4, CheckM v1.0.11, GTDB database release 86, GTDB-tk version v0.1.6	IMG_PIPELINE	2018-08-15	79.29	0.74	2481240	0	0	0	30	2561	338
3300013306_48	Switchgrass rhizosphere microbial communities from Kellogg Biological Station, Michigan, USA - S5-5 metaG	3300013306	MQ	Bacteria; Bacteroidetes; Sphingobacteriia; Sphingobacteriales; Sphingobacteriaceae; Pedobacter	Bacteria; Bacteroidota; Bacteroidia; Sphingobacteriales; Sphingobacteriaceae; Pedobacter	MetaBAT version 0.32.4, CheckM v1.0.11, GTDB database release 86, GTDB-tk version v0.1.6	IMG_PIPELINE	2018-08-15	57.27	1.5	2391000	1	0	0	25	2208	85
3300013306_49	Switchgrass rhizosphere microbial communities from Kellogg Biological Station, Michigan, USA - S5-5 metaG	3300013306	MQ	Bacteria; Proteobacteria; Gammaproteobacteria; Enterobacterales; Yersiniaceae; Rahnella; Rahnella sp. Y9602	Bacteria; Proteobacteria; Gammaproteobacteria; Enterobacterales; Enterobacteriaceae; Rahnella; Rahnella aquatilis_B	MetaBAT version 0.32.4, CheckM v1.0.11, GTDB database release 86, GTDB-tk version v0.1.6	IMG_PIPELINE	2018-08-15	50.61	3.96	2392184	2	0	0	23	2671	497
3300013306_60	Switchgrass rhizosphere microbial communities from Kellogg Biological Station, Michigan, USA - S5-5 metaG	3300013306	MQ	Archaea; Thaumarchaeota; Nitrososphaeria; Nitrososphaerales; Nitrososphaeraceae	Archaea; Crenarchaeota; Nitrososphaeria; Nitrososphaerales; Nitrososphaeraceae	MetaBAT version 0.32.4, CheckM v1.0.11, GTDB database release 86, GTDB-tk version v0.1.6	IMG_PIPELINE	2018-08-15	81.72	7.22	1669889	1	1	2	18	2018	291
3300013306_61	Switchgrass rhizosphere microbial communities from Kellogg Biological Station, Michigan, USA - S5-5 metaG	3300013306	MQ	Bacteria; Proteobacteria	Bacteria; Proteobacteria; Gammaproteobacteria; Steroidobacterales; Steroidobacteraceae	MetaBAT version 0.32.4, CheckM v1.0.11, GTDB database release 86, GTDB-tk version v0.1.6	IMG_PIPELINE	2018-08-15	61.21	8.62	1691144	1	0	0	21	1832	302
3300013306_64	Switchgrass rhizosphere microbial communities from Kellogg Biological Station, Michigan, USA - S5-5 metaG	3300013306	MQ	Bacteria; Proteobacteria; Gammaproteobacteria	Bacteria; Proteobacteria; Gammaproteobacteria; UBA5158; UBA5158; 2-12-FULL-45-12	MetaBAT version 0.32.4, CheckM v1.0.11, GTDB database release 86, GTDB-tk version v0.1.6	IMG_PIPELINE	2018-08-15	71.39	0	1533875	0	0	0	24	1580	216
3300013307_16	Corn rhizosphere microbial communities from Kellogg Biological Station, Michigan, USA - C5-5 metaG	3300013307	MQ	Bacteria; Bacteroidetes	Bacteria; Bacteroidota; Bacteroidia; Chitinophagales; Chitinophagaceae; UBA8621	MetaBAT version 0.32.4, CheckM v1.0.11, GTDB database release 86, GTDB-tk version v0.1.6	IMG_PIPELINE	2018-08-15	91.68	4.68	7062523	1	0	0	42	6364	651
3300013307_19	Corn rhizosphere microbial communities from Kellogg Biological Station, Michigan, USA - C5-5 metaG	3300013307	MQ	Bacteria; Bacteroidetes; Chitinophagia; Chitinophagales; Chitinophagaceae	Bacteria; Bacteroidota; Bacteroidia; Chitinophagales; Chitinophagaceae; UBA8621	MetaBAT version 0.32.4, CheckM v1.0.11, GTDB database release 86, GTDB-tk version v0.1.6	IMG_PIPELINE	2018-08-15	93.45	7.29	6626526	1	1	1	42	5767	457
3300013307_24	Corn rhizosphere microbial communities from Kellogg Biological Station, Michigan, USA - C5-5 metaG	3300013307	MQ	Bacteria; Proteobacteria; Betaproteobacteria; Burkholderiales; Burkholderiaceae; Ralstonia; Ralstonia sp.	Bacteria; Proteobacteria; Gammaproteobacteria; Betaproteobacteriales; Burkholderiaceae; Ralstonia; GCF_900115545.1	MetaBAT version 0.32.4, CheckM v1.0.11, GTDB database release 86, GTDB-tk version v0.1.6	IMG_PIPELINE	2018-08-15	97.22	0.8	5317922	2	0	0	42	5137	150
3300013307_26	Corn rhizosphere microbial communities from Kellogg Biological Station, Michigan, USA - C5-5 metaG	3300013307	MQ	Bacteria; Bacteroidetes; Sphingobacteriia; Sphingobacteriales; Sphingobacteriaceae; Mucilaginibacter	Bacteria; Bacteroidota; Bacteroidia; Sphingobacteriales; Sphingobacteriaceae; Mucilaginibacter	MetaBAT version 0.32.4, CheckM v1.0.11, GTDB database release 86, GTDB-tk version v0.1.6	IMG_PIPELINE	2018-08-15	92.86	0.74	4609488	1	0	0	45	4056	34
3300013307_31	Corn rhizosphere microbial communities from Kellogg Biological Station, Michigan, USA - C5-5 metaG	3300013307	MQ	Bacteria; Bacteroidetes	Bacteria; Bacteroidota; Bacteroidia; AKYH767; 2-12-FULL-35-15; 2-12-FULL-35-15	MetaBAT version 0.32.4, CheckM v1.0.11, GTDB database release 86, GTDB-tk version v0.1.6	IMG_PIPELINE	2018-08-15	92.92	2.14	4248446	1	0	1	32	3904	262
3300013307_33	Corn rhizosphere microbial communities from Kellogg Biological Station, Michigan, USA - C5-5 metaG	3300013307	MQ	Bacteria; Bacteroidetes; Chitinophagia; Chitinophagales; Chitinophagaceae	Bacteria; Bacteroidota; Bacteroidia; Chitinophagales; Chitinophagaceae; Flavisolibacter_A	MetaBAT version 0.32.4, CheckM v1.0.11, GTDB database release 86, GTDB-tk version v0.1.6	IMG_PIPELINE	2018-08-15	69.95	5.41	4201924	0	0	0	39	4134	672
3300013307_39	Corn rhizosphere microbial communities from Kellogg Biological Station, Michigan, USA - C5-5 metaG	3300013307	MQ	Bacteria; Bacteroidetes	Bacteria; Bacteroidota; Bacteroidia; Chitinophagales; Chitinophagaceae; UBA1935	MetaBAT version 0.32.4, CheckM v1.0.11, GTDB database release 86, GTDB-tk version v0.1.6	IMG_PIPELINE	2018-08-15	71.95	9.36	3292287	1	1	0	23	3491	582
3300013307_46	Corn rhizosphere microbial communities from Kellogg Biological Station, Michigan, USA - C5-5 metaG	3300013307	MQ	Bacteria; Proteobacteria; Alphaproteobacteria	Bacteria; Proteobacteria; Alphaproteobacteria; UBA1301; UBA1301; UBA6038	MetaBAT version 0.32.4, CheckM v1.0.11, GTDB database release 86, GTDB-tk version v0.1.6	IMG_PIPELINE	2018-08-15	60.74	5.75	2289640	0	0	0	29	2635	373
3300013307_51	Corn rhizosphere microbial communities from Kellogg Biological Station, Michigan, USA - C5-5 metaG	3300013307	MQ	Bacteria; Bacteroidetes; Chitinophagia; Chitinophagales; Chitinophagaceae	Bacteria; Bacteroidota; Bacteroidia; Chitinophagales; Chitinophagaceae; UBA8621	MetaBAT version 0.32.4, CheckM v1.0.11, GTDB database release 86, GTDB-tk version v0.1.6	IMG_PIPELINE	2018-08-15	53.84	0	2076068	1	0	1	11	2027	399
3300013307_62	Corn rhizosphere microbial communities from Kellogg Biological Station, Michigan, USA - C5-5 metaG	3300013307	MQ	Bacteria; Proteobacteria; Alphaproteobacteria; Rhizobiales; unclassified; Methyloceanibacter; Methyloceanibacter caenitepidi	Bacteria; Proteobacteria; Alphaproteobacteria; Rhizobiales; Methyloligellaceae; Methyloceanibacter	MetaBAT version 0.32.4, CheckM v1.0.11, GTDB database release 86, GTDB-tk version v0.1.6	IMG_PIPELINE	2018-08-15	54.66	0.18	1625166	0	1	0	16	1822	191
3300013307_64	Corn rhizosphere microbial communities from Kellogg Biological Station, Michigan, USA - C5-5 metaG	3300013307	MQ	Bacteria; Proteobacteria; Alphaproteobacteria; Rhizobiales	Bacteria; Proteobacteria; Alphaproteobacteria; Rhizobiales; Xanthobacteraceae; Ga0077548	MetaBAT version 0.32.4, CheckM v1.0.11, GTDB database release 86, GTDB-tk version v0.1.6	IMG_PIPELINE	2018-08-15	62.72	0.95	1607859	1	0	1	15	1822	223
3300013307_67	Corn rhizosphere microbial communities from Kellogg Biological Station, Michigan, USA - C5-5 metaG	3300013307	MQ	Bacteria; Actinobacteria; Thermoleophilia	Bacteria; Actinobacteriota; Thermoleophilia; Solirubrobacterales; 70-9; 70-9	MetaBAT version 0.32.4, CheckM v1.0.11, GTDB database release 86, GTDB-tk version v0.1.6	IMG_PIPELINE	2018-08-15	53.45	1.72	1498740	0	0	0	26	1522	54
3300013307_74	Corn rhizosphere microbial communities from Kellogg Biological Station, Michigan, USA - C5-5 metaG	3300013307	MQ	Bacteria	Bacteria; Patescibacteria; Saccharimonadia; Saccharimonadales; UBA4665	MetaBAT version 0.32.4, CheckM v1.0.11, GTDB database release 86, GTDB-tk version v0.1.6	IMG_PIPELINE	2018-08-15	71.91	0	1274234	1	2	1	49	1497	51
3300013307_86	Corn rhizosphere microbial communities from Kellogg Biological Station, Michigan, USA - C5-5 metaG	3300013307	MQ	Bacteria	Bacteria; Patescibacteria; Saccharimonadia; Saccharimonadales; Saccharimonadaceae; UBA6022	MetaBAT version 0.32.4, CheckM v1.0.11, GTDB database release 86, GTDB-tk version v0.1.6	IMG_PIPELINE	2018-08-15	64.53	0	1028552	1	1	1	43	1170	2
3300013307_97	Corn rhizosphere microbial communities from Kellogg Biological Station, Michigan, USA - C5-5 metaG	3300013307	MQ	Bacteria	Bacteria; Patescibacteria; Saccharimonadia; Saccharimonadales; Saccharimonadaceae; UBA6022	MetaBAT version 0.32.4, CheckM v1.0.11, GTDB database release 86, GTDB-tk version v0.1.6	IMG_PIPELINE	2018-08-15	80.98	1.23	855348	1	1	1	42	952	8
3300013308_19	Miscanthus rhizosphere microbial communities from Kellogg Biological Station, Michigan, USA - M3-5 metaG	3300013308	MQ	Bacteria	Bacteria; Acidobacteriota; Thermoanaerobaculia	MetaBAT version 0.32.4, CheckM v1.0.11, GTDB database release 86, GTDB-tk version v0.1.6	IMG_PIPELINE	2018-08-15	99.31	3.42	5481469	1	0	0	45	5009	48
3300013308_21	Miscanthus rhizosphere microbial communities from Kellogg Biological Station, Michigan, USA - M3-5 metaG	3300013308	MQ	Bacteria; Proteobacteria; Deltaproteobacteria; Myxococcales	Bacteria; Myxococcota; Myxococcia; Myxococcales; Myxococcaceae	MetaBAT version 0.32.4, CheckM v1.0.11, GTDB database release 86, GTDB-tk version v0.1.6	IMG_PIPELINE	2018-08-15	94.4	1.29	4695306	0	1	0	34	4582	419
3300013308_22	Miscanthus rhizosphere microbial communities from Kellogg Biological Station, Michigan, USA - M3-5 metaG	3300013308	MQ	Bacteria; Bacteroidetes; Flavobacteriia; Flavobacteriales; Flavobacteriaceae; Chryseobacterium; Chryseobacterium soldanellicola	Bacteria; Bacteroidota; Bacteroidia; Flavobacteriales; Weeksellaceae; Chryseobacterium	MetaBAT version 0.32.4, CheckM v1.0.11, GTDB database release 86, GTDB-tk version v0.1.6	IMG_PIPELINE	2018-08-15	93.07	4.9	4480340	0	0	0	54	4263	248
3300013308_26	Miscanthus rhizosphere microbial communities from Kellogg Biological Station, Michigan, USA - M3-5 metaG	3300013308	MQ	Bacteria; Bacteroidetes; Chitinophagia; Chitinophagales; Chitinophagaceae	Bacteria; Bacteroidota; Bacteroidia; Chitinophagales; Chitinophagaceae	MetaBAT version 0.32.4, CheckM v1.0.11, GTDB database release 86, GTDB-tk version v0.1.6	IMG_PIPELINE	2018-08-15	94.14	1.01	3861231	1	0	1	30	3515	178
3300013308_27	Miscanthus rhizosphere microbial communities from Kellogg Biological Station, Michigan, USA - M3-5 metaG	3300013308	MQ	Bacteria; Proteobacteria; Betaproteobacteria; Burkholderiales	Bacteria; Acidobacteriota; Thermoanaerobaculia	MetaBAT version 0.32.4, CheckM v1.0.11, GTDB database release 86, GTDB-tk version v0.1.6	IMG_PIPELINE	2018-08-15	55.17	1.72	3764074	0	0	0	26	3437	61
3300013308_31	Miscanthus rhizosphere microbial communities from Kellogg Biological Station, Michigan, USA - M3-5 metaG	3300013308	MQ	Bacteria; Bacteroidetes; Chitinophagia; Chitinophagales; Chitinophagaceae	Bacteria; Bacteroidota; Bacteroidia; Chitinophagales; Chitinophagaceae; UBA8621	MetaBAT version 0.32.4, CheckM v1.0.11, GTDB database release 86, GTDB-tk version v0.1.6	IMG_PIPELINE	2018-08-15	86.39	3.2	3379920	0	0	0	35	3141	259
3300013308_36	Miscanthus rhizosphere microbial communities from Kellogg Biological Station, Michigan, USA - M3-5 metaG	3300013308	MQ	Bacteria; Proteobacteria; Betaproteobacteria	Bacteria; Proteobacteria; Gammaproteobacteria; Betaproteobacteriales; UKL13-2	MetaBAT version 0.32.4, CheckM v1.0.11, GTDB database release 86, GTDB-tk version v0.1.6	IMG_PIPELINE	2018-08-15	58.38	6.85	2656873	0	0	0	25	2852	459
3300013308_39	Miscanthus rhizosphere microbial communities from Kellogg Biological Station, Michigan, USA - M3-5 metaG	3300013308	MQ	Bacteria; Bacteroidetes; Chitinophagia; Chitinophagales; Chitinophagaceae	Bacteria; Bacteroidota; Bacteroidia; Chitinophagales; Chitinophagaceae; UBA8621	MetaBAT version 0.32.4, CheckM v1.0.11, GTDB database release 86, GTDB-tk version v0.1.6	IMG_PIPELINE	2018-08-15	50.15	0.74	2441018	0	0	0	18	2484	477
3300013308_50	Miscanthus rhizosphere microbial communities from Kellogg Biological Station, Michigan, USA - M3-5 metaG	3300013308	MQ	Archaea; Thaumarchaeota; Nitrososphaeria; Nitrososphaerales; Nitrososphaeraceae	Archaea; Crenarchaeota; Nitrososphaeria; Nitrososphaerales; Nitrososphaeraceae	MetaBAT version 0.32.4, CheckM v1.0.11, GTDB database release 86, GTDB-tk version v0.1.6	IMG_PIPELINE	2018-08-15	80.16	3.07	1732774	1	0	0	27	2097	274
3300014325_10	Switchgrass rhizosphere microbial communities from Kellogg Biological Station, Michigan, USA - S6-5 metaG	3300014325	MQ	Bacteria; Bacteroidetes	Bacteria; Bacteroidota; Bacteroidia; Chitinophagales; Chitinophagaceae	MetaBAT version 0.32.5, CheckM v1.0.11, GTDB database release 86, GTDB-tk version v0.1.6	IMG_PIPELINE	2018-11-02	83	2.35	3561511	1	1	1	23	3191	214
3300014325_18	Switchgrass rhizosphere microbial communities from Kellogg Biological Station, Michigan, USA - S6-5 metaG	3300014325	MQ	Bacteria	Bacteria; Patescibacteria; Saccharimonadia; Saccharimonadales; UBA4665	MetaBAT version 0.32.5, CheckM v1.0.11, GTDB database release 86, GTDB-tk version v0.1.6	IMG_PIPELINE	2018-11-02	66.3	2.25	820147	1	1	1	38	1003	67
3300014325_22	Switchgrass rhizosphere microbial communities from Kellogg Biological Station, Michigan, USA - S6-5 metaG	3300014325	MQ		Bacteria; Firmicutes; Bacilli; Mycoplasmatales; Spiroplasmataceae	MetaBAT version 0.32.5, CheckM v1.0.11, GTDB database release 86, GTDB-tk version v0.1.6	IMG_PIPELINE	2018-11-02	55.4	4.04	639156	0	0	0	26	1219	120
3300014325_8	Switchgrass rhizosphere microbial communities from Kellogg Biological Station, Michigan, USA - S6-5 metaG	3300014325	MQ	Bacteria; Bacteroidetes	Bacteria; Bacteroidota; Bacteroidia; Chitinophagales; Chitinophagaceae; UBA8621	MetaBAT version 0.32.5, CheckM v1.0.11, GTDB database release 86, GTDB-tk version v0.1.6	IMG_PIPELINE	2018-11-02	94.33	8.16	3868674	0	1	0	39	3716	319
3300014325_9	Switchgrass rhizosphere microbial communities from Kellogg Biological Station, Michigan, USA - S6-5 metaG	3300014325	MQ	Bacteria; Proteobacteria; Gammaproteobacteria	Bacteria; Proteobacteria; Gammaproteobacteria; Pseudomonadales; Spongiibacteraceae	MetaBAT version 0.32.5, CheckM v1.0.11, GTDB database release 86, GTDB-tk version v0.1.6	IMG_PIPELINE	2018-11-02	97.43	1.56	3637690	2	0	0	38	3556	101
3300014326_7	Switchgrass rhizosphere microbial communities from Kellogg Biological Station, Michigan, USA - S3-5 metaG	3300014326	MQ	Bacteria; Bacteroidetes	Bacteria; Bacteroidota; Bacteroidia; AKYH767-A; OLB10	MetaBAT version 0.32.5, CheckM v1.0.11, GTDB database release 86, GTDB-tk version v0.1.6	IMG_PIPELINE	2018-11-02	91.83	1.11	4044066	1	0	1	29	3298	72
3300014326_8	Switchgrass rhizosphere microbial communities from Kellogg Biological Station, Michigan, USA - S3-5 metaG	3300014326	MQ	Bacteria; Bacteroidetes	Bacteria; Bacteroidota; Bacteroidia; Chitinophagales; Saprospiraceae	MetaBAT version 0.32.5, CheckM v1.0.11, GTDB database release 86, GTDB-tk version v0.1.6	IMG_PIPELINE	2018-11-02	74.82	3.33	3660964	1	1	1	28	3039	322
3300014497_10	Rhizosphere microbial communities from Sorghum bicolor, Mead, Nebraska, USA - 072115-129_1 metaG	3300014497	MQ	Bacteria; Bacteroidetes; Flavobacteriia; Flavobacteriales; Flavobacteriaceae; Chryseobacterium	Bacteria; Bacteroidota; Bacteroidia; Flavobacteriales; Weeksellaceae; Chryseobacterium; Chryseobacterium indoltheticum	MetaBAT version 0.32.5, CheckM v1.0.11, GTDB database release 86, GTDB-tk version v0.1.6	IMG_PIPELINE	2018-11-02	100	0	4457348	0	0	0	72	4283	61
3300014497_12	Rhizosphere microbial communities from Sorghum bicolor, Mead, Nebraska, USA - 072115-129_1 metaG	3300014497	MQ	Bacteria; Gemmatimonadetes; Gemmatimonadetes	Bacteria; Gemmatimonadota; Gemmatimonadetes; Gemmatimonadales; Gemmatimonadaceae	MetaBAT version 0.32.5, CheckM v1.0.11, GTDB database release 86, GTDB-tk version v0.1.6	IMG_PIPELINE	2018-11-02	73.03	2.75	2708213	2	1	0	27	2861	439
3300014745_11	Miscanthus rhizosphere microbial communities from Kellogg Biological Station, Michigan, USA - M5-5 metaG	3300014745	MQ	Bacteria	Bacteria; Patescibacteria; Saccharimonadia; Saccharimonadales; Saccharimonadaceae	MetaBAT version 0.32.5, CheckM v1.0.11, GTDB database release 86, GTDB-tk version v0.1.6	IMG_PIPELINE	2018-11-02	59.74	4.94	1064016	2	1	2	42	1265	111
3300014745_9	Miscanthus rhizosphere microbial communities from Kellogg Biological Station, Michigan, USA - M5-5 metaG	3300014745	MQ	Bacteria; Firmicutes; Bacilli; Bacillales; Bacillaceae; Bacillus; Bacillus megaterium	Bacteria; Firmicutes; Bacilli; Bacillales; Bacillaceae_H; Bacillus_C	MetaBAT version 0.32.5, CheckM v1.0.11, GTDB database release 86, GTDB-tk version v0.1.6	IMG_PIPELINE	2018-11-02	51.76	0.81	1285477	2	2	0	26	1596	258
3300014968_13	Switchgrass rhizosphere microbial communities from Kellogg Biological Station, Michigan, USA - S2-5 metaG	3300014968	HQ	Bacteria; Proteobacteria	Bacteria; Proteobacteria; Gammaproteobacteria; Steroidobacterales; Steroidobacteraceae	MetaBAT version 0.32.5, CheckM v1.0.11, GTDB database release 86, GTDB-tk version v0.1.6	IMG_PIPELINE	2018-11-02	97.1	2.99	3991482	1	1	1	44	3774	167
3300014968_21	Switchgrass rhizosphere microbial communities from Kellogg Biological Station, Michigan, USA - S2-5 metaG	3300014968	MQ	Bacteria	Bacteria; Dependentiae; Babeliae; Babeliales; Vermiphilaceae	MetaBAT version 0.32.5, CheckM v1.0.11, GTDB database release 86, GTDB-tk version v0.1.6	IMG_PIPELINE	2018-11-02	51.32	0.61	941499	0	0	0	27	1096	105
3300014969_10	Miscanthus rhizosphere microbial communities from Kellogg Biological Station, Michigan, USA - M4-5 metaG	3300014969	MQ	Bacteria; Proteobacteria	Bacteria; Proteobacteria; Gammaproteobacteria; Betaproteobacteriales; SG8-41	MetaBAT version 0.32.5, CheckM v1.0.11, GTDB database release 86, GTDB-tk version v0.1.6	IMG_PIPELINE	2018-11-02	56.47	5.13	3289783	0	1	0	14	3749	605
3300014969_15	Miscanthus rhizosphere microbial communities from Kellogg Biological Station, Michigan, USA - M4-5 metaG	3300014969	MQ	Bacteria; Chlamydiae; Chlamydiia	Bacteria; Verrucomicrobiota; Chlamydiia; Parachlamydiales; Ga0074140	MetaBAT version 0.32.5, CheckM v1.0.11, GTDB database release 86, GTDB-tk version v0.1.6	IMG_PIPELINE	2018-11-02	91.16	1.73	1651539	0	0	0	36	1766	165
3300014969_22	Miscanthus rhizosphere microbial communities from Kellogg Biological Station, Michigan, USA - M4-5 metaG	3300014969	MQ		Bacteria; Dependentiae; Babeliae; Babeliales; Vermiphilaceae	MetaBAT version 0.32.5, CheckM v1.0.11, GTDB database release 86, GTDB-tk version v0.1.6	IMG_PIPELINE	2018-11-02	56.3	0.41	1194240	1	1	1	39	1200	22
3300014969_9	Miscanthus rhizosphere microbial communities from Kellogg Biological Station, Michigan, USA - M4-5 metaG	3300014969	MQ	Bacteria; Bacteroidetes	Bacteria; Bacteroidota; Bacteroidia; Chitinophagales; Chitinophagaceae; UBA8621	MetaBAT version 0.32.5, CheckM v1.0.11, GTDB database release 86, GTDB-tk version v0.1.6	IMG_PIPELINE	2018-11-02	87.38	0.99	6185223	1	0	0	37	5764	737
3300015262_10	Rhizosphere microbial communities from Sorghum bicolor, Mead, Nebraska, USA - 072115-113_1 MetaG	3300015262	MQ	Archaea; Thaumarchaeota; Nitrososphaeria; Nitrososphaerales; Nitrososphaeraceae	Archaea; Crenarchaeota; Nitrososphaeria; Nitrososphaerales; Nitrososphaeraceae; UBA10452	MetaBAT version 0.32.5, CheckM v1.0.11, GTDB database release 86, GTDB-tk version v0.1.6	IMG_PIPELINE	2018-11-02	52.03	0.97	1539932	0	0	0	18	1847	336
3300015262_4	Rhizosphere microbial communities from Sorghum bicolor, Mead, Nebraska, USA - 072115-113_1 MetaG	3300015262	MQ	Bacteria; Actinobacteria; Actinobacteria; Streptomycetales; Streptomycetaceae; Streptomyces	Bacteria; Actinobacteriota; Actinobacteria; Streptomycetales; Streptomycetaceae; Streptomyces	MetaBAT version 0.32.5, CheckM v1.0.11, GTDB database release 86, GTDB-tk version v0.1.6	IMG_PIPELINE	2018-11-02	96.16	5.55	9051959	5	0	0	68	9261	950
3300015262_7	Rhizosphere microbial communities from Sorghum bicolor, Mead, Nebraska, USA - 072115-113_1 MetaG	3300015262	MQ	Bacteria; Proteobacteria; Alphaproteobacteria; Rhizobiales; Rhizobiaceae; Rhizobium	Bacteria; Proteobacteria; Alphaproteobacteria; Rhizobiales; Rhizobiaceae; Rhizobium; Rhizobium lusitanum	MetaBAT version 0.32.5, CheckM v1.0.11, GTDB database release 86, GTDB-tk version v0.1.6	IMG_PIPELINE	2018-11-02	76.05	4.14	6173463	0	0	0	45	6744	878
3300015265_4	Rhizosphere microbial communities from Sorghum bicolor, Mead, Nebraska, USA - 072115-103_1 MetaG	3300015265	MQ	Bacteria; Bacteroidetes; Chitinophagia; Chitinophagales; Chitinophagaceae; Chitinophaga; Chitinophaga sancti	Bacteria; Bacteroidota; Bacteroidia; Chitinophagales; Chitinophagaceae; Chitinophaga	MetaBAT version 0.32.5, CheckM v1.0.11, GTDB database release 86, GTDB-tk version v0.1.6	IMG_PIPELINE	2018-11-02	99.18	1.64	7707419	1	0	0	58	6721	239
3300017792_16	Switchgrass rhizosphere microbial communities from Kellogg Biological Station, Michigan, USA - S4-5 metaG	3300017792	MQ	Bacteria	Bacteria; Acidobacteriota; Blastocatellia; Pyrinomonadales; Pyrinomonadaceae; OLB17	MetaBAT version 0.32.5, CheckM v1.0.11, GTDB database release 86, GTDB-tk version v0.1.6	IMG_PIPELINE	2018-11-02	51	3.47	2141999	0	0	0	18	2008	197
3300017792_8	Switchgrass rhizosphere microbial communities from Kellogg Biological Station, Michigan, USA - S4-5 metaG	3300017792	MQ	Bacteria; Bacteroidetes; Sphingobacteriia; Sphingobacteriales; Sphingobacteriaceae; Pedobacter; Pedobacter hartonius	Bacteria; Bacteroidota; Bacteroidia; Sphingobacteriales; Sphingobacteriaceae; Pedobacter	MetaBAT version 0.32.5, CheckM v1.0.11, GTDB database release 86, GTDB-tk version v0.1.6	IMG_PIPELINE	2018-11-02	76.2	8.53	4989316	1	0	0	36	4418	379
3300021358_2	Rhizosphere microbial communities from Vellozia epidendroides in rupestrian grasslands, the National Park of Serra do Cipo, Brazil - RX_R3	3300021358	MQ	Bacteria; Actinobacteria; Actinobacteria	Bacteria; Actinobacteriota; Actinobacteria; Corynebacteriales; Pseudonocardiaceae	MetaBAT version 0.32.5, CheckM v1.0.11, GTDB database release 86, GTDB-tk version v0.1.6	IMG_PIPELINE	2018-11-02	94.83	9.43	4879741	0	1	1	43	5177	578
3300021358_3	Rhizosphere microbial communities from Vellozia epidendroides in rupestrian grasslands, the National Park of Serra do Cipo, Brazil - RX_R3	3300021358	MQ	Bacteria; Proteobacteria; Alphaproteobacteria	Bacteria; Proteobacteria; Alphaproteobacteria; Sphingomonadales; Sphingomonadaceae; Sphingomonas_F	MetaBAT version 0.32.5, CheckM v1.0.11, GTDB database release 86, GTDB-tk version v0.1.6	IMG_PIPELINE	2018-11-02	96.09	2.97	3545297	1	0	1	42	3483	59
3300021361_9	Rhizosphere microbial communities from Vellozia epidendroides in rupestrian grasslands, the National Park of Serra do Cipo, Brazil - RX_R2	3300021361	HQ	Bacteria; Proteobacteria; Alphaproteobacteria	Bacteria; Proteobacteria; Alphaproteobacteria; Micavibrionales	MetaBAT version 0.32.5, CheckM v1.0.11, GTDB database release 86, GTDB-tk version v0.1.6	IMG_PIPELINE	2018-11-02	93.58	1.11	1851984	1	1	1	40	1949	106
3300022732_1	Spruce rhizosphere microbial communities from Bohemian Forest, Czech Republic - CZU1	3300022732	MQ	Bacteria; Acidobacteria; Acidobacteriia; Acidobacteriales; Acidobacteriaceae	Bacteria; Acidobacteriota; Acidobacteriae; Acidobacteriales; Koribacteraceae	MetaBAT version 0.32.5, CheckM v1.0.11, GTDB database release 86, GTDB-tk version v0.1.6	IMG_PIPELINE	2018-11-02	51.48	0.85	2634141	1	0	0	27	2860	560
3300024227_2	Spruce rhizosphere microbial communities from Bohemian Forest, Czech Republic - CZU4	3300024227	MQ	Bacteria; Proteobacteria; Alphaproteobacteria; Rhizobiales	Bacteria; Proteobacteria; Alphaproteobacteria; Rhizobiales; Xanthobacteraceae; PH10	MetaBAT version 0.32.5, CheckM v1.0.11, GTDB database release 86, GTDB-tk version v0.1.6	IMG_PIPELINE	2018-11-02	65.82	6.11	3278690	0	1	0	17	3633	697
3300025223_1	Switchgrass rhizosphere microbial communities from Kellogg Biological Station, Michigan, USA, with spike-in - S2 (SPAdes)	3300025223	MQ	Bacteria; Acidobacteria	Bacteria; Acidobacteriota; Blastocatellia; Pyrinomonadales; Pyrinomonadaceae; UBA11740	MetaBAT version 0.32.4, CheckM v1.0.11, GTDB database release 86, GTDB-tk version v0.1.6	IMG_PIPELINE	2018-08-15	90.34	0.05	4280838	0	1	0	59	4212	520
3300025223_2	Switchgrass rhizosphere microbial communities from Kellogg Biological Station, Michigan, USA, with spike-in - S2 (SPAdes)	3300025223	MQ	Bacteria; Proteobacteria; Alphaproteobacteria; Sphingomonadales; Sphingomonadaceae; Sphingomonas	Bacteria; Proteobacteria; Alphaproteobacteria; Sphingomonadales; Sphingomonadaceae	MetaBAT version 0.32.4, CheckM v1.0.11, GTDB database release 86, GTDB-tk version v0.1.6	IMG_PIPELINE	2018-08-15	50.31	0	1315839	0	0	0	17	1562	283
3300025290_1	Switchgrass rhizosphere microbial communities from Kellogg Biological Station, Michigan, USA, with spike-in - S5	3300025290	MQ	Bacteria; Proteobacteria; Alphaproteobacteria; Rhizobiales	Bacteria; Proteobacteria; Alphaproteobacteria; Rhizobiales; Xanthobacteraceae; Pseudolabrys	MetaBAT version 2.12.1, CheckM v1.0.12, GTDB database release 86, GTDB-tk version v0.2.2	IMG_PIPELINE	2019-07-08	76.7	7.33	3128401	0	1	0	30	3620	572
3300025315_11	Switchgrass rhizosphere microbial communities from Kellogg Biological Station, Michigan, USA, with PhiX - S5 (SPAdes)	3300025315	MQ	Bacteria; Actinobacteria; Actinobacteria; Micrococcales; Micrococcaceae; Arthrobacter	Bacteria; Actinobacteriota; Actinobacteria; Actinomycetales; Micrococcaceae; Paenarthrobacter	MetaBAT version 0.32.4, CheckM v1.0.11, GTDB database release 86, GTDB-tk version v0.1.6	IMG_PIPELINE	2018-08-15	51.73	0.93	2926462	0	0	0	39	3170	512
3300025315_12	Switchgrass rhizosphere microbial communities from Kellogg Biological Station, Michigan, USA, with PhiX - S5 (SPAdes)	3300025315	MQ	Bacteria; Actinobacteria; Actinobacteria; Micrococcales; Micrococcaceae; Arthrobacter; Arthrobacter sp. I3	Bacteria; Actinobacteriota; Actinobacteria; Actinomycetales; Micrococcaceae; Soil763; GCF_000520575.1	MetaBAT version 0.32.4, CheckM v1.0.11, GTDB database release 86, GTDB-tk version v0.1.6	IMG_PIPELINE	2018-08-15	65.03	1.24	2856742	0	0	0	26	2863	418
3300025315_14	Switchgrass rhizosphere microbial communities from Kellogg Biological Station, Michigan, USA, with PhiX - S5 (SPAdes)	3300025315	MQ	Archaea; Thaumarchaeota; Nitrososphaeria; Nitrososphaerales; Nitrososphaeraceae	Archaea; Crenarchaeota; Nitrososphaeria; Nitrososphaerales; Nitrososphaeraceae; UBA11057	MetaBAT version 0.32.4, CheckM v1.0.11, GTDB database release 86, GTDB-tk version v0.1.6	IMG_PIPELINE	2018-08-15	100	1.05	2128400	1	0	1	29	2459	204
3300025315_15	Switchgrass rhizosphere microbial communities from Kellogg Biological Station, Michigan, USA, with PhiX - S5 (SPAdes)	3300025315	MQ	Bacteria	Bacteria; Verrucomicrobiota; Verrucomicrobiae; Chthoniobacterales; UBA10450; UBA10450	MetaBAT version 0.32.4, CheckM v1.0.11, GTDB database release 86, GTDB-tk version v0.1.6	IMG_PIPELINE	2018-08-15	57.04	6.59	2006642	0	1	0	22	2132	339
3300025315_9	Switchgrass rhizosphere microbial communities from Kellogg Biological Station, Michigan, USA, with PhiX - S5 (SPAdes)	3300025315	MQ	Bacteria; Proteobacteria; Alphaproteobacteria; Rhizobiales	Bacteria; Proteobacteria; Alphaproteobacteria; Rhizobiales; Xanthobacteraceae; Pseudolabrys	MetaBAT version 0.32.4, CheckM v1.0.11, GTDB database release 86, GTDB-tk version v0.1.6	IMG_PIPELINE	2018-08-15	85.37	1.27	3494162	0	0	0	41	3697	238
3300025321_12	Corn rhizosphere microbial communities from Kellogg Biological Station, Michigan, USA - KBS Corn C1-2 (SPAdes)	3300025321	MQ	Bacteria; Bacteroidetes; Chitinophagia; Chitinophagales; Chitinophagaceae	Bacteria; Bacteroidota; Bacteroidia; Chitinophagales; Chitinophagaceae; UBA8621	MetaBAT version 0.32.4, CheckM v1.0.11, GTDB database release 86, GTDB-tk version v0.1.6	IMG_PIPELINE	2018-08-15	69.16	1.28	2371299	1	0	1	20	2445	424
3300025321_15	Corn rhizosphere microbial communities from Kellogg Biological Station, Michigan, USA - KBS Corn C1-2 (SPAdes)	3300025321	MQ	Bacteria; Actinobacteria; Actinobacteria; Micrococcales; Microbacteriaceae	Bacteria; Actinobacteriota; Actinobacteria; Actinomycetales; Microbacteriaceae; UBA1487	MetaBAT version 0.32.4, CheckM v1.0.11, GTDB database release 86, GTDB-tk version v0.1.6	IMG_PIPELINE	2018-08-15	52.53	0.63	1476634	0	0	0	25	1503	4
3300025321_3	Corn rhizosphere microbial communities from Kellogg Biological Station, Michigan, USA - KBS Corn C1-2 (SPAdes)	3300025321	HQ	Bacteria; Proteobacteria; Gammaproteobacteria; Pseudomonadales; Pseudomonadaceae; Pseudomonas	Bacteria; Proteobacteria; Gammaproteobacteria; Pseudomonadales; Pseudomonadaceae; Pseudomonas_E; Pseudomonas_E extremorientalis	MetaBAT version 0.32.4, CheckM v1.0.11, GTDB database release 86, GTDB-tk version v0.1.6	IMG_PIPELINE	2018-08-15	97.13	0.62	5829661	2	1	1	55	5620	219
3300025321_4	Corn rhizosphere microbial communities from Kellogg Biological Station, Michigan, USA - KBS Corn C1-2 (SPAdes)	3300025321	HQ	Bacteria; Bacteroidetes	Bacteria; Bacteroidota; Bacteroidia; Chitinophagales; Saprospiraceae	MetaBAT version 0.32.4, CheckM v1.0.11, GTDB database release 86, GTDB-tk version v0.1.6	IMG_PIPELINE	2018-08-15	93.78	0.66	4849557	1	1	1	40	4289	309
3300025321_7	Corn rhizosphere microbial communities from Kellogg Biological Station, Michigan, USA - KBS Corn C1-2 (SPAdes)	3300025321	MQ	Bacteria; Proteobacteria; Deltaproteobacteria	Bacteria; Myxococcota; Myxococcia; Myxococcales; Myxococcaceae	MetaBAT version 0.32.4, CheckM v1.0.11, GTDB database release 86, GTDB-tk version v0.1.6	IMG_PIPELINE	2018-08-15	76.88	2.08	3614419	0	0	0	22	3694	440
3300025321_9	Corn rhizosphere microbial communities from Kellogg Biological Station, Michigan, USA - KBS Corn C1-2 (SPAdes)	3300025321	MQ	Bacteria	Bacteria; Acidobacteriota; Blastocatellia; Pyrinomonadales; Pyrinomonadaceae	MetaBAT version 0.32.4, CheckM v1.0.11, GTDB database release 86, GTDB-tk version v0.1.6	IMG_PIPELINE	2018-08-15	56.37	2.14	3535390	0	0	0	20	3436	674
3300025711_12	Switchgrass rhizosphere microbial communities from Kellogg Biological Station, Michigan, USA - KBS S5-4 metaG (SPAdes)	3300025711	MQ	Bacteria; Proteobacteria; Betaproteobacteria; Burkholderiales; Comamonadaceae; Delftia	Bacteria; Proteobacteria; Gammaproteobacteria; Betaproteobacteriales; Burkholderiaceae; Delftia; Delftia acidovorans	MetaBAT version 0.32.4, CheckM v1.0.11, GTDB database release 86, GTDB-tk version v0.1.6	IMG_PIPELINE	2018-08-15	57.32	0.85	3100558	2	0	1	32	3212	467
3300025711_13	Switchgrass rhizosphere microbial communities from Kellogg Biological Station, Michigan, USA - KBS S5-4 metaG (SPAdes)	3300025711	MQ	Bacteria; Proteobacteria; Gammaproteobacteria; Enterobacterales; Erwiniaceae; Pantoea; Pantoea agglomerans	Bacteria; Proteobacteria; Gammaproteobacteria; Enterobacterales; Enterobacteriaceae; Pantoea; Pantoea agglomerans	MetaBAT version 0.32.4, CheckM v1.0.11, GTDB database release 86, GTDB-tk version v0.1.6	IMG_PIPELINE	2018-08-15	63.79	1.72	2990528	4	0	0	48	3028	321
3300025711_14	Switchgrass rhizosphere microbial communities from Kellogg Biological Station, Michigan, USA - KBS S5-4 metaG (SPAdes)	3300025711	MQ	Bacteria; Proteobacteria; Gammaproteobacteria; Enterobacterales; Yersiniaceae; Serratia; Serratia plymuthica	Bacteria; Proteobacteria; Gammaproteobacteria; Enterobacterales; Enterobacteriaceae; Serratia; Serratia plymuthica	MetaBAT version 0.32.4, CheckM v1.0.11, GTDB database release 86, GTDB-tk version v0.1.6	IMG_PIPELINE	2018-08-15	64.73	0	2617933	6	0	0	38	2437	10
3300025711_17	Switchgrass rhizosphere microbial communities from Kellogg Biological Station, Michigan, USA - KBS S5-4 metaG (SPAdes)	3300025711	MQ	Bacteria; Proteobacteria; Alphaproteobacteria; Sphingomonadales; Sphingomonadaceae; Novosphingobium	Bacteria; Proteobacteria; Alphaproteobacteria; Sphingomonadales; Sphingomonadaceae; Novosphingobium	MetaBAT version 0.32.4, CheckM v1.0.11, GTDB database release 86, GTDB-tk version v0.1.6	IMG_PIPELINE	2018-08-15	68.43	1.82	2410362	0	0	0	26	2575	414
3300025711_18	Switchgrass rhizosphere microbial communities from Kellogg Biological Station, Michigan, USA - KBS S5-4 metaG (SPAdes)	3300025711	MQ	Bacteria; Proteobacteria; Gammaproteobacteria; Enterobacterales; Erwiniaceae; Pantoea	Bacteria; Proteobacteria; Gammaproteobacteria; Enterobacterales; Enterobacteriaceae; Pantoea; GCF_002858935.1	MetaBAT version 0.32.4, CheckM v1.0.11, GTDB database release 86, GTDB-tk version v0.1.6	IMG_PIPELINE	2018-08-15	64.43	0.66	2366561	5	0	0	44	2276	51
3300025711_24	Switchgrass rhizosphere microbial communities from Kellogg Biological Station, Michigan, USA - KBS S5-4 metaG (SPAdes)	3300025711	MQ	Bacteria; Proteobacteria; Gammaproteobacteria; Pseudomonadales; Pseudomonadaceae; Pseudomonas	Bacteria; Proteobacteria; Gammaproteobacteria; Pseudomonadales; Pseudomonadaceae; Pseudomonas_E; GCF_000282315.2	MetaBAT version 0.32.4, CheckM v1.0.11, GTDB database release 86, GTDB-tk version v0.1.6	IMG_PIPELINE	2018-08-15	53.51	9.65	1792347	1	0	0	9	1933	336
3300025711_33	Switchgrass rhizosphere microbial communities from Kellogg Biological Station, Michigan, USA - KBS S5-4 metaG (SPAdes)	3300025711	MQ	Bacteria; Firmicutes; Bacilli; Bacillales; Bacillaceae; Bacillus; Bacillus megaterium	Bacteria; Firmicutes; Bacilli; Bacillales; Bacillaceae_H; Bacillus_C; Bacillus_C megaterium	MetaBAT version 0.32.4, CheckM v1.0.11, GTDB database release 86, GTDB-tk version v0.1.6	IMG_PIPELINE	2018-08-15	64.16	1.69	1215993	3	2	1	32	1373	181
3300025711_5	Switchgrass rhizosphere microbial communities from Kellogg Biological Station, Michigan, USA - KBS S5-4 metaG (SPAdes)	3300025711	MQ	Bacteria; Proteobacteria; Gammaproteobacteria	Bacteria; Proteobacteria; Gammaproteobacteria; Enterobacterales; Enterobacteriaceae; Rouxiella; Rouxiella badensis	MetaBAT version 0.32.4, CheckM v1.0.11, GTDB database release 86, GTDB-tk version v0.1.6	IMG_PIPELINE	2018-08-15	97.42	7.33	5011327	2	0	0	64	4683	42
3300025711_7	Switchgrass rhizosphere microbial communities from Kellogg Biological Station, Michigan, USA - KBS S5-4 metaG (SPAdes)	3300025711	HQ	Bacteria; Proteobacteria	Bacteria; Proteobacteria; Gammaproteobacteria; Steroidobacterales; Steroidobacteraceae	MetaBAT version 0.32.4, CheckM v1.0.11, GTDB database release 86, GTDB-tk version v0.1.6	IMG_PIPELINE	2018-08-15	96.38	3.53	4067489	1	1	1	44	3773	73
3300025711_9	Switchgrass rhizosphere microbial communities from Kellogg Biological Station, Michigan, USA - KBS S5-4 metaG (SPAdes)	3300025711	MQ	Bacteria; Proteobacteria; Gammaproteobacteria	Bacteria; Proteobacteria; Gammaproteobacteria; Pseudomonadales; Pseudomonadaceae; Pseudomonas_E	MetaBAT version 0.32.4, CheckM v1.0.11, GTDB database release 86, GTDB-tk version v0.1.6	IMG_PIPELINE	2018-08-15	80.49	0.26	3303884	4	0	0	44	3126	22
3300025728_11	Miscanthus rhizosphere microbial communities from Kellogg Biological Station, Michigan, USA - KBS M4-4 metaG (SPAdes)	3300025728	MQ	Bacteria; Bacteroidetes; Flavobacteriia; Flavobacteriales; Flavobacteriaceae; Flavobacterium; Flavobacterium sp. 9	Bacteria; Bacteroidota; Bacteroidia; Flavobacteriales; Flavobacteriaceae; Flavobacterium	MetaBAT version 0.32.4, CheckM v1.0.11, GTDB database release 86, GTDB-tk version v0.1.6	IMG_PIPELINE	2018-08-15	99.65	0.58	5619669	5	1	0	59	4813	18
3300025728_13	Miscanthus rhizosphere microbial communities from Kellogg Biological Station, Michigan, USA - KBS M4-4 metaG (SPAdes)	3300025728	HQ	Bacteria; Bacteroidetes; Flavobacteriia; Flavobacteriales; Flavobacteriaceae; Chryseobacterium	Bacteria; Bacteroidota; Bacteroidia; Flavobacteriales; Weeksellaceae; Chryseobacterium	MetaBAT version 0.32.4, CheckM v1.0.11, GTDB database release 86, GTDB-tk version v0.1.6	IMG_PIPELINE	2018-08-15	99.51	0.25	5143285	3	2	2	80	4855	103
3300025728_14	Miscanthus rhizosphere microbial communities from Kellogg Biological Station, Michigan, USA - KBS M4-4 metaG (SPAdes)	3300025728	MQ	Bacteria; Proteobacteria; Gammaproteobacteria; Enterobacterales; Yersiniaceae; Rahnella; Rahnella sp. Y9602	Bacteria; Proteobacteria; Gammaproteobacteria; Enterobacterales; Enterobacteriaceae; Rahnella; Rahnella aquatilis_B	MetaBAT version 0.32.4, CheckM v1.0.11, GTDB database release 86, GTDB-tk version v0.1.6	IMG_PIPELINE	2018-08-15	91.69	2.35	4725899	1	1	0	59	4559	173
3300025728_15	Miscanthus rhizosphere microbial communities from Kellogg Biological Station, Michigan, USA - KBS M4-4 metaG (SPAdes)	3300025728	MQ	Bacteria; Proteobacteria; Betaproteobacteria; Burkholderiales; Comamonadaceae; Variovorax; Variovorax sp. CF313	Bacteria; Proteobacteria; Gammaproteobacteria; Betaproteobacteriales; Burkholderiaceae; Variovorax; Variovorax sp1	MetaBAT version 0.32.4, CheckM v1.0.11, GTDB database release 86, GTDB-tk version v0.1.6	IMG_PIPELINE	2018-08-15	90.08	1.78	4719446	1	0	1	41	4876	490
3300025728_22	Miscanthus rhizosphere microbial communities from Kellogg Biological Station, Michigan, USA - KBS M4-4 metaG (SPAdes)	3300025728	MQ	Bacteria; Proteobacteria; Gammaproteobacteria; Enterobacterales; Yersiniaceae; Serratia; Serratia ficaria	Bacteria; Proteobacteria; Gammaproteobacteria; Enterobacterales; Enterobacteriaceae; Serratia	MetaBAT version 0.32.4, CheckM v1.0.11, GTDB database release 86, GTDB-tk version v0.1.6	IMG_PIPELINE	2018-08-15	71.02	0	2911697	3	0	0	46	2766	15
3300025728_29	Miscanthus rhizosphere microbial communities from Kellogg Biological Station, Michigan, USA - KBS M4-4 metaG (SPAdes)	3300025728	MQ	Bacteria; Proteobacteria; Gammaproteobacteria; Enterobacterales; Enterobacteriaceae; Kluyvera; Kluyvera intermedia	Bacteria; Proteobacteria; Gammaproteobacteria; Enterobacterales; Enterobacteriaceae; Kluyvera; Kluyvera intermedia	MetaBAT version 0.32.4, CheckM v1.0.11, GTDB database release 86, GTDB-tk version v0.1.6	IMG_PIPELINE	2018-08-15	52.77	0.22	2326600	5	0	0	34	2213	16
3300025728_31	Miscanthus rhizosphere microbial communities from Kellogg Biological Station, Michigan, USA - KBS M4-4 metaG (SPAdes)	3300025728	MQ	Bacteria; Actinobacteria; Actinobacteria; Micrococcales; Micrococcaceae; Arthrobacter; Arthrobacter sp. I3	Bacteria; Actinobacteriota; Actinobacteria; Actinomycetales; Micrococcaceae; Soil763; GCF_000520575.1	MetaBAT version 0.32.4, CheckM v1.0.11, GTDB database release 86, GTDB-tk version v0.1.6	IMG_PIPELINE	2018-08-15	50	1.72	2070131	0	0	0	27	2156	381
3300025728_48	Miscanthus rhizosphere microbial communities from Kellogg Biological Station, Michigan, USA - KBS M4-4 metaG (SPAdes)	3300025728	MQ	Bacteria; Firmicutes; Bacilli; Bacillales; Bacillaceae; Bacillus; Bacillus megaterium	Bacteria; Firmicutes; Bacilli; Bacillales; Bacillaceae_H; Bacillus_C; Bacillus_C megaterium	MetaBAT version 0.32.4, CheckM v1.0.11, GTDB database release 86, GTDB-tk version v0.1.6	IMG_PIPELINE	2018-08-15	57.51	0.79	1007544	3	0	2	30	1201	173
3300025735_10	Switchgrass rhizosphere microbial communities from Kellogg Biological Station, Michigan, USA - KBS S6-4 metaG (SPAdes)	3300025735	MQ	Bacteria; Proteobacteria; Gammaproteobacteria; Enterobacterales; Yersiniaceae; Serratia; Serratia ficaria	Bacteria; Proteobacteria; Gammaproteobacteria; Enterobacterales; Enterobacteriaceae; Serratia	MetaBAT version 0.32.4, CheckM v1.0.11, GTDB database release 86, GTDB-tk version v0.1.6	IMG_PIPELINE	2018-08-15	57.05	0	4474568	4	0	0	37	4564	493
3300025735_11	Switchgrass rhizosphere microbial communities from Kellogg Biological Station, Michigan, USA - KBS S6-4 metaG (SPAdes)	3300025735	MQ	Bacteria; Proteobacteria; Gammaproteobacteria; Xanthomonadales; Xanthomonadaceae; Xanthomonas	Bacteria; Proteobacteria; Gammaproteobacteria; Xanthomonadales; Xanthomonadaceae; Xanthomonas_A	MetaBAT version 0.32.4, CheckM v1.0.11, GTDB database release 86, GTDB-tk version v0.1.6	IMG_PIPELINE	2018-08-15	58.62	5.17	4019167	1	0	0	32	3654	169
3300025735_20	Switchgrass rhizosphere microbial communities from Kellogg Biological Station, Michigan, USA - KBS S6-4 metaG (SPAdes)	3300025735	MQ	Bacteria; Proteobacteria; Alphaproteobacteria; Sphingomonadales; Sphingomonadaceae	Bacteria; Proteobacteria; Alphaproteobacteria; Sphingomonadales; Sphingomonadaceae	MetaBAT version 0.32.4, CheckM v1.0.11, GTDB database release 86, GTDB-tk version v0.1.6	IMG_PIPELINE	2018-08-15	58.42	5.14	2644318	0	0	0	30	2987	364
3300025735_43	Switchgrass rhizosphere microbial communities from Kellogg Biological Station, Michigan, USA - KBS S6-4 metaG (SPAdes)	3300025735	MQ	Bacteria; Firmicutes; Bacilli; Bacillales; Bacillaceae; Bacillus	Bacteria; Firmicutes; Bacilli; Bacillales; Bacillaceae_H; Bacillus_C; Bacillus_C megaterium	MetaBAT version 0.32.4, CheckM v1.0.11, GTDB database release 86, GTDB-tk version v0.1.6	IMG_PIPELINE	2018-08-15	60.99	1.37	1217596	3	5	1	37	1345	99
3300025899_10	Miscanthus rhizosphere microbial communities from Kellogg Biological Station, Michigan, USA - KBS Miscanthus M2-2 (SPAdes)	3300025899	HQ	Bacteria; Chlamydiae; Chlamydiia	Bacteria; Verrucomicrobiota; Chlamydiia; Parachlamydiales; Ga0074140	MetaBAT version 0.32.4, CheckM v1.0.11, GTDB database release 86, GTDB-tk version v0.1.6	IMG_PIPELINE	2018-08-15	94.43	0.23	1859781	1	1	1	38	1846	60
3300025899_14	Miscanthus rhizosphere microbial communities from Kellogg Biological Station, Michigan, USA - KBS Miscanthus M2-2 (SPAdes)	3300025899	MQ	Bacteria; Actinobacteria; Thermoleophilia	Bacteria; Actinobacteriota; Thermoleophilia; Solirubrobacterales; 70-9; 70-9	MetaBAT version 0.32.4, CheckM v1.0.11, GTDB database release 86, GTDB-tk version v0.1.6	IMG_PIPELINE	2018-08-15	79.31	0.86	1337156	1	2	1	26	1369	5
3300025899_4	Miscanthus rhizosphere microbial communities from Kellogg Biological Station, Michigan, USA - KBS Miscanthus M2-2 (SPAdes)	3300025899	MQ	Bacteria; Proteobacteria	Bacteria; Myxococcota; Myxococcia; Myxococcales; Myxococcaceae	MetaBAT version 0.32.4, CheckM v1.0.11, GTDB database release 86, GTDB-tk version v0.1.6	IMG_PIPELINE	2018-08-15	87.51	4.84	4350165	0	0	0	35	4488	638
3300025899_6	Miscanthus rhizosphere microbial communities from Kellogg Biological Station, Michigan, USA - KBS Miscanthus M2-2 (SPAdes)	3300025899	MQ	Bacteria	Bacteria; Gemmatimonadota; Gemmatimonadetes; Gemmatimonadales; GWC2-71-9	MetaBAT version 0.32.4, CheckM v1.0.11, GTDB database release 86, GTDB-tk version v0.1.6	IMG_PIPELINE	2018-08-15	74.41	5.07	3252699	1	1	1	43	3380	492
3300025900_11	Switchgrass rhizosphere microbial communities from Kellogg Biological Station, Michigan, USA - KBS S2-4 metaG (SPAdes)	3300025900	MQ	Bacteria	Bacteria; Acidobacteriota; Blastocatellia; Pyrinomonadales; Pyrinomonadaceae; UBA11740	MetaBAT version 0.32.4, CheckM v1.0.11, GTDB database release 86, GTDB-tk version v0.1.6	IMG_PIPELINE	2018-08-15	65.24	0.85	3170135	0	0	0	31	2724	3
3300025900_12	Switchgrass rhizosphere microbial communities from Kellogg Biological Station, Michigan, USA - KBS S2-4 metaG (SPAdes)	3300025900	MQ	Bacteria; Proteobacteria; Gammaproteobacteria; Pseudomonadales; Moraxellaceae; Acinetobacter	Bacteria; Proteobacteria; Gammaproteobacteria; Pseudomonadales; Moraxellaceae; Acinetobacter	MetaBAT version 0.32.4, CheckM v1.0.11, GTDB database release 86, GTDB-tk version v0.1.6	IMG_PIPELINE	2018-08-15	91.23	0.5	3125865	5	0	0	60	3072	34
3300025900_13	Switchgrass rhizosphere microbial communities from Kellogg Biological Station, Michigan, USA - KBS S2-4 metaG (SPAdes)	3300025900	MQ	Bacteria; Actinobacteria; Thermoleophilia	Bacteria; Actinobacteriota; Thermoleophilia; Solirubrobacterales; 70-9; 70-9	MetaBAT version 0.32.4, CheckM v1.0.11, GTDB database release 86, GTDB-tk version v0.1.6	IMG_PIPELINE	2018-08-15	95.26	9.34	2802006	1	2	1	45	2951	120
3300025900_15	Switchgrass rhizosphere microbial communities from Kellogg Biological Station, Michigan, USA - KBS S2-4 metaG (SPAdes)	3300025900	MQ	Bacteria	Bacteria; Acidobacteriota; Blastocatellia; Pyrinomonadales; Pyrinomonadaceae; OLB17	MetaBAT version 0.32.4, CheckM v1.0.11, GTDB database release 86, GTDB-tk version v0.1.6	IMG_PIPELINE	2018-08-15	55.27	1.76	2707526	1	1	1	32	2862	493
3300025900_16	Switchgrass rhizosphere microbial communities from Kellogg Biological Station, Michigan, USA - KBS S2-4 metaG (SPAdes)	3300025900	MQ	Bacteria; Proteobacteria; Gammaproteobacteria; Enterobacterales; Yersiniaceae; Serratia; Serratia plymuthica	Bacteria; Proteobacteria; Gammaproteobacteria; Enterobacterales; Enterobacteriaceae; Serratia; Serratia plymuthica	MetaBAT version 0.32.4, CheckM v1.0.11, GTDB database release 86, GTDB-tk version v0.1.6	IMG_PIPELINE	2018-08-15	57.59	0	2331204	5	0	0	38	2154	10
3300025900_21	Switchgrass rhizosphere microbial communities from Kellogg Biological Station, Michigan, USA - KBS S2-4 metaG (SPAdes)	3300025900	MQ	Bacteria; Proteobacteria; Alphaproteobacteria; Rhizobiales; unclassified; Methyloceanibacter; Methyloceanibacter caenitepidi	Bacteria; Proteobacteria; Alphaproteobacteria; Rhizobiales; Methyloligellaceae; Methyloceanibacter	MetaBAT version 0.32.4, CheckM v1.0.11, GTDB database release 86, GTDB-tk version v0.1.6	IMG_PIPELINE	2018-08-15	63.34	7.21	1683638	0	0	0	21	1894	323
3300025900_5	Switchgrass rhizosphere microbial communities from Kellogg Biological Station, Michigan, USA - KBS S2-4 metaG (SPAdes)	3300025900	MQ	Bacteria; Proteobacteria; Deltaproteobacteria; Myxococcales	Bacteria; Myxococcota; Polyangia; Polyangiales; Polyangiaceae	MetaBAT version 0.32.4, CheckM v1.0.11, GTDB database release 86, GTDB-tk version v0.1.6	IMG_PIPELINE	2018-08-15	73.94	8.06	7327935	0	0	0	43	6888	1193
3300025900_6	Switchgrass rhizosphere microbial communities from Kellogg Biological Station, Michigan, USA - KBS S2-4 metaG (SPAdes)	3300025900	MQ	Bacteria	Bacteria; Acidobacteriota; Blastocatellia; Pyrinomonadales; Pyrinomonadaceae	MetaBAT version 0.32.4, CheckM v1.0.11, GTDB database release 86, GTDB-tk version v0.1.6	IMG_PIPELINE	2018-08-15	82.62	5.98	5833758	1	0	1	45	5160	583
3300025900_8	Switchgrass rhizosphere microbial communities from Kellogg Biological Station, Michigan, USA - KBS S2-4 metaG (SPAdes)	3300025900	MQ	Bacteria; Proteobacteria; Deltaproteobacteria; Myxococcales	Bacteria; Myxococcota; Myxococcia; Myxococcales; Myxococcaceae	MetaBAT version 0.32.4, CheckM v1.0.11, GTDB database release 86, GTDB-tk version v0.1.6	IMG_PIPELINE	2018-08-15	77.58	3.71	4127602	0	0	0	29	4268	617
3300025900_9	Switchgrass rhizosphere microbial communities from Kellogg Biological Station, Michigan, USA - KBS S2-4 metaG (SPAdes)	3300025900	MQ	Bacteria; Bacteroidetes	Bacteria; Bacteroidota; Bacteroidia; Chitinophagales; Chitinophagaceae	MetaBAT version 0.32.4, CheckM v1.0.11, GTDB database release 86, GTDB-tk version v0.1.6	IMG_PIPELINE	2018-08-15	83.6	1.97	3801358	0	0	0	48	3824	491
3300025901_15	Miscanthus rhizosphere microbial communities from Kellogg Biological Station, Michigan, USA - M4 (SPAdes)	3300025901	MQ	Bacteria; Bacteroidetes	Bacteria; Bacteroidota; Bacteroidia; Chitinophagales; Chitinophagaceae; UTBCD1	MetaBAT version 0.32.4, CheckM v1.0.11, GTDB database release 86, GTDB-tk version v0.1.6	IMG_PIPELINE	2018-08-15	57.81	1.72	2524940	0	0	0	19	2623	545
3300025901_16	Miscanthus rhizosphere microbial communities from Kellogg Biological Station, Michigan, USA - M4 (SPAdes)	3300025901	MQ	Bacteria; Nitrospirae; Nitrospira; Nitrospirales; Nitrospiraceae; Nitrospira	Bacteria; Nitrospirota; Nitrospiria; Nitrospirales; Nitrospiraceae; Nitrospira_C	MetaBAT version 0.32.4, CheckM v1.0.11, GTDB database release 86, GTDB-tk version v0.1.6	IMG_PIPELINE	2018-08-15	68.9	2.78	2094206	0	1	0	23	2409	358
3300025903_10	Switchgrass rhizosphere microbial communities from Kellogg Biological Station, Michigan, USA - KBS S2-3 metaG (SPAdes)	3300025903	MQ	Bacteria; Proteobacteria	Bacteria; Myxococcota; Myxococcia; Myxococcales; Myxococcaceae	MetaBAT version 0.32.4, CheckM v1.0.11, GTDB database release 86, GTDB-tk version v0.1.6	IMG_PIPELINE	2018-08-15	91.61	4.52	4833134	0	0	0	40	4813	483
3300025903_13	Switchgrass rhizosphere microbial communities from Kellogg Biological Station, Michigan, USA - KBS S2-3 metaG (SPAdes)	3300025903	MQ	Bacteria; Proteobacteria; Alphaproteobacteria; Sphingomonadales; Sphingomonadaceae	Bacteria; Proteobacteria; Alphaproteobacteria; Sphingomonadales; Sphingomonadaceae	MetaBAT version 0.32.4, CheckM v1.0.11, GTDB database release 86, GTDB-tk version v0.1.6	IMG_PIPELINE	2018-08-15	99.57	0.72	3996354	0	1	1	43	4007	16
3300025903_14	Switchgrass rhizosphere microbial communities from Kellogg Biological Station, Michigan, USA - KBS S2-3 metaG (SPAdes)	3300025903	MQ	Bacteria; Proteobacteria; Gammaproteobacteria; Xanthomonadales; Rhodanobacteraceae	Bacteria; Proteobacteria; Gammaproteobacteria; Xanthomonadales; Rhodanobacteraceae	MetaBAT version 0.32.4, CheckM v1.0.11, GTDB database release 86, GTDB-tk version v0.1.6	IMG_PIPELINE	2018-08-15	67.93	0.43	3491820	1	2	2	39	3124	6
3300025903_18	Switchgrass rhizosphere microbial communities from Kellogg Biological Station, Michigan, USA - KBS S2-3 metaG (SPAdes)	3300025903	MQ	Bacteria; Bacteroidetes	Bacteria; Bacteroidota; Bacteroidia; Chitinophagales; Chitinophagaceae; UBA8621	MetaBAT version 0.32.4, CheckM v1.0.11, GTDB database release 86, GTDB-tk version v0.1.6	IMG_PIPELINE	2018-08-15	73.02	1.26	2843066	1	1	1	21	2869	425
3300025903_27	Switchgrass rhizosphere microbial communities from Kellogg Biological Station, Michigan, USA - KBS S2-3 metaG (SPAdes)	3300025903	MQ		Bacteria; Patescibacteria; Saccharimonadia; UBA4664; UBA4664	MetaBAT version 0.32.4, CheckM v1.0.11, GTDB database release 86, GTDB-tk version v0.1.6	IMG_PIPELINE	2018-08-15	67.59	0.65	1424483	1	2	2	45	1694	106
3300025903_5	Switchgrass rhizosphere microbial communities from Kellogg Biological Station, Michigan, USA - KBS S2-3 metaG (SPAdes)	3300025903	MQ	Bacteria; Bacteroidetes	Bacteria; Bacteroidota; Bacteroidia; Chitinophagales; Chitinophagaceae	MetaBAT version 0.32.4, CheckM v1.0.11, GTDB database release 86, GTDB-tk version v0.1.6	IMG_PIPELINE	2018-08-15	99.01	2.71	7088631	1	0	1	47	6434	306
3300025904_11	Corn rhizosphere microbial communities from Kellogg Biological Station, Michigan, USA - C2 (SPAdes)	3300025904	MQ	Bacteria; Bacteroidetes; Chitinophagia; Chitinophagales; Chitinophagaceae	Bacteria; Bacteroidota; Bacteroidia; Chitinophagales; Chitinophagaceae; UBA8621	MetaBAT version 0.32.4, CheckM v1.0.11, GTDB database release 86, GTDB-tk version v0.1.6	IMG_PIPELINE	2018-08-15	56.52	0	4168917	0	0	0	31	4195	796
3300025904_14	Corn rhizosphere microbial communities from Kellogg Biological Station, Michigan, USA - C2 (SPAdes)	3300025904	MQ	Bacteria; Proteobacteria; Alphaproteobacteria; Sphingomonadales; Sphingomonadaceae; Sphingomonas	Bacteria; Proteobacteria; Alphaproteobacteria; Sphingomonadales; Sphingomonadaceae	MetaBAT version 0.32.4, CheckM v1.0.11, GTDB database release 86, GTDB-tk version v0.1.6	IMG_PIPELINE	2018-08-15	94.83	9.17	3443941	0	1	0	39	3572	240
3300025904_15	Corn rhizosphere microbial communities from Kellogg Biological Station, Michigan, USA - C2 (SPAdes)	3300025904	MQ	Bacteria; Proteobacteria; Gammaproteobacteria; Xanthomonadales; Rhodanobacteraceae; Luteibacter	Bacteria; Proteobacteria; Gammaproteobacteria; Xanthomonadales; Rhodanobacteraceae; Luteibacter	MetaBAT version 0.32.4, CheckM v1.0.11, GTDB database release 86, GTDB-tk version v0.1.6	IMG_PIPELINE	2018-08-15	56.44	3.77	3284453	2	0	0	24	2977	85
3300025904_16	Corn rhizosphere microbial communities from Kellogg Biological Station, Michigan, USA - C2 (SPAdes)	3300025904	MQ	Bacteria; Bacteroidetes; Chitinophagia; Chitinophagales; Chitinophagaceae	Bacteria; Bacteroidota; Bacteroidia; Chitinophagales; Chitinophagaceae; UBA1935	MetaBAT version 0.32.4, CheckM v1.0.11, GTDB database release 86, GTDB-tk version v0.1.6	IMG_PIPELINE	2018-08-15	83.37	0.99	2978220	1	0	1	23	3198	385
3300025904_19	Corn rhizosphere microbial communities from Kellogg Biological Station, Michigan, USA - C2 (SPAdes)	3300025904	MQ	Bacteria; Proteobacteria	Bacteria; Myxococcota; Myxococcia; Myxococcales; Myxococcaceae	MetaBAT version 0.32.4, CheckM v1.0.11, GTDB database release 86, GTDB-tk version v0.1.6	IMG_PIPELINE	2018-08-15	51.09	8.17	2546787	0	0	0	21	2627	333
3300025904_20	Corn rhizosphere microbial communities from Kellogg Biological Station, Michigan, USA - C2 (SPAdes)	3300025904	MQ	Bacteria; Proteobacteria; Alphaproteobacteria; Sphingomonadales; Sphingomonadaceae; Sphingobium	Bacteria; Proteobacteria; Alphaproteobacteria; Sphingomonadales; Sphingomonadaceae; Sphingobium	MetaBAT version 0.32.4, CheckM v1.0.11, GTDB database release 86, GTDB-tk version v0.1.6	IMG_PIPELINE	2018-08-15	70.14	2.78	2445222	0	0	0	27	2588	385
3300025904_32	Corn rhizosphere microbial communities from Kellogg Biological Station, Michigan, USA - C2 (SPAdes)	3300025904	MQ	Bacteria	Bacteria; Patescibacteria; Saccharimonadia; Saccharimonadales; UBA4665	MetaBAT version 0.32.4, CheckM v1.0.11, GTDB database release 86, GTDB-tk version v0.1.6	IMG_PIPELINE	2018-08-15	63.89	0	986179	0	1	0	41	1178	71
3300025904_35	Corn rhizosphere microbial communities from Kellogg Biological Station, Michigan, USA - C2 (SPAdes)	3300025904	MQ	Bacteria	Bacteria; Patescibacteria; Saccharimonadia; Saccharimonadales; Saccharimonadaceae; Saccharimonas	MetaBAT version 0.32.4, CheckM v1.0.11, GTDB database release 86, GTDB-tk version v0.1.6	IMG_PIPELINE	2018-08-15	62.54	0	856656	1	1	1	35	1011	63
3300025907_11	Miscanthus rhizosphere microbial communities from Kellogg Biological Station, Michigan, USA - KBS M5-3 metaG (SPAdes)	3300025907	HQ	Bacteria; Proteobacteria	Bacteria; Myxococcota; Myxococcia; Myxococcales; Myxococcaceae	MetaBAT version 0.32.4, CheckM v1.0.11, GTDB database release 86, GTDB-tk version v0.1.6	IMG_PIPELINE	2018-08-15	97.42	0.99	5305630	1	1	1	46	4961	127
3300025907_15	Miscanthus rhizosphere microbial communities from Kellogg Biological Station, Michigan, USA - KBS M5-3 metaG (SPAdes)	3300025907	MQ	Bacteria	Bacteria; Acidobacteriota; Acidobacteriae; Acidobacteriales; Koribacteraceae	MetaBAT version 0.32.4, CheckM v1.0.11, GTDB database release 86, GTDB-tk version v0.1.6	IMG_PIPELINE	2018-08-15	60.63	0	4403758	0	1	0	39	4195	299
3300025907_18	Miscanthus rhizosphere microbial communities from Kellogg Biological Station, Michigan, USA - KBS M5-3 metaG (SPAdes)	3300025907	MQ	Bacteria	Bacteria; Gemmatimonadota; Gemmatimonadetes; Gemmatimonadales; GWC2-71-9	MetaBAT version 0.32.4, CheckM v1.0.11, GTDB database release 86, GTDB-tk version v0.1.6	IMG_PIPELINE	2018-08-15	89.56	3.3	3873726	1	1	1	55	3877	329
3300025907_20	Miscanthus rhizosphere microbial communities from Kellogg Biological Station, Michigan, USA - KBS M5-3 metaG (SPAdes)	3300025907	MQ	Bacteria; Bacteroidetes; Chitinophagia; Chitinophagales; Chitinophagaceae	Bacteria; Bacteroidota; Bacteroidia; Chitinophagales; Chitinophagaceae; UBA8621	MetaBAT version 0.32.4, CheckM v1.0.11, GTDB database release 86, GTDB-tk version v0.1.6	IMG_PIPELINE	2018-08-15	89.33	2.01	3477978	1	1	1	30	3345	338
3300025907_22	Miscanthus rhizosphere microbial communities from Kellogg Biological Station, Michigan, USA - KBS M5-3 metaG (SPAdes)	3300025907	MQ	Bacteria; Actinobacteria; Actinobacteria; Micrococcales; Micrococcaceae; Arthrobacter; Arthrobacter sp. I3	Bacteria; Actinobacteriota; Actinobacteria; Actinomycetales; Micrococcaceae; Soil763; GCF_000520575.1	MetaBAT version 0.32.4, CheckM v1.0.11, GTDB database release 86, GTDB-tk version v0.1.6	IMG_PIPELINE	2018-08-15	74.92	1.33	3318432	0	0	0	37	3366	435
3300025907_25	Miscanthus rhizosphere microbial communities from Kellogg Biological Station, Michigan, USA - KBS M5-3 metaG (SPAdes)	3300025907	MQ	Bacteria; Nitrospirae; Nitrospira; Nitrospirales; Nitrospiraceae; Nitrospira	Bacteria; Nitrospirota; Nitrospiria; Nitrospirales; Nitrospiraceae	MetaBAT version 0.32.4, CheckM v1.0.11, GTDB database release 86, GTDB-tk version v0.1.6	IMG_PIPELINE	2018-08-15	50.28	1.82	1590392	0	0	0	21	1873	231
3300025907_30	Miscanthus rhizosphere microbial communities from Kellogg Biological Station, Michigan, USA - KBS M5-3 metaG (SPAdes)	3300025907	MQ	Bacteria	Bacteria; Patescibacteria; Saccharimonadia; Saccharimonadales; UBA4665	MetaBAT version 0.32.4, CheckM v1.0.11, GTDB database release 86, GTDB-tk version v0.1.6	IMG_PIPELINE	2018-08-15	56.02	0.93	1170254	0	0	0	36	1397	149
3300025908_11	Miscanthus rhizosphere microbial communities from Kellogg Biological Station, Michigan, USA - KBS Miscanthus M6-2 (SPAdes)	3300025908	MQ	Bacteria; Proteobacteria	Bacteria; Proteobacteria; Gammaproteobacteria; Betaproteobacteriales; Ga0077523	MetaBAT version 0.32.4, CheckM v1.0.11, GTDB database release 86, GTDB-tk version v0.1.6	IMG_PIPELINE	2018-08-15	55.58	3.67	3053550	0	0	0	22	3592	698
3300025908_13	Miscanthus rhizosphere microbial communities from Kellogg Biological Station, Michigan, USA - KBS Miscanthus M6-2 (SPAdes)	3300025908	MQ	Bacteria; Bacteroidetes	Bacteria; Bacteroidota; Bacteroidia; Chitinophagales; Chitinophagaceae; 12-47-4	MetaBAT version 0.32.4, CheckM v1.0.11, GTDB database release 86, GTDB-tk version v0.1.6	IMG_PIPELINE	2018-08-15	61.19	1.49	2627998	0	0	0	16	2751	492
3300025908_7	Miscanthus rhizosphere microbial communities from Kellogg Biological Station, Michigan, USA - KBS Miscanthus M6-2 (SPAdes)	3300025908	MQ	Bacteria	Bacteria; Acidobacteriota; Blastocatellia; Pyrinomonadales; Pyrinomonadaceae	MetaBAT version 0.32.4, CheckM v1.0.11, GTDB database release 86, GTDB-tk version v0.1.6	IMG_PIPELINE	2018-08-15	82.47	5.98	5171172	1	0	0	43	4727	709
3300025908_9	Miscanthus rhizosphere microbial communities from Kellogg Biological Station, Michigan, USA - KBS Miscanthus M6-2 (SPAdes)	3300025908	MQ	Bacteria; Proteobacteria; Deltaproteobacteria; Myxococcales	Bacteria; Myxococcota; Myxococcia; Myxococcales; Myxococcaceae	MetaBAT version 0.32.4, CheckM v1.0.11, GTDB database release 86, GTDB-tk version v0.1.6	IMG_PIPELINE	2018-08-15	87.1	9.87	4562021	1	2	1	37	4232	94
3300025909_105	Corn rhizosphere microbial communities from Kellogg Biological Station, Michigan, USA - KBS C1-3 metaG (SPAdes)	3300025909	MQ	Bacteria; Actinobacteria; Actinobacteria; Micrococcales; Microbacteriaceae	Bacteria; Actinobacteriota; Actinobacteria; Actinomycetales; Microbacteriaceae; Salinibacterium	MetaBAT version 0.32.4, CheckM v1.0.11, GTDB database release 86, GTDB-tk version v0.1.6	IMG_PIPELINE	2018-08-15	70.45	0.51	2061880	0	1	0	31	2048	1
3300025909_17	Corn rhizosphere microbial communities from Kellogg Biological Station, Michigan, USA - KBS C1-3 metaG (SPAdes)	3300025909	MQ	Bacteria; Bacteroidetes; Sphingobacteriia; Sphingobacteriales; Sphingobacteriaceae; Mucilaginibacter	Bacteria; Bacteroidota; Bacteroidia; Sphingobacteriales; Sphingobacteriaceae; Mucilaginibacter	MetaBAT version 0.32.4, CheckM v1.0.11, GTDB database release 86, GTDB-tk version v0.1.6	IMG_PIPELINE	2018-08-15	100	1.19	5404558	0	0	0	47	5250	61
3300025909_24	Corn rhizosphere microbial communities from Kellogg Biological Station, Michigan, USA - KBS C1-3 metaG (SPAdes)	3300025909	MQ	Bacteria; Proteobacteria; Gammaproteobacteria; Xanthomonadales; Rhodanobacteraceae	Bacteria; Proteobacteria; Gammaproteobacteria; Xanthomonadales; Rhodanobacteraceae	MetaBAT version 0.32.4, CheckM v1.0.11, GTDB database release 86, GTDB-tk version v0.1.6	IMG_PIPELINE	2018-08-15	80.48	4.5	4002972	2	1	1	30	4064	594
3300025909_25	Corn rhizosphere microbial communities from Kellogg Biological Station, Michigan, USA - KBS C1-3 metaG (SPAdes)	3300025909	MQ	Bacteria	Bacteria; Myxococcota; Myxococcia; Myxococcales; Myxococcaceae	MetaBAT version 0.32.4, CheckM v1.0.11, GTDB database release 86, GTDB-tk version v0.1.6	IMG_PIPELINE	2018-08-15	51.23	5.26	3547831	0	0	0	23	3601	674
3300025909_27	Corn rhizosphere microbial communities from Kellogg Biological Station, Michigan, USA - KBS C1-3 metaG (SPAdes)	3300025909	MQ	Bacteria; Acidobacteria; Acidobacteriia; Acidobacteriales; Acidobacteriaceae; Edaphobacter; Edaphobacter dinghuensis	Bacteria; Acidobacteriota; Acidobacteriae; Acidobacteriales; Acidobacteriaceae; KBS-89	MetaBAT version 0.32.4, CheckM v1.0.11, GTDB database release 86, GTDB-tk version v0.1.6	IMG_PIPELINE	2018-08-15	82.76	1.83	3508378	1	1	1	37	3235	315
3300025909_29	Corn rhizosphere microbial communities from Kellogg Biological Station, Michigan, USA - KBS C1-3 metaG (SPAdes)	3300025909	MQ	Bacteria; Proteobacteria; Alphaproteobacteria	Bacteria; Proteobacteria; Alphaproteobacteria; UBA1301; UBA1301; UBA6038	MetaBAT version 0.32.4, CheckM v1.0.11, GTDB database release 86, GTDB-tk version v0.1.6	IMG_PIPELINE	2018-08-15	75.02	7.33	3401736	1	0	0	24	3651	509
3300025909_31	Corn rhizosphere microbial communities from Kellogg Biological Station, Michigan, USA - KBS C1-3 metaG (SPAdes)	3300025909	HQ	Bacteria; Proteobacteria; Alphaproteobacteria; Sphingomonadales; Sphingomonadaceae; Sphingomonas	Bacteria; Proteobacteria; Alphaproteobacteria; Sphingomonadales; Sphingomonadaceae; Sphingomonas_F	MetaBAT version 0.32.4, CheckM v1.0.11, GTDB database release 86, GTDB-tk version v0.1.6	IMG_PIPELINE	2018-08-15	99.13	0.87	3310047	1	1	2	46	3269	3
3300025909_32	Corn rhizosphere microbial communities from Kellogg Biological Station, Michigan, USA - KBS C1-3 metaG (SPAdes)	3300025909	MQ	Bacteria; Gemmatimonadetes; Gemmatimonadetes; Gemmatimonadales; Gemmatimonadaceae	Bacteria; Gemmatimonadota; Gemmatimonadetes; Gemmatimonadales; Gemmatimonadaceae; UBA4720	MetaBAT version 0.32.4, CheckM v1.0.11, GTDB database release 86, GTDB-tk version v0.1.6	IMG_PIPELINE	2018-08-15	84.62	9.99	3298182	1	0	1	38	3347	477
3300025909_33	Corn rhizosphere microbial communities from Kellogg Biological Station, Michigan, USA - KBS C1-3 metaG (SPAdes)	3300025909	MQ	Bacteria; Bacteroidetes; Chitinophagia; Chitinophagales; Chitinophagaceae	Bacteria; Bacteroidota; Bacteroidia; Chitinophagales; Chitinophagaceae; UBA8621	MetaBAT version 0.32.4, CheckM v1.0.11, GTDB database release 86, GTDB-tk version v0.1.6	IMG_PIPELINE	2018-08-15	77.47	3.04	3036477	0	1	0	32	3030	439
3300025909_36	Corn rhizosphere microbial communities from Kellogg Biological Station, Michigan, USA - KBS C1-3 metaG (SPAdes)	3300025909	MQ	Bacteria; Proteobacteria; Alphaproteobacteria; Sphingomonadales; Sphingomonadaceae; Novosphingobium	Bacteria; Proteobacteria; Alphaproteobacteria; Sphingomonadales; Sphingomonadaceae; Novosphingobium	MetaBAT version 0.32.4, CheckM v1.0.11, GTDB database release 86, GTDB-tk version v0.1.6	IMG_PIPELINE	2018-08-15	81.12	0	2414068	0	0	0	37	2347	7
3300025909_37	Corn rhizosphere microbial communities from Kellogg Biological Station, Michigan, USA - KBS C1-3 metaG (SPAdes)	3300025909	MQ	Bacteria	Bacteria; Acidobacteriota; Blastocatellia; Pyrinomonadales; Pyrinomonadaceae; OLB17	MetaBAT version 0.32.4, CheckM v1.0.11, GTDB database release 86, GTDB-tk version v0.1.6	IMG_PIPELINE	2018-08-15	68.15	1.71	2401121	0	0	0	26	2534	401
3300025909_38	Corn rhizosphere microbial communities from Kellogg Biological Station, Michigan, USA - KBS C1-3 metaG (SPAdes)	3300025909	MQ	Bacteria; Proteobacteria; Alphaproteobacteria	Bacteria; Proteobacteria; Alphaproteobacteria; UBA1301; UBA1301; UBA6038	MetaBAT version 0.32.4, CheckM v1.0.11, GTDB database release 86, GTDB-tk version v0.1.6	IMG_PIPELINE	2018-08-15	55.17	0	2255895	1	1	2	26	2387	76
3300025909_42	Corn rhizosphere microbial communities from Kellogg Biological Station, Michigan, USA - KBS C1-3 metaG (SPAdes)	3300025909	MQ	Bacteria; Proteobacteria; Alphaproteobacteria; Sphingomonadales; Sphingomonadaceae; Sphingomonas	Bacteria; Proteobacteria; Alphaproteobacteria; Sphingomonadales; Sphingomonadaceae; Sphingomonas_A	MetaBAT version 0.32.4, CheckM v1.0.11, GTDB database release 86, GTDB-tk version v0.1.6	IMG_PIPELINE	2018-08-15	83.55	0.44	2165894	1	1	1	39	2243	43
3300025909_45	Corn rhizosphere microbial communities from Kellogg Biological Station, Michigan, USA - KBS C1-3 metaG (SPAdes)	3300025909	MQ	Bacteria; Proteobacteria; Gammaproteobacteria; Xanthomonadales; Rhodanobacteraceae	Bacteria; Proteobacteria; Gammaproteobacteria; Xanthomonadales; Rhodanobacteraceae; 66-474	MetaBAT version 0.32.4, CheckM v1.0.11, GTDB database release 86, GTDB-tk version v0.1.6	IMG_PIPELINE	2018-08-15	52.51	5.36	1779697	0	0	0	25	1868	284
3300025909_47	Corn rhizosphere microbial communities from Kellogg Biological Station, Michigan, USA - KBS C1-3 metaG (SPAdes)	3300025909	MQ	Bacteria; Proteobacteria; Gammaproteobacteria; Xanthomonadales; Rhodanobacteraceae	Bacteria; Proteobacteria; Gammaproteobacteria; Xanthomonadales; Rhodanobacteraceae; 66-474	MetaBAT version 0.32.4, CheckM v1.0.11, GTDB database release 86, GTDB-tk version v0.1.6	IMG_PIPELINE	2018-08-15	53.25	0.72	1617336	1	0	0	20	1521	129
3300025909_54	Corn rhizosphere microbial communities from Kellogg Biological Station, Michigan, USA - KBS C1-3 metaG (SPAdes)	3300025909	MQ	Bacteria; Verrucomicrobia; Verrucomicrobiae; Verrucomicrobiales; Verrucomicrobiaceae; Haloferula; Haloferula sp. BvORR071	Bacteria; Verrucomicrobiota; Verrucomicrobiae; Verrucomicrobiales; Akkermansiaceae; UBA1315	MetaBAT version 0.32.4, CheckM v1.0.11, GTDB database release 86, GTDB-tk version v0.1.6	IMG_PIPELINE	2018-08-15	50.16	0	1191211	1	2	1	19	1280	157
3300025909_63	Corn rhizosphere microbial communities from Kellogg Biological Station, Michigan, USA - KBS C1-3 metaG (SPAdes)	3300025909	MQ	Bacteria	Bacteria; Patescibacteria; Saccharimonadia; Saccharimonadales; Saccharimonadaceae; Saccharimonas	MetaBAT version 0.32.4, CheckM v1.0.11, GTDB database release 86, GTDB-tk version v0.1.6	IMG_PIPELINE	2018-08-15	65.1	1.71	970593	1	1	1	42	1090	4
3300025909_74	Corn rhizosphere microbial communities from Kellogg Biological Station, Michigan, USA - KBS C1-3 metaG (SPAdes)	3300025909	MQ	Bacteria	Bacteria; Patescibacteria; Saccharimonadia; Saccharimonadales; UBA4665	MetaBAT version 0.32.4, CheckM v1.0.11, GTDB database release 86, GTDB-tk version v0.1.6	IMG_PIPELINE	2018-08-15	52.04	0.17	651941	0	0	0	18	773	82
3300025911_10	Corn rhizosphere microbial communities from Kellogg Biological Station, Michigan, USA - KBS C6-4 metaG (SPAdes)	3300025911	MQ	Bacteria; Proteobacteria; Gammaproteobacteria; Enterobacterales; Yersiniaceae; Serratia; Serratia liquefaciens	Bacteria; Proteobacteria; Gammaproteobacteria; Enterobacterales; Enterobacteriaceae; Serratia; Serratia liquefaciens	MetaBAT version 0.32.4, CheckM v1.0.11, GTDB database release 86, GTDB-tk version v0.1.6	IMG_PIPELINE	2018-08-15	99.55	0.89	5338679	7	1	0	72	5119	17
3300025911_11	Corn rhizosphere microbial communities from Kellogg Biological Station, Michigan, USA - KBS C6-4 metaG (SPAdes)	3300025911	MQ	Bacteria; Bacteroidetes; Chitinophagia; Chitinophagales; Chitinophagaceae	Bacteria; Bacteroidota; Bacteroidia; Chitinophagales; Chitinophagaceae; UBA8621	MetaBAT version 0.32.4, CheckM v1.0.11, GTDB database release 86, GTDB-tk version v0.1.6	IMG_PIPELINE	2018-08-15	72.28	2.97	5241189	0	1	0	29	5096	880
3300025911_14	Corn rhizosphere microbial communities from Kellogg Biological Station, Michigan, USA - KBS C6-4 metaG (SPAdes)	3300025911	MQ	Bacteria; Bacteroidetes; Chitinophagia; Chitinophagales; Chitinophagaceae	Bacteria; Bacteroidota; Bacteroidia; Chitinophagales; Chitinophagaceae; UBA8621	MetaBAT version 0.32.4, CheckM v1.0.11, GTDB database release 86, GTDB-tk version v0.1.6	IMG_PIPELINE	2018-08-15	76.93	1.23	3871125	1	0	0	25	3718	528
3300025911_18	Corn rhizosphere microbial communities from Kellogg Biological Station, Michigan, USA - KBS C6-4 metaG (SPAdes)	3300025911	MQ	Bacteria; Bacteroidetes; Sphingobacteriia; Sphingobacteriales; Sphingobacteriaceae; Mucilaginibacter	Bacteria; Bacteroidota; Bacteroidia; Sphingobacteriales; Sphingobacteriaceae; Mucilaginibacter	MetaBAT version 0.32.4, CheckM v1.0.11, GTDB database release 86, GTDB-tk version v0.1.6	IMG_PIPELINE	2018-08-15	53.08	8.57	2831064	0	0	0	14	2929	534
3300025911_19	Corn rhizosphere microbial communities from Kellogg Biological Station, Michigan, USA - KBS C6-4 metaG (SPAdes)	3300025911	MQ	Bacteria; Proteobacteria; Alphaproteobacteria; Sphingomonadales; Sphingomonadaceae; Sphingomonas	Bacteria; Proteobacteria; Alphaproteobacteria; Sphingomonadales; Sphingomonadaceae	MetaBAT version 0.32.4, CheckM v1.0.11, GTDB database release 86, GTDB-tk version v0.1.6	IMG_PIPELINE	2018-08-15	75.41	2.83	2685985	0	0	0	27	2944	323
3300025911_64	Corn rhizosphere microbial communities from Kellogg Biological Station, Michigan, USA - KBS C6-4 metaG (SPAdes)	3300025911	MQ	Bacteria; Actinobacteria; Actinobacteria; Micrococcales; Microbacteriaceae	Bacteria; Actinobacteriota; Actinobacteria; Actinomycetales; Microbacteriaceae; UBA1487	MetaBAT version 0.32.4, CheckM v1.0.11, GTDB database release 86, GTDB-tk version v0.1.6	IMG_PIPELINE	2018-08-15	57.07	0	1816198	0	0	0	31	1819	1
3300025913_122	Corn rhizosphere microbial communities from Kellogg Biological Station, Michigan, USA - KBS C5-4 metaG (SPAdes)	3300025913	MQ	Bacteria	Bacteria; Patescibacteria; Berkelbacteria	MetaBAT version 0.32.4, CheckM v1.0.11, GTDB database release 86, GTDB-tk version v0.1.6	IMG_PIPELINE	2018-08-15	52.67	0	588838	0	1	0	27	697	91
3300025913_194	Corn rhizosphere microbial communities from Kellogg Biological Station, Michigan, USA - KBS C5-4 metaG (SPAdes)	3300025913	MQ	Bacteria; Acidobacteria; Acidobacteriia; Acidobacteriales; Acidobacteriaceae	Bacteria; Acidobacteriota; Acidobacteriae; Acidobacteriales; Acidobacteriaceae; Granulicella_A	MetaBAT version 0.32.4, CheckM v1.0.11, GTDB database release 86, GTDB-tk version v0.1.6	IMG_PIPELINE	2018-08-15	58.41	0	2888630	0	1	0	23	2461	1
3300025913_28	Corn rhizosphere microbial communities from Kellogg Biological Station, Michigan, USA - KBS C5-4 metaG (SPAdes)	3300025913	HQ	Bacteria; Armatimonadetes; Fimbriimonadia; Fimbriimonadales; Fimbriimonadaceae; Fimbriimonas; Fimbriimonas ginsengisoli	Bacteria; Armatimonadota; Fimbriimonadia; Fimbriimonadales; Fimbriimonadaceae; Fimbriimonas	MetaBAT version 0.32.4, CheckM v1.0.11, GTDB database release 86, GTDB-tk version v0.1.6	IMG_PIPELINE	2018-08-15	93.06	1.85	6331186	1	1	1	55	5616	43
3300025913_33	Corn rhizosphere microbial communities from Kellogg Biological Station, Michigan, USA - KBS C5-4 metaG (SPAdes)	3300025913	MQ	Bacteria; Bacteroidetes; Sphingobacteriia; Sphingobacteriales; Sphingobacteriaceae; Mucilaginibacter	Bacteria; Bacteroidota; Bacteroidia; Sphingobacteriales; Sphingobacteriaceae; Mucilaginibacter	MetaBAT version 0.32.4, CheckM v1.0.11, GTDB database release 86, GTDB-tk version v0.1.6	IMG_PIPELINE	2018-08-15	97.62	1.67	5310718	2	0	0	40	4764	22
3300025913_35	Corn rhizosphere microbial communities from Kellogg Biological Station, Michigan, USA - KBS C5-4 metaG (SPAdes)	3300025913	MQ	Bacteria; Proteobacteria; Betaproteobacteria; Burkholderiales; Oxalobacteraceae; Herbaspirillum; Herbaspirillum huttiense	Bacteria; Proteobacteria; Gammaproteobacteria; Betaproteobacteriales; Burkholderiaceae; Herbaspirillum; Herbaspirillum huttiense	MetaBAT version 0.32.4, CheckM v1.0.11, GTDB database release 86, GTDB-tk version v0.1.6	IMG_PIPELINE	2018-08-15	92.9	2.21	5153359	1	0	0	33	4874	265
3300025913_36	Corn rhizosphere microbial communities from Kellogg Biological Station, Michigan, USA - KBS C5-4 metaG (SPAdes)	3300025913	MQ	Bacteria; Proteobacteria; Alphaproteobacteria; Rhizobiales	Bacteria; Proteobacteria; Alphaproteobacteria; Rhizobiales; Rhizobiaceae; Rhizobium; Rhizobium lusitanum	MetaBAT version 0.32.4, CheckM v1.0.11, GTDB database release 86, GTDB-tk version v0.1.6	IMG_PIPELINE	2018-08-15	50	1.72	4882161	0	0	0	27	4724	78
3300025913_39	Corn rhizosphere microbial communities from Kellogg Biological Station, Michigan, USA - KBS C5-4 metaG (SPAdes)	3300025913	MQ	Bacteria; Bacteroidetes	Bacteria; Bacteroidota; Bacteroidia; Chitinophagales; Chitinophagaceae; UBA8621	MetaBAT version 0.32.4, CheckM v1.0.11, GTDB database release 86, GTDB-tk version v0.1.6	IMG_PIPELINE	2018-08-15	79.18	0.49	4494207	1	1	1	34	3814	39
3300025913_40	Corn rhizosphere microbial communities from Kellogg Biological Station, Michigan, USA - KBS C5-4 metaG (SPAdes)	3300025913	MQ	Bacteria; Bacteroidetes	Bacteria; Bacteroidota; Bacteroidia; Chitinophagales; Chitinophagaceae; UBA8621	MetaBAT version 0.32.4, CheckM v1.0.11, GTDB database release 86, GTDB-tk version v0.1.6	IMG_PIPELINE	2018-08-15	52.93	2.96	4431423	1	0	0	40	3755	100
3300025913_41	Corn rhizosphere microbial communities from Kellogg Biological Station, Michigan, USA - KBS C5-4 metaG (SPAdes)	3300025913	MQ	Bacteria; Bacteroidetes; Sphingobacteriia; Sphingobacteriales; Sphingobacteriaceae; Mucilaginibacter; unclassified	Bacteria; Bacteroidota; Bacteroidia; Sphingobacteriales; Sphingobacteriaceae; Mucilaginibacter	MetaBAT version 0.32.4, CheckM v1.0.11, GTDB database release 86, GTDB-tk version v0.1.6	IMG_PIPELINE	2018-08-15	54.67	9.52	4239739	0	0	0	26	4307	803
3300025913_45	Corn rhizosphere microbial communities from Kellogg Biological Station, Michigan, USA - KBS C5-4 metaG (SPAdes)	3300025913	MQ	Bacteria; Proteobacteria; Alphaproteobacteria; Caulobacterales; Caulobacteraceae; Phenylobacterium	Bacteria; Proteobacteria; Alphaproteobacteria; Caulobacterales; Caulobacteraceae; Phenylobacterium	MetaBAT version 0.32.4, CheckM v1.0.11, GTDB database release 86, GTDB-tk version v0.1.6	IMG_PIPELINE	2018-08-15	96.21	3.92	3908991	0	1	0	38	3985	178
3300025913_46	Corn rhizosphere microbial communities from Kellogg Biological Station, Michigan, USA - KBS C5-4 metaG (SPAdes)	3300025913	MQ	Bacteria; Proteobacteria	Bacteria; Myxococcota; Myxococcia; Myxococcales; Myxococcaceae	MetaBAT version 0.32.4, CheckM v1.0.11, GTDB database release 86, GTDB-tk version v0.1.6	IMG_PIPELINE	2018-08-15	83.78	1.94	3936543	1	1	1	35	4085	582
3300025913_49	Corn rhizosphere microbial communities from Kellogg Biological Station, Michigan, USA - KBS C5-4 metaG (SPAdes)	3300025913	MQ	Bacteria; Bacteroidetes	Bacteria; Bacteroidota; Bacteroidia; Chitinophagales; Chitinophagaceae; UBA1935	MetaBAT version 0.32.4, CheckM v1.0.11, GTDB database release 86, GTDB-tk version v0.1.6	IMG_PIPELINE	2018-08-15	99.51	0.49	3689126	2	0	0	37	3380	9
3300025913_50	Corn rhizosphere microbial communities from Kellogg Biological Station, Michigan, USA - KBS C5-4 metaG (SPAdes)	3300025913	MQ	Bacteria; Proteobacteria; Gammaproteobacteria; Lysobacterales; Lysobacteraceae; Rudaea; Rudaea cellulosilytica	Bacteria; Proteobacteria; Gammaproteobacteria; Xanthomonadales; Rhodanobacteraceae; Rudaea	MetaBAT version 0.32.4, CheckM v1.0.11, GTDB database release 86, GTDB-tk version v0.1.6	IMG_PIPELINE	2018-08-15	83.33	1.38	3676856	0	1	0	43	3216	10
3300025913_51	Corn rhizosphere microbial communities from Kellogg Biological Station, Michigan, USA - KBS C5-4 metaG (SPAdes)	3300025913	MQ	Bacteria; Bacteroidetes	Bacteria; Bacteroidota; Bacteroidia; Chitinophagales; Chitinophagaceae; UBA8621	MetaBAT version 0.32.4, CheckM v1.0.11, GTDB database release 86, GTDB-tk version v0.1.6	IMG_PIPELINE	2018-08-15	78.94	0.49	3664092	0	0	0	26	3564	551
3300025913_55	Corn rhizosphere microbial communities from Kellogg Biological Station, Michigan, USA - KBS C5-4 metaG (SPAdes)	3300025913	MQ	Bacteria; Bacteroidetes; Chitinophagia; Chitinophagales; Chitinophagaceae	Bacteria; Bacteroidota; Bacteroidia; Chitinophagales; Chitinophagaceae; UBA1935	MetaBAT version 0.32.4, CheckM v1.0.11, GTDB database release 86, GTDB-tk version v0.1.6	IMG_PIPELINE	2018-08-15	88.01	2.97	3243277	1	0	0	29	3364	425
3300025913_56	Corn rhizosphere microbial communities from Kellogg Biological Station, Michigan, USA - KBS C5-4 metaG (SPAdes)	3300025913	MQ	Bacteria; Bacteroidetes	Bacteria; Bacteroidota; Bacteroidia; Chitinophagales; Chitinophagaceae; 65-1	MetaBAT version 0.32.4, CheckM v1.0.11, GTDB database release 86, GTDB-tk version v0.1.6	IMG_PIPELINE	2018-08-15	71.33	1.91	3090307	1	1	1	25	3152	474
3300025913_61	Corn rhizosphere microbial communities from Kellogg Biological Station, Michigan, USA - KBS C5-4 metaG (SPAdes)	3300025913	MQ	Bacteria; Gemmatimonadetes; Gemmatimonadetes	Bacteria; Gemmatimonadota; Gemmatimonadetes; Gemmatimonadales; Gemmatimonadaceae; UBA4720	MetaBAT version 0.32.4, CheckM v1.0.11, GTDB database release 86, GTDB-tk version v0.1.6	IMG_PIPELINE	2018-08-15	61.76	3.47	2756445	1	2	1	44	2779	382
3300025913_63	Corn rhizosphere microbial communities from Kellogg Biological Station, Michigan, USA - KBS C5-4 metaG (SPAdes)	3300025913	HQ		Bacteria; Proteobacteria; Gammaproteobacteria; UBA5158; UBA5158	MetaBAT version 0.32.4, CheckM v1.0.11, GTDB database release 86, GTDB-tk version v0.1.6	IMG_PIPELINE	2018-08-15	92.44	2.03	2471032	1	2	3	47	2474	90
3300025913_76	Corn rhizosphere microbial communities from Kellogg Biological Station, Michigan, USA - KBS C5-4 metaG (SPAdes)	3300025913	MQ	Bacteria; Chlamydiae; Chlamydiia; Parachlamydiales	Bacteria; Verrucomicrobiota; Chlamydiia; Parachlamydiales; Ga0074140	MetaBAT version 0.32.4, CheckM v1.0.11, GTDB database release 86, GTDB-tk version v0.1.6	IMG_PIPELINE	2018-08-15	88.95	0.23	1720343	0	1	0	35	1776	142
3300025913_78	Corn rhizosphere microbial communities from Kellogg Biological Station, Michigan, USA - KBS C5-4 metaG (SPAdes)	3300025913	MQ	Bacteria	Bacteria; Elusimicrobiota; Elusimicrobia; 2-01-FULL-59-12; 2-01-FULL-59-12	MetaBAT version 0.32.4, CheckM v1.0.11, GTDB database release 86, GTDB-tk version v0.1.6	IMG_PIPELINE	2018-08-15	53.57	0	1729540	1	0	1	24	1870	307
3300025913_93	Corn rhizosphere microbial communities from Kellogg Biological Station, Michigan, USA - KBS C5-4 metaG (SPAdes)	3300025913	MQ	Bacteria	Bacteria; Patescibacteria; Saccharimonadia; Saccharimonadales; UBA4665; GCA-2746885	MetaBAT version 0.32.4, CheckM v1.0.11, GTDB database release 86, GTDB-tk version v0.1.6	IMG_PIPELINE	2018-08-15	66.36	0.93	1196715	1	1	2	46	1289	1
3300025913_95	Corn rhizosphere microbial communities from Kellogg Biological Station, Michigan, USA - KBS C5-4 metaG (SPAdes)	3300025913	MQ	Bacteria	Bacteria; Patescibacteria; Saccharimonadia; Saccharimonadales	MetaBAT version 0.32.4, CheckM v1.0.11, GTDB database release 86, GTDB-tk version v0.1.6	IMG_PIPELINE	2018-08-15	61.11	1.03	1161191	1	0	1	39	1347	32
3300025913_97	Corn rhizosphere microbial communities from Kellogg Biological Station, Michigan, USA - KBS C5-4 metaG (SPAdes)	3300025913	MQ		Bacteria; Patescibacteria; Berkelbacteria	MetaBAT version 0.32.4, CheckM v1.0.11, GTDB database release 86, GTDB-tk version v0.1.6	IMG_PIPELINE	2018-08-15	74.17	0	1081810	1	1	1	44	1167	7
3300025914_14	Corn rhizosphere microbial communities from Kellogg Biological Station, Michigan, USA - KBS C2-4 metaG (SPAdes)	3300025914	HQ	Bacteria; Proteobacteria	Bacteria; Myxococcota; Polyangia; Kofleriales	MetaBAT version 0.32.4, CheckM v1.0.11, GTDB database release 86, GTDB-tk version v0.1.6	IMG_PIPELINE	2018-08-15	93.39	3.55	6550142	1	1	1	42	5676	169
3300025914_15	Corn rhizosphere microbial communities from Kellogg Biological Station, Michigan, USA - KBS C2-4 metaG (SPAdes)	3300025914	HQ	Bacteria; Bacteroidetes; Chitinophagia; Chitinophagales; Chitinophagaceae	Bacteria; Bacteroidota; Bacteroidia; Chitinophagales; Chitinophagaceae	MetaBAT version 0.32.4, CheckM v1.0.11, GTDB database release 86, GTDB-tk version v0.1.6	IMG_PIPELINE	2018-08-15	93.51	0.74	6791138	1	1	1	46	6314	585
3300025914_16	Corn rhizosphere microbial communities from Kellogg Biological Station, Michigan, USA - KBS C2-4 metaG (SPAdes)	3300025914	MQ	Bacteria; Bacteroidetes; Chitinophagia; Chitinophagales; Chitinophagaceae	Bacteria; Bacteroidota; Bacteroidia; Chitinophagales; Chitinophagaceae; UBA8621	MetaBAT version 0.32.4, CheckM v1.0.11, GTDB database release 86, GTDB-tk version v0.1.6	IMG_PIPELINE	2018-08-15	86.21	8.78	6433078	1	2	2	32	5867	694
3300025914_21	Corn rhizosphere microbial communities from Kellogg Biological Station, Michigan, USA - KBS C2-4 metaG (SPAdes)	3300025914	MQ	Bacteria; Proteobacteria; Gammaproteobacteria; Pseudomonadales; Pseudomonadaceae; Pseudomonas; Pseudomonas sp. TKP	Bacteria; Proteobacteria; Gammaproteobacteria; Pseudomonadales; Pseudomonadaceae; Pseudomonas_E; Pseudomonas_E sp27	MetaBAT version 0.32.4, CheckM v1.0.11, GTDB database release 86, GTDB-tk version v0.1.6	IMG_PIPELINE	2018-08-15	58.93	3.45	4988811	1	0	0	48	4770	151
3300025914_22	Corn rhizosphere microbial communities from Kellogg Biological Station, Michigan, USA - KBS C2-4 metaG (SPAdes)	3300025914	MQ	Bacteria; Proteobacteria; Deltaproteobacteria; Myxococcales	Bacteria; Myxococcota; Myxococcia; Myxococcales; Myxococcaceae	MetaBAT version 0.32.4, CheckM v1.0.11, GTDB database release 86, GTDB-tk version v0.1.6	IMG_PIPELINE	2018-08-15	90.7	2.9	4699651	1	1	1	31	4722	517
3300025914_23	Corn rhizosphere microbial communities from Kellogg Biological Station, Michigan, USA - KBS C2-4 metaG (SPAdes)	3300025914	HQ	Bacteria; Armatimonadetes	Bacteria; Armatimonadota; Fimbriimonadia; Fimbriimonadales; Fimbriimonadaceae; 55-13	MetaBAT version 0.32.4, CheckM v1.0.11, GTDB database release 86, GTDB-tk version v0.1.6	IMG_PIPELINE	2018-08-15	93.98	0.93	4759020	1	1	1	50	4555	7
3300025914_25	Corn rhizosphere microbial communities from Kellogg Biological Station, Michigan, USA - KBS C2-4 metaG (SPAdes)	3300025914	MQ	Bacteria; Proteobacteria; Betaproteobacteria; Burkholderiales; Oxalobacteraceae; Herbaspirillum; Herbaspirillum huttiense	Bacteria; Proteobacteria; Gammaproteobacteria; Betaproteobacteriales; Burkholderiaceae; Herbaspirillum; Herbaspirillum huttiense	MetaBAT version 0.32.4, CheckM v1.0.11, GTDB database release 86, GTDB-tk version v0.1.6	IMG_PIPELINE	2018-08-15	71.51	7.87	4697813	1	1	0	25	4789	688
3300025914_26	Corn rhizosphere microbial communities from Kellogg Biological Station, Michigan, USA - KBS C2-4 metaG (SPAdes)	3300025914	MQ	Bacteria; Proteobacteria; Gammaproteobacteria; Xanthomonadales; Rhodanobacteraceae; Dyella; Dyella japonica	Bacteria; Proteobacteria; Gammaproteobacteria; Xanthomonadales; Rhodanobacteraceae; Dyella; Dyella marensis	MetaBAT version 0.32.4, CheckM v1.0.11, GTDB database release 86, GTDB-tk version v0.1.6	IMG_PIPELINE	2018-08-15	85.61	1.03	4652449	0	0	0	29	4203	21
3300025914_28	Corn rhizosphere microbial communities from Kellogg Biological Station, Michigan, USA - KBS C2-4 metaG (SPAdes)	3300025914	MQ	Bacteria; Bacteroidetes; Sphingobacteriia; Sphingobacteriales; Sphingobacteriaceae; Pedobacter; Pedobacter sp. OK701	Bacteria; Bacteroidota; Bacteroidia; Sphingobacteriales; Sphingobacteriaceae; Pedobacter	MetaBAT version 0.32.4, CheckM v1.0.11, GTDB database release 86, GTDB-tk version v0.1.6	IMG_PIPELINE	2018-08-15	76.65	3.91	4301899	2	0	1	32	4145	632
3300025914_32	Corn rhizosphere microbial communities from Kellogg Biological Station, Michigan, USA - KBS C2-4 metaG (SPAdes)	3300025914	MQ	Bacteria; Bacteroidetes	Bacteria; Bacteroidota; Bacteroidia; Chitinophagales; Chitinophagaceae; UBA1935	MetaBAT version 0.32.4, CheckM v1.0.11, GTDB database release 86, GTDB-tk version v0.1.6	IMG_PIPELINE	2018-08-15	99.01	2.96	3798133	2	0	1	38	3657	62
3300025914_33	Corn rhizosphere microbial communities from Kellogg Biological Station, Michigan, USA - KBS C2-4 metaG (SPAdes)	3300025914	MQ	Bacteria; Bacteroidetes; Chitinophagia; Chitinophagales; Chitinophagaceae	Bacteria; Bacteroidota; Bacteroidia; Chitinophagales; Chitinophagaceae; UBA8621	MetaBAT version 0.32.4, CheckM v1.0.11, GTDB database release 86, GTDB-tk version v0.1.6	IMG_PIPELINE	2018-08-15	52.86	1.97	3731352	0	0	0	6	3653	762
3300025914_34	Corn rhizosphere microbial communities from Kellogg Biological Station, Michigan, USA - KBS C2-4 metaG (SPAdes)	3300025914	MQ	Bacteria; Proteobacteria; Alphaproteobacteria; Sphingomonadales; Sphingomonadaceae; Sphingomonas	Bacteria; Proteobacteria; Alphaproteobacteria; Sphingomonadales; Sphingomonadaceae	MetaBAT version 0.32.4, CheckM v1.0.11, GTDB database release 86, GTDB-tk version v0.1.6	IMG_PIPELINE	2018-08-15	92.09	2.17	3315156	0	1	0	35	3526	233
3300025914_36	Corn rhizosphere microbial communities from Kellogg Biological Station, Michigan, USA - KBS C2-4 metaG (SPAdes)	3300025914	MQ	Bacteria; Verrucomicrobia; Spartobacteria; Chthoniobacterales; Chthoniobacteraceae; Chthoniobacter; Chthoniobacter flavus	Bacteria; Verrucomicrobiota; Verrucomicrobiae; Chthoniobacterales; Chthoniobacteraceae; Chthoniobacter	MetaBAT version 0.32.4, CheckM v1.0.11, GTDB database release 86, GTDB-tk version v0.1.6	IMG_PIPELINE	2018-08-15	52.25	7.72	3174623	0	0	0	27	3157	536
3300025914_50	Corn rhizosphere microbial communities from Kellogg Biological Station, Michigan, USA - KBS C2-4 metaG (SPAdes)	3300025914	MQ	Bacteria	Bacteria; Patescibacteria; Saccharimonadia; Saccharimonadales; Saccharimonadaceae; UBA6022	MetaBAT version 0.32.4, CheckM v1.0.11, GTDB database release 86, GTDB-tk version v0.1.6	IMG_PIPELINE	2018-08-15	64.53	0	1065461	1	1	1	42	1236	1
3300025914_54	Corn rhizosphere microbial communities from Kellogg Biological Station, Michigan, USA - KBS C2-4 metaG (SPAdes)	3300025914	MQ	Bacteria	Bacteria; Patescibacteria; Saccharimonadia; UBA4664	MetaBAT version 0.32.4, CheckM v1.0.11, GTDB database release 86, GTDB-tk version v0.1.6	IMG_PIPELINE	2018-08-15	75.46	1.39	892144	1	1	1	49	1024	5
3300025914_60	Corn rhizosphere microbial communities from Kellogg Biological Station, Michigan, USA - KBS C2-4 metaG (SPAdes)	3300025914	MQ	Bacteria	Bacteria; Patescibacteria; Saccharimonadia; Saccharimonadales; Saccharimonadaceae; UBA1547	MetaBAT version 0.32.4, CheckM v1.0.11, GTDB database release 86, GTDB-tk version v0.1.6	IMG_PIPELINE	2018-08-15	72.79	0	798229	1	1	1	39	870	1
3300025914_7	Corn rhizosphere microbial communities from Kellogg Biological Station, Michigan, USA - KBS C2-4 metaG (SPAdes)	3300025914	HQ	Bacteria; Actinobacteria; Actinobacteria; Catenulisporales; Catenulisporaceae; Catenulispora; Catenulispora acidiphila	Bacteria; Actinobacteriota; Actinobacteria; Streptomycetales; Catenulisporaceae; Catenulispora	MetaBAT version 0.32.4, CheckM v1.0.11, GTDB database release 86, GTDB-tk version v0.1.6	IMG_PIPELINE	2018-08-15	96.14	2.06	10699426	3	1	1	50	9493	393
3300025919_13	Corn rhizosphere microbial communities from Kellogg Biological Station, Michigan, USA - KBS C3-3 metaG (SPAdes)	3300025919	MQ	Bacteria; Acidobacteria; Acidobacteriia; Acidobacteriales; Acidobacteriaceae	Bacteria; Acidobacteriota; Acidobacteriae; Acidobacteriales; Acidobacteriaceae; Terracidiphilus	MetaBAT version 0.32.4, CheckM v1.0.11, GTDB database release 86, GTDB-tk version v0.1.6	IMG_PIPELINE	2018-08-15	67.62	5.46	6289295	2	2	2	51	6223	947
3300025919_22	Corn rhizosphere microbial communities from Kellogg Biological Station, Michigan, USA - KBS C3-3 metaG (SPAdes)	3300025919	MQ	Bacteria	Bacteria; UBP10; GR-WP33-30; UBA9968	MetaBAT version 0.32.4, CheckM v1.0.11, GTDB database release 86, GTDB-tk version v0.1.6	IMG_PIPELINE	2018-08-15	92.88	6.46	4803178	0	1	0	28	5044	620
3300025919_29	Corn rhizosphere microbial communities from Kellogg Biological Station, Michigan, USA - KBS C3-3 metaG (SPAdes)	3300025919	MQ	Bacteria; Proteobacteria; Alphaproteobacteria; Caulobacterales; Caulobacteraceae; Phenylobacterium	Bacteria; Proteobacteria; Alphaproteobacteria; Caulobacterales; Caulobacteraceae; Phenylobacterium	MetaBAT version 0.32.4, CheckM v1.0.11, GTDB database release 86, GTDB-tk version v0.1.6	IMG_PIPELINE	2018-08-15	83.98	2.96	3247620	0	0	0	37	3453	289
3300025919_30	Corn rhizosphere microbial communities from Kellogg Biological Station, Michigan, USA - KBS C3-3 metaG (SPAdes)	3300025919	MQ	Bacteria; Actinobacteria	Bacteria; Actinobacteriota; Thermoleophilia; 20CM-4-69-9; 20CM-4-69-9	MetaBAT version 0.32.4, CheckM v1.0.11, GTDB database release 86, GTDB-tk version v0.1.6	IMG_PIPELINE	2018-08-15	74.43	4.31	2857102	0	0	0	46	3287	256
3300025919_33	Corn rhizosphere microbial communities from Kellogg Biological Station, Michigan, USA - KBS C3-3 metaG (SPAdes)	3300025919	MQ	Bacteria; Gemmatimonadetes; Gemmatimonadetes; Gemmatimonadales; Gemmatimonadaceae	Bacteria; Gemmatimonadota; Gemmatimonadetes; Gemmatimonadales; Gemmatimonadaceae	MetaBAT version 0.32.4, CheckM v1.0.11, GTDB database release 86, GTDB-tk version v0.1.6	IMG_PIPELINE	2018-08-15	53.12	5.49	2544509	0	1	0	17	2679	434
3300025919_34	Corn rhizosphere microbial communities from Kellogg Biological Station, Michigan, USA - KBS C3-3 metaG (SPAdes)	3300025919	MQ		Bacteria; Nitrospirota; Nitrospiria; Nitrospirales; Nitrospiraceae; Nitrospira_C	MetaBAT version 0.32.4, CheckM v1.0.11, GTDB database release 86, GTDB-tk version v0.1.6	IMG_PIPELINE	2018-08-15	55.91	2.73	2021160	0	0	0	24	2231	171
3300025919_36	Corn rhizosphere microbial communities from Kellogg Biological Station, Michigan, USA - KBS C3-3 metaG (SPAdes)	3300025919	MQ	Bacteria; Proteobacteria; Alphaproteobacteria; Sphingomonadales; Sphingomonadaceae; Sphingomonas	Bacteria; Proteobacteria; Alphaproteobacteria; Sphingomonadales; Sphingomonadaceae	MetaBAT version 0.32.4, CheckM v1.0.11, GTDB database release 86, GTDB-tk version v0.1.6	IMG_PIPELINE	2018-08-15	54.09	4.71	2019416	1	0	0	26	2203	329
3300025919_53	Corn rhizosphere microbial communities from Kellogg Biological Station, Michigan, USA - KBS C3-3 metaG (SPAdes)	3300025919	MQ	Bacteria	Bacteria; Patescibacteria; Saccharimonadia; Saccharimonadales; Saccharimonadaceae; UBA6022	MetaBAT version 0.32.4, CheckM v1.0.11, GTDB database release 86, GTDB-tk version v0.1.6	IMG_PIPELINE	2018-08-15	60.19	1.85	1067220	1	0	1	43	1257	82
3300025919_56	Corn rhizosphere microbial communities from Kellogg Biological Station, Michigan, USA - KBS C3-3 metaG (SPAdes)	3300025919	MQ	Bacteria	Bacteria; Patescibacteria; Saccharimonadia; Saccharimonadales; UBA4665	MetaBAT version 0.32.4, CheckM v1.0.11, GTDB database release 86, GTDB-tk version v0.1.6	IMG_PIPELINE	2018-08-15	62.25	3.7	854029	1	0	1	41	1016	49
3300025919_57	Corn rhizosphere microbial communities from Kellogg Biological Station, Michigan, USA - KBS C3-3 metaG (SPAdes)	3300025919	MQ	Bacteria	Bacteria; Patescibacteria; Saccharimonadia; Saccharimonadales; UBA4665	MetaBAT version 0.32.4, CheckM v1.0.11, GTDB database release 86, GTDB-tk version v0.1.6	IMG_PIPELINE	2018-08-15	57.59	0.11	847493	0	0	0	41	998	67
3300025919_61	Corn rhizosphere microbial communities from Kellogg Biological Station, Michigan, USA - KBS C3-3 metaG (SPAdes)	3300025919	MQ	Bacteria; Candidatus Saccharibacteria; unclassified; unclassified; unclassified; Candidatus Saccharimonas; Candidatus Saccharimonas aalborgensis	Bacteria; Patescibacteria; Saccharimonadia; Saccharimonadales; Saccharimonadaceae	MetaBAT version 0.32.4, CheckM v1.0.11, GTDB database release 86, GTDB-tk version v0.1.6	IMG_PIPELINE	2018-08-15	63.79	1.72	758335	1	1	1	32	876	61
3300025919_62	Corn rhizosphere microbial communities from Kellogg Biological Station, Michigan, USA - KBS C3-3 metaG (SPAdes)	3300025919	MQ	Bacteria	Bacteria; Patescibacteria; Saccharimonadia; Saccharimonadales; UBA4665	MetaBAT version 0.32.4, CheckM v1.0.11, GTDB database release 86, GTDB-tk version v0.1.6	IMG_PIPELINE	2018-08-15	57.5	3.59	757374	1	1	2	43	961	89
3300025920_10	Corn rhizosphere microbial communities from Kellogg Biological Station, Michigan, USA - KBS C4-3 metaG (SPAdes)	3300025920	MQ	Bacteria; Acidobacteria; Acidobacteriia; Acidobacteriales; Acidobacteriaceae	Bacteria; Acidobacteriota; Acidobacteriae; Acidobacteriales; Koribacteraceae	MetaBAT version 0.32.4, CheckM v1.0.11, GTDB database release 86, GTDB-tk version v0.1.6	IMG_PIPELINE	2018-08-15	98.38	3.85	5409620	1	0	1	43	5269	391
3300025920_14	Corn rhizosphere microbial communities from Kellogg Biological Station, Michigan, USA - KBS C4-3 metaG (SPAdes)	3300025920	MQ	Bacteria; Proteobacteria; Deltaproteobacteria; Myxococcales	Bacteria; Myxococcota; Myxococcia; Myxococcales; Myxococcaceae	MetaBAT version 0.32.4, CheckM v1.0.11, GTDB database release 86, GTDB-tk version v0.1.6	IMG_PIPELINE	2018-08-15	61.24	1.61	3533429	0	0	0	22	3662	606
3300025920_15	Corn rhizosphere microbial communities from Kellogg Biological Station, Michigan, USA - KBS C4-3 metaG (SPAdes)	3300025920	MQ	Bacteria; Proteobacteria; Gammaproteobacteria; Pseudomonadales; Pseudomonadaceae; Pseudomonas; Pseudomonas sp. TKP	Bacteria; Proteobacteria; Gammaproteobacteria; Pseudomonadales; Pseudomonadaceae; Pseudomonas_E; Pseudomonas_E sp27	MetaBAT version 0.32.4, CheckM v1.0.11, GTDB database release 86, GTDB-tk version v0.1.6	IMG_PIPELINE	2018-08-15	62.21	0	3494270	4	0	0	39	3317	28
3300025920_16	Corn rhizosphere microbial communities from Kellogg Biological Station, Michigan, USA - KBS C4-3 metaG (SPAdes)	3300025920	MQ	Bacteria; Actinobacteria; Actinobacteria	Bacteria; Actinobacteriota; Actinobacteria; Corynebacteriales; Geodermatophilaceae	MetaBAT version 0.32.4, CheckM v1.0.11, GTDB database release 86, GTDB-tk version v0.1.6	IMG_PIPELINE	2018-08-15	63.96	2.95	3252943	0	0	0	17	3515	598
3300025920_17	Corn rhizosphere microbial communities from Kellogg Biological Station, Michigan, USA - KBS C4-3 metaG (SPAdes)	3300025920	MQ	Bacteria; Proteobacteria	Bacteria; Proteobacteria; Gammaproteobacteria; Betaproteobacteriales; SG8-41	MetaBAT version 0.32.4, CheckM v1.0.11, GTDB database release 86, GTDB-tk version v0.1.6	IMG_PIPELINE	2018-08-15	52.97	4.06	3157959	0	0	0	23	3615	629
3300025920_18	Corn rhizosphere microbial communities from Kellogg Biological Station, Michigan, USA - KBS C4-3 metaG (SPAdes)	3300025920	MQ	Bacteria; Proteobacteria; Alphaproteobacteria; Rhizobiales	Bacteria; Proteobacteria; Alphaproteobacteria; Rhizobiales; Xanthobacteraceae; Pseudolabrys	MetaBAT version 0.32.4, CheckM v1.0.11, GTDB database release 86, GTDB-tk version v0.1.6	IMG_PIPELINE	2018-08-15	74.43	1.7	3123495	0	1	0	38	3372	174
3300025920_20	Corn rhizosphere microbial communities from Kellogg Biological Station, Michigan, USA - KBS C4-3 metaG (SPAdes)	3300025920	MQ	Bacteria; Proteobacteria; Gammaproteobacteria; Xanthomonadales; Rhodanobacteraceae	Bacteria; Proteobacteria; Gammaproteobacteria; Xanthomonadales; Rhodanobacteraceae; 66-474	MetaBAT version 0.32.4, CheckM v1.0.11, GTDB database release 86, GTDB-tk version v0.1.6	IMG_PIPELINE	2018-08-15	81.02	1.56	2540816	0	0	0	35	2526	318
3300025920_25	Corn rhizosphere microbial communities from Kellogg Biological Station, Michigan, USA - KBS C4-3 metaG (SPAdes)	3300025920	MQ	Bacteria; Actinobacteria; Thermoleophilia; Solirubrobacterales	Bacteria; Actinobacteriota; Thermoleophilia; Solirubrobacterales; 70-9; 70-9	MetaBAT version 0.32.4, CheckM v1.0.11, GTDB database release 86, GTDB-tk version v0.1.6	IMG_PIPELINE	2018-08-15	82.61	0.86	1941360	1	1	1	29	2015	23
3300025923_17	Switchgrass rhizosphere microbial communities from Kellogg Biological Station, Michigan, USA - KBS S5-3 metaG (SPAdes)	3300025923	MQ	Bacteria; Proteobacteria; Alphaproteobacteria; Sphingomonadales; Sphingomonadaceae; Novosphingobium	Bacteria; Proteobacteria; Alphaproteobacteria; Sphingomonadales; Sphingomonadaceae; Novosphingobium	MetaBAT version 0.32.4, CheckM v1.0.11, GTDB database release 86, GTDB-tk version v0.1.6	IMG_PIPELINE	2018-08-15	91.59	0.54	3280981	0	1	0	36	3132	118
3300025923_18	Switchgrass rhizosphere microbial communities from Kellogg Biological Station, Michigan, USA - KBS S5-3 metaG (SPAdes)	3300025923	MQ	Bacteria; Proteobacteria; Gammaproteobacteria	Bacteria; Proteobacteria; Gammaproteobacteria; Pseudomonadales; Spongiibacteraceae	MetaBAT version 0.32.4, CheckM v1.0.11, GTDB database release 86, GTDB-tk version v0.1.6	IMG_PIPELINE	2018-08-15	84.07	2.11	3048922	0	0	0	33	3170	368
3300025923_19	Switchgrass rhizosphere microbial communities from Kellogg Biological Station, Michigan, USA - KBS S5-3 metaG (SPAdes)	3300025923	MQ	Bacteria; Proteobacteria; Gammaproteobacteria; Pseudomonadales; Moraxellaceae; Acinetobacter; Acinetobacter calcoaceticus	Bacteria; Proteobacteria; Gammaproteobacteria; Pseudomonadales; Moraxellaceae; Acinetobacter	MetaBAT version 0.32.4, CheckM v1.0.11, GTDB database release 86, GTDB-tk version v0.1.6	IMG_PIPELINE	2018-08-15	78.18	1.82	2519031	0	0	0	47	2658	336
3300025923_24	Switchgrass rhizosphere microbial communities from Kellogg Biological Station, Michigan, USA - KBS S5-3 metaG (SPAdes)	3300025923	MQ	Bacteria; Nitrospirae; Nitrospira; Nitrospirales; Nitrospiraceae; Nitrospira; Nitrospira japonica	Bacteria; Nitrospirota; Nitrospiria; Nitrospirales; Nitrospiraceae; Nitrospira_C	MetaBAT version 0.32.4, CheckM v1.0.11, GTDB database release 86, GTDB-tk version v0.1.6	IMG_PIPELINE	2018-08-15	64.61	3.21	2138133	0	2	1	23	2390	329
3300025923_29	Switchgrass rhizosphere microbial communities from Kellogg Biological Station, Michigan, USA - KBS S5-3 metaG (SPAdes)	3300025923	MQ	Archaea; Thaumarchaeota; Nitrososphaeria; Nitrososphaerales; Nitrososphaeraceae	Archaea; Crenarchaeota; Nitrososphaeria; Nitrososphaerales; Nitrososphaeraceae; UBA10452	MetaBAT version 0.32.4, CheckM v1.0.11, GTDB database release 86, GTDB-tk version v0.1.6	IMG_PIPELINE	2018-08-15	61.7	1.46	1645813	1	1	1	15	1972	279
3300025923_7	Switchgrass rhizosphere microbial communities from Kellogg Biological Station, Michigan, USA - KBS S5-3 metaG (SPAdes)	3300025923	MQ	Bacteria; Actinobacteria; Actinobacteria; Corynebacteriales; Mycobacteriaceae; Mycobacterium	Bacteria; Actinobacteriota; Actinobacteria; Corynebacteriales; Corynebacteriaceae; Mycobacterium	MetaBAT version 0.32.4, CheckM v1.0.11, GTDB database release 86, GTDB-tk version v0.1.6	IMG_PIPELINE	2018-08-15	51.69	6.97	6278586	1	1	1	50	6920	1082
3300025924_105	Corn rhizosphere microbial communities from Kellogg Biological Station, Michigan, USA - KBS C3-4 metaG (SPAdes)	3300025924	MQ	Bacteria	Bacteria; Acidobacteriota; Thermoanaerobaculia	MetaBAT version 0.32.4, CheckM v1.0.11, GTDB database release 86, GTDB-tk version v0.1.6	IMG_PIPELINE	2018-08-15	70.09	0	4078485	1	1	1	34	3652	1
3300025924_11	Corn rhizosphere microbial communities from Kellogg Biological Station, Michigan, USA - KBS C3-4 metaG (SPAdes)	3300025924	MQ	Bacteria; Planctomycetes; Planctomycetia; Planctomycetales; Planctomycetaceae; Schlesneria; Schlesneria paludicola	Bacteria; Planctomycetota; Planctomycetes; Planctomycetales; Planctomycetaceae; Schlesneria	MetaBAT version 0.32.4, CheckM v1.0.11, GTDB database release 86, GTDB-tk version v0.1.6	IMG_PIPELINE	2018-08-15	89.9	2.31	8214214	1	1	1	66	7073	825
3300025924_14	Corn rhizosphere microbial communities from Kellogg Biological Station, Michigan, USA - KBS C3-4 metaG (SPAdes)	3300025924	MQ	Bacteria	Bacteria; Gemmatimonadota; Gemmatimonadetes	MetaBAT version 0.32.4, CheckM v1.0.11, GTDB database release 86, GTDB-tk version v0.1.6	IMG_PIPELINE	2018-08-15	81.32	3.3	6493177	1	2	1	63	5474	74
3300025924_15	Corn rhizosphere microbial communities from Kellogg Biological Station, Michigan, USA - KBS C3-4 metaG (SPAdes)	3300025924	MQ	Bacteria	Bacteria; Armatimonadota; UBA5829	MetaBAT version 0.32.4, CheckM v1.0.11, GTDB database release 86, GTDB-tk version v0.1.6	IMG_PIPELINE	2018-08-15	51	3.45	6114571	0	0	0	57	6198	1289
3300025924_16	Corn rhizosphere microbial communities from Kellogg Biological Station, Michigan, USA - KBS C3-4 metaG (SPAdes)	3300025924	MQ	Bacteria; Acidobacteria	Bacteria; Acidobacteriota; Blastocatellia; Pyrinomonadales; Pyrinomonadaceae	MetaBAT version 0.32.4, CheckM v1.0.11, GTDB database release 86, GTDB-tk version v0.1.6	IMG_PIPELINE	2018-08-15	77.52	8.88	5202974	0	0	0	64	4990	697
3300025924_18	Corn rhizosphere microbial communities from Kellogg Biological Station, Michigan, USA - KBS C3-4 metaG (SPAdes)	3300025924	MQ	Bacteria; Proteobacteria; Betaproteobacteria; Burkholderiales; Oxalobacteraceae; Herbaspirillum; Herbaspirillum huttiense	Bacteria; Proteobacteria; Gammaproteobacteria; Betaproteobacteriales; Burkholderiaceae; Herbaspirillum; Herbaspirillum huttiense	MetaBAT version 0.32.4, CheckM v1.0.11, GTDB database release 86, GTDB-tk version v0.1.6	IMG_PIPELINE	2018-08-15	83.57	1.3	4327429	2	0	0	27	4097	191
3300025924_23	Corn rhizosphere microbial communities from Kellogg Biological Station, Michigan, USA - KBS C3-4 metaG (SPAdes)	3300025924	MQ	Bacteria; Proteobacteria; Alphaproteobacteria; Sphingomonadales; Sphingomonadaceae; Sphingomonas	Bacteria; Proteobacteria; Alphaproteobacteria; UBA1301; UBA1301; UBA6038	MetaBAT version 0.32.4, CheckM v1.0.11, GTDB database release 86, GTDB-tk version v0.1.6	IMG_PIPELINE	2018-08-15	72.61	3.04	3457276	1	1	1	35	3436	65
3300025924_24	Corn rhizosphere microbial communities from Kellogg Biological Station, Michigan, USA - KBS C3-4 metaG (SPAdes)	3300025924	MQ	Bacteria; Verrucomicrobia	Bacteria; Verrucomicrobiota; Verrucomicrobiae; Pedosphaerales; Pedosphaeraceae; UBA3939	MetaBAT version 0.32.4, CheckM v1.0.11, GTDB database release 86, GTDB-tk version v0.1.6	IMG_PIPELINE	2018-08-15	67.62	1.35	3248808	1	0	0	45	3373	570
3300025924_28	Corn rhizosphere microbial communities from Kellogg Biological Station, Michigan, USA - KBS C3-4 metaG (SPAdes)	3300025924	HQ	Bacteria; Actinobacteria; Actinobacteria; Micrococcales; Microbacteriaceae	Bacteria; Actinobacteriota; Actinobacteria; Actinomycetales; Microbacteriaceae; UBA1487	MetaBAT version 0.32.4, CheckM v1.0.11, GTDB database release 86, GTDB-tk version v0.1.6	IMG_PIPELINE	2018-08-15	92.34	0.3	2606728	1	2	1	40	2623	40
3300025924_29	Corn rhizosphere microbial communities from Kellogg Biological Station, Michigan, USA - KBS C3-4 metaG (SPAdes)	3300025924	MQ	Bacteria; Proteobacteria; Alphaproteobacteria; Sphingomonadales; Sphingomonadaceae; Sphingomonas	Bacteria; Proteobacteria; Alphaproteobacteria; Sphingomonadales; Sphingomonadaceae	MetaBAT version 0.32.4, CheckM v1.0.11, GTDB database release 86, GTDB-tk version v0.1.6	IMG_PIPELINE	2018-08-15	76.13	1.21	2598150	1	0	0	28	2801	289
3300025924_32	Corn rhizosphere microbial communities from Kellogg Biological Station, Michigan, USA - KBS C3-4 metaG (SPAdes)	3300025924	HQ	Bacteria; Actinobacteria; Thermoleophilia	Bacteria; Actinobacteriota; Thermoleophilia; Solirubrobacterales; 70-9; 70-9	MetaBAT version 0.32.4, CheckM v1.0.11, GTDB database release 86, GTDB-tk version v0.1.6	IMG_PIPELINE	2018-08-15	97.29	0.86	2536881	1	1	1	47	2463	15
3300025924_36	Corn rhizosphere microbial communities from Kellogg Biological Station, Michigan, USA - KBS C3-4 metaG (SPAdes)	3300025924	MQ	Bacteria	Bacteria; Gemmatimonadota; Gemmatimonadetes; Gemmatimonadales	MetaBAT version 0.32.4, CheckM v1.0.11, GTDB database release 86, GTDB-tk version v0.1.6	IMG_PIPELINE	2018-08-15	58.9	7.08	2368915	0	0	0	29	2529	463
3300025924_67	Corn rhizosphere microbial communities from Kellogg Biological Station, Michigan, USA - KBS C3-4 metaG (SPAdes)	3300025924	MQ	Bacteria	Bacteria; Patescibacteria; Saccharimonadia; Saccharimonadales; UBA10212	MetaBAT version 0.32.4, CheckM v1.0.11, GTDB database release 86, GTDB-tk version v0.1.6	IMG_PIPELINE	2018-08-15	58.8	0.93	717407	0	1	0	42	857	57
3300025924_69	Corn rhizosphere microbial communities from Kellogg Biological Station, Michigan, USA - KBS C3-4 metaG (SPAdes)	3300025924	MQ	Bacteria	Bacteria; Patescibacteria; Paceibacteria; UBA9983; Kaiserbacteraceae; C7867-001	MetaBAT version 0.32.4, CheckM v1.0.11, GTDB database release 86, GTDB-tk version v0.1.6	IMG_PIPELINE	2018-08-15	61.34	0	662776	1	1	1	39	836	84
3300025924_70	Corn rhizosphere microbial communities from Kellogg Biological Station, Michigan, USA - KBS C3-4 metaG (SPAdes)	3300025924	MQ	Bacteria	Bacteria; Patescibacteria; Saccharimonadia; UBA4664	MetaBAT version 0.32.4, CheckM v1.0.11, GTDB database release 86, GTDB-tk version v0.1.6	IMG_PIPELINE	2018-08-15	58.42	1.85	623828	0	0	0	35	772	93
3300025924_72	Corn rhizosphere microbial communities from Kellogg Biological Station, Michigan, USA - KBS C3-4 metaG (SPAdes)	3300025924	MQ	Bacteria; Candidatus Saccharibacteria; unclassified; unclassified; unclassified	Bacteria; Patescibacteria; Saccharimonadia; Saccharimonadales; Saccharimonadaceae; UBA1547	MetaBAT version 0.32.4, CheckM v1.0.11, GTDB database release 86, GTDB-tk version v0.1.6	IMG_PIPELINE	2018-08-15	55.93	2.14	577564	1	0	1	32	701	75
3300025925_11	Switchgrass rhizosphere microbial communities from Kellogg Biological Station, Michigan, USA - KBS S6-3 metaG (SPAdes)	3300025925	HQ	Bacteria; Proteobacteria	Bacteria; Myxococcota; Myxococcia; Myxococcales; Myxococcaceae	MetaBAT version 0.32.4, CheckM v1.0.11, GTDB database release 86, GTDB-tk version v0.1.6	IMG_PIPELINE	2018-08-15	97.42	2.42	5359152	1	1	1	45	5096	230
3300025925_12	Switchgrass rhizosphere microbial communities from Kellogg Biological Station, Michigan, USA - KBS S6-3 metaG (SPAdes)	3300025925	MQ	Bacteria	Bacteria; Acidobacteriota; Blastocatellia; Pyrinomonadales; Pyrinomonadaceae	MetaBAT version 0.32.4, CheckM v1.0.11, GTDB database release 86, GTDB-tk version v0.1.6	IMG_PIPELINE	2018-08-15	55.79	0	5250563	1	1	2	52	4383	25
3300025925_14	Switchgrass rhizosphere microbial communities from Kellogg Biological Station, Michigan, USA - KBS S6-3 metaG (SPAdes)	3300025925	MQ	Bacteria; Proteobacteria; Gammaproteobacteria; Xanthomonadales; Xanthomonadaceae; Xanthomonas	Bacteria; Proteobacteria; Gammaproteobacteria; Xanthomonadales; Xanthomonadaceae; Xanthomonas_A	MetaBAT version 0.32.4, CheckM v1.0.11, GTDB database release 86, GTDB-tk version v0.1.6	IMG_PIPELINE	2018-08-15	59.48	2.59	4663109	0	0	0	37	4557	658
3300025925_15	Switchgrass rhizosphere microbial communities from Kellogg Biological Station, Michigan, USA - KBS S6-3 metaG (SPAdes)	3300025925	MQ	Bacteria; Actinobacteria; Actinobacteria	Bacteria; Actinobacteriota; Actinobacteria; Corynebacteriales; Geodermatophilaceae	MetaBAT version 0.32.4, CheckM v1.0.11, GTDB database release 86, GTDB-tk version v0.1.6	IMG_PIPELINE	2018-08-15	79.9	3.03	4536461	0	1	1	29	4723	623
3300025925_16	Switchgrass rhizosphere microbial communities from Kellogg Biological Station, Michigan, USA - KBS S6-3 metaG (SPAdes)	3300025925	MQ	Bacteria	Bacteria; Acidobacteriota; Acidobacteriae; 20CM-2-55-15; 20CM-2-55-15	MetaBAT version 0.32.4, CheckM v1.0.11, GTDB database release 86, GTDB-tk version v0.1.6	IMG_PIPELINE	2018-08-15	82.57	3.42	4514474	0	0	0	33	4567	608
3300025925_18	Switchgrass rhizosphere microbial communities from Kellogg Biological Station, Michigan, USA - KBS S6-3 metaG (SPAdes)	3300025925	MQ	Bacteria; Proteobacteria; Alphaproteobacteria; Sphingomonadales; Sphingomonadaceae; Sphingomonas	Bacteria; Proteobacteria; Alphaproteobacteria; Sphingomonadales; Sphingomonadaceae; Rhizorhabdus	MetaBAT version 0.32.4, CheckM v1.0.11, GTDB database release 86, GTDB-tk version v0.1.6	IMG_PIPELINE	2018-08-15	94.12	6.26	4260029	1	0	1	42	4225	68
3300025925_21	Switchgrass rhizosphere microbial communities from Kellogg Biological Station, Michigan, USA - KBS S6-3 metaG (SPAdes)	3300025925	MQ	Bacteria; Proteobacteria	Bacteria; Proteobacteria; Gammaproteobacteria; Pseudomonadales; Spongiibacteraceae	MetaBAT version 0.32.4, CheckM v1.0.11, GTDB database release 86, GTDB-tk version v0.1.6	IMG_PIPELINE	2018-08-15	98.71	1.56	3692267	2	0	0	39	3514	7
3300025925_22	Switchgrass rhizosphere microbial communities from Kellogg Biological Station, Michigan, USA - KBS S6-3 metaG (SPAdes)	3300025925	MQ	Bacteria	Bacteria; Methylomirabilota; Methylomirabilia; Rokubacteriales; GWA2-73-35	MetaBAT version 0.32.4, CheckM v1.0.11, GTDB database release 86, GTDB-tk version v0.1.6	IMG_PIPELINE	2018-08-15	53.03	1.65	3638586	0	1	0	27	4096	700
3300025925_23	Switchgrass rhizosphere microbial communities from Kellogg Biological Station, Michigan, USA - KBS S6-3 metaG (SPAdes)	3300025925	MQ	Bacteria; Proteobacteria; Betaproteobacteria	Bacteria; Proteobacteria; Gammaproteobacteria; Betaproteobacteriales; UKL13-2	MetaBAT version 0.32.4, CheckM v1.0.11, GTDB database release 86, GTDB-tk version v0.1.6	IMG_PIPELINE	2018-08-15	82.09	1.57	3617164	0	0	0	26	3676	493
3300025925_25	Switchgrass rhizosphere microbial communities from Kellogg Biological Station, Michigan, USA - KBS S6-3 metaG (SPAdes)	3300025925	MQ	Bacteria; Proteobacteria	Bacteria; Proteobacteria; Gammaproteobacteria; Betaproteobacteriales; SG8-41	MetaBAT version 0.32.4, CheckM v1.0.11, GTDB database release 86, GTDB-tk version v0.1.6	IMG_PIPELINE	2018-08-15	58.05	6.46	3396271	0	1	0	20	3737	522
3300025925_26	Switchgrass rhizosphere microbial communities from Kellogg Biological Station, Michigan, USA - KBS S6-3 metaG (SPAdes)	3300025925	MQ	Bacteria	Bacteria; Acidobacteriota; Blastocatellia; Pyrinomonadales; Pyrinomonadaceae; UBA11741	MetaBAT version 0.32.4, CheckM v1.0.11, GTDB database release 86, GTDB-tk version v0.1.6	IMG_PIPELINE	2018-08-15	51.28	5.13	3386957	0	0	0	23	3080	482
3300025925_27	Switchgrass rhizosphere microbial communities from Kellogg Biological Station, Michigan, USA - KBS S6-3 metaG (SPAdes)	3300025925	MQ	Bacteria; Bacteroidetes; Chitinophagia; Chitinophagales; Chitinophagaceae; Flavisolibacter	Bacteria; Bacteroidota; Bacteroidia; Chitinophagales; Chitinophagaceae; Flavisolibacter_A	MetaBAT version 0.32.4, CheckM v1.0.11, GTDB database release 86, GTDB-tk version v0.1.6	IMG_PIPELINE	2018-08-15	75.91	1.42	3043286	0	0	0	24	3193	405
3300025925_29	Switchgrass rhizosphere microbial communities from Kellogg Biological Station, Michigan, USA - KBS S6-3 metaG (SPAdes)	3300025925	MQ	Bacteria	Bacteria; Actinobacteriota; UBA4738; UBA4738; 9FT-COMBO-70-19	MetaBAT version 0.32.4, CheckM v1.0.11, GTDB database release 86, GTDB-tk version v0.1.6	IMG_PIPELINE	2018-08-15	85.9	3.46	2425718	0	0	0	34	2793	306
3300025925_33	Switchgrass rhizosphere microbial communities from Kellogg Biological Station, Michigan, USA - KBS S6-3 metaG (SPAdes)	3300025925	MQ	Bacteria; Proteobacteria; Alphaproteobacteria; Caulobacterales; Caulobacteraceae; Phenylobacterium	Bacteria; Proteobacteria; Alphaproteobacteria; Caulobacterales; Caulobacteraceae; Phenylobacterium	MetaBAT version 0.32.4, CheckM v1.0.11, GTDB database release 86, GTDB-tk version v0.1.6	IMG_PIPELINE	2018-08-15	67.65	7.48	1939782	1	0	1	18	2055	60
3300025925_39	Switchgrass rhizosphere microbial communities from Kellogg Biological Station, Michigan, USA - KBS S6-3 metaG (SPAdes)	3300025925	MQ	Bacteria	Bacteria; Acidobacteriota; Blastocatellia; Pyrinomonadales; Pyrinomonadaceae; OLB17	MetaBAT version 0.32.4, CheckM v1.0.11, GTDB database release 86, GTDB-tk version v0.1.6	IMG_PIPELINE	2018-08-15	51.01	1.71	1454256	0	0	0	11	1528	294
3300025925_41	Switchgrass rhizosphere microbial communities from Kellogg Biological Station, Michigan, USA - KBS S6-3 metaG (SPAdes)	3300025925	MQ	Archaea; Thaumarchaeota; Nitrososphaeria; Nitrososphaerales; Nitrososphaeraceae	Archaea; Crenarchaeota; Nitrososphaeria; Nitrososphaerales; Nitrososphaeraceae	MetaBAT version 0.32.4, CheckM v1.0.11, GTDB database release 86, GTDB-tk version v0.1.6	IMG_PIPELINE	2018-08-15	66.02	5.83	1168863	0	0	0	20	1412	213
3300025925_8	Switchgrass rhizosphere microbial communities from Kellogg Biological Station, Michigan, USA - KBS S6-3 metaG (SPAdes)	3300025925	MQ	Bacteria; Acidobacteria	Bacteria; Acidobacteriota; Acidobacteriae; Acidobacteriales; Koribacteraceae	MetaBAT version 0.32.4, CheckM v1.0.11, GTDB database release 86, GTDB-tk version v0.1.6	IMG_PIPELINE	2018-08-15	98.24	5.98	6369413	0	0	0	46	5779	97
3300025926_11	Miscanthus rhizosphere microbial communities from Kellogg Biological Station, Michigan, USA - KBS M4-3 metaG (SPAdes)	3300025926	MQ	Bacteria; Proteobacteria; Betaproteobacteria	Bacteria; Proteobacteria; Gammaproteobacteria; Betaproteobacteriales; SG8-41	MetaBAT version 0.32.4, CheckM v1.0.11, GTDB database release 86, GTDB-tk version v0.1.6	IMG_PIPELINE	2018-08-15	61.12	7.07	4207214	0	1	0	27	4725	708
3300025926_15	Miscanthus rhizosphere microbial communities from Kellogg Biological Station, Michigan, USA - KBS M4-3 metaG (SPAdes)	3300025926	HQ	Bacteria; Actinobacteria; Thermoleophilia	Bacteria; Actinobacteriota; Thermoleophilia; Solirubrobacterales; 70-9; 70-9	MetaBAT version 0.32.4, CheckM v1.0.11, GTDB database release 86, GTDB-tk version v0.1.6	IMG_PIPELINE	2018-08-15	96.12	4.31	2542555	1	1	2	46	2611	41
3300025926_16	Miscanthus rhizosphere microbial communities from Kellogg Biological Station, Michigan, USA - KBS M4-3 metaG (SPAdes)	3300025926	MQ	Bacteria; Nitrospirae; Nitrospira; Nitrospirales; Nitrospiraceae; Nitrospira; Nitrospira japonica	Bacteria; Nitrospirota; Nitrospiria; Nitrospirales; Nitrospiraceae; Nitrospira_C	MetaBAT version 0.32.4, CheckM v1.0.11, GTDB database release 86, GTDB-tk version v0.1.6	IMG_PIPELINE	2018-08-15	59.17	1.84	1844570	2	2	2	20	2095	330
3300025926_20	Miscanthus rhizosphere microbial communities from Kellogg Biological Station, Michigan, USA - KBS M4-3 metaG (SPAdes)	3300025926	MQ	Archaea; Thaumarchaeota; Nitrososphaeria; Nitrososphaerales; Nitrososphaeraceae	Archaea; Crenarchaeota; Nitrososphaeria; Nitrososphaerales; Nitrososphaeraceae	MetaBAT version 0.32.4, CheckM v1.0.11, GTDB database release 86, GTDB-tk version v0.1.6	IMG_PIPELINE	2018-08-15	60.64	5.5	1695584	1	0	1	17	2079	291
3300025926_9	Miscanthus rhizosphere microbial communities from Kellogg Biological Station, Michigan, USA - KBS M4-3 metaG (SPAdes)	3300025926	HQ	Bacteria; Proteobacteria; Deltaproteobacteria; Myxococcales	Bacteria; Myxococcota; Myxococcia; Myxococcales; Myxococcaceae	MetaBAT version 0.32.4, CheckM v1.0.11, GTDB database release 86, GTDB-tk version v0.1.6	IMG_PIPELINE	2018-08-15	96.77	2.6	5206926	1	1	1	43	4984	269
3300025927_12	Miscanthus rhizosphere microbial communities from Kellogg Biological Station, Michigan, USA - KBS M5-4 metaG (SPAdes)	3300025927	MQ	Bacteria; Acidobacteria	Bacteria; Acidobacteriota; Acidobacteriae; Acidobacteriales	MetaBAT version 0.32.4, CheckM v1.0.11, GTDB database release 86, GTDB-tk version v0.1.6	IMG_PIPELINE	2018-08-15	82.99	8.46	5906080	0	1	0	41	5905	825
3300025927_13	Miscanthus rhizosphere microbial communities from Kellogg Biological Station, Michigan, USA - KBS M5-4 metaG (SPAdes)	3300025927	HQ	Bacteria	Bacteria; Acidobacteriota; Thermoanaerobaculia	MetaBAT version 0.32.4, CheckM v1.0.11, GTDB database release 86, GTDB-tk version v0.1.6	IMG_PIPELINE	2018-08-15	100	2.56	5201214	1	1	1	49	4717	13
3300025927_17	Miscanthus rhizosphere microbial communities from Kellogg Biological Station, Michigan, USA - KBS M5-4 metaG (SPAdes)	3300025927	MQ	Bacteria	Bacteria; Acidobacteriota; Thermoanaerobaculia	MetaBAT version 0.32.4, CheckM v1.0.11, GTDB database release 86, GTDB-tk version v0.1.6	IMG_PIPELINE	2018-08-15	73.33	4.32	4345845	1	0	1	38	4290	378
3300025927_20	Miscanthus rhizosphere microbial communities from Kellogg Biological Station, Michigan, USA - KBS M5-4 metaG (SPAdes)	3300025927	MQ	Bacteria; Actinobacteria; Actinobacteria	Bacteria; Actinobacteriota; Acidimicrobiia; Acidimicrobiales	MetaBAT version 0.32.4, CheckM v1.0.11, GTDB database release 86, GTDB-tk version v0.1.6	IMG_PIPELINE	2018-08-15	93.49	2.14	2787018	0	1	0	33	3013	297
3300025927_21	Miscanthus rhizosphere microbial communities from Kellogg Biological Station, Michigan, USA - KBS M5-4 metaG (SPAdes)	3300025927	HQ	Bacteria; Actinobacteria; Thermoleophilia	Bacteria; Actinobacteriota; Thermoleophilia; Solirubrobacterales; 70-9; 70-9	MetaBAT version 0.32.4, CheckM v1.0.11, GTDB database release 86, GTDB-tk version v0.1.6	IMG_PIPELINE	2018-08-15	96.72	1.72	2684979	1	1	1	45	2758	13
3300025927_22	Miscanthus rhizosphere microbial communities from Kellogg Biological Station, Michigan, USA - KBS M5-4 metaG (SPAdes)	3300025927	MQ	Bacteria; Proteobacteria	Bacteria; Myxococcota; Myxococcia; Myxococcales; Myxococcaceae	MetaBAT version 0.32.4, CheckM v1.0.11, GTDB database release 86, GTDB-tk version v0.1.6	IMG_PIPELINE	2018-08-15	51.38	1.04	2519523	0	0	0	22	2595	336
3300025927_27	Miscanthus rhizosphere microbial communities from Kellogg Biological Station, Michigan, USA - KBS M5-4 metaG (SPAdes)	3300025927	MQ	Bacteria; Proteobacteria; Alphaproteobacteria; Rhizobiales	Bacteria; Proteobacteria; Alphaproteobacteria; Rhizobiales; Methyloligellaceae; Methyloceanibacter	MetaBAT version 0.32.4, CheckM v1.0.11, GTDB database release 86, GTDB-tk version v0.1.6	IMG_PIPELINE	2018-08-15	56.66	7.91	1860290	0	0	0	19	2173	354
3300025927_39	Miscanthus rhizosphere microbial communities from Kellogg Biological Station, Michigan, USA - KBS M5-4 metaG (SPAdes)	3300025927	MQ	Bacteria	Bacteria; Patescibacteria; Saccharimonadia; Saccharimonadales; UBA4665	MetaBAT version 0.32.4, CheckM v1.0.11, GTDB database release 86, GTDB-tk version v0.1.6	IMG_PIPELINE	2018-08-15	55.17	0	841177	1	1	1	39	829	1
3300025927_71	Miscanthus rhizosphere microbial communities from Kellogg Biological Station, Michigan, USA - KBS M5-4 metaG (SPAdes)	3300025927	MQ	Bacteria	Bacteria; Patescibacteria; Saccharimonadia; Saccharimonadales; UBA4665	MetaBAT version 0.32.4, CheckM v1.0.11, GTDB database release 86, GTDB-tk version v0.1.6	IMG_PIPELINE	2018-08-15	68.81	3.96	1130810	1	1	1	47	1208	1
3300025931_15	Switchgrass rhizosphere microbial communities from Kellogg Biological Station, Michigan, USA - KBS S7-3 metaG (SPAdes)	3300025931	MQ	Bacteria; Acidobacteria	Bacteria; Acidobacteriota; Blastocatellia; Pyrinomonadales; Pyrinomonadaceae; UBA11740	MetaBAT version 0.32.4, CheckM v1.0.11, GTDB database release 86, GTDB-tk version v0.1.6	IMG_PIPELINE	2018-08-15	92.31	4.87	4759321	1	1	0	51	4442	351
3300025931_16	Switchgrass rhizosphere microbial communities from Kellogg Biological Station, Michigan, USA - KBS S7-3 metaG (SPAdes)	3300025931	MQ	Bacteria; Proteobacteria; Deltaproteobacteria; Myxococcales	Bacteria; Myxococcota; Myxococcia; Myxococcales; Myxococcaceae	MetaBAT version 0.32.4, CheckM v1.0.11, GTDB database release 86, GTDB-tk version v0.1.6	IMG_PIPELINE	2018-08-15	88.09	1.94	4720730	1	1	1	36	4699	446
3300025931_18	Switchgrass rhizosphere microbial communities from Kellogg Biological Station, Michigan, USA - KBS S7-3 metaG (SPAdes)	3300025931	MQ	Bacteria	Bacteria; Acidobacteriota; Mor1; Mor1	MetaBAT version 0.32.4, CheckM v1.0.11, GTDB database release 86, GTDB-tk version v0.1.6	IMG_PIPELINE	2018-08-15	81.79	9.07	4423961	1	0	0	32	3960	483
3300025931_20	Switchgrass rhizosphere microbial communities from Kellogg Biological Station, Michigan, USA - KBS S7-3 metaG (SPAdes)	3300025931	HQ	Bacteria; Proteobacteria; Gammaproteobacteria	Bacteria; Proteobacteria; Gammaproteobacteria; Pseudomonadales; Spongiibacteraceae	MetaBAT version 0.32.4, CheckM v1.0.11, GTDB database release 86, GTDB-tk version v0.1.6	IMG_PIPELINE	2018-08-15	96.98	0.91	3587777	1	2	2	37	3483	72
3300025931_21	Switchgrass rhizosphere microbial communities from Kellogg Biological Station, Michigan, USA - KBS S7-3 metaG (SPAdes)	3300025931	MQ	Bacteria; Proteobacteria; Alphaproteobacteria; Sphingomonadales; Sphingomonadaceae; Novosphingobium	Bacteria; Proteobacteria; Alphaproteobacteria; Sphingomonadales; Sphingomonadaceae; Novosphingobium	MetaBAT version 0.32.4, CheckM v1.0.11, GTDB database release 86, GTDB-tk version v0.1.6	IMG_PIPELINE	2018-08-15	80.67	4.67	3210664	0	1	0	36	3452	513
3300025931_22	Switchgrass rhizosphere microbial communities from Kellogg Biological Station, Michigan, USA - KBS S7-3 metaG (SPAdes)	3300025931	MQ	Bacteria; Proteobacteria; Alphaproteobacteria; Rhizobiales	Bacteria; Proteobacteria; Alphaproteobacteria; Rhizobiales; Xanthobacteraceae; Pseudolabrys	MetaBAT version 0.32.4, CheckM v1.0.11, GTDB database release 86, GTDB-tk version v0.1.6	IMG_PIPELINE	2018-08-15	50.37	5.74	3178995	1	1	1	30	3607	495
3300025931_23	Switchgrass rhizosphere microbial communities from Kellogg Biological Station, Michigan, USA - KBS S7-3 metaG (SPAdes)	3300025931	MQ	Bacteria; Proteobacteria; Alphaproteobacteria; Sphingomonadales; Sphingomonadaceae; Sphingomonas	Bacteria; Proteobacteria; Alphaproteobacteria; Sphingomonadales; Sphingomonadaceae	MetaBAT version 0.32.4, CheckM v1.0.11, GTDB database release 86, GTDB-tk version v0.1.6	IMG_PIPELINE	2018-08-15	81.41	1.75	2832281	0	0	0	31	3096	295
3300025931_24	Switchgrass rhizosphere microbial communities from Kellogg Biological Station, Michigan, USA - KBS S7-3 metaG (SPAdes)	3300025931	MQ	Bacteria; Bacteroidetes; Chitinophagia; Chitinophagales; Chitinophagaceae	Bacteria; Bacteroidota; Bacteroidia; Chitinophagales; Chitinophagaceae	MetaBAT version 0.32.4, CheckM v1.0.11, GTDB database release 86, GTDB-tk version v0.1.6	IMG_PIPELINE	2018-08-15	63.61	0.49	2500871	0	0	0	21	2588	509
3300025931_25	Switchgrass rhizosphere microbial communities from Kellogg Biological Station, Michigan, USA - KBS S7-3 metaG (SPAdes)	3300025931	MQ	Bacteria; Acidobacteria; Acidobacteriia; Acidobacteriales; Acidobacteriaceae	Bacteria; Acidobacteriota; Acidobacteriae; Acidobacteriales; Koribacteraceae	MetaBAT version 0.32.4, CheckM v1.0.11, GTDB database release 86, GTDB-tk version v0.1.6	IMG_PIPELINE	2018-08-15	50.48	0.07	2364012	0	0	0	12	2379	461
3300025931_26	Switchgrass rhizosphere microbial communities from Kellogg Biological Station, Michigan, USA - KBS S7-3 metaG (SPAdes)	3300025931	MQ	Bacteria; Acidobacteria; Acidobacteriia; Acidobacteriales; Acidobacteriaceae	Bacteria; Acidobacteriota; Acidobacteriae; Acidobacteriales; Acidobacteriaceae; Edaphobacter	MetaBAT version 0.32.4, CheckM v1.0.11, GTDB database release 86, GTDB-tk version v0.1.6	IMG_PIPELINE	2018-08-15	50.58	2.59	2207291	0	0	0	23	2222	351
3300025931_27	Switchgrass rhizosphere microbial communities from Kellogg Biological Station, Michigan, USA - KBS S7-3 metaG (SPAdes)	3300025931	MQ	Bacteria; Proteobacteria; Gammaproteobacteria; Xanthomonadales; Xanthomonadaceae	Bacteria; Proteobacteria; Gammaproteobacteria; Xanthomonadales; Xanthomonadaceae; Lysobacter_A	MetaBAT version 0.32.4, CheckM v1.0.11, GTDB database release 86, GTDB-tk version v0.1.6	IMG_PIPELINE	2018-08-15	54.82	8.01	1908791	0	1	0	22	2077	367
3300025931_56	Switchgrass rhizosphere microbial communities from Kellogg Biological Station, Michigan, USA - KBS S7-3 metaG (SPAdes)	3300025931	MQ	Bacteria	Bacteria; Patescibacteria; Paceibacteria; UBA9983; Nomurabacteraceae; UBA9973	MetaBAT version 0.32.4, CheckM v1.0.11, GTDB database release 86, GTDB-tk version v0.1.6	IMG_PIPELINE	2018-08-15	54.65	0.16	378417	1	1	0	27	478	64
3300025931_76	Switchgrass rhizosphere microbial communities from Kellogg Biological Station, Michigan, USA - KBS S7-3 metaG (SPAdes)	3300025931	MQ	Bacteria	Bacteria; Patescibacteria; Saccharimonadia; Saccharimonadales; UBA4665	MetaBAT version 0.32.4, CheckM v1.0.11, GTDB database release 86, GTDB-tk version v0.1.6	IMG_PIPELINE	2018-08-15	65.74	0	1243214	1	1	1	42	1349	1
3300025932_21	Corn rhizosphere microbial communities from Kellogg Biological Station, Michigan, USA - KBS C2-3 metaG (SPAdes)	3300025932	MQ	Bacteria; Proteobacteria; Betaproteobacteria; Burkholderiales; Oxalobacteraceae; Noviherbaspirillum	Bacteria; Proteobacteria; Gammaproteobacteria; Betaproteobacteriales; Burkholderiaceae; Noviherbaspirillum	MetaBAT version 0.32.4, CheckM v1.0.11, GTDB database release 86, GTDB-tk version v0.1.6	IMG_PIPELINE	2018-08-15	70.88	1.09	3031846	0	0	0	30	3303	497
3300025932_27	Corn rhizosphere microbial communities from Kellogg Biological Station, Michigan, USA - KBS C2-3 metaG (SPAdes)	3300025932	MQ	Bacteria	Bacteria; Verrucomicrobiota; Verrucomicrobiae; Chthoniobacterales; UBA10450; UBA10450	MetaBAT version 0.32.4, CheckM v1.0.11, GTDB database release 86, GTDB-tk version v0.1.6	IMG_PIPELINE	2018-08-15	61.82	8.89	2119823	1	0	1	15	2323	409
3300025932_29	Corn rhizosphere microbial communities from Kellogg Biological Station, Michigan, USA - KBS C2-3 metaG (SPAdes)	3300025932	MQ	Bacteria; Acidobacteria; Acidobacteriia; Acidobacteriales; Acidobacteriaceae	Bacteria; Acidobacteriota; Acidobacteriae; Acidobacteriales; Acidobacteriaceae; KBS-89	MetaBAT version 0.32.4, CheckM v1.0.11, GTDB database release 86, GTDB-tk version v0.1.6	IMG_PIPELINE	2018-08-15	53.24	5.59	1792935	0	0	0	18	1737	260
3300025932_38	Corn rhizosphere microbial communities from Kellogg Biological Station, Michigan, USA - KBS C2-3 metaG (SPAdes)	3300025932	MQ		Bacteria; Nitrospirota; Nitrospiria; Nitrospirales; Nitrospiraceae; Nitrospira_C	MetaBAT version 0.32.4, CheckM v1.0.11, GTDB database release 86, GTDB-tk version v0.1.6	IMG_PIPELINE	2018-08-15	53.54	0.91	1023579	0	0	0	6	1143	198
3300025932_42	Corn rhizosphere microbial communities from Kellogg Biological Station, Michigan, USA - KBS C2-3 metaG (SPAdes)	3300025932	MQ	Bacteria	Bacteria; Patescibacteria; Saccharimonadia; Saccharimonadales; UBA4665	MetaBAT version 0.32.4, CheckM v1.0.11, GTDB database release 86, GTDB-tk version v0.1.6	IMG_PIPELINE	2018-08-15	64.08	1.09	822666	0	0	0	38	974	81
3300025932_54	Corn rhizosphere microbial communities from Kellogg Biological Station, Michigan, USA - KBS C2-3 metaG (SPAdes)	3300025932	MQ	Bacteria; Candidatus Saccharibacteria; unclassified; unclassified; unclassified; Candidatus Saccharimonas; Candidatus Saccharimonas aalborgensis	Bacteria; Patescibacteria; Saccharimonadia; Saccharimonadales; Saccharimonadaceae; Saccharimonas	MetaBAT version 0.32.4, CheckM v1.0.11, GTDB database release 86, GTDB-tk version v0.1.6	IMG_PIPELINE	2018-08-15	62.73	0.61	555684	0	0	0	20	692	99
3300025932_7	Corn rhizosphere microbial communities from Kellogg Biological Station, Michigan, USA - KBS C2-3 metaG (SPAdes)	3300025932	MQ	Bacteria; Proteobacteria; Betaproteobacteria; Burkholderiales; Burkholderiaceae; Burkholderia; Burkholderia ambifaria	Bacteria; Proteobacteria; Gammaproteobacteria; Betaproteobacteriales; Burkholderiaceae; Burkholderia; Burkholderia ambifaria	MetaBAT version 0.32.4, CheckM v1.0.11, GTDB database release 86, GTDB-tk version v0.1.6	IMG_PIPELINE	2018-08-15	99.6	0.08	7253285	3	1	0	55	6741	52
3300025933_18	Corn rhizosphere microbial communities from Kellogg Biological Station, Michigan, USA - KBS C5-3 metaG (SPAdes)	3300025933	HQ	Bacteria; Proteobacteria	Bacteria; Myxococcota; Myxococcia; Myxococcales; Myxococcaceae	MetaBAT version 0.32.4, CheckM v1.0.11, GTDB database release 86, GTDB-tk version v0.1.6	IMG_PIPELINE	2018-08-15	97.42	1.94	5275613	1	2	1	45	4939	129
3300025933_19	Corn rhizosphere microbial communities from Kellogg Biological Station, Michigan, USA - KBS C5-3 metaG (SPAdes)	3300025933	MQ	Bacteria; Acidobacteria; Acidobacteriia; Acidobacteriales; Acidobacteriaceae	Bacteria; Acidobacteriota; Acidobacteriae; Acidobacteriales; Koribacteraceae	MetaBAT version 0.32.4, CheckM v1.0.11, GTDB database release 86, GTDB-tk version v0.1.6	IMG_PIPELINE	2018-08-15	94.82	1.28	4918279	1	0	1	33	4604	301
3300025933_20	Corn rhizosphere microbial communities from Kellogg Biological Station, Michigan, USA - KBS C5-3 metaG (SPAdes)	3300025933	MQ	Bacteria; Bacteroidetes; Sphingobacteriia; Sphingobacteriales; Sphingobacteriaceae; Mucilaginibacter	Bacteria; Bacteroidota; Bacteroidia; Sphingobacteriales; Sphingobacteriaceae; Mucilaginibacter	MetaBAT version 0.32.4, CheckM v1.0.11, GTDB database release 86, GTDB-tk version v0.1.6	IMG_PIPELINE	2018-08-15	97.37	2.38	4914879	0	0	0	38	4574	113
3300025933_22	Corn rhizosphere microbial communities from Kellogg Biological Station, Michigan, USA - KBS C5-3 metaG (SPAdes)	3300025933	MQ	Bacteria; Actinobacteria; Actinobacteria	Bacteria; Actinobacteriota	MetaBAT version 0.32.4, CheckM v1.0.11, GTDB database release 86, GTDB-tk version v0.1.6	IMG_PIPELINE	2018-08-15	87.56	1.03	4197850	0	1	0	24	4497	654
3300025933_24	Corn rhizosphere microbial communities from Kellogg Biological Station, Michigan, USA - KBS C5-3 metaG (SPAdes)	3300025933	MQ	Bacteria	Bacteria; Gemmatimonadota; Gemmatimonadetes; Gemmatimonadales; GWC2-71-9	MetaBAT version 0.32.4, CheckM v1.0.11, GTDB database release 86, GTDB-tk version v0.1.6	IMG_PIPELINE	2018-08-15	98.9	3.3	4131015	0	1	0	48	3892	99
3300025933_25	Corn rhizosphere microbial communities from Kellogg Biological Station, Michigan, USA - KBS C5-3 metaG (SPAdes)	3300025933	MQ	Bacteria; Bacteroidetes; Chitinophagia; Chitinophagales; Chitinophagaceae	Bacteria; Bacteroidota; Bacteroidia; Chitinophagales; Chitinophagaceae	MetaBAT version 0.32.4, CheckM v1.0.11, GTDB database release 86, GTDB-tk version v0.1.6	IMG_PIPELINE	2018-08-15	85.45	0.79	4068043	0	0	0	30	3953	495
3300025933_26	Corn rhizosphere microbial communities from Kellogg Biological Station, Michigan, USA - KBS C5-3 metaG (SPAdes)	3300025933	MQ	Bacteria; Proteobacteria; Alphaproteobacteria; Rhizobiales	Bacteria; Proteobacteria; Alphaproteobacteria; Rhizobiales; Xanthobacteraceae; Pseudolabrys	MetaBAT version 0.32.4, CheckM v1.0.11, GTDB database release 86, GTDB-tk version v0.1.6	IMG_PIPELINE	2018-08-15	85.71	2.56	3654114	0	0	0	41	3887	300
3300025933_27	Corn rhizosphere microbial communities from Kellogg Biological Station, Michigan, USA - KBS C5-3 metaG (SPAdes)	3300025933	MQ	Bacteria; Nitrospirae; Nitrospira; Nitrospirales; Nitrospiraceae; Nitrospira	Bacteria; Nitrospirota; Nitrospiria; Nitrospirales; Nitrospiraceae; Nitrospira_C	MetaBAT version 0.32.4, CheckM v1.0.11, GTDB database release 86, GTDB-tk version v0.1.6	IMG_PIPELINE	2018-08-15	93.18	2.27	3227464	0	1	0	38	3443	142
3300025933_28	Corn rhizosphere microbial communities from Kellogg Biological Station, Michigan, USA - KBS C5-3 metaG (SPAdes)	3300025933	MQ	Bacteria; Proteobacteria; Alphaproteobacteria; Rhizobiales	Bacteria; Proteobacteria; Alphaproteobacteria; Rhizobiales; Methyloligellaceae; Methyloceanibacter	MetaBAT version 0.32.4, CheckM v1.0.11, GTDB database release 86, GTDB-tk version v0.1.6	IMG_PIPELINE	2018-08-15	85.28	5.22	3118194	1	1	1	43	3387	217
3300025933_29	Corn rhizosphere microbial communities from Kellogg Biological Station, Michigan, USA - KBS C5-3 metaG (SPAdes)	3300025933	MQ	Bacteria	Bacteria; Acidobacteriota; Blastocatellia; Pyrinomonadales; Pyrinomonadaceae	MetaBAT version 0.32.4, CheckM v1.0.11, GTDB database release 86, GTDB-tk version v0.1.6	IMG_PIPELINE	2018-08-15	69.15	6.04	3078786	0	0	0	27	3329	608
3300025933_33	Corn rhizosphere microbial communities from Kellogg Biological Station, Michigan, USA - KBS C5-3 metaG (SPAdes)	3300025933	MQ	Bacteria; Bacteroidetes; Chitinophagia; Chitinophagales; Chitinophagaceae	Bacteria; Bacteroidota; Bacteroidia; Chitinophagales; Chitinophagaceae; UBA8621	MetaBAT version 0.32.4, CheckM v1.0.11, GTDB database release 86, GTDB-tk version v0.1.6	IMG_PIPELINE	2018-08-15	69.53	1.72	2304241	1	1	1	15	2287	313
3300025933_42	Corn rhizosphere microbial communities from Kellogg Biological Station, Michigan, USA - KBS C5-3 metaG (SPAdes)	3300025933	MQ	Bacteria; Nitrospirae; Nitrospira; Nitrospirales; Nitrospiraceae; Nitrospira	Bacteria; Nitrospirota; Nitrospiria; Nitrospirales	MetaBAT version 0.32.4, CheckM v1.0.11, GTDB database release 86, GTDB-tk version v0.1.6	IMG_PIPELINE	2018-08-15	51.99	1.82	1353945	0	0	0	11	1540	180
3300025933_50	Corn rhizosphere microbial communities from Kellogg Biological Station, Michigan, USA - KBS C5-3 metaG (SPAdes)	3300025933	MQ	Bacteria; Candidatus Saccharibacteria; unclassified; unclassified; unclassified	Bacteria; Patescibacteria; Saccharimonadia; Saccharimonadales; Saccharimonadaceae	MetaBAT version 0.32.4, CheckM v1.0.11, GTDB database release 86, GTDB-tk version v0.1.6	IMG_PIPELINE	2018-08-15	74.14	0	936013	1	1	1	41	1044	16
3300025934_10	Miscanthus rhizosphere microbial communities from Kellogg Biological Station, Michigan, USA - KBS M2-4 metaG (SPAdes)	3300025934	MQ	Bacteria	Bacteria; Acidobacteriota; Blastocatellia; Pyrinomonadales; Pyrinomonadaceae; UBA11740	MetaBAT version 0.32.4, CheckM v1.0.11, GTDB database release 86, GTDB-tk version v0.1.6	IMG_PIPELINE	2018-08-15	76.98	9.88	4208968	1	1	1	36	4165	574
3300025934_11	Miscanthus rhizosphere microbial communities from Kellogg Biological Station, Michigan, USA - KBS M2-4 metaG (SPAdes)	3300025934	HQ	Bacteria	Bacteria; Gemmatimonadota; Gemmatimonadetes; Gemmatimonadales; GWC2-71-9	MetaBAT version 0.32.4, CheckM v1.0.11, GTDB database release 86, GTDB-tk version v0.1.6	IMG_PIPELINE	2018-08-15	97.8	3.3	4202448	1	1	1	53	4112	191
3300025934_12	Miscanthus rhizosphere microbial communities from Kellogg Biological Station, Michigan, USA - KBS M2-4 metaG (SPAdes)	3300025934	MQ	Bacteria; Proteobacteria; Gammaproteobacteria; Pseudomonadales; Pseudomonadaceae; Pseudomonas; Pseudomonas sp. TKP	Bacteria; Proteobacteria; Gammaproteobacteria; Pseudomonadales; Pseudomonadaceae; Pseudomonas_E; Pseudomonas_E sp27	MetaBAT version 0.32.4, CheckM v1.0.11, GTDB database release 86, GTDB-tk version v0.1.6	IMG_PIPELINE	2018-08-15	75.44	2.9	4078293	1	0	0	27	4231	574
3300025934_14	Miscanthus rhizosphere microbial communities from Kellogg Biological Station, Michigan, USA - KBS M2-4 metaG (SPAdes)	3300025934	MQ	Bacteria; Proteobacteria; Betaproteobacteria	Bacteria; Proteobacteria; Gammaproteobacteria; Betaproteobacteriales; UKL13-2	MetaBAT version 0.32.4, CheckM v1.0.11, GTDB database release 86, GTDB-tk version v0.1.6	IMG_PIPELINE	2018-08-15	92.59	2.85	3656755	1	0	0	31	3711	345
3300025934_16	Miscanthus rhizosphere microbial communities from Kellogg Biological Station, Michigan, USA - KBS M2-4 metaG (SPAdes)	3300025934	MQ	Bacteria; Proteobacteria; Betaproteobacteria; Burkholderiales; Comamonadaceae; Acidovorax; Acidovorax wautersii	Bacteria; Proteobacteria; Gammaproteobacteria; Betaproteobacteriales; Burkholderiaceae; Acidovorax_A; Acidovorax_A wautersii	MetaBAT version 0.32.4, CheckM v1.0.11, GTDB database release 86, GTDB-tk version v0.1.6	IMG_PIPELINE	2018-08-15	74.06	2.76	3415194	0	0	0	32	3576	541
3300025934_17	Miscanthus rhizosphere microbial communities from Kellogg Biological Station, Michigan, USA - KBS M2-4 metaG (SPAdes)	3300025934	MQ	Bacteria; Proteobacteria; Deltaproteobacteria; Myxococcales	Bacteria; Myxococcota; Myxococcia; Myxococcales; Myxococcaceae	MetaBAT version 0.32.4, CheckM v1.0.11, GTDB database release 86, GTDB-tk version v0.1.6	IMG_PIPELINE	2018-08-15	64.63	3.35	3241828	1	0	1	21	3495	559
3300025934_21	Miscanthus rhizosphere microbial communities from Kellogg Biological Station, Michigan, USA - KBS M2-4 metaG (SPAdes)	3300025934	MQ	Bacteria; Nitrospirae; Nitrospira; Nitrospirales; Nitrospiraceae; Nitrospira	Bacteria; Nitrospirota; Nitrospiria; Nitrospirales; Nitrospiraceae; Nitrospira_C	MetaBAT version 0.32.4, CheckM v1.0.11, GTDB database release 86, GTDB-tk version v0.1.6	IMG_PIPELINE	2018-08-15	51.48	9.97	1960809	0	0	0	13	2228	376
3300025934_24	Miscanthus rhizosphere microbial communities from Kellogg Biological Station, Michigan, USA - KBS M2-4 metaG (SPAdes)	3300025934	HQ	Bacteria	Bacteria; Verrucomicrobiota; Chlamydiia; Parachlamydiales; Ga0074140	MetaBAT version 0.32.4, CheckM v1.0.11, GTDB database release 86, GTDB-tk version v0.1.6	IMG_PIPELINE	2018-08-15	94.43	0.23	1885629	1	1	1	39	1861	47
3300025934_29	Miscanthus rhizosphere microbial communities from Kellogg Biological Station, Michigan, USA - KBS M2-4 metaG (SPAdes)	3300025934	MQ	Bacteria; Actinobacteria	Bacteria; Actinobacteriota; Thermoleophilia; 20CM-4-69-9; 20CM-4-69-9; 3-1-20CM-4-69-9	MetaBAT version 0.32.4, CheckM v1.0.11, GTDB database release 86, GTDB-tk version v0.1.6	IMG_PIPELINE	2018-08-15	54.94	7.34	1358312	0	1	0	33	1652	258
3300025934_35	Miscanthus rhizosphere microbial communities from Kellogg Biological Station, Michigan, USA - KBS M2-4 metaG (SPAdes)	3300025934	MQ	Bacteria; Chlamydiae; Chlamydiia; Parachlamydiales	Bacteria; Verrucomicrobiota; Chlamydiia; Parachlamydiales; SM23-39	MetaBAT version 0.32.4, CheckM v1.0.11, GTDB database release 86, GTDB-tk version v0.1.6	IMG_PIPELINE	2018-08-15	64.01	1.35	1126581	0	0	0	24	1212	174
3300025934_70	Miscanthus rhizosphere microbial communities from Kellogg Biological Station, Michigan, USA - KBS M2-4 metaG (SPAdes)	3300025934	MQ	Bacteria	Bacteria; Patescibacteria; Saccharimonadia; Saccharimonadales; UBA4665; GCA-2746885	MetaBAT version 0.32.4, CheckM v1.0.11, GTDB database release 86, GTDB-tk version v0.1.6	IMG_PIPELINE	2018-08-15	67.28	0.93	1169580	1	1	1	46	1259	1
3300025935_11	Miscanthus rhizosphere microbial communities from Kellogg Biological Station, Michigan, USA - KBS M3-4 metaG (SPAdes)	3300025935	MQ	Bacteria; Bacteroidetes; Sphingobacteriia; Sphingobacteriales; Sphingobacteriaceae; Sphingobacterium	Bacteria; Bacteroidota; Bacteroidia; Sphingobacteriales; Sphingobacteriaceae; Sphingobacterium	MetaBAT version 0.32.4, CheckM v1.0.11, GTDB database release 86, GTDB-tk version v0.1.6	IMG_PIPELINE	2018-08-15	99.84	0.95	6118270	7	0	0	67	5248	15
3300025935_12	Miscanthus rhizosphere microbial communities from Kellogg Biological Station, Michigan, USA - KBS M3-4 metaG (SPAdes)	3300025935	MQ	Bacteria; Bacteroidetes; Flavobacteriia; Flavobacteriales; Flavobacteriaceae; Chryseobacterium	Bacteria; Bacteroidota; Bacteroidia; Flavobacteriales; Weeksellaceae; Chryseobacterium; GCF_000799645.1	MetaBAT version 0.32.4, CheckM v1.0.11, GTDB database release 86, GTDB-tk version v0.1.6	IMG_PIPELINE	2018-08-15	97.01	8.59	5600355	1	0	0	70	5310	311
3300025935_13	Miscanthus rhizosphere microbial communities from Kellogg Biological Station, Michigan, USA - KBS M3-4 metaG (SPAdes)	3300025935	MQ	Bacteria; Proteobacteria; Betaproteobacteria; Burkholderiales; Comamonadaceae; Delftia	Bacteria; Proteobacteria; Gammaproteobacteria; Betaproteobacteriales; Burkholderiaceae; Delftia; Delftia acidovorans	MetaBAT version 0.32.4, CheckM v1.0.11, GTDB database release 86, GTDB-tk version v0.1.6	IMG_PIPELINE	2018-08-15	87.77	0.21	5074620	3	0	1	47	4654	70
3300025935_18	Miscanthus rhizosphere microbial communities from Kellogg Biological Station, Michigan, USA - KBS M3-4 metaG (SPAdes)	3300025935	MQ	Bacteria	Bacteria; Gemmatimonadota; Gemmatimonadetes; Gemmatimonadales; GWC2-71-9	MetaBAT version 0.32.4, CheckM v1.0.11, GTDB database release 86, GTDB-tk version v0.1.6	IMG_PIPELINE	2018-08-15	67.97	9.41	3331810	1	1	1	35	3519	543
3300025935_20	Miscanthus rhizosphere microbial communities from Kellogg Biological Station, Michigan, USA - KBS M3-4 metaG (SPAdes)	3300025935	MQ	Bacteria; Proteobacteria; Gammaproteobacteria; Pseudomonadales; Pseudomonadaceae; Pseudomonas	Bacteria; Proteobacteria; Gammaproteobacteria; Pseudomonadales; Pseudomonadaceae; Pseudomonas_E	MetaBAT version 0.32.4, CheckM v1.0.11, GTDB database release 86, GTDB-tk version v0.1.6	IMG_PIPELINE	2018-08-15	55.64	0	2994433	3	0	0	42	2780	18
3300025935_22	Miscanthus rhizosphere microbial communities from Kellogg Biological Station, Michigan, USA - KBS M3-4 metaG (SPAdes)	3300025935	MQ	Bacteria; Verrucomicrobia; Verrucomicrobiae; Verrucomicrobiales; Verrucomicrobiaceae; Haloferula; Haloferula sp. BvORR071	Bacteria; Verrucomicrobiota; Verrucomicrobiae; Verrucomicrobiales; Akkermansiaceae; UBA1315	MetaBAT version 0.32.4, CheckM v1.0.11, GTDB database release 86, GTDB-tk version v0.1.6	IMG_PIPELINE	2018-08-15	84.63	0.68	2416443	1	1	1	39	2332	49
3300025935_23	Miscanthus rhizosphere microbial communities from Kellogg Biological Station, Michigan, USA - KBS M3-4 metaG (SPAdes)	3300025935	MQ	Bacteria; Proteobacteria; Alphaproteobacteria	Bacteria; Proteobacteria; Alphaproteobacteria; UBA1301; UBA1301; UBA6038	MetaBAT version 0.32.4, CheckM v1.0.11, GTDB database release 86, GTDB-tk version v0.1.6	IMG_PIPELINE	2018-08-15	54.4	0.43	2236339	0	0	0	27	2487	419
3300025935_30	Miscanthus rhizosphere microbial communities from Kellogg Biological Station, Michigan, USA - KBS M3-4 metaG (SPAdes)	3300025935	MQ	Bacteria; Proteobacteria; Alphaproteobacteria; Rhizobiales; unclassified; Methyloceanibacter; Methyloceanibacter caenitepidi	Bacteria; Proteobacteria; Alphaproteobacteria; Rhizobiales; Methyloligellaceae; Methyloceanibacter	MetaBAT version 0.32.4, CheckM v1.0.11, GTDB database release 86, GTDB-tk version v0.1.6	IMG_PIPELINE	2018-08-15	57.66	6.16	1369925	0	0	0	17	1538	279
3300025935_38	Miscanthus rhizosphere microbial communities from Kellogg Biological Station, Michigan, USA - KBS M3-4 metaG (SPAdes)	3300025935	MQ	Bacteria	Bacteria; Patescibacteria; Saccharimonadia; Saccharimonadales; UBA4665; GCA-2746885	MetaBAT version 0.32.4, CheckM v1.0.11, GTDB database release 86, GTDB-tk version v0.1.6	IMG_PIPELINE	2018-08-15	66.36	0.93	1171536	1	1	1	46	1259	1
3300025935_45	Miscanthus rhizosphere microbial communities from Kellogg Biological Station, Michigan, USA - KBS M3-4 metaG (SPAdes)	3300025935	MQ	Bacteria; Verrucomicrobia; Spartobacteria; unclassified; unclassified; Candidatus Xiphinematobacter; Candidatus Xiphinematobacter sp. Idaho Grape	Bacteria; Verrucomicrobiota; Verrucomicrobiae; Chthoniobacterales; Xiphinematobacteraceae; Xiphinematobacter	MetaBAT version 0.32.4, CheckM v1.0.11, GTDB database release 86, GTDB-tk version v0.1.6	IMG_PIPELINE	2018-08-15	87.25	0.34	874507	1	1	0	39	880	85
3300025935_7	Miscanthus rhizosphere microbial communities from Kellogg Biological Station, Michigan, USA - KBS M3-4 metaG (SPAdes)	3300025935	MQ	Bacteria	Bacteria; Acidobacteriota; Blastocatellia; Pyrinomonadales; Pyrinomonadaceae; UBA11740	MetaBAT version 0.32.4, CheckM v1.0.11, GTDB database release 86, GTDB-tk version v0.1.6	IMG_PIPELINE	2018-08-15	95.67	3.61	8860997	0	1	1	76	7101	73
3300025937_10	Miscanthus rhizosphere microbial communities from Kellogg Biological Station, Michigan, USA - KBS M3-3 metaG (SPAdes)	3300025937	MQ	Bacteria; Nitrospirae; Nitrospira; Nitrospirales; Nitrospiraceae; Nitrospira	Bacteria; Nitrospirota; Nitrospiria; Nitrospirales; Nitrospiraceae; Nitrospira_C	MetaBAT version 0.32.4, CheckM v1.0.11, GTDB database release 86, GTDB-tk version v0.1.6	IMG_PIPELINE	2018-08-15	66.42	3.01	2401100	0	0	0	30	2726	413
3300025937_11	Miscanthus rhizosphere microbial communities from Kellogg Biological Station, Michigan, USA - KBS M3-3 metaG (SPAdes)	3300025937	MQ	Bacteria; Nitrospirae; Nitrospira; Nitrospirales; Nitrospiraceae; Nitrospira	Bacteria; Nitrospirota; Nitrospiria; Nitrospirales	MetaBAT version 0.32.4, CheckM v1.0.11, GTDB database release 86, GTDB-tk version v0.1.6	IMG_PIPELINE	2018-08-15	61.5	2.08	2440250	2	4	7	31	2777	485
3300025937_23	Miscanthus rhizosphere microbial communities from Kellogg Biological Station, Michigan, USA - KBS M3-3 metaG (SPAdes)	3300025937	MQ	Bacteria	Bacteria; Patescibacteria; Saccharimonadia; UBA4664; UBA4664	MetaBAT version 0.32.4, CheckM v1.0.11, GTDB database release 86, GTDB-tk version v0.1.6	IMG_PIPELINE	2018-08-15	51.76	9.88	914764	0	1	0	27	1197	192
3300025937_6	Miscanthus rhizosphere microbial communities from Kellogg Biological Station, Michigan, USA - KBS M3-3 metaG (SPAdes)	3300025937	MQ	Bacteria; Proteobacteria; Deltaproteobacteria; Myxococcales	Bacteria; Myxococcota; Myxococcia; Myxococcales; Myxococcaceae	MetaBAT version 0.32.4, CheckM v1.0.11, GTDB database release 86, GTDB-tk version v0.1.6	IMG_PIPELINE	2018-08-15	92.37	1.76	4838928	1	1	1	34	4758	439
3300025937_9	Miscanthus rhizosphere microbial communities from Kellogg Biological Station, Michigan, USA - KBS M3-3 metaG (SPAdes)	3300025937	MQ	Bacteria	Bacteria; Gemmatimonadota; Gemmatimonadetes; Gemmatimonadales; GWC2-71-9	MetaBAT version 0.32.4, CheckM v1.0.11, GTDB database release 86, GTDB-tk version v0.1.6	IMG_PIPELINE	2018-08-15	81.39	4.5	3698238	1	1	1	46	3843	522
3300025938_10	Miscanthus rhizosphere microbial communities from Kellogg Biological Station, Michigan, USA - KBS Miscanthus M1-2 (SPAdes)	3300025938	MQ	Bacteria; Proteobacteria; Alphaproteobacteria; Caulobacterales; Caulobacteraceae; Phenylobacterium	Bacteria; Proteobacteria; Alphaproteobacteria; Caulobacterales; Caulobacteraceae; Phenylobacterium	MetaBAT version 0.32.4, CheckM v1.0.11, GTDB database release 86, GTDB-tk version v0.1.6	IMG_PIPELINE	2018-08-15	66.98	0	3069231	1	0	1	26	3400	442
3300025938_13	Miscanthus rhizosphere microbial communities from Kellogg Biological Station, Michigan, USA - KBS Miscanthus M1-2 (SPAdes)	3300025938	MQ	Bacteria; Bacteroidetes	Bacteria; Bacteroidota; Bacteroidia; Chitinophagales; Chitinophagaceae; UBA8621	MetaBAT version 0.32.4, CheckM v1.0.11, GTDB database release 86, GTDB-tk version v0.1.6	IMG_PIPELINE	2018-08-15	64.69	1.72	2446844	0	0	0	22	2526	420
3300025938_16	Miscanthus rhizosphere microbial communities from Kellogg Biological Station, Michigan, USA - KBS Miscanthus M1-2 (SPAdes)	3300025938	MQ	Bacteria; Verrucomicrobia	Bacteria; Verrucomicrobiota; Verrucomicrobiae; Opitutales; Opitutaceae; IMCC26134	MetaBAT version 0.32.4, CheckM v1.0.11, GTDB database release 86, GTDB-tk version v0.1.6	IMG_PIPELINE	2018-08-15	60.32	1.37	1728199	0	0	0	22	1836	304
3300025938_21	Miscanthus rhizosphere microbial communities from Kellogg Biological Station, Michigan, USA - KBS Miscanthus M1-2 (SPAdes)	3300025938	MQ		Bacteria; Nitrospirota; Nitrospiria; Nitrospirales; Nitrospiraceae; Nitrospira_C	MetaBAT version 0.32.4, CheckM v1.0.11, GTDB database release 86, GTDB-tk version v0.1.6	IMG_PIPELINE	2018-08-15	52.8	2	1489030	0	0	0	17	1628	229
3300025938_39	Miscanthus rhizosphere microbial communities from Kellogg Biological Station, Michigan, USA - KBS Miscanthus M1-2 (SPAdes)	3300025938	MQ	Bacteria; Candidatus Saccharibacteria; unclassified; unclassified; unclassified	Bacteria; Patescibacteria; Saccharimonadia; Saccharimonadales; Saccharimonadaceae; Saccharimonas	MetaBAT version 0.32.4, CheckM v1.0.11, GTDB database release 86, GTDB-tk version v0.1.6	IMG_PIPELINE	2018-08-15	65.52	0	781571	1	1	1	33	902	75
3300025938_45	Miscanthus rhizosphere microbial communities from Kellogg Biological Station, Michigan, USA - KBS Miscanthus M1-2 (SPAdes)	3300025938	MQ	Bacteria	Bacteria; Patescibacteria; Berkelbacteria; 2-12-FULL-50-11; 2-12-FULL-50-11	MetaBAT version 0.32.4, CheckM v1.0.11, GTDB database release 86, GTDB-tk version v0.1.6	IMG_PIPELINE	2018-08-15	57.61	0	561373	0	1	1	28	695	89
3300025938_5	Miscanthus rhizosphere microbial communities from Kellogg Biological Station, Michigan, USA - KBS Miscanthus M1-2 (SPAdes)	3300025938	MQ	Bacteria; Bacteroidetes; Sphingobacteriia; Sphingobacteriales; Sphingobacteriaceae; Mucilaginibacter	Bacteria; Bacteroidota; Bacteroidia; Sphingobacteriales; Sphingobacteriaceae; Mucilaginibacter	MetaBAT version 0.32.4, CheckM v1.0.11, GTDB database release 86, GTDB-tk version v0.1.6	IMG_PIPELINE	2018-08-15	96.67	3.73	5498051	1	1	0	48	5124	159
3300025938_6	Miscanthus rhizosphere microbial communities from Kellogg Biological Station, Michigan, USA - KBS Miscanthus M1-2 (SPAdes)	3300025938	MQ	Bacteria; Proteobacteria	Bacteria; Myxococcota; Myxococcia; Myxococcales; Myxococcaceae	MetaBAT version 0.32.4, CheckM v1.0.11, GTDB database release 86, GTDB-tk version v0.1.6	IMG_PIPELINE	2018-08-15	94.62	3.06	5127614	0	1	0	38	4988	376
3300025938_9	Miscanthus rhizosphere microbial communities from Kellogg Biological Station, Michigan, USA - KBS Miscanthus M1-2 (SPAdes)	3300025938	MQ	Bacteria	Bacteria; Gemmatimonadota; Gemmatimonadetes; Gemmatimonadales; GWC2-71-9	MetaBAT version 0.32.4, CheckM v1.0.11, GTDB database release 86, GTDB-tk version v0.1.6	IMG_PIPELINE	2018-08-15	74.55	4.56	3254759	2	4	4	45	3372	490
3300025940_15	Miscanthus rhizosphere microbial communities from Kellogg Biological Station, Michigan, USA - KBS M1-3 metaG (SPAdes)	3300025940	MQ	Bacteria; Proteobacteria	Bacteria; Myxococcota; Polyangia; Polyangiales; NIC37A-2	MetaBAT version 0.32.4, CheckM v1.0.11, GTDB database release 86, GTDB-tk version v0.1.6	IMG_PIPELINE	2018-08-15	55.58	3.51	6081175	1	1	1	30	5647	545
3300025940_16	Miscanthus rhizosphere microbial communities from Kellogg Biological Station, Michigan, USA - KBS M1-3 metaG (SPAdes)	3300025940	MQ	Bacteria; Proteobacteria; Betaproteobacteria	Bacteria; Proteobacteria; Gammaproteobacteria; Betaproteobacteriales; SG8-41	MetaBAT version 0.32.4, CheckM v1.0.11, GTDB database release 86, GTDB-tk version v0.1.6	IMG_PIPELINE	2018-08-15	90.94	3.11	6016591	1	2	0	31	6376	603
3300025940_19	Miscanthus rhizosphere microbial communities from Kellogg Biological Station, Michigan, USA - KBS M1-3 metaG (SPAdes)	3300025940	MQ	Bacteria	Bacteria; Acidobacteriota; Blastocatellia; Pyrinomonadales; Pyrinomonadaceae	MetaBAT version 0.32.4, CheckM v1.0.11, GTDB database release 86, GTDB-tk version v0.1.6	IMG_PIPELINE	2018-08-15	91.33	7.48	5647444	0	0	0	46	5136	631
3300025940_20	Miscanthus rhizosphere microbial communities from Kellogg Biological Station, Michigan, USA - KBS M1-3 metaG (SPAdes)	3300025940	HQ	Bacteria; Proteobacteria; Deltaproteobacteria	Bacteria; Myxococcota; Myxococcia; Myxococcales; Myxococcaceae	MetaBAT version 0.32.4, CheckM v1.0.11, GTDB database release 86, GTDB-tk version v0.1.6	IMG_PIPELINE	2018-08-15	97.42	0.97	5498608	1	1	1	46	5151	149
3300025940_22	Miscanthus rhizosphere microbial communities from Kellogg Biological Station, Michigan, USA - KBS M1-3 metaG (SPAdes)	3300025940	MQ	Bacteria	Bacteria; Acidobacteriota; Thermoanaerobaculia; UBA5066	MetaBAT version 0.32.4, CheckM v1.0.11, GTDB database release 86, GTDB-tk version v0.1.6	IMG_PIPELINE	2018-08-15	91.67	2.99	4416670	1	1	0	37	4028	314
3300025940_23	Miscanthus rhizosphere microbial communities from Kellogg Biological Station, Michigan, USA - KBS M1-3 metaG (SPAdes)	3300025940	MQ	Bacteria; Actinobacteria; Actinobacteria; Micrococcales; Micrococcaceae; Arthrobacter; Arthrobacter sp. I3	Bacteria; Actinobacteriota; Actinobacteria; Actinomycetales; Micrococcaceae; Soil763; GCF_000520575.1	MetaBAT version 0.32.4, CheckM v1.0.11, GTDB database release 86, GTDB-tk version v0.1.6	IMG_PIPELINE	2018-08-15	95.58	0.39	3810805	0	0	0	48	3656	286
3300025940_24	Miscanthus rhizosphere microbial communities from Kellogg Biological Station, Michigan, USA - KBS M1-3 metaG (SPAdes)	3300025940	MQ	Bacteria; Bacteroidetes; Chitinophagia; Chitinophagales; Chitinophagaceae	Bacteria; Bacteroidota; Bacteroidia; Chitinophagales; Chitinophagaceae; UBA8621	MetaBAT version 0.32.4, CheckM v1.0.11, GTDB database release 86, GTDB-tk version v0.1.6	IMG_PIPELINE	2018-08-15	91.25	1.97	3707308	1	1	1	34	3336	141
3300025940_25	Miscanthus rhizosphere microbial communities from Kellogg Biological Station, Michigan, USA - KBS M1-3 metaG (SPAdes)	3300025940	MQ	Bacteria; Bacteroidetes	Bacteria; Bacteroidota; Bacteroidia; Chitinophagales; Chitinophagaceae; 12-47-4	MetaBAT version 0.32.4, CheckM v1.0.11, GTDB database release 86, GTDB-tk version v0.1.6	IMG_PIPELINE	2018-08-15	57.68	8.75	3262617	0	0	0	21	3439	623
3300025940_26	Miscanthus rhizosphere microbial communities from Kellogg Biological Station, Michigan, USA - KBS M1-3 metaG (SPAdes)	3300025940	MQ	Bacteria; Nitrospirae; Nitrospira; Nitrospirales; Nitrospiraceae; Nitrospira	Bacteria; Nitrospirota; Nitrospiria; Nitrospirales; Nitrospiraceae; Nitrospira_C	MetaBAT version 0.32.4, CheckM v1.0.11, GTDB database release 86, GTDB-tk version v0.1.6	IMG_PIPELINE	2018-08-15	94.44	3.41	3249718	0	1	0	45	3484	142
3300025940_27	Miscanthus rhizosphere microbial communities from Kellogg Biological Station, Michigan, USA - KBS M1-3 metaG (SPAdes)	3300025940	MQ	Bacteria; Bacteroidetes; Chitinophagia; Chitinophagales; Chitinophagaceae	Bacteria; Bacteroidota; Bacteroidia; Chitinophagales; Chitinophagaceae; UBA8621	MetaBAT version 0.32.4, CheckM v1.0.11, GTDB database release 86, GTDB-tk version v0.1.6	IMG_PIPELINE	2018-08-15	56.7	5.44	3214509	0	0	0	24	3134	643
3300025940_28	Miscanthus rhizosphere microbial communities from Kellogg Biological Station, Michigan, USA - KBS M1-3 metaG (SPAdes)	3300025940	MQ	Bacteria; Proteobacteria; Betaproteobacteria	Bacteria; Proteobacteria; Gammaproteobacteria; Betaproteobacteriales; UKL13-2	MetaBAT version 0.32.4, CheckM v1.0.11, GTDB database release 86, GTDB-tk version v0.1.6	IMG_PIPELINE	2018-08-15	84.23	1.22	3192459	0	0	0	17	3276	420
3300025940_31	Miscanthus rhizosphere microbial communities from Kellogg Biological Station, Michigan, USA - KBS M1-3 metaG (SPAdes)	3300025940	HQ	Bacteria; Actinobacteria; Thermoleophilia	Bacteria; Actinobacteriota; Thermoleophilia; Solirubrobacterales; 70-9; 70-9	MetaBAT version 0.32.4, CheckM v1.0.11, GTDB database release 86, GTDB-tk version v0.1.6	IMG_PIPELINE	2018-08-15	96.9	2.16	2542400	1	1	1	46	2643	66
3300025940_33	Miscanthus rhizosphere microbial communities from Kellogg Biological Station, Michigan, USA - KBS M1-3 metaG (SPAdes)	3300025940	MQ	Bacteria	Bacteria; Acidobacteriota; Blastocatellia; Pyrinomonadales; Pyrinomonadaceae; OLB17	MetaBAT version 0.32.4, CheckM v1.0.11, GTDB database release 86, GTDB-tk version v0.1.6	IMG_PIPELINE	2018-08-15	56.28	8.92	2409703	0	2	0	19	2635	485
3300025940_34	Miscanthus rhizosphere microbial communities from Kellogg Biological Station, Michigan, USA - KBS M1-3 metaG (SPAdes)	3300025940	MQ	Bacteria	Bacteria; Acidobacteriota; Luteitaleia; RBG-16-70-10; RBG-16-70-10	MetaBAT version 0.32.4, CheckM v1.0.11, GTDB database release 86, GTDB-tk version v0.1.6	IMG_PIPELINE	2018-08-15	50.36	4.87	2405517	0	0	0	10	2455	433
3300025941_19	Switchgrass rhizosphere microbial communities from Kellogg Biological Station, Michigan, USA - KBS S3-4 metaG (SPAdes)	3300025941	HQ	Bacteria; Proteobacteria	Bacteria; Myxococcota; Myxococcia; Myxococcales; Myxococcaceae	MetaBAT version 0.32.4, CheckM v1.0.11, GTDB database release 86, GTDB-tk version v0.1.6	IMG_PIPELINE	2018-08-15	96.77	2.6	5410349	1	1	1	44	5108	199
3300025941_20	Switchgrass rhizosphere microbial communities from Kellogg Biological Station, Michigan, USA - KBS S3-4 metaG (SPAdes)	3300025941	MQ		Bacteria; Cyanobacteriota; Vampirovibrionia; Obscuribacterales; Obscuribacteraceae; Ga0077546	MetaBAT version 0.32.4, CheckM v1.0.11, GTDB database release 86, GTDB-tk version v0.1.6	IMG_PIPELINE	2018-08-15	73.41	2.47	4698232	1	1	1	34	4755	744
3300025941_21	Switchgrass rhizosphere microbial communities from Kellogg Biological Station, Michigan, USA - KBS S3-4 metaG (SPAdes)	3300025941	MQ	Bacteria	Bacteria; Acidobacteriota; Thermoanaerobaculia; UBA5066	MetaBAT version 0.32.4, CheckM v1.0.11, GTDB database release 86, GTDB-tk version v0.1.6	IMG_PIPELINE	2018-08-15	100	6.9	4598800	0	0	0	39	4275	323
3300025941_23	Switchgrass rhizosphere microbial communities from Kellogg Biological Station, Michigan, USA - KBS S3-4 metaG (SPAdes)	3300025941	MQ	Bacteria; Proteobacteria	Bacteria; Proteobacteria; Gammaproteobacteria; UBA6522; UBA6522	MetaBAT version 0.32.4, CheckM v1.0.11, GTDB database release 86, GTDB-tk version v0.1.6	IMG_PIPELINE	2018-08-15	74.6	4.32	3762541	0	0	0	29	3902	568
3300025941_24	Switchgrass rhizosphere microbial communities from Kellogg Biological Station, Michigan, USA - KBS S3-4 metaG (SPAdes)	3300025941	MQ	Bacteria; Acidobacteria; Acidobacteriia; Acidobacteriales; Acidobacteriaceae	Bacteria; Acidobacteriota; Acidobacteriae; Acidobacteriales; Koribacteraceae	MetaBAT version 0.32.4, CheckM v1.0.11, GTDB database release 86, GTDB-tk version v0.1.6	IMG_PIPELINE	2018-08-15	73.16	0.24	3476055	0	0	0	27	3530	583
3300025941_25	Switchgrass rhizosphere microbial communities from Kellogg Biological Station, Michigan, USA - KBS S3-4 metaG (SPAdes)	3300025941	MQ	Bacteria; Proteobacteria	Bacteria; Proteobacteria; Gammaproteobacteria; Pseudomonadales; Spongiibacteraceae	MetaBAT version 0.32.4, CheckM v1.0.11, GTDB database release 86, GTDB-tk version v0.1.6	IMG_PIPELINE	2018-08-15	92.3	6.76	3616337	1	0	0	44	3539	196
3300025941_26	Switchgrass rhizosphere microbial communities from Kellogg Biological Station, Michigan, USA - KBS S3-4 metaG (SPAdes)	3300025941	MQ	Bacteria	Bacteria; Gemmatimonadota; Gemmatimonadetes; Gemmatimonadales; GWC2-71-9	MetaBAT version 0.32.4, CheckM v1.0.11, GTDB database release 86, GTDB-tk version v0.1.6	IMG_PIPELINE	2018-08-15	85.84	8.61	3524377	2	2	3	50	3605	407
3300025941_28	Switchgrass rhizosphere microbial communities from Kellogg Biological Station, Michigan, USA - KBS S3-4 metaG (SPAdes)	3300025941	HQ	Bacteria; Actinobacteria	Bacteria; Actinobacteriota; Thermoleophilia; Solirubrobacterales; 70-9; 70-9	MetaBAT version 0.32.4, CheckM v1.0.11, GTDB database release 86, GTDB-tk version v0.1.6	IMG_PIPELINE	2018-08-15	96.98	0.86	2722535	1	1	1	47	2812	10
3300025941_30	Switchgrass rhizosphere microbial communities from Kellogg Biological Station, Michigan, USA - KBS S3-4 metaG (SPAdes)	3300025941	MQ	Bacteria; Proteobacteria	Bacteria; Proteobacteria; Gammaproteobacteria; Steroidobacterales; Steroidobacteraceae	MetaBAT version 0.32.4, CheckM v1.0.11, GTDB database release 86, GTDB-tk version v0.1.6	IMG_PIPELINE	2018-08-15	79.51	7.52	2662861	0	0	0	30	2729	375
3300025941_31	Switchgrass rhizosphere microbial communities from Kellogg Biological Station, Michigan, USA - KBS S3-4 metaG (SPAdes)	3300025941	MQ	Bacteria	Bacteria; Acidobacteriota; Blastocatellia; Pyrinomonadales; Pyrinomonadaceae; OLB17	MetaBAT version 0.32.4, CheckM v1.0.11, GTDB database release 86, GTDB-tk version v0.1.6	IMG_PIPELINE	2018-08-15	58.57	0.43	2614340	0	0	0	22	2615	410
3300025941_32	Switchgrass rhizosphere microbial communities from Kellogg Biological Station, Michigan, USA - KBS S3-4 metaG (SPAdes)	3300025941	MQ	Bacteria; Nitrospirae; Nitrospira; Nitrospirales; Nitrospiraceae; Nitrospira	Bacteria; Nitrospirota; Nitrospiria; Nitrospirales; Nitrospiraceae; GCA-2737345	MetaBAT version 0.32.4, CheckM v1.0.11, GTDB database release 86, GTDB-tk version v0.1.6	IMG_PIPELINE	2018-08-15	78.05	3.36	2392545	1	0	1	29	2629	286
3300025942_13	Miscanthus rhizosphere microbial communities from Kellogg Biological Station, Michigan, USA - KBS Miscanthus M5-2 (SPAdes)	3300025942	HQ	Bacteria; Bacteroidetes; Chitinophagia; Chitinophagales; Chitinophagaceae	Bacteria; Bacteroidota; Bacteroidia; Chitinophagales; Chitinophagaceae	MetaBAT version 0.32.4, CheckM v1.0.11, GTDB database release 86, GTDB-tk version v0.1.6	IMG_PIPELINE	2018-08-15	91.33	2.73	5904079	1	1	1	37	5443	513
3300025942_16	Miscanthus rhizosphere microbial communities from Kellogg Biological Station, Michigan, USA - KBS Miscanthus M5-2 (SPAdes)	3300025942	MQ	Bacteria; Acidobacteria; Acidobacteriia; Acidobacteriales; Acidobacteriaceae	Bacteria; Acidobacteriota; Acidobacteriae; Acidobacteriales; Koribacteraceae	MetaBAT version 0.32.4, CheckM v1.0.11, GTDB database release 86, GTDB-tk version v0.1.6	IMG_PIPELINE	2018-08-15	96.96	0.9	4877337	0	0	0	40	4574	312
3300025942_17	Miscanthus rhizosphere microbial communities from Kellogg Biological Station, Michigan, USA - KBS Miscanthus M5-2 (SPAdes)	3300025942	MQ	Bacteria; Proteobacteria	Bacteria; Myxococcota; Myxococcia; Myxococcales; Myxococcaceae	MetaBAT version 0.32.4, CheckM v1.0.11, GTDB database release 86, GTDB-tk version v0.1.6	IMG_PIPELINE	2018-08-15	96.45	1.18	4987971	0	2	0	44	4686	141
3300025942_18	Miscanthus rhizosphere microbial communities from Kellogg Biological Station, Michigan, USA - KBS Miscanthus M5-2 (SPAdes)	3300025942	MQ	Bacteria	Bacteria; Gemmatimonadota; Gemmatimonadetes; Gemmatimonadales; GWC2-71-9	MetaBAT version 0.32.4, CheckM v1.0.11, GTDB database release 86, GTDB-tk version v0.1.6	IMG_PIPELINE	2018-08-15	81.64	8.79	4075754	0	1	0	70	4256	506
3300025942_27	Miscanthus rhizosphere microbial communities from Kellogg Biological Station, Michigan, USA - KBS Miscanthus M5-2 (SPAdes)	3300025942	MQ	Bacteria; Proteobacteria; Alphaproteobacteria; Rhizobiales	Bacteria; Proteobacteria; Alphaproteobacteria; Rhizobiales; Methyloligellaceae; Methyloceanibacter	MetaBAT version 0.32.4, CheckM v1.0.11, GTDB database release 86, GTDB-tk version v0.1.6	IMG_PIPELINE	2018-08-15	51.6	6.07	1770158	0	0	0	19	2150	371
3300025942_30	Miscanthus rhizosphere microbial communities from Kellogg Biological Station, Michigan, USA - KBS Miscanthus M5-2 (SPAdes)	3300025942	MQ	Archaea; Thaumarchaeota; Nitrososphaeria; Nitrososphaerales; Nitrososphaeraceae	Archaea; Crenarchaeota; Nitrososphaeria; Nitrososphaerales; Nitrososphaeraceae; UBA11057	MetaBAT version 0.32.4, CheckM v1.0.11, GTDB database release 86, GTDB-tk version v0.1.6	IMG_PIPELINE	2018-08-15	88.76	0.97	1508217	1	1	1	24	1751	143
3300025942_34	Miscanthus rhizosphere microbial communities from Kellogg Biological Station, Michigan, USA - KBS Miscanthus M5-2 (SPAdes)	3300025942	MQ	Bacteria	Bacteria; Patescibacteria; Gracilibacteria; Peregrinibacterales; UBA1369	MetaBAT version 0.32.4, CheckM v1.0.11, GTDB database release 86, GTDB-tk version v0.1.6	IMG_PIPELINE	2018-08-15	70.11	1.98	1077277	1	0	1	26	1077	111
3300025945_11	Corn rhizosphere microbial communities from Kellogg Biological Station, Michigan, USA - KBS C7-3 metaG (SPAdes)	3300025945	HQ	Bacteria; Acidobacteria	Bacteria; Acidobacteriota; Acidobacteriae; Acidobacteriales; Koribacteraceae	MetaBAT version 0.32.4, CheckM v1.0.11, GTDB database release 86, GTDB-tk version v0.1.6	IMG_PIPELINE	2018-08-15	99.95	0.85	5943026	1	1	2	48	5647	199
3300025945_15	Corn rhizosphere microbial communities from Kellogg Biological Station, Michigan, USA - KBS C7-3 metaG (SPAdes)	3300025945	MQ	Bacteria; Proteobacteria	Bacteria; Myxococcota; Myxococcia; Myxococcales; Myxococcaceae	MetaBAT version 0.32.4, CheckM v1.0.11, GTDB database release 86, GTDB-tk version v0.1.6	IMG_PIPELINE	2018-08-15	95.16	4.3	5244516	1	0	1	49	5061	394
3300025945_17	Corn rhizosphere microbial communities from Kellogg Biological Station, Michigan, USA - KBS C7-3 metaG (SPAdes)	3300025945	MQ	Bacteria	Bacteria; Acidobacteriota; Blastocatellia; Pyrinomonadales; Pyrinomonadaceae	MetaBAT version 0.32.4, CheckM v1.0.11, GTDB database release 86, GTDB-tk version v0.1.6	IMG_PIPELINE	2018-08-15	64.29	7.74	4264407	1	0	1	21	4182	912
3300025945_18	Corn rhizosphere microbial communities from Kellogg Biological Station, Michigan, USA - KBS C7-3 metaG (SPAdes)	3300025945	MQ	Bacteria	Bacteria; Acidobacteriota; Acidobacteriae; 20CM-2-55-15; 20CM-2-55-15	MetaBAT version 0.32.4, CheckM v1.0.11, GTDB database release 86, GTDB-tk version v0.1.6	IMG_PIPELINE	2018-08-15	76.66	2.62	4242674	0	1	0	32	4352	704
3300025945_19	Corn rhizosphere microbial communities from Kellogg Biological Station, Michigan, USA - KBS C7-3 metaG (SPAdes)	3300025945	MQ	Bacteria; Actinobacteria; Actinobacteria	Bacteria; Actinobacteriota; Actinobacteria; Corynebacteriales; Geodermatophilaceae	MetaBAT version 0.32.4, CheckM v1.0.11, GTDB database release 86, GTDB-tk version v0.1.6	IMG_PIPELINE	2018-08-15	74.69	3.25	4038342	0	0	0	26	4319	622
3300025945_20	Corn rhizosphere microbial communities from Kellogg Biological Station, Michigan, USA - KBS C7-3 metaG (SPAdes)	3300025945	MQ	Bacteria; Proteobacteria; Alphaproteobacteria; Rhizobiales	Bacteria; Proteobacteria; Alphaproteobacteria; Rhizobiales; Xanthobacteraceae; Pseudolabrys	MetaBAT version 0.32.4, CheckM v1.0.11, GTDB database release 86, GTDB-tk version v0.1.6	IMG_PIPELINE	2018-08-15	95.39	3.9	3968645	0	0	0	42	4112	114
3300025945_24	Corn rhizosphere microbial communities from Kellogg Biological Station, Michigan, USA - KBS C7-3 metaG (SPAdes)	3300025945	MQ	Bacteria; Proteobacteria; Betaproteobacteria; Burkholderiales; Oxalobacteraceae; Noviherbaspirillum	Bacteria; Proteobacteria; Gammaproteobacteria; Betaproteobacteriales; Burkholderiaceae; Noviherbaspirillum	MetaBAT version 0.32.4, CheckM v1.0.11, GTDB database release 86, GTDB-tk version v0.1.6	IMG_PIPELINE	2018-08-15	68.69	2.28	3143283	0	0	0	28	3241	505
3300025945_29	Corn rhizosphere microbial communities from Kellogg Biological Station, Michigan, USA - KBS C7-3 metaG (SPAdes)	3300025945	MQ		Bacteria; Nitrospirota; Nitrospiria; Nitrospirales; Nitrospiraceae; Nitrospira_C	MetaBAT version 0.32.4, CheckM v1.0.11, GTDB database release 86, GTDB-tk version v0.1.6	IMG_PIPELINE	2018-08-15	72.23	2	2094836	0	0	0	27	2394	327
3300025945_36	Corn rhizosphere microbial communities from Kellogg Biological Station, Michigan, USA - KBS C7-3 metaG (SPAdes)	3300025945	MQ	Bacteria	Bacteria; Actinobacteriota; UBA4738; UBA4738; 9FT-COMBO-70-19	MetaBAT version 0.32.4, CheckM v1.0.11, GTDB database release 86, GTDB-tk version v0.1.6	IMG_PIPELINE	2018-08-15	55.22	4.44	1452347	0	0	0	14	1690	305
3300025945_46	Corn rhizosphere microbial communities from Kellogg Biological Station, Michigan, USA - KBS C7-3 metaG (SPAdes)	3300025945	MQ	Bacteria; Candidatus Saccharibacteria; unclassified; unclassified; unclassified; Candidatus Saccharimonas; Candidatus Saccharimonas aalborgensis	Bacteria; Patescibacteria; Saccharimonadia; Saccharimonadales; Saccharimonadaceae; Saccharimonas	MetaBAT version 0.32.4, CheckM v1.0.11, GTDB database release 86, GTDB-tk version v0.1.6	IMG_PIPELINE	2018-08-15	64.45	1.85	938953	0	0	0	39	1042	26
3300025949_104	Corn rhizosphere microbial communities from Kellogg Biological Station, Michigan, USA - KBS Corn C5-2 (SPAdes)	3300025949	MQ	Bacteria	Bacteria; Patescibacteria; Saccharimonadia; Saccharimonadales; UBA10212	MetaBAT version 0.32.4, CheckM v1.0.11, GTDB database release 86, GTDB-tk version v0.1.6	IMG_PIPELINE	2018-08-15	65.28	1.65	723058	1	1	1	46	832	29
3300025949_105	Corn rhizosphere microbial communities from Kellogg Biological Station, Michigan, USA - KBS Corn C5-2 (SPAdes)	3300025949	MQ	Bacteria	Bacteria; Patescibacteria; Saccharimonadia; Saccharimonadales; Saccharimonadaceae; UBA1547	MetaBAT version 0.32.4, CheckM v1.0.11, GTDB database release 86, GTDB-tk version v0.1.6	IMG_PIPELINE	2018-08-15	64.25	0	715503	1	2	1	41	794	1
3300025949_22	Corn rhizosphere microbial communities from Kellogg Biological Station, Michigan, USA - KBS Corn C5-2 (SPAdes)	3300025949	MQ	Bacteria; Bacteroidetes; Chitinophagia; Chitinophagales; Chitinophagaceae	Bacteria; Bacteroidota; Bacteroidia; Chitinophagales; Chitinophagaceae; UBA8621	MetaBAT version 0.32.4, CheckM v1.0.11, GTDB database release 86, GTDB-tk version v0.1.6	IMG_PIPELINE	2018-08-15	96.55	4.45	7279284	1	1	1	38	6193	427
3300025949_25	Corn rhizosphere microbial communities from Kellogg Biological Station, Michigan, USA - KBS Corn C5-2 (SPAdes)	3300025949	MQ	Bacteria; Bacteroidetes; Sphingobacteriia; Sphingobacteriales; Sphingobacteriaceae; Mucilaginibacter	Bacteria; Bacteroidota; Bacteroidia; Sphingobacteriales; Sphingobacteriaceae; Mucilaginibacter	MetaBAT version 0.32.4, CheckM v1.0.11, GTDB database release 86, GTDB-tk version v0.1.6	IMG_PIPELINE	2018-08-15	97.62	0.71	6254167	1	2	0	41	5679	38
3300025949_29	Corn rhizosphere microbial communities from Kellogg Biological Station, Michigan, USA - KBS Corn C5-2 (SPAdes)	3300025949	HQ	Bacteria; Acidobacteria	Bacteria; Acidobacteriota; Acidobacteriae; Solibacterales; Solibacteraceae	MetaBAT version 0.32.4, CheckM v1.0.11, GTDB database release 86, GTDB-tk version v0.1.6	IMG_PIPELINE	2018-08-15	93.24	3.02	5129042	1	2	2	48	5060	272
3300025949_30	Corn rhizosphere microbial communities from Kellogg Biological Station, Michigan, USA - KBS Corn C5-2 (SPAdes)	3300025949	MQ	Bacteria; Bacteroidetes; Chitinophagia; Chitinophagales; Chitinophagaceae	Bacteria; Bacteroidota; Bacteroidia; Chitinophagales; Chitinophagaceae; UBA8621	MetaBAT version 0.32.4, CheckM v1.0.11, GTDB database release 86, GTDB-tk version v0.1.6	IMG_PIPELINE	2018-08-15	98.28	1.48	5066223	1	1	1	39	4445	230
[truncated: 2,907 more rows]

## Sheet: IMGM_bins_soils
Bin ID	Genome Name	IMG Genome ID	Bin Quality	Bin Lineage	GTDBTK Lineage	Bin Methods	Created By	Date Added	Bin Completeness	Bin Contamination	Total Number of Bases	5s rRNA	16s rRNA	23s rRNA	tRNA Genes	Gene Count	Scaffold Count
[truncated: 2,976 more rows]

## Sheet: Genome_isolates_Levy_et_al
taxon_oid	Name	Classification	Root.NotRoot	Taxonomic_Group	IMG_Phylum	IMG_Class	IMG_Order	IMG_Family	IMG_Genus	Isolation_Site	d (Predicted Minimal Doubling Time, h)
[truncated: 3,270 more rows]
