# Supplementary material for: Growth rate is a dominant factor predicting the rhizosphere effect
Source: ISME J. 2023 Jun 15;17(9):1396–405. doi: 10.1038/s41396-023-01453-6 (PMC10432406; doi:10.1038/s41396-023-01453-6)
Supplement: Supplementary file 6 — Suplementary Table 5 [file 41396_2023_1453_MOESM6_ESM.xlsx]

## Sheet: MAGs_gRodon_results
MAG	Taxonomy (GTDB)	niche	growth	genes_number	ribosomal_prot_number	PMDT..predicted.minimal.doubling.time.	CUBHE	ConsistencyHE	CPB	FilteredSequences	LowerCI	UpperCI
2140918002_1	Bacteria; Actinobacteriota; Actinobacteria; Actinomycetales; Micrococcaceae; Glutamicibacter	rhizosphere	copiotroph	3744	59	0.471549	0.802214	0.455044	-0.351421	616	0.36297	0.618803
2162886007_5	Bacteria; Chloroflexota; Anaerolineae; Anaerolineales; envOPS12; UBA12294	rhizosphere	oligotroph	5593	19	5.46412	0.627838	0.53323	-0.356897	607	4.49967	6.67177
2162886007_7	Bacteria; Bdellovibrionota; Bdellovibrionia; Bdellovibrionales; Bdellovibrionaceae; Bdellovibrio	rhizosphere	copiotroph	4254	52	1.73019	0.739849	0.525409	-0.342871	150	1.48467	2.02315
2162886007_8	Bacteria; Bacteroidota; Bacteroidia; Chitinophagales; Chitinophagaceae; UBA1935	rhizosphere	copiotroph	3289	54	1.74405	0.733867	0.521981	-0.371935	201	1.50207	2.03154
2209111006_1	Bacteria; Proteobacteria; Alphaproteobacteria; Rhizobiales; Xanthobacteraceae; Pseudolabrys	rhizosphere	oligotroph	3533	29	7.68711	0.564356	0.512537	-0.337735	514	6.18074	9.62721
2209111006_2	Archaea; Crenarchaeota; Nitrososphaeria; Nitrososphaerales; Nitrososphaeraceae	rhizosphere	oligotroph	978	34	11.9875	0.569756	0.543731	-0.392003	274	8.96096	16.2378
3300000041_1	Bacteria; Proteobacteria; Alphaproteobacteria; Rhizobiales; Xanthobacteraceae; Pseudolabrys	rhizosphere	oligotroph	3959	51	6.11008	0.578911	0.507488	-0.333419	546	5.01946	7.47961
3300000041_2	Archaea; Crenarchaeota; Nitrososphaeria; Nitrososphaerales; Nitrososphaeraceae	rhizosphere	oligotroph	1436	37	17.5147	0.543978	0.548414	-0.388143	404	12.374	25.2402
3300000042_1	Bacteria; Proteobacteria; Alphaproteobacteria; Rhizobiales; Xanthobacteraceae; Pseudolabrys	rhizosphere	oligotroph	4065	47	5.92579	0.592476	0.51466	-0.335571	626	4.90013	7.20384
3300000042_2	Archaea; Crenarchaeota; Nitrososphaeria; Nitrososphaerales; Nitrososphaeraceae	rhizosphere	oligotroph	1908	43	12.4187	0.556213	0.536663	-0.380654	509	9.33231	16.7259
3300000043_1	Bacteria; Proteobacteria; Alphaproteobacteria; Rhizobiales; Xanthobacteraceae; Pseudolabrys	rhizosphere	oligotroph	3967	51	6.83562	0.579318	0.515115	-0.329062	583	5.57193	8.43709
3300000044_1	Bacteria; Proteobacteria; Alphaproteobacteria; Rhizobiales; Xanthobacteraceae; Pseudolabrys	rhizosphere	oligotroph	4414	54	6.26544	0.57589	0.507095	-0.331116	624	5.13238	7.69306
3300000044_2	Archaea; Crenarchaeota; Nitrososphaeria; Nitrososphaerales; Nitrososphaeraceae	rhizosphere	oligotroph	1861	29	14.9454	0.553255	0.545576	-0.383845	544	10.8336	20.9364
3300000045_2	Archaea; Crenarchaeota; Nitrososphaeria; Nitrososphaerales; Nitrososphaeraceae; UBA11057	rhizosphere	oligotroph	1499	24	11.4844	0.553243	0.52995	-0.387139	435	8.77133	15.198
3300000532_1	Bacteria; Acidobacteriota; Blastocatellia; Pyrinomonadales; Pyrinomonadaceae	rhizosphere	oligotroph	3003	20	10.2283	0.539929	0.513868	-0.402804	267	7.94987	13.283
3300000545_1	Bacteria; Verrucomicrobiota; Verrucomicrobiae; Chthoniobacterales; UBA10450	rhizosphere	oligotroph	4033	44	11.8432	0.550306	0.529813	-0.375451	345	9.01082	15.7378
3300000546_2	Bacteria; Acidobacteriota; Acidobacteriae; Acidobacteriales; Acidobacteriaceae; KBS-83	rhizosphere	oligotroph	2489	36	8.41055	0.579895	0.528788	-0.324894	237	6.67366	10.6827
3300000549_1	Bacteria; Acidobacteriota; Blastocatellia; Pyrinomonadales; Pyrinomonadaceae	rhizosphere	oligotroph	4254	47	7.51878	0.564218	0.511026	-0.649217	352	6.05598	9.39888
3300000579_2	Bacteria; Bacteroidota; Bacteroidia; Chitinophagales; Chitinophagaceae; UTBCD1	soil	oligotroph	2559	31	8.75048	0.604196	0.547762	-0.372102	429	6.72907	11.495
3300000580_2	Bacteria; Proteobacteria; Alphaproteobacteria; Rhizobiales; Xanthobacteraceae; Pseudolabrys	soil	oligotroph	4443	37	7.41819	0.59273	0.529497	-0.324453	1099	5.96314	9.29272
3300000597_4	Bacteria; Nitrospirota; Nitrospiria; Nitrospirales; Nitrospiraceae	soil	oligotroph	3441	34	13.553	0.556769	0.542229	-0.320955	804	9.9997	18.6217
3300000652_1	Bacteria; Proteobacteria; Alphaproteobacteria; Rhizobiales; Xanthobacteraceae; Pseudolabrys	rhizosphere	oligotroph	4493	51	6.52284	0.57889	0.511771	-0.332666	635	5.33723	8.01864
3300000652_2	Archaea; Crenarchaeota; Nitrososphaeria; Nitrososphaerales; Nitrososphaeraceae	rhizosphere	oligotroph	2928	44	14.2519	0.555483	0.544313	-0.373911	817	10.4153	19.7878
3300001915_4	Bacteria; Bacteroidota; Bacteroidia; Flavobacteriales; Weeksellaceae; Chryseobacterium	rhizosphere	copiotroph	2296	46	0.53625	0.808793	0.471593	-0.441182	229	0.424478	0.682888
3300001915_5	Bacteria; Patescibacteria; Saccharimonadia; Saccharimonadales; UBA4665	rhizosphere	copiotroph	1861	43	1.33459	0.752758	0.513289	-0.367196	146	1.14282	1.56398
3300001977_3	Bacteria; Proteobacteria; Alphaproteobacteria; Rhizobiales; Xanthobacteraceae; Pseudolabrys	rhizosphere	oligotroph	2779	34	7.2441	0.587397	0.524351	-0.342213	414	5.85958	9.01469
3300001979_4	Bacteria; Bacteroidota; Bacteroidia; Chitinophagales; Chitinophagaceae; Chitinophaga	rhizosphere	copiotroph	6022	53	2.87752	0.653403	0.505531	-0.480972	470	2.48552	3.34168
3300001989_3	Bacteria; Bacteroidota; Bacteroidia; Chitinophagales; Chitinophagaceae; Chitinophaga	rhizosphere	copiotroph	5723	54	3.01931	0.672984	0.522331	-0.414414	1870	2.60239	3.51422
3300001989_5	Bacteria; Proteobacteria; Gammaproteobacteria; Enterobacterales; Enterobacteriaceae; Pantoea; Pantoea ananatis	rhizosphere	copiotroph	4218	55	0.505848	0.863943	0.503534	-0.347801	1088	0.406147	0.634472
3300001989_9	Bacteria; Patescibacteria; Saccharimonadia; Saccharimonadales; Saccharimonadaceae; Saccharimonas	rhizosphere	copiotroph	1012	52	0.874803	0.781701	0.497273	-0.360377	485	0.729397	1.05424
3300001990_4	Bacteria; Proteobacteria; Gammaproteobacteria; Xanthomonadales; Rhodanobacteraceae; Dyella; Dyella marensis	rhizosphere	copiotroph	2854	17	0.888624	0.58404	0.36459	-0.199388	1075	0.557045	1.4652
3300001990_6	Bacteria; Patescibacteria; Saccharimonadia; Saccharimonadales; UBA4665	rhizosphere	copiotroph	1693	44	1.29297	0.758057	0.514282	-0.355044	143	1.10505	1.51825
3300001990_7	Bacteria; Patescibacteria; Saccharimonadia; Saccharimonadales; Saccharimonadaceae; Saccharimonas	rhizosphere	copiotroph	899	28	1.06466	0.77285	0.50811	-0.386798	414	0.90103	1.26309
3300002067_12	Bacteria; Patescibacteria; Saccharimonadia; Saccharimonadales; UBA4665	rhizosphere	copiotroph	1566	47	1.33132	0.758361	0.516887	-0.358651	86	1.1382	1.56275
3300002067_3	Bacteria; Bacteroidota; Bacteroidia; Sphingobacteriales; Sphingobacteriaceae; Mucilaginibacter	rhizosphere	copiotroph	5520	52	1.07099	0.775336	0.510296	-0.454651	352	0.90655	1.27035
3300002067_6	Bacteria; Proteobacteria; Gammaproteobacteria; Xanthomonadales; Rhodanobacteraceae; Dyella	rhizosphere	copiotroph	4223	59	1.61043	0.620682	0.438904	-0.27373	1862	1.21696	2.15589
3300002073_1	Bacteria; Proteobacteria; Alphaproteobacteria; Rhizobiales; Xanthobacteraceae; Pseudolabrys	rhizosphere	oligotroph	2683	41	5.98706	0.585582	0.510667	-0.340897	421	4.93874	7.29709
3300002074_1	Bacteria; Acidobacteriota; Blastocatellia; Pyrinomonadales; Pyrinomonadaceae; UBA11740	rhizosphere	oligotroph	4407	49	11.3662	0.569019	0.540023	-0.371932	274	8.59914	15.1968
3300002075_12	Bacteria; Patescibacteria; Saccharimonadia; Saccharimonadales; Saccharimonadaceae	rhizosphere	copiotroph	731	25	1.80776	0.695242	0.49861	-0.37777	232	1.55691	2.10582
3300002075_3	Bacteria; Proteobacteria; Gammaproteobacteria; Xanthomonadales; Rhodanobacteraceae; Luteibacter	rhizosphere	copiotroph	3145	14	0.721471	0.66435	0.400708	-0.321266	289	0.500481	1.061
3300002075_4	Bacteria; Proteobacteria; Gammaproteobacteria; Betaproteobacteriales; Burkholderiaceae; Paraburkholderia; Paraburkholderia graminis	rhizosphere	copiotroph	2304	22	0.729806	0.770554	0.473756	-0.325875	820	0.588941	0.910451
3300002075_5	Bacteria; Proteobacteria; Alphaproteobacteria; Sphingomonadales; Sphingomonadaceae; Sphingobium	rhizosphere	copiotroph	2216	25	0.64093	0.701118	0.414978	-0.328372	888	0.46043	0.906793
3300002126_1	Bacteria; Proteobacteria; Alphaproteobacteria; Rhizobiales; Xanthobacteraceae; Pseudolabrys	rhizosphere	oligotroph	3027	57	6.78713	0.584966	0.518483	-0.340455	751	5.53763	8.36887
3300002155_1	Bacteria; Verrucomicrobiota; Verrucomicrobiae; Chthoniobacterales; Terrimicrobiaceae	rhizosphere	copiotroph	3108	49	3.63133	0.593451	0.481689	-0.367656	300	2.98283	4.44578
3300002239_2	Bacteria; Proteobacteria; Alphaproteobacteria; Sphingomonadales; Sphingomonadaceae	rhizosphere	copiotroph	3705	35	4.16935	0.604404	0.498842	-0.317054	351	3.50707	4.97825
3300002239_5	Bacteria; Actinobacteriota; Thermoleophilia; Solirubrobacterales; 70-9; 70-9	rhizosphere	oligotroph	1163	40	16.4587	0.511193	0.522627	-0.255333	137	12.0067	22.8961
3300002244_4	Bacteria; Patescibacteria; Saccharimonadia; Saccharimonadales; UBA4665	rhizosphere	copiotroph	1430	48	2.12015	0.718826	0.526968	-0.355757	103	1.82371	2.47286
3300002459_2	Bacteria; Acidobacteriota; Blastocatellia; Pyrinomonadales; Pyrinomonadaceae	rhizosphere	oligotroph	5050	22	13.111	0.564622	0.545594	-0.411204	289	9.66394	18.034
3300002459_3	Bacteria; Bacteroidota; Bacteroidia; Chitinophagales; Chitinophagaceae; UTBCD1	rhizosphere	oligotroph	3247	43	5.25173	0.626159	0.529424	-0.451336	1165	4.35912	6.35909
3300002459_4	Bacteria; Actinobacteriota; UBA4738; UBA4738; 9FT-COMBO-70-19	rhizosphere	oligotroph	3059	50	6.98166	0.473955	0.445036	-0.314615	1201	4.86431	10.2176
3300003203_3	Bacteria; Proteobacteria; Alphaproteobacteria; Acetobacterales; Acetobacteraceae; Ga0074136	rhizosphere	copiotroph	5328	50	4.57618	0.474435	0.417151	-0.287674	972	3.025	7.10333
3300003203_5	Bacteria; Acidobacteriota; Blastocatellia; Pyrinomonadales; Pyrinomonadaceae	rhizosphere	oligotroph	4442	27	13.4851	0.56815	0.549651	-0.402697	1102	9.83484	18.7649
3300003203_6	Bacteria; Chloroflexota; Anaerolineae; Anaerolineales; envOPS12; UBA12294	rhizosphere	oligotroph	4493	38	9.43278	0.646404	0.581073	-0.356103	1889	6.59561	13.7501
3300003349_1	Archaea; Crenarchaeota; Nitrososphaeria; Nitrososphaerales; Nitrososphaeraceae	rhizosphere	oligotroph	1315	33	15.1457	0.555063	0.547577	-0.389115	586	10.9241	21.3339
3300003371_1	Archaea; Crenarchaeota; Nitrososphaeria; Nitrososphaerales; Nitrososphaeraceae	rhizosphere	oligotroph	1890	36	12.6385	0.554259	0.536384	-0.393872	836	9.47921	17.0575
3300003373_4	Archaea; Crenarchaeota; Nitrososphaeria; Nitrososphaerales; Nitrososphaeraceae; Nitrososphaera	rhizosphere	oligotroph	1625	33	11.0362	0.532897	0.513742	-0.352612	643	8.49357	14.4851
3300003382_1	Archaea; Crenarchaeota; Nitrososphaeria; Nitrososphaerales; Nitrososphaeraceae	rhizosphere	oligotroph	1152	28	13.2816	0.541894	0.530946	-0.38316	437	9.94712	17.9538
3300003383_1	Archaea; Crenarchaeota; Nitrososphaeria; Nitrososphaerales; Nitrososphaeraceae	rhizosphere	oligotroph	1651	30	11.5771	0.549924	0.528185	-0.381097	769	8.84349	15.3183
3300003392_1	Archaea; Crenarchaeota; Nitrososphaeria; Nitrososphaerales; Nitrososphaeraceae	rhizosphere	oligotroph	1164	31	16.3201	0.539776	0.541525	-0.395278	504	11.7607	23.0104
3300003396_1	Archaea; Crenarchaeota; Nitrososphaeria; Nitrososphaerales; Nitrososphaeraceae	rhizosphere	oligotroph	982	23	13.6209	0.538658	0.530242	-0.384471	381	10.172	18.47
3300003398_1	Archaea; Crenarchaeota; Nitrososphaeria; Nitrososphaerales; Nitrososphaeraceae	rhizosphere	oligotroph	1162	19	7.19643	0.531755	0.486192	-0.390459	477	5.62207	9.29432
3300003400_1	Archaea; Crenarchaeota; Nitrososphaeria; Nitrososphaerales; Nitrososphaeraceae	rhizosphere	oligotroph	1083	27	11.8017	0.539471	0.522254	-0.386816	436	9.01317	15.6189
3300003504_1	Archaea; Crenarchaeota; Nitrososphaeria; Nitrososphaerales; Nitrososphaeraceae	rhizosphere	oligotroph	891	19	11.2433	0.538891	0.518934	-0.395594	366	8.6429	14.7754
3300003856_4	Bacteria; Proteobacteria; Gammaproteobacteria; Xanthomonadales; Xanthomonadaceae; Xanthomonas_A	rhizosphere	copiotroph	4241	24	1.42891	0.555483	0.385072	-0.120665	161	0.926942	2.26577
3300003856_6	Bacteria; Proteobacteria; Gammaproteobacteria; Betaproteobacteriales; Burkholderiaceae; Burkholderia; Burkholderia cenocepacia_B	rhizosphere	copiotroph	3000	40	0.498107	0.795069	0.455377	-0.281092	520	0.384565	0.651542
3300003856_8	Bacteria; Proteobacteria; Gammaproteobacteria; Pseudomonadales; Moraxellaceae; Acinetobacter; Acinetobacter oleivorans	rhizosphere	copiotroph	1763	46	1.75609	0.69076	0.49329	-0.395366	54	1.50263	2.05952
3300003911_2	Bacteria; Entotheonellota; Entotheonellia; Entotheonellales; Entotheonellaceae	rhizosphere	oligotroph	3304	28	8.06834	0.618552	0.552374	-0.340009	1353	6.19397	10.6184
3300003911_3	Archaea; Crenarchaeota; Nitrososphaeria; Nitrososphaerales; Nitrososphaeraceae	rhizosphere	oligotroph	1870	39	17.6644	0.562834	0.561686	-0.35539	784	12.1421	26.2436
3300005272_1	Bacteria; Proteobacteria; Gammaproteobacteria; Pseudomonadales; Moraxellaceae; Acinetobacter	rhizosphere	copiotroph	3736	51	1.12855	0.75194	0.498836	-0.383384	334	0.955788	1.33787
3300005288_13	Bacteria; Proteobacteria; Gammaproteobacteria; Enterobacterales; Shewanellaceae; Shewanella; Shewanella baltica	rhizosphere	copiotroph	2722	31	0.708131	0.792895	0.486211	-0.388983	262	0.578298	0.872307
3300005288_3	Bacteria; Acidobacteriota; Blastocatellia; Pyrinomonadales; Pyrinomonadaceae	rhizosphere	oligotroph	5921	49	11.2518	0.576613	0.544561	-0.39326	455	8.46375	15.138
3300005288_4	Bacteria; Proteobacteria; Gammaproteobacteria; Pseudomonadales; Pseudomonadaceae; Pseudomonas_E	rhizosphere	copiotroph	6245	12	0.126254	0.933969	0.406972	-0.291976	872	0.0862533	0.18886
3300005288_8	Bacteria; Bacteroidota; Bacteroidia; Sphingobacteriales; Sphingobacteriaceae; Pedobacter	rhizosphere	copiotroph	4366	39	1.49601	0.72081	0.500898	-0.402998	1302	1.28453	1.74817
3300005288_9	Bacteria; Bacteroidota; Bacteroidia; Sphingobacteriales; Sphingobacteriaceae; Pedobacter	rhizosphere	copiotroph	3905	27	0.868438	0.745944	0.472389	-0.441361	913	0.70502	1.07653
3300005289_11	Bacteria; Proteobacteria; Gammaproteobacteria; Enterobacterales; Enterobacteriaceae; Enterobacter; Enterobacter cloacae_A	rhizosphere	copiotroph	4248	22	0.120128	1.00484	0.449326	-0.320214	713	0.085192	0.17239
3300005289_13	Bacteria; Bdellovibrionota; Bdellovibrionia; Bdellovibrionales; Bdellovibrionaceae; Bdellovibrio	rhizosphere	copiotroph	3889	53	1.76803	0.736996	0.525179	-0.346434	134	1.51849	2.06548
3300005289_14	Bacteria; Proteobacteria; Gammaproteobacteria; Xanthomonadales; Xanthomonadaceae; Xanthomonas_A	rhizosphere	copiotroph	3671	23	1.43713	0.540556	0.375414	-0.152823	307	0.905488	2.35578
3300005289_15	Bacteria; Acidobacteriota; Blastocatellia; Pyrinomonadales; Pyrinomonadaceae	rhizosphere	oligotroph	3769	43	7.95609	0.583369	0.527624	-0.403773	692	6.35769	10.0298
3300005289_16	Bacteria; Proteobacteria; Gammaproteobacteria; Enterobacterales; Enterobacteriaceae; Lelliottia; Lelliottia lapagei	rhizosphere	copiotroph	3807	20	0.115531	1.01574	0.452219	-0.315124	965	0.081889	0.165891
3300005289_17	Bacteria; Bacteroidota; Bacteroidia; Chitinophagales; Chitinophagaceae; UBA1935	rhizosphere	copiotroph	3152	53	1.79397	0.733584	0.52401	-0.371417	201	1.54332	2.09216
3300005289_18	Bacteria; Proteobacteria; Gammaproteobacteria; Xanthomonadales; Xanthomonadaceae; Pseudoxanthomonas_A	rhizosphere	copiotroph	3199	34	1.86085	0.514425	0.378254	-0.287228	243	1.16295	3.07894
3300005289_19	Bacteria; Proteobacteria; Gammaproteobacteria; Steroidobacterales; Steroidobacteraceae	rhizosphere	copiotroph	3106	49	3.15123	0.536085	0.432604	-0.362139	419	2.26128	4.46379
3300005289_23	Archaea; Crenarchaeota; Nitrososphaeria; Nitrososphaerales; Nitrososphaeraceae; UBA10452	rhizosphere	oligotroph	2975	35	12.9294	0.520231	0.514662	-0.363872	822	9.74564	17.3563
3300005289_27	Bacteria; Cyanobacteriota; Sericytochromatia; S15B-MN24; UBA4093; UBA4093	rhizosphere	copiotroph	2543	45	4.77099	0.544091	0.467248	-0.286298	229	3.6959	6.218
3300005289_32	Archaea; Crenarchaeota; Nitrososphaeria; Nitrososphaerales; Nitrososphaeraceae; UBA10452	rhizosphere	oligotroph	2323	41	13.7191	0.519779	0.517863	-0.383149	1114	10.2664	18.5617
3300005289_6	Bacteria; Bacteroidota; Bacteroidia; Sphingobacteriales; Sphingobacteriaceae; Pedobacter	rhizosphere	copiotroph	5366	44	1.26237	0.775079	0.523851	-0.40292	513	1.07065	1.49427
3300005289_8	Bacteria; Bacteroidota; Bacteroidia; Sphingobacteriales; Sphingobacteriaceae; Sphingobacterium	rhizosphere	copiotroph	4610	26	0.20945	0.951404	0.474634	-0.389346	544	0.156257	0.284329
3300005290_13	Bacteria; Proteobacteria; Alphaproteobacteria; Rhizobiales; Xanthobacteraceae; Pseudolabrys	rhizosphere	oligotroph	3368	27	6.12133	0.580148	0.508448	-0.321063	668	5.03143	7.4891
3300005290_14	Bacteria; Bacteroidota; Bacteroidia; Chitinophagales; Chitinophagaceae; Niabella	rhizosphere	oligotroph	2560	45	10.7097	0.594381	0.553609	-0.393931	633	7.96176	14.5943
3300005290_16	Archaea; Crenarchaeota; Nitrososphaeria; Nitrososphaerales; Nitrososphaeraceae	rhizosphere	oligotroph	2254	41	14.307	0.566734	0.552169	-0.366521	572	10.3082	20.1762
3300005290_3	Bacteria; Acidobacteriota; Blastocatellia; Pyrinomonadales; Pyrinomonadaceae	rhizosphere	oligotroph	5735	44	10.8024	0.576017	0.541681	-0.389766	447	8.20262	14.3858
3300005290_8	Bacteria; Planctomycetota; Planctomycetes; Pirellulales; Pirellulaceae; Pirellula_A	rhizosphere	oligotroph	5190	36	6.79488	0.57296	0.510415	-0.34345	643	5.53207	8.39749
3300005293_10	Bacteria; Proteobacteria; Alphaproteobacteria; Rhizobiales; Xanthobacteraceae; Pseudolabrys	rhizosphere	oligotroph	2858	41	7.11345	0.572949	0.513379	-0.339826	775	5.77091	8.8244
3300005293_11	Bacteria; Proteobacteria; Alphaproteobacteria; Sphingomonadales; Sphingomonadaceae; Sphingomonas_A	rhizosphere	copiotroph	2217	28	3.39013	0.638177	0.50711	-0.351454	410	2.9125	3.95926
3300005293_14	Bacteria; Bacteroidota; Bacteroidia; Cytophagales; Cytophagaceae; Cytophaga	rhizosphere	copiotroph	1684	45	2.1714	0.678106	0.501183	-0.428079	215	1.87722	2.51937
3300005293_15	Bacteria; Chloroflexota; Ellin6529; P2-11E; P2-11E; 3-1-20CM-2-70-9	rhizosphere	oligotroph	1874	16	7.18201	0.513158	0.473451	-0.403926	285	5.43962	9.59092
3300005295_12	Bacteria; Proteobacteria; Gammaproteobacteria; Steroidobacterales; Steroidobacteraceae	rhizosphere	oligotroph	4588	27	5.40555	0.575819	0.49723	-0.32586	575	4.43964	6.61882
3300005295_14	Bacteria; Proteobacteria; Gammaproteobacteria; Steroidobacterales; Steroidobacteraceae	rhizosphere	copiotroph	3263	33	2.69821	0.6261	0.482268	-0.338346	340	2.2525	3.24743
3300005295_17	Bacteria; Proteobacteria; Gammaproteobacteria; Betaproteobacteriales; Burkholderiaceae; JOSHI-001	rhizosphere	copiotroph	2963	28	4.67709	0.548883	0.469136	-0.273272	314	3.64884	6.0495
3300005295_19	Bacteria; Nitrospirota; Nitrospiria; Nitrospirales; Nitrospiraceae; Nitrospira_C	rhizosphere	oligotroph	2775	35	14.6386	0.575317	0.559329	-0.31248	499	10.3593	21.0567
3300005295_28	Archaea; Crenarchaeota; Nitrososphaeria; Nitrososphaerales; Nitrososphaeraceae	rhizosphere	oligotroph	1213	40	13.6228	0.528597	0.523428	-0.390795	638	10.2038	18.4129
3300005295_6	Bacteria; Chloroflexota; Anaerolineae; Anaerolineales; envOPS12; UBA12294	rhizosphere	oligotroph	5644	45	8.57473	0.627718	0.562438	-0.350191	596	6.38491	11.6643
3300005327_10	Bacteria; Bacteroidota; Bacteroidia; Chitinophagales; Chitinophagaceae; UBA8621	rhizosphere	oligotroph	3316	55	7.01773	0.612564	0.539367	-0.433266	175	5.60098	8.85841
3300005327_11	Bacteria; Verrucomicrobiota; Verrucomicrobiae; Verrucomicrobiales; Akkermansiaceae; Haloferula	rhizosphere	copiotroph	2882	17	0.495773	0.789566	0.451202	-0.387701	251	0.380276	0.653064
3300005327_12	Bacteria; Acidobacteriota; Blastocatellia; Pyrinomonadales; Pyrinomonadaceae; OLB17	rhizosphere	oligotroph	2769	45	5.72848	0.602686	0.519332	-0.359556	195	4.75169	6.9412
3300005327_24	Bacteria; Patescibacteria; Saccharimonadia; Saccharimonadales; UBA4665	rhizosphere	oligotroph	1077	50	8.87526	0.592327	0.540601	-0.349559	108	6.90246	11.5182
3300005327_25	Bacteria; Patescibacteria; Saccharimonadia; Saccharimonadales; Saccharimonadaceae; Saccharimonas	rhizosphere	copiotroph	986	47	1.11487	0.729989	0.482927	-0.370274	51	0.928637	1.34495
3300005327_7	Bacteria; Armatimonadota; Chthonomonadetes	rhizosphere	copiotroph	5411	27	4.08559	0.669079	0.541285	-0.310571	468	3.38279	4.96
3300005328_14	Bacteria; Patescibacteria; Saccharimonadia; Saccharimonadales; UBA4665	rhizosphere	copiotroph	1449	46	2.10591	0.718739	0.526392	-0.353735	111	1.8126	2.45466
3300005328_7	Bacteria; Gemmatimonadota; Gemmatimonadetes; Gemmatimonadales; GWC2-71-9	rhizosphere	oligotroph	4068	50	6.07068	0.546823	0.4853	-0.379161	359	4.81908	7.70717
3300005328_9	Bacteria; Bacteroidota; Bacteroidia; Chitinophagales; Chitinophagaceae; UBA8621	rhizosphere	oligotroph	3087	46	6.85606	0.62122	0.543726	-0.434213	187	5.44158	8.70591
3300005331_11	Bacteria; Proteobacteria; Gammaproteobacteria; Pseudomonadales; Spongiibacteraceae	rhizosphere	copiotroph	3339	45	4.89643	0.644471	0.537093	-0.382349	167	4.04147	5.96409
3300005331_15	Bacteria; Acidobacteriota; Blastocatellia; Pyrinomonadales; Pyrinomonadaceae; OLB17	rhizosphere	oligotroph	2487	26	9.64505	0.581676	0.538558	-0.388675	244	7.45465	12.6012
3300005331_17	Bacteria; Acidobacteriota; Blastocatellia; Pyrinomonadales; Pyrinomonadaceae; OLB17	rhizosphere	oligotroph	1984	36	10.8184	0.59622	0.555472	-0.381326	167	8.00062	14.8267
3300005331_18	Archaea; Crenarchaeota; Nitrososphaeria; Nitrososphaerales; Nitrososphaeraceae	rhizosphere	oligotroph	2126	25	16.6821	0.540089	0.542996	-0.38627	397	11.9621	23.6496
3300005333_2	Bacteria; Myxococcota; Myxococcia; Myxococcales; Myxococcaceae	rhizosphere	oligotroph	5301	56	5.07758	0.508536	0.447377	-0.404846	358	3.6798	7.11477
3300005334_7	Bacteria; Gemmatimonadota; Gemmatimonadetes; Gemmatimonadales; GWC2-71-9	rhizosphere	oligotroph	3886	38	5.09566	0.553741	0.478274	-0.383432	359	4.04428	6.4707
3300005335_10	Bacteria; Bacteroidota; Bacteroidia; Chitinophagales; Chitinophagaceae; UBA8621	rhizosphere	oligotroph	3242	50	7.52371	0.616262	0.546362	-0.428964	213	5.88965	9.69594
3300005335_11	Bacteria; Actinobacteriota; Actinobacteria; Actinomycetales; Micrococcaceae; Soil763	rhizosphere	copiotroph	3427	32	4.8282	0.687015	0.564986	-0.288392	315	3.73167	6.30808
3300005335_13	Bacteria; Acidobacteriota; Acidobacteriae; Solibacterales	rhizosphere	oligotroph	2742	25	13.2049	0.621471	0.584568	-0.302214	300	8.82589	20.2435
3300005335_14	Bacteria; Proteobacteria; Gammaproteobacteria; Xanthomonadales; Rhodanobacteraceae	rhizosphere	copiotroph	2206	43	2.73748	0.591842	0.460105	-0.270792	104	2.15611	3.50471
3300005335_15	Bacteria; Acidobacteriota; Blastocatellia; Pyrinomonadales; Pyrinomonadaceae; OLB17	rhizosphere	oligotroph	2403	35	12.8271	0.58196	0.556051	-0.37495	264	9.29083	17.9844
3300005335_21	Bacteria; Patescibacteria; Saccharimonadia	rhizosphere	oligotroph	1782	53	6.45735	0.653913	0.561987	-0.35474	143	4.93404	8.5414
3300005335_8	Bacteria; Bacteroidota; Bacteroidia; Chitinophagales; Chitinophagaceae	rhizosphere	copiotroph	3385	11	3.15514	0.6678	0.522017	-0.485576	208	2.71643	3.67659
3300005338_14	Archaea; Crenarchaeota; Nitrososphaeria; Nitrososphaerales; Nitrososphaeraceae	rhizosphere	oligotroph	970	25	9.28069	0.509883	0.487481	-0.458399	209	7.05684	12.3409
3300005338_7	Bacteria; Bacteroidota; Bacteroidia; Chitinophagales; Chitinophagaceae; UBA8621	rhizosphere	oligotroph	3272	42	7.12845	0.607321	0.536824	-0.430019	208	5.70319	8.97487
3300005339_16	Bacteria; Patescibacteria; Saccharimonadia; Saccharimonadales; Saccharimonadaceae	rhizosphere	copiotroph	1461	48	2.03638	0.695608	0.508122	-0.350437	138	1.76733	2.3532
3300005339_18	Bacteria; Patescibacteria; Saccharimonadia; Saccharimonadales; UBA4665	rhizosphere	oligotroph	1051	48	8.03407	0.59327	0.534958	-0.349389	97	6.36613	10.2196
3300005339_21	Bacteria; Patescibacteria; Saccharimonadia; Saccharimonadales; UBA4665; UBA5150	rhizosphere	oligotroph	923	47	6.79682	0.606401	0.533112	-0.388076	86	5.49048	8.47004
3300005339_8	Bacteria; Proteobacteria; Gammaproteobacteria; Betaproteobacteriales; Burkholderiaceae; Noviherbaspirillum	rhizosphere	copiotroph	2851	30	2.38911	0.72952	0.543304	-0.308328	243	1.9982	2.86976
3300005344_10	Bacteria; Proteobacteria; Gammaproteobacteria; Betaproteobacteriales; Burkholderiaceae; Noviherbaspirillum	rhizosphere	copiotroph	3188	39	2.07894	0.734002	0.535752	-0.30617	366	1.76399	2.45971
3300005344_7	Bacteria; Proteobacteria; Gammaproteobacteria; Pseudomonadales; Pseudomonadaceae; Pseudomonas_E; Pseudomonas_E sp27	rhizosphere	copiotroph	6287	19	0.204813	0.911335	0.445075	-0.250297	421	0.149245	0.28527
3300005347_7	Bacteria; Myxococcota; Myxococcia; Myxococcales; Myxococcaceae	rhizosphere	copiotroph	3934	46	4.84553	0.49472	0.434827	-0.39358	225	3.38355	7.07388
3300005347_8	Bacteria; Bacteroidota; Bacteroidia; Chitinophagales; Chitinophagaceae; UBA8621	rhizosphere	oligotroph	3174	52	7.70436	0.607664	0.54205	-0.434305	170	6.06595	9.86754
3300005347_9	Bacteria; Proteobacteria; Gammaproteobacteria; Enterobacterales; Enterobacteriaceae; Pantoea; Pantoea agglomerans	rhizosphere	copiotroph	3382	47	0.518713	0.8628	0.505113	-0.344912	323	0.417254	0.649315
3300005353_10	Bacteria; Proteobacteria; Gammaproteobacteria; Pseudomonadales; Moraxellaceae; Acinetobacter	rhizosphere	copiotroph	2791	65	1.67184	0.739539	0.522484	-0.382591	167	1.43731	1.95107
3300005353_12	Bacteria; Proteobacteria; Alphaproteobacteria; Sphingomonadales; Sphingomonadaceae; Novosphingobium	rhizosphere	copiotroph	1986	17	0.667831	0.695736	0.415053	-0.356433	105	0.47983	0.944691
3300005353_8	Bacteria; Proteobacteria; Gammaproteobacteria; Pseudomonadales; Spongiibacteraceae	rhizosphere	oligotroph	3181	31	7.06752	0.627828	0.550176	-0.380006	240	5.51986	9.13049
3300005354_8	Archaea; Crenarchaeota; Nitrososphaeria; Nitrososphaerales; Nitrososphaeraceae	rhizosphere	oligotroph	1941	25	13.8751	0.521089	0.519417	-0.381895	374	10.3691	18.8005
3300005355_12	Bacteria; Bacteroidota; Bacteroidia; Chitinophagales; Chitinophagaceae	rhizosphere	oligotroph	2549	40	5.67092	0.654987	0.554127	-0.389339	175	4.4668	7.25992
3300005355_15	Bacteria; Patescibacteria; Saccharimonadia; Saccharimonadales; UBA4665	rhizosphere	copiotroph	1299	49	2.93728	0.678052	0.523755	-0.378122	77	2.53041	3.42054
3300005355_17	Bacteria; Firmicutes; Bacilli; Bacillales; Bacillaceae_H; Bacillus_C; Bacillus_C megaterium	rhizosphere	copiotroph	1216	19	0.203694	0.857486	0.407972	-0.381875	148	0.141625	0.298793
3300005355_23	Bacteria; Patescibacteria; Paceibacteria; UBA9983; Nomurabacteraceae; UBA9973	rhizosphere	oligotroph	585	37	11.3749	0.602818	0.56299	-0.426501	61	8.21674	15.9958
3300005355_8	Bacteria; Proteobacteria; Gammaproteobacteria; Pseudomonadales; Spongiibacteraceae	rhizosphere	oligotroph	3200	42	5.95769	0.621804	0.534905	-0.3765	175	4.85937	7.34856
3300005356_16	Bacteria; Patescibacteria; Saccharimonadia	rhizosphere	copiotroph	1327	19	4.35203	0.664867	0.542825	-0.354741	161	3.57967	5.3205
3300005364_12	Archaea; Crenarchaeota; Nitrososphaeria; Nitrososphaerales; Nitrososphaeraceae	rhizosphere	oligotroph	1919	37	14.6022	0.553282	0.544241	-0.379803	358	10.6389	20.3417
3300005364_13	Bacteria; Patescibacteria; Saccharimonadia; Saccharimonadales; UBA4665; GCA-2746885	rhizosphere	copiotroph	1377	47	1.54216	0.746552	0.520798	-0.350421	125	1.32381	1.8026
3300005364_6	Bacteria; Proteobacteria; Gammaproteobacteria; Betaproteobacteriales; SG8-41	rhizosphere	oligotroph	4561	53	15.7805	0.530962	0.53361	-0.331786	441	11.5218	21.9323
3300005364_8	Bacteria; Bacteroidota; Bacteroidia; Chitinophagales; Chitinophagaceae; UBA8621	rhizosphere	oligotroph	2944	45	8.62273	0.599011	0.543322	-0.439959	178	6.69641	11.2078
3300005366_10	Bacteria; Bacteroidota; Bacteroidia; Chitinophagales; LD1	rhizosphere	copiotroph	2267	33	4.26019	0.589714	0.490381	-0.381162	205	3.52701	5.17253
3300005366_11	Bacteria; Acidobacteriota; Blastocatellia; Pyrinomonadales; Pyrinomonadaceae	rhizosphere	oligotroph	1826	36	8.67654	0.570453	0.524346	-0.417232	183	6.87932	11.0298
3300005366_15	Bacteria; Patescibacteria; Saccharimonadia; Saccharimonadales; UBA4665	rhizosphere	oligotroph	1003	48	7.8134	0.594929	0.53431	-0.35841	101	6.21449	9.89925
3300005366_7	Bacteria; Acidobacteriota; Blastocatellia; Pyrinomonadales; Pyrinomonadaceae	rhizosphere	oligotroph	5094	29	8.55768	0.594464	0.539762	-0.384689	606	6.69034	11.0438
3300005366_8	Bacteria; Proteobacteria; Gammaproteobacteria; Betaproteobacteriales; Burkholderiaceae; Noviherbaspirillum	rhizosphere	copiotroph	3711	49	1.80975	0.731811	0.523495	-0.307269	372	1.55807	2.1089
3300005367_10	Bacteria; Bacteroidota; Bacteroidia; Chitinophagales; Chitinophagaceae; UBA8621	rhizosphere	oligotroph	3195	48	8.10575	0.607468	0.545151	-0.435556	154	6.314	10.5016
3300005367_16	Archaea; Crenarchaeota; Nitrososphaeria; Nitrososphaerales; Nitrososphaeraceae	rhizosphere	oligotroph	2028	34	14.7611	0.544697	0.539051	-0.37881	374	10.8155	20.4365
3300005367_21	Bacteria; Dependentiae; Babeliae; Babeliales; Vermiphilaceae	rhizosphere	oligotroph	1381	50	8.27482	0.58102	0.528523	-0.395467	77	6.57928	10.4876
3300005367_22	Bacteria; Patescibacteria; Saccharimonadia; Saccharimonadales; UBA4665	rhizosphere	copiotroph	1236	47	1.66604	0.704759	0.498622	-0.347582	86	1.43254	1.94401
3300005367_9	Bacteria; Proteobacteria; Gammaproteobacteria; Pseudomonadales; Spongiibacteraceae	rhizosphere	oligotroph	3446	45	5.06776	0.641024	0.537093	-0.375711	184	4.17269	6.18873
3300005455_6	Bacteria; Bacteroidota; Bacteroidia; Sphingobacteriales; Sphingobacteriaceae; Mucilaginibacter	rhizosphere	copiotroph	3746	21	0.963873	0.766181	0.495119	-0.407809	406	0.807373	1.15596
3300005456_6	Bacteria; Gemmatimonadota; Gemmatimonadetes; Gemmatimonadales; GWC2-71-9	rhizosphere	copiotroph	3811	37	4.91219	0.5757	0.490674	-0.382444	409	4.02263	6.03341
3300005457_10	Bacteria; Bacteroidota; Bacteroidia; Chitinophagales; Chitinophagaceae; UBA8621	rhizosphere	oligotroph	2661	47	8.61665	0.595672	0.541013	-0.441646	193	6.71824	11.1523
3300005457_13	Bacteria; Actinobacteriota; Actinobacteria	rhizosphere	copiotroph	1985	22	4.86581	0.507247	0.443606	-0.241648	187	3.49673	6.88149
3300005457_19	Bacteria; Patescibacteria; Saccharimonadia; Saccharimonadales; Saccharimonadaceae; Saccharimonas	rhizosphere	copiotroph	916	19	0.951328	0.759978	0.489788	-0.36399	88	0.792892	1.14693
3300005459_6	Bacteria; Gemmatimonadota; Gemmatimonadetes; Gemmatimonadales; GWC2-71-9	rhizosphere	oligotroph	4271	48	6.11598	0.539431	0.480778	-0.392622	353	4.80048	7.85918
3300005459_8	Bacteria; Bacteroidota; Bacteroidia; Chitinophagales; Chitinophagaceae; UBA8621	rhizosphere	oligotroph	2881	42	7.32721	0.606074	0.537752	-0.440354	185	5.83838	9.26528
3300005539_13	Bacteria; Acidobacteriota; Blastocatellia; Pyrinomonadales; Pyrinomonadaceae; OLB17	rhizosphere	oligotroph	3440	41	8.26504	0.577911	0.52634	-0.38226	334	6.58248	10.4566
3300005539_20	Bacteria; Patescibacteria; Saccharimonadia; Saccharimonadales; UBA4665	rhizosphere	copiotroph	980	25	3.09821	0.696941	0.540456	-0.356687	111	2.59763	3.71192
3300005539_7	Bacteria; Verrucomicrobiota; Verrucomicrobiae; Chthoniobacterales; Chthoniobacteraceae	rhizosphere	copiotroph	5022	50	2.83481	0.639315	0.494877	-0.313038	240	2.42005	3.33269
3300005539_8	Bacteria; Bacteroidota; Bacteroidia; Chitinophagales; Chitinophagaceae; UBA8621	rhizosphere	copiotroph	5426	49	1.75793	0.797996	0.566095	-0.405402	322	1.38699	2.24646
3300005543_10	Bacteria; Acidobacteriota; Blastocatellia; Pyrinomonadales; Pyrinomonadaceae	rhizosphere	oligotroph	3337	30	9.63749	0.572751	0.532457	-0.394958	407	7.50402	12.4917
3300005543_9	Bacteria; Bacteroidota; Bacteroidia; Chitinophagales; Chitinophagaceae; UBA8621	rhizosphere	oligotroph	3143	52	8.1391	0.607378	0.545351	-0.44059	168	6.33497	10.5538
3300005548_11	Bacteria; Cyanobacteriota; Vampirovibrionia; Obscuribacterales; Obscuribacteraceae	rhizosphere	copiotroph	4072	32	4.06584	0.637653	0.519634	-0.375174	361	3.46312	4.79126
3300005548_13	Bacteria; Bacteroidota; Bacteroidia; Chitinophagales; Chitinophagaceae; UBA8621	rhizosphere	oligotroph	3333	53	7.34958	0.609666	0.540384	-0.431156	165	5.83004	9.33815
3300005548_14	Bacteria; Bacteroidota; Bacteroidia; Chitinophagales; Chitinophagaceae; UBA1935	rhizosphere	copiotroph	3314	53	2.68047	0.713729	0.541204	-0.393142	245	2.25016	3.20729
3300005548_16	Bacteria; Proteobacteria; Gammaproteobacteria; Pseudomonadales; Spongiibacteraceae	rhizosphere	copiotroph	2747	13	2.02245	0.598263	0.441577	-0.389694	273	1.52872	2.70668
3300005548_18	Bacteria; Elusimicrobiota; Elusimicrobia; 2-01-FULL-59-12; 2-01-FULL-59-12	rhizosphere	oligotroph	2398	41	12.878	0.589342	0.561293	-0.358478	241	9.21167	18.3062
3300005548_6	Bacteria; Bacteroidota; Bacteroidia; Chitinophagales; Chitinophagaceae; UBA8621	rhizosphere	copiotroph	6491	52	4.3578	0.676869	0.551057	-0.394278	268	3.51717	5.43564
3300005563_13	Bacteria; Proteobacteria; Gammaproteobacteria; Steroidobacterales; Steroidobacteraceae	rhizosphere	copiotroph	3350	48	4.70526	0.604622	0.507348	-0.369555	266	3.95775	5.61829
3300005563_14	Bacteria; Acidobacteriota; Blastocatellia; Pyrinomonadales; Pyrinomonadaceae	rhizosphere	oligotroph	2826	40	9.69038	0.553299	0.519604	-0.410403	304	7.59094	12.479
3300005563_20	Bacteria; Patescibacteria; Saccharimonadia; Saccharimonadales; Saccharimonadaceae	rhizosphere	copiotroph	1477	48	1.67272	0.755856	0.53359	-0.356056	166	1.41785	1.98122
3300005563_23	Bacteria; Proteobacteria; Alphaproteobacteria; Micavibrionales	rhizosphere	oligotroph	1420	27	10.3394	0.571842	0.536172	-0.327342	139	7.95149	13.5812
3300005563_24	Bacteria; Patescibacteria; Saccharimonadia; Saccharimonadales; Saccharimonadaceae	rhizosphere	copiotroph	1377	44	3.476	0.649899	0.516852	-0.372834	112	2.9888	4.05596
3300005563_26	Bacteria; Patescibacteria; Saccharimonadia; Saccharimonadales; UBA4665	rhizosphere	oligotroph	1065	48	7.69128	0.595863	0.533939	-0.351698	88	6.13022	9.7227
3300005564_20	Bacteria; Patescibacteria; Saccharimonadia; Saccharimonadales; Saccharimonadaceae; Saccharimonas	rhizosphere	copiotroph	1069	40	1.10893	0.746458	0.493647	-0.367585	65	0.934838	1.32102
3300005564_8	Bacteria; Proteobacteria; Gammaproteobacteria; Pseudomonadales; Pseudomonadaceae; Pseudomonas_E; Pseudomonas_E sp27	rhizosphere	copiotroph	6704	14	0.150223	0.926158	0.421302	-0.25051	527	0.105094	0.218852
3300005577_10	Bacteria; Proteobacteria; Gammaproteobacteria; Enterobacterales; Enterobacteriaceae; Enterobacter; Enterobacter sesami	rhizosphere	copiotroph	4132	51	0.225435	0.971582	0.496103	-0.301063	223	0.170031	0.302415
3300005577_11	Bacteria; Gemmatimonadota; Gemmatimonadetes; Gemmatimonadales; GWC2-71-9	rhizosphere	oligotroph	4155	36	5.61494	0.546814	0.480107	-0.386928	434	4.437	7.16345
3300005577_23	Bacteria; Patescibacteria; Saccharimonadia; Saccharimonadales; UBA4665	rhizosphere	oligotroph	1079	17	6.29704	0.63721	0.54901	-0.357493	91	4.97996	8.02686
3300005577_27	Bacteria; Patescibacteria; Saccharimonadia; Saccharimonadales; Saccharimonadaceae; UBA1547	rhizosphere	copiotroph	779	32	3.29528	0.658978	0.519175	-0.403331	56	2.83757	3.83921
3300005577_7	Bacteria; Bacteroidota; Bacteroidia; Chitinophagales; Chitinophagaceae; UBA8621	rhizosphere	copiotroph	5206	36	2.5065	0.74669	0.558554	-0.39567	363	2.01844	3.13393
3300005577_8	Bacteria; Chloroflexota; Ktedonobacteria; Ktedonobacterales	rhizosphere	oligotroph	5221	29	7.52584	0.599315	0.534887	-0.34645	447	6.00464	9.50294
3300005577_9	Bacteria; Chloroflexota; Ktedonobacteria; Ktedonobacterales; Ktedonobacteraceae; UBA11361	rhizosphere	oligotroph	4832	33	9.43844	0.588677	0.541963	-0.37688	569	7.27529	12.3672
3300005578_7	Bacteria; Proteobacteria; Gammaproteobacteria; Betaproteobacteriales; SG8-41	rhizosphere	oligotroph	4154	29	9.00784	0.584433	0.536175	-0.327447	438	7.03848	11.6315
3300005578_8	Bacteria; Gemmatimonadota; Gemmatimonadetes; Gemmatimonadales; GWC2-71-9	rhizosphere	copiotroph	3595	17	3.34897	0.534921	0.436209	-0.386254	302	2.42098	4.70552
3300005614_10	Bacteria; Chloroflexota; Ktedonobacteria; Ktedonobacterales	rhizosphere	oligotroph	4702	32	7.29485	0.587686	0.524997	-0.353471	374	5.89417	9.08843
3300005614_15	Bacteria; Bacteroidota; Bacteroidia; Cytophagales; Cyclobacteriaceae	rhizosphere	copiotroph	3346	39	3.94085	0.691691	0.554091	-0.383303	444	3.17198	4.92984
3300005614_22	Archaea; Crenarchaeota; Nitrososphaeria; Nitrososphaerales; Nitrososphaeraceae	rhizosphere	oligotroph	1969	35	14.8125	0.535389	0.532941	-0.358273	516	10.9154	20.38
3300005614_9	Bacteria; Acidobacteriota; Blastocatellia; Pyrinomonadales; Pyrinomonadaceae	rhizosphere	oligotroph	7357	39	11.1977	0.537003	0.517408	-0.374469	1036	8.61095	14.7098
3300005616_7	Bacteria; Bacteroidota; Bacteroidia; Chitinophagales; Chitinophagaceae; UBA8621	rhizosphere	copiotroph	3621	23	4.68979	0.662576	0.546424	-0.473046	338	3.8106	5.80818
3300005617_11	Bacteria; Verrucomicrobiota; Verrucomicrobiae; Pedosphaerales; Pedosphaeraceae	rhizosphere	oligotroph	2400	27	6.2753	0.555968	0.493688	-0.351901	193	5.04922	7.85307
3300005617_13	Bacteria; Acidobacteriota; Blastocatellia; Pyrinomonadales; Pyrinomonadaceae	rhizosphere	oligotroph	2166	31	7.31267	0.587271	0.524873	-0.407836	179	5.90747	9.11244
3300005618_10	Bacteria; Gemmatimonadota; Gemmatimonadetes; Gemmatimonadales; GWC2-71-9	rhizosphere	oligotroph	4817	35	5.00077	0.538945	0.466964	-0.379426	492	3.85498	6.55194
3300005618_12	Bacteria; Bacteroidota; Bacteroidia; Chitinophagales; Chitinophagaceae; UBA8621	rhizosphere	oligotroph	3505	51	8.12122	0.598855	0.539431	-0.417571	256	6.38751	10.413
3300005618_13	Bacteria; Proteobacteria; Gammaproteobacteria; Pseudomonadales; Spongiibacteraceae	rhizosphere	copiotroph	3396	45	4.96356	0.643104	0.537093	-0.380624	180	4.09297	6.05196
3300005718_7	Bacteria; Verrucomicrobiota; Chlamydiia; Parachlamydiales; Ga0074140	rhizosphere	oligotroph	1748	49	8.73112	0.617744	0.55681	-0.398922	132	6.58289	11.7172
3300005719_8	Bacteria; Eisenbacteria; RBG-16-71-46	rhizosphere	oligotroph	3048	49	8.94511	0.562653	0.520968	-0.349399	199	7.07434	11.4021
3300005834_10	Bacteria; Bacteroidota; Bacteroidia; Chitinophagales; Chitinophagaceae; UBA8621	rhizosphere	oligotroph	3038	52	7.71043	0.60855	0.542701	-0.440878	209	6.06329	9.88828
3300005834_5	Bacteria; Proteobacteria; Gammaproteobacteria; Pseudomonadales; Pseudomonadaceae; Pseudomonas_E; Pseudomonas_E extremorientalis	rhizosphere	copiotroph	5815	50	0.415031	0.871502	0.48981	-0.245711	302	0.327409	0.530449
3300005834_6	Bacteria; Bacteroidota; Bacteroidia; Chitinophagales; Saprospiraceae	rhizosphere	oligotroph	4098	51	6.10732	0.648211	0.554454	-0.392242	288	4.77993	7.87227
3300005834_7	Bacteria; Proteobacteria; Gammaproteobacteria; Xanthomonadales; Rhodanobacteraceae; Dyella; Dyella marensis	rhizosphere	copiotroph	4517	15	1.30454	0.613195	0.416776	-0.210488	395	0.931693	1.85759
3300005834_8	Bacteria; Acidobacteriota; Blastocatellia; Pyrinomonadales; Pyrinomonadaceae	rhizosphere	oligotroph	3548	32	10.943	0.553476	0.527182	-0.414488	282	8.42397	14.3589
3300005841_12	Bacteria; Bacteroidota; Bacteroidia; Chitinophagales; Chitinophagaceae; UBA8621	rhizosphere	oligotroph	3276	54	7.99358	0.604863	0.542499	-0.441202	193	6.26554	10.2872
3300005841_15	Bacteria; Myxococcota; UBA727; UBA727; GCA-2721815	rhizosphere	oligotroph	2425	16	6.21608	0.63116	0.544055	-0.353617	230	4.9729	7.82673
3300005841_25	Bacteria; Patescibacteria; ABY1; Uhrbacterales; 2-12-FULL-60-25	rhizosphere	copiotroph	944	39	1.54729	0.686494	0.480336	-0.36234	93	1.29452	1.85797
3300005842_10	Bacteria; Bacteroidota; Bacteroidia; Chitinophagales; Chitinophagaceae; UBA8621	rhizosphere	oligotroph	3295	46	9.47557	0.596978	0.547836	-0.432768	188	7.22461	12.563
3300005842_16	Bacteria; Proteobacteria; Gammaproteobacteria; UBA5158; UBA5158; 2-12-FULL-43-28	rhizosphere	oligotroph	1284	26	6.99747	0.635374	0.554649	-0.390205	108	5.41326	9.13322
3300005842_18	Bacteria; Verrucomicrobiota; Chlamydiia; Parachlamydiales; Ga0074140	rhizosphere	oligotroph	1183	33	9.37171	0.605742	0.553095	-0.394184	139	7.07589	12.5576
3300005842_23	Bacteria; Patescibacteria; Saccharimonadia; Saccharimonadales; UBA4665	rhizosphere	copiotroph	770	28	2.27534	0.668551	0.498266	-0.382209	83	1.9607	2.64894
3300005842_7	Bacteria; Bacteroidota; Bacteroidia; Chitinophagales; Chitinophagaceae	rhizosphere	oligotroph	6662	44	5.06624	0.638437	0.535318	-0.455465	646	4.18355	6.16794
3300005843_10	Bacteria; Verrucomicrobiota; Verrucomicrobiae; Chthoniobacterales; Chthoniobacteraceae	rhizosphere	copiotroph	3659	11	1.77188	0.655377	0.47	-0.364923	297	1.45072	2.17676
3300005843_12	Bacteria; Proteobacteria; Gammaproteobacteria; Pseudomonadales; Spongiibacteraceae	rhizosphere	oligotroph	3512	36	5.01325	0.645654	0.539498	-0.373971	243	4.11354	6.14461
3300005843_14	Bacteria; Bacteroidota; Bacteroidia; Chitinophagales; Chitinophagaceae; UBA8621	rhizosphere	oligotroph	3149	51	6.42816	0.63052	0.545826	-0.434708	194	5.10967	8.1494
3300005843_17	Bacteria; UBA10199; UBA10199; UBA10839; UBA10839	rhizosphere	oligotroph	2250	31	6.07776	0.568901	0.500349	-0.396263	215	4.95755	7.49626
3300005843_23	Bacteria; Patescibacteria; Paceibacteria; UBA9983; Kaiserbacteraceae; UBA10103	rhizosphere	copiotroph	1323	43	3.30829	0.661839	0.5214	-0.394689	116	2.84466	3.86018
3300005843_26	Bacteria; Dependentiae; Babeliae; Babeliales; Vermiphilaceae	rhizosphere	copiotroph	1157	50	4.50604	0.653327	0.537403	-0.387476	62	3.73766	5.46004
3300005844_12	Archaea; Crenarchaeota; Nitrososphaeria; Nitrososphaerales; Nitrososphaeraceae; UBA11057	rhizosphere	oligotroph	3307	45	16.8163	0.554045	0.552919	-0.36264	773	11.8498	24.3034
3300005844_9	Bacteria; Proteobacteria; Gammaproteobacteria; Pseudomonadales; Spongiibacteraceae	rhizosphere	copiotroph	3422	20	2.79329	0.698531	0.533948	-0.376434	224	2.37625	3.29596
3300005937_12	Bacteria; Entotheonellota; Entotheonellia; Entotheonellales; Entotheonellaceae	rhizosphere	oligotroph	9916	40	5.80403	0.660632	0.559501	-0.331541	1231	4.50077	7.55601
3300005937_13	Bacteria; UBP10; GR-WP33-30; UBA9968	rhizosphere	oligotroph	7595	43	18.8081	0.582073	0.578282	-0.335274	1014	12.2869	29.5866
3300005937_16	Bacteria; Nitrospinota; UBA8248	rhizosphere	oligotroph	6629	36	11.8677	0.586735	0.554641	-0.306442	1218	8.70112	16.4189
3300005937_18	Bacteria; Acidobacteriota; Blastocatellia; UBA7656	rhizosphere	oligotroph	4955	18	10.6802	0.5926	0.552233	-0.389506	501	7.96563	14.5028
3300005937_20	Bacteria; Acidobacteriota; Acidobacteriae; Solibacterales; Solibacteraceae; KBS-96	rhizosphere	oligotroph	4454	49	9.36529	0.614963	0.559306	-0.371221	435	6.96913	12.7486
3300005937_23	Bacteria; Proteobacteria; Alphaproteobacteria; Rhizobiales; Xanthobacteraceae; Pseudolabrys	rhizosphere	oligotroph	3758	39	9.90224	0.586753	0.543627	-0.317239	609	7.57114	13.089
3300005937_24	Bacteria; Methylomirabilota; Methylomirabilia; Rokubacteriales; GWA2-73-35	rhizosphere	oligotroph	3201	54	8.45862	0.477856	0.45995	-0.254799	195	6.04938	12.0264
3300005937_25	Archaea; Crenarchaeota; Nitrososphaeria; Nitrososphaerales; Nitrososphaeraceae; UBA11057	rhizosphere	oligotroph	2678	39	16.338	0.551786	0.549732	-0.348958	567	11.6244	23.3617
3300005937_38	Bacteria; Patescibacteria; Saccharimonadia; Saccharimonadales; Saccharimonadaceae	rhizosphere	copiotroph	1066	45	2.73654	0.680059	0.519904	-0.3754	90	2.36814	3.17181
3300005937_40	Bacteria; Patescibacteria; Saccharimonadia; Saccharimonadales; UBA4665	rhizosphere	oligotroph	957	48	6.25229	0.634092	0.546426	-0.408958	74	4.97528	7.91725
3300005981_14	Bacteria; Actinobacteriota; Actinobacteria; Propionibacteriales; Nocardioidaceae	rhizosphere	oligotroph	5109	51	6.00942	0.481317	0.440206	-0.390392	308	4.18512	8.79897
3300005981_16	Bacteria; Actinobacteriota; Actinobacteria; Propionibacteriales; Propionibacteriaceae	rhizosphere	oligotroph	3742	50	10.2213	0.579231	0.540478	-0.397469	248	7.82586	13.4907
3300005981_17	Bacteria; Actinobacteriota; UBA4738	rhizosphere	copiotroph	4001	18	3.06226	0.502719	0.407895	-0.258818	485	2.0304	4.73713
3300005981_18	Bacteria; Actinobacteriota; UBA4738	rhizosphere	copiotroph	3254	13	4.5715	0.460724	0.407782	-0.175083	309	2.92604	7.36024
3300005983_13	Bacteria; Verrucomicrobiota; Verrucomicrobiae; Chthoniobacterales; UBA10450; UBA10450	rhizosphere	oligotroph	3874	48	11.6312	0.572744	0.543942	-0.367234	312	8.72344	15.6985
3300005983_14	Bacteria; Entotheonellota; Entotheonellia; Entotheonellales; Entotheonellaceae	rhizosphere	oligotroph	4013	39	5.38467	0.65417	0.550103	-0.336612	483	4.29889	6.79485
3300005983_15	Bacteria; Proteobacteria; Gammaproteobacteria; Xanthomonadales; Rhodanobacteraceae; Dokdonella	rhizosphere	oligotroph	3678	53	7.39189	0.507403	0.471404	-0.375598	242	5.54987	9.96522
3300005983_16	Bacteria; Bacteroidota; Bacteroidia; Chitinophagales; Chitinophagaceae; UBA8621	rhizosphere	copiotroph	3634	19	4.08675	0.656292	0.532633	-0.393433	262	3.43605	4.88192
3300005983_18	Bacteria; Verrucomicrobiota; Verrucomicrobiae; Chthoniobacterales; UBA10450; UBA10450	rhizosphere	oligotroph	1982	20	10.1635	0.582086	0.542066	-0.384696	228	7.76775	13.4401
3300005985_12	Bacteria; Bacteroidota; Bacteroidia; Chitinophagales; Chitinophagaceae	rhizosphere	oligotroph	5857	52	6.80594	0.607322	0.533823	-0.469291	588	5.49222	8.49066
3300005985_13	Bacteria; Proteobacteria; Alphaproteobacteria; Acetobacterales; Acetobacteraceae; Ga0074136	rhizosphere	copiotroph	6068	52	4.54907	0.485241	0.424071	-0.244248	304	3.08077	6.87165
3300005985_14	Bacteria; Entotheonellota; Entotheonellia; Entotheonellales; Entotheonellaceae	rhizosphere	copiotroph	7048	23	4.11433	0.680943	0.54982	-0.334232	1010	3.34069	5.09927
3300005985_16	Bacteria; Acidobacteriota; Blastocatellia; Pyrinomonadales; Pyrinomonadaceae	rhizosphere	oligotroph	4823	49	7.3549	0.544513	0.496247	-0.338993	341	5.84275	9.33039
3300005985_17	Bacteria; Actinobacteriota	rhizosphere	copiotroph	5706	27	3.98152	0.492494	0.419727	-0.248125	498	2.68844	6.03433
3300005985_18	Bacteria; Proteobacteria; Alphaproteobacteria; Rhizobiales; Xanthobacteraceae; Bradyrhizobium	rhizosphere	oligotroph	5147	54	5.17901	0.562811	0.485523	-0.298718	337	4.17612	6.4663
3300005985_20	Bacteria; Chloroflexota; Anaerolineae; Anaerolineales; envOPS12; UBA12294	rhizosphere	oligotroph	5467	49	10.5747	0.612518	0.565134	-0.359909	508	7.65614	14.8334
3300005985_21	Bacteria; Chloroflexota; Anaerolineae; SBR1031; A4b	rhizosphere	oligotroph	5073	35	5.34064	0.653333	0.548983	-0.364855	421	4.27736	6.7164
3300005985_22	Bacteria; Acidobacteriota; Blastocatellia; Pyrinomonadales; Pyrinomonadaceae	rhizosphere	oligotroph	4056	52	10.2827	0.522221	0.502185	-0.482968	284	7.91027	13.5025
3300005985_23	Bacteria; Acidobacteriota; Blastocatellia; Pyrinomonadales; Pyrinomonadaceae	rhizosphere	oligotroph	4130	47	12.0599	0.57711	0.549079	-0.422978	218	8.92524	16.5149
3300005985_24	Bacteria; Methylomirabilota; Methylomirabilia; Rokubacteriales; GWA2-73-35	rhizosphere	oligotroph	3325	28	8.10721	0.503304	0.474524	-0.353935	217	6.07472	10.9535
3300005985_26	Bacteria; Verrucomicrobiota; Verrucomicrobiae; Chthoniobacterales; UBA10450	rhizosphere	oligotroph	3705	50	12.5573	0.537179	0.524417	-0.416011	318	9.50713	16.7763
3300005985_28	Bacteria; Chloroflexota; Anaerolineae; Anaerolineales; envOPS12; UBA12294	rhizosphere	oligotroph	3638	14	7.66455	0.593774	0.532299	-0.360811	407	6.12279	9.66548
3300005985_30	Bacteria; Verrucomicrobiota; Verrucomicrobiae; Chthoniobacterales; UBA10450; UBA10450	rhizosphere	oligotroph	2784	48	13.569	0.544078	0.533692	-0.411901	196	10.1108	18.4439
3300005985_33	Bacteria; Verrucomicrobiota; Verrucomicrobiae; Chthoniobacterales; UBA10450; UBA10450	rhizosphere	oligotroph	2451	44	11.2086	0.555905	0.530285	-0.376731	262	8.58491	14.788
3300005985_34	Bacteria; Bacteroidota; Bacteroidia; Chitinophagales; Chitinophagaceae; UTBCD1	rhizosphere	oligotroph	2230	14	7.54708	0.559658	0.508174	-0.38319	225	6.06466	9.45762
3300005985_48	Bacteria; Patescibacteria; Saccharimonadia; Saccharimonadales; UBA10212	rhizosphere	oligotroph	691	43	18.9782	0.544334	0.553196	-0.412222	70	13.1512	27.9421
3300005985_7	Bacteria; Acidobacteriota; Blastocatellia; Pyrinomonadales	rhizosphere	oligotroph	9559	48	12.8508	0.559431	0.540883	-0.38879	820	9.56411	17.4907
3300006058_9	Bacteria; Nitrospirota; Nitrospiria; Nitrospirales; Nitrospiraceae; Nitrospira_C	rhizosphere	oligotroph	2384	18	14.3009	0.567684	0.552788	-0.323443	289	10.2918	20.1932
3300006194_3	Bacteria; Proteobacteria; Gammaproteobacteria; Diplorickettsiales; Diplorickettsiaceae; Rickettsiella	rhizosphere	oligotroph	854	43	12.2511	0.54082	0.525411	-0.424062	64	9.30245	16.3154
3300006237_14	Bacteria; Myxococcota; Myxococcia; Myxococcales; Myxococcaceae	rhizosphere	copiotroph	4860	45	4.15204	0.502845	0.42968	-0.409998	328	2.88874	6.08607
3300006237_16	Bacteria; Bacteroidota; Bacteroidia; Chitinophagales; Chitinophagaceae	rhizosphere	copiotroph	4257	50	4.87943	0.654967	0.543973	-0.379344	251	3.97584	6.02508
3300006237_18	Bacteria; Bacteroidota; Bacteroidia; Sphingobacteriales; Sphingobacteriaceae; Mucilaginibacter	rhizosphere	copiotroph	4146	42	1.71163	0.713736	0.506847	-0.396146	303	1.48006	1.98548
3300006237_33	Archaea; Crenarchaeota; Nitrososphaeria; Nitrososphaerales; Nitrososphaeraceae	rhizosphere	oligotroph	1747	28	13.6469	0.524115	0.520492	-0.437667	356	10.2223	18.4443
3300006237_39	Bacteria; Patescibacteria; Saccharimonadia; Saccharimonadales; UBA4665	rhizosphere	copiotroph	1177	46	4.10952	0.666764	0.540123	-0.363421	86	3.40949	4.97843
3300006237_49	Bacteria; Patescibacteria; Saccharimonadia; Saccharimonadales	rhizosphere	copiotroph	879	45	4.69366	0.617958	0.516222	-0.440054	37	3.96125	5.58472
3300006358_11	Archaea; Crenarchaeota; Nitrososphaeria; Nitrososphaerales; Nitrososphaeraceae	rhizosphere	oligotroph	1831	38	13.8605	0.528046	0.524072	-0.420555	411	10.3558	18.7854
3300006358_15	Bacteria; Patescibacteria; Saccharimonadia; Saccharimonadales; UBA4665	rhizosphere	copiotroph	1298	46	4.1945	0.664789	0.540212	-0.35106	110	3.47557	5.08821
3300006358_18	Bacteria; Patescibacteria; Saccharimonadia; Saccharimonadales	rhizosphere	copiotroph	891	45	4.73264	0.618424	0.517105	-0.441184	42	3.99133	5.63529
3300006358_9	Bacteria; Bacteroidota; Bacteroidia; Chitinophagales; Chitinophagaceae	rhizosphere	oligotroph	3360	65	5.93851	0.650458	0.554123	-0.383933	173	4.66165	7.63032
3300006844_21	Bacteria; Acidobacteriota; Acidobacteriae	rhizosphere	oligotroph	5973	28	9.61448	0.578675	0.536326	-0.356564	764	7.45574	12.5164
3300006844_26	Bacteria; Planctomycetota; Planctomycetes; Gemmatales; Gemmataceae; Zavarzinella	rhizosphere	oligotroph	4149	46	8.05202	0.535341	0.495816	-0.329875	445	6.32592	10.3368
3300006844_27	Bacteria; UBP10; GR-WP33-30; UBA9968	rhizosphere	oligotroph	5000	46	13.431	0.547117	0.53515	-0.343137	603	10.0076	18.2572
3300006844_31	Bacteria; Proteobacteria; Alphaproteobacteria; Rhizobiales; Xanthobacteraceae; Pseudolabrys	rhizosphere	oligotroph	4137	48	10.5293	0.560962	0.529908	-0.336815	544	8.12985	13.7715
3300006844_34	Bacteria; Eisenbacteria; RBG-16-71-46	rhizosphere	oligotroph	3127	50	9.96311	0.571943	0.533962	-0.353299	159	7.71527	12.9899
3300006844_35	Bacteria; Nitrospirota; Nitrospiria; Nitrospirales; Nitrospiraceae	rhizosphere	oligotroph	3358	43	15.4205	0.569657	0.558517	-0.326972	439	10.8621	22.2957
3300006844_45	Bacteria; Proteobacteria; Gammaproteobacteria; UBA6522; UBA6522	rhizosphere	oligotroph	2203	33	8.34363	0.543762	0.50378	-0.372065	161	6.59952	10.6339
3300006844_51	Bacteria; Proteobacteria; Alphaproteobacteria; Rhizobiales; Methyloligellaceae; Methyloceanibacter	rhizosphere	oligotroph	1891	38	9.8835	0.542661	0.51361	-0.355573	268	7.71446	12.7768
3300006844_63	Bacteria; Patescibacteria; Saccharimonadia; Saccharimonadales; UBA4665	rhizosphere	copiotroph	1217	47	3.10293	0.703898	0.545285	-0.373217	125	2.57421	3.75925
3300006844_69	Bacteria; Patescibacteria; Saccharimonadia; Saccharimonadales; Saccharimonadaceae; UBA6022	rhizosphere	copiotroph	866	17	2.44197	0.699293	0.524454	-0.375213	74	2.10776	2.83803
3300006846_13	Bacteria; Proteobacteria; Alphaproteobacteria; Rhizobiales; Xanthobacteraceae; Pseudolabrys	rhizosphere	oligotroph	5124	55	10.5214	0.571548	0.537041	-0.331027	667	8.06608	13.8673
3300006846_15	Bacteria; Bacteroidota; Bacteroidia; Chitinophagales; Chitinophagaceae; 12-47-4	rhizosphere	copiotroph	4139	33	4.67316	0.592882	0.498917	-0.432577	341	3.897	5.6308
3300006846_16	Bacteria; Actinobacteriota; Actinobacteria; Corynebacteriales; Micromonosporaceae	rhizosphere	oligotroph	4086	37	5.0611	0.48305	0.429873	-0.3439	301	3.46146	7.56137
3300006846_21	Bacteria; UBP10; GR-WP33-30; UBA9968	rhizosphere	oligotroph	3776	40	16.053	0.577741	0.566322	-0.347433	591	11.0456	23.8227
3300006846_23	Bacteria; Acidobacteriota; Blastocatellia; Pyrinomonadales; Pyrinomonadaceae	rhizosphere	oligotroph	3125	33	8.6945	0.56994	0.524128	-0.417499	252	6.89257	11.0544
3300006846_28	Bacteria; Actinobacteriota	rhizosphere	copiotroph	2508	17	2.49439	0.467553	0.368894	-0.190821	221	1.47875	4.38707
3300006846_32	Bacteria; Planctomycetota	rhizosphere	copiotroph	2064	37	4.55035	0.485866	0.424513	-0.264493	240	3.08621	6.8622
3300006846_36	Archaea; Crenarchaeota; Nitrososphaeria; Nitrososphaerales; Nitrososphaeraceae	rhizosphere	oligotroph	1585	33	14.523	0.532118	0.529571	-0.433008	340	10.7565	19.8711
3300006846_6	Bacteria; Actinobacteriota; Actinobacteria; Propionibacteriales; Kribbellaceae	rhizosphere	copiotroph	9933	50	3.41291	0.548427	0.446726	-0.321545	1236	2.54814	4.62909
3300006847_14	Bacteria; Proteobacteria; Alphaproteobacteria; Rhizobiales; Thermopetrobacteraceae	rhizosphere	oligotroph	8696	18	11.2683	0.590436	0.554024	-0.328333	1371	8.32189	15.4664
3300006847_22	Bacteria; Acidobacteriota; Acidobacteriae	rhizosphere	oligotroph	5050	41	14.5234	0.542422	0.53656	-0.361494	702	10.6945	19.9981
3300006847_23	Bacteria; Chloroflexota; Anaerolineae; Anaerolineales; UBA6663	rhizosphere	oligotroph	4720	35	10.6769	0.565718	0.533984	-0.367292	469	8.19952	14.0458
3300006847_24	Bacteria; Actinobacteriota; Actinobacteria; Corynebacteriales; Micromonosporaceae; Dactylosporangium	rhizosphere	copiotroph	4364	44	4.78322	0.493085	0.432833	-0.341358	315	3.32168	7.02581
3300006847_27	Bacteria; Proteobacteria; Alphaproteobacteria; Rhizobiales; Xanthobacteraceae; Pseudolabrys	rhizosphere	oligotroph	3999	51	10.1832	0.56113	0.527974	-0.332133	430	7.90568	13.2408
3300006847_28	Bacteria; Eisenbacteria; RBG-16-71-46	rhizosphere	oligotroph	3238	46	10.0368	0.568212	0.531886	-0.355862	203	7.78169	13.069
3300006847_30	Bacteria; Chloroflexota; Anaerolineae; Anaerolineales; envOPS12; UBA12294	rhizosphere	oligotroph	3662	38	7.25231	0.606554	0.537416	-0.361457	361	5.78747	9.15576
3300006847_35	Bacteria; Nitrospirota; Nitrospiria; Nitrospirales; Nitrospiraceae; Nitrospira_C	rhizosphere	oligotroph	2817	36	13.5818	0.582001	0.559465	-0.321662	365	9.6961	19.3484
3300006847_36	Bacteria; Chloroflexota; Anaerolineae; SBR1031; UBA3940	rhizosphere	oligotroph	3361	30	8.38697	0.60474	0.54546	-0.3614	387	6.50671	10.9132
3300006847_38	Bacteria; Proteobacteria; Gammaproteobacteria; Steroidobacterales; Steroidobacteraceae; Steroidobacter	rhizosphere	copiotroph	3057	15	2.65898	0.554422	0.432573	-0.381164	227	1.9289	3.72177
3300006847_40	Bacteria; Actinobacteriota	rhizosphere	copiotroph	3075	37	4.05747	0.465978	0.403069	-0.209411	278	2.58401	6.5702
3300006847_41	Bacteria; Actinobacteriota; Actinobacteria; Propionibacteriales; Nocardioidaceae	rhizosphere	oligotroph	3077	43	5.66233	0.507608	0.45408	-0.408464	262	4.14994	7.83705
3300006847_68	Archaea; Crenarchaeota; Nitrososphaeria; Nitrososphaerales; Nitrososphaeraceae	rhizosphere	oligotroph	1229	28	12.0775	0.550863	0.531367	-0.42206	218	9.15532	16.1134
3300006852_14	Bacteria; Chloroflexota; Chloroflexia; Chloroflexales; Roseiflexaceae	rhizosphere	oligotroph	5385	37	8.64507	0.582781	0.532479	-0.358331	484	6.8154	11.0571
3300006852_20	Bacteria; Actinobacteriota; Actinobacteria; Streptosporangiales; Streptosporangiaceae; UBA9676	rhizosphere	oligotroph	4384	37	7.43778	0.496648	0.464508	-0.305953	480	5.47173	10.2521
3300006852_28	Bacteria; Actinobacteriota; Actinobacteria; Corynebacteriales; Geodermatophilaceae	rhizosphere	copiotroph	2624	25	3.27176	0.4689	0.389758	-0.297139	243	2.0303	5.45764
3300006852_32	Archaea; Crenarchaeota; Nitrososphaeria; Nitrososphaerales; Nitrososphaeraceae	rhizosphere	oligotroph	1905	41	14.6271	0.544892	0.538651	-0.381945	334	10.7355	20.2135
3300006852_33	Bacteria; Proteobacteria; Alphaproteobacteria; Rhizobiales; Methyloligellaceae; Methyloceanibacter	rhizosphere	oligotroph	1633	41	11.7428	0.560168	0.535988	-0.362469	216	8.8936	15.682
3300006871_20	Bacteria; UBP10; GR-WP33-30; UBA9968	rhizosphere	oligotroph	3975	50	12.9375	0.516925	0.512458	-0.356577	345	9.74078	17.3886
3300006871_24	Bacteria; Gemmatimonadota; Gemmatimonadetes; Gemmatimonadales; Gemmatimonadaceae; UBA4720	rhizosphere	oligotroph	3255	33	6.56541	0.607813	0.53181	-0.382956	328	5.32948	8.1394
3300006871_27	Bacteria; Acidobacteriota; 1-40CM-2-68-10; 1-40CM-2-68-10	rhizosphere	oligotroph	2737	48	10.9779	0.530453	0.511762	-0.385292	252	8.44617	14.4132
3300006880_12	Bacteria; Proteobacteria; Alphaproteobacteria; Rhizobiales; Xanthobacteraceae; Pseudolabrys	rhizosphere	oligotroph	5387	56	9.7617	0.575464	0.535089	-0.324175	758	7.56789	12.7117
3300006880_13	Bacteria; Bacteroidota; Bacteroidia; Chitinophagales; Chitinophagaceae; UTBCD1	rhizosphere	oligotroph	4564	50	5.60967	0.623833	0.532275	-0.417563	362	4.61545	6.85592
3300006880_14	Bacteria; Actinobacteriota; Actinobacteria; Corynebacteriales; Micromonosporaceae	rhizosphere	copiotroph	4333	42	4.20466	0.50403	0.431361	-0.340444	360	2.93869	6.13214
3300006880_19	Archaea; Crenarchaeota; Nitrososphaeria; Nitrososphaerales; Nitrososphaeraceae; UBA10452	rhizosphere	oligotroph	4054	19	13.1069	0.544397	0.53186	-0.357803	942	9.82659	17.6974
3300006880_20	Bacteria; Actinobacteriota	rhizosphere	copiotroph	3325	28	4.05775	0.477303	0.410754	-0.210414	308	2.65315	6.3769
3300006880_31	Bacteria; Bacteroidota; Bacteroidia; Chitinophagales; Chitinophagaceae; UBA2791	rhizosphere	oligotroph	1927	35	5.70378	0.623314	0.533033	-0.393818	174	4.68169	6.98854
3300006880_44	Bacteria; Proteobacteria; Gammaproteobacteria; Diplorickettsiales; Diplorickettsiaceae; Rickettsiella	rhizosphere	oligotroph	1365	49	11.9014	0.553983	0.532601	-0.427028	151	9.02933	15.8642
3300006880_46	Archaea; Crenarchaeota; Nitrososphaeria; Nitrososphaerales; Nitrososphaeraceae; Nitrososphaera	rhizosphere	oligotroph	1288	30	14.7318	0.544471	0.538781	-0.352118	198	10.8004	20.3828
3300006881_11	Bacteria; Bacteroidota; Bacteroidia; Chitinophagales; Chitinophagaceae; UBA8621	rhizosphere	oligotroph	2825	44	6.56147	0.624576	0.543139	-0.438383	208	5.23413	8.28703
3300006881_15	Bacteria; Patescibacteria; Saccharimonadia; Saccharimonadales; Saccharimonadaceae; Saccharimonas	rhizosphere	copiotroph	979	44	1.43391	0.726524	0.501346	-0.370772	74	1.22963	1.67784
3300006881_18	Bacteria; Patescibacteria; Berkelbacteria; 2-12-FULL-50-11; 2-12-FULL-50-11	rhizosphere	oligotroph	735	40	6.35368	0.590026	0.5176	-0.477759	85	5.21929	7.77828
3300006881_8	Bacteria; Proteobacteria; Alphaproteobacteria; UBA1301; UBA1301; UBA6038	rhizosphere	copiotroph	3429	36	2.6964	0.620481	0.478407	-0.296198	378	2.23111	3.27576
3300006881_9	Bacteria; Proteobacteria; Alphaproteobacteria; Caulobacterales; Caulobacteraceae; Phenylobacterium	rhizosphere	copiotroph	3252	26	4.38868	0.505751	0.435501	-0.208452	250	3.09855	6.32906
3300006894_3	Bacteria; UBP10; GR-WP33-30; UBA9968	soil	oligotroph	2721	35	11.5811	0.54747	0.526542	-0.346454	287	8.85403	15.3096
3300006894_7	Archaea; Crenarchaeota; Nitrososphaeria; Nitrososphaerales; Nitrososphaeraceae	soil	oligotroph	2225	24	14.654	0.583931	0.565232	-0.367985	532	10.2237	21.4138
3300006914_12	Bacteria; Acidobacteriota; Blastocatellia; Pyrinomonadales; Pyrinomonadaceae; UBA11740	rhizosphere	oligotroph	4440	40	12.5839	0.565394	0.543677	-0.384089	276	9.35156	17.1551
3300006914_18	Bacteria; Actinobacteriota; Actinobacteria; Propionibacteriales; Propionibacteriaceae	rhizosphere	oligotroph	3370	47	7.76698	0.563613	0.512693	-0.393549	372	6.23805	9.73871
3300006914_26	Bacteria; Proteobacteria; Alphaproteobacteria; Rhizobiales; Xanthobacteraceae; Ga0077548	rhizosphere	oligotroph	2634	41	8.54328	0.509676	0.482156	-0.34306	236	6.48473	11.3819
3300006914_27	Bacteria; UBP10; GR-WP33-30; UBA9968; UBA9968	rhizosphere	oligotroph	2790	51	15.6126	0.569697	0.55926	-0.339699	336	10.9622	22.6537
3300006914_29	Bacteria; UBP10; GR-WP33-30; UBA9968	rhizosphere	oligotroph	2421	47	12.5434	0.533948	0.52216	-0.344654	250	9.50273	16.7459
3300006914_30	Archaea; Crenarchaeota; Nitrososphaeria; Nitrososphaerales; Nitrososphaeraceae	rhizosphere	oligotroph	2566	42	14.722	0.548403	0.541409	-0.374483	471	10.7582	20.4416
3300006914_32	Archaea; Crenarchaeota; Nitrososphaeria; Nitrososphaerales; Nitrososphaeraceae; UBA10452	rhizosphere	oligotroph	2223	36	12.343	0.532719	0.520365	-0.37676	555	9.37243	16.4374
3300006914_34	Archaea; Thermoplasmatota; UBA184; UBA184; UBA184	rhizosphere	oligotroph	1619	52	6.4064	0.471927	0.438054	-0.34522	95	4.40046	9.52538
3300006914_41	Archaea; Crenarchaeota; Nitrososphaeria; Nitrososphaerales; Nitrososphaeraceae	rhizosphere	oligotroph	1358	34	10.7435	0.586583	0.548513	-0.358179	297	8.06753	14.4811
3300006914_48	Bacteria; Patescibacteria; Doudnabacteria; UBA920; UBA920	rhizosphere	oligotroph	897	35	5.53166	0.604654	0.518331	-0.408281	99	4.60391	6.67897
3300006914_51	Bacteria; Patescibacteria; Paceibacteria; Paceibacterales; Staskawiczbacteraceae; 2-02-FULL-43-16	rhizosphere	oligotroph	676	43	9.39453	0.592746	0.544433	-0.403651	63	7.21494	12.3584
3300006918_5	Bacteria; UBP10; GR-WP33-30; UBA9968	soil	oligotroph	2415	31	11.4903	0.550593	0.528184	-0.346058	240	8.7856	15.1876
3300006918_6	Bacteria; Acidobacteriota; Thermoanaerobaculia	soil	oligotroph	2148	43	8.51597	0.494089	0.471384	-0.429257	220	6.29113	11.6849
3300006931_17	Bacteria; Bacteroidota; Bacteroidia; Chitinophagales; Chitinophagaceae	rhizosphere	copiotroph	5787	52	4.70202	0.63476	0.527738	-0.473193	366	3.94272	5.63282
3300006931_19	Bacteria; Acidobacteriota; Blastocatellia; Pyrinomonadales; Pyrinomonadaceae; UBA11740	rhizosphere	oligotroph	5938	49	11.4218	0.590419	0.554831	-0.380612	649	8.40756	15.7336
3300006931_26	Bacteria; Myxococcota; Myxococcia; Myxococcales; Myxococcaceae	rhizosphere	copiotroph	4513	50	4.78314	0.493055	0.432812	-0.399969	298	3.32138	7.02623
3300006931_31	Bacteria; Bacteroidota; Bacteroidia; Chitinophagales; Chitinophagaceae	rhizosphere	oligotroph	2884	42	8.55192	0.611645	0.551371	-0.40024	273	6.54235	11.2973
3300006931_34	Bacteria; Verrucomicrobiota; Verrucomicrobiae; Pedosphaerales; Pedosphaeraceae; UBA11358	rhizosphere	copiotroph	2472	26	4.5607	0.547125	0.466213	-0.348914	195	3.5358	5.93888
3300006931_35	Bacteria; Proteobacteria; Gammaproteobacteria; Pseudomonadales; Spongiibacteraceae	rhizosphere	copiotroph	2696	14	1.76292	0.618001	0.444254	-0.387045	236	1.34909	2.32805
3300006931_37	Bacteria; Nitrospirota; Nitrospiria; Nitrospirales; Nitrospiraceae; GCA-2737345	rhizosphere	oligotroph	2396	27	11.2512	0.554827	0.529784	-0.330337	328	8.61663	14.8459
3300006931_40	Bacteria; Eisenbacteria; RBG-16-71-46	rhizosphere	oligotroph	2186	23	7.41506	0.492474	0.461481	-0.398015	175	5.40778	10.3185
3300006931_46	Bacteria; Proteobacteria; Alphaproteobacteria; Caulobacterales; Caulobacteraceae; Phenylobacterium	rhizosphere	copiotroph	1369	41	4.17303	0.531362	0.44937	-0.266479	105	3.09525	5.70075
3300007004_12	Archaea; Crenarchaeota; Nitrososphaeria; Nitrososphaerales; Nitrososphaeraceae; Nitrososphaera	soil	oligotroph	1595	19	11.9726	0.559328	0.536584	-0.348994	344	9.03953	16.0428
3300007004_7	Bacteria; Acidobacteriota; Blastocatellia; Pyrinomonadales; Pyrinomonadaceae; OLB17	soil	oligotroph	2052	30	12.4058	0.553742	0.534925	-0.370004	208	9.34144	16.6721
3300007076_18	Bacteria; Eisenbacteria; RBG-16-71-46	rhizosphere	oligotroph	2855	50	10.2969	0.49353	0.482812	-0.375412	168	7.64957	14.0423
3300007076_19	Bacteria; UBP10; GR-WP33-30; UBA9968	rhizosphere	oligotroph	3420	35	11.7738	0.575886	0.546807	-0.342142	539	8.77483	16.0005
3300007076_21	Bacteria; Methylomirabilota; Methylomirabilia; Rokubacteriales; GWA2-73-35	rhizosphere	oligotroph	3338	19	6.52724	0.518985	0.47119	-0.36876	342	4.96355	8.6788
3300007076_23	Bacteria; Proteobacteria; Alphaproteobacteria; Rhizobiales; Hyphomicrobiaceae	rhizosphere	oligotroph	2920	28	12.8543	0.542865	0.529665	-0.341738	347	9.6774	17.278
3300007076_33	Archaea; Crenarchaeota; Nitrososphaeria; Nitrososphaerales; Nitrososphaeraceae	rhizosphere	oligotroph	1586	33	14.329	0.537479	0.53242	-0.385407	246	10.6111	19.6092
3300007076_50	Bacteria; Verrucomicrobiota; Verrucomicrobiae; Chthoniobacterales; Xiphinematobacteraceae; Xiphinematobacter	rhizosphere	oligotroph	614	19	12.3449	0.595311	0.562821	-0.385447	85	8.84018	17.5269
3300007258_5	Bacteria; Bacteroidota; UBA10030; UBA10030	rhizosphere	oligotroph	2689	52	14.5645	0.555027	0.545273	-0.379047	205	10.5981	20.3172
3300009036_11	Bacteria; Bacteroidota; Bacteroidia; Flavobacteriales; Weeksellaceae; Chryseobacterium	rhizosphere	copiotroph	4035	50	0.388036	0.850731	0.469196	-0.450342	200	0.300512	0.505878
3300009092_6	Bacteria; Proteobacteria; Gammaproteobacteria; Betaproteobacteriales; Burkholderiaceae; Delftia; Delftia acidovorans	rhizosphere	copiotroph	4573	39	0.560694	0.801251	0.470619	-0.204814	251	0.444447	0.712952
3300009092_7	Bacteria; Proteobacteria; Gammaproteobacteria; Steroidobacterales; Steroidobacteraceae	rhizosphere	copiotroph	3828	46	3.5961	0.614	0.494931	-0.338187	257	3.03614	4.27706
3300009093_14	Bacteria; Myxococcota; Myxococcia; Myxococcales; Myxococcaceae	rhizosphere	copiotroph	4045	50	4.7919	0.490596	0.43127	-0.402293	234	3.30967	7.08125
3300009093_17	Bacteria; Elusimicrobiota; Elusimicrobia; 2-01-FULL-59-12; 2-01-FULL-59-12	rhizosphere	oligotroph	3222	47	11.1407	0.596542	0.557475	-0.351223	283	8.17477	15.3995
3300009093_24	Bacteria; Proteobacteria; Gammaproteobacteria; UBA5158; UBA5158	rhizosphere	oligotroph	1987	50	8.7849	0.601518	0.546193	-0.395636	128	6.77343	11.5074
3300009093_30	Archaea; Crenarchaeota; Nitrososphaeria; Nitrososphaerales; Nitrosopumilaceae; Nitrosotalea	rhizosphere	oligotroph	1639	42	9.00529	0.572941	0.528364	-0.412932	258	7.09244	11.5299
3300009093_32	Bacteria; Patescibacteria; Saccharimonadia; Saccharimonadales	rhizosphere	copiotroph	1194	42	2.88671	0.650295	0.503658	-0.402913	76	2.4895	3.35792
3300009093_33	Bacteria; Patescibacteria; Saccharimonadia; Saccharimonadales; UBA4665	rhizosphere	copiotroph	1196	30	2.66758	0.685378	0.52162	-0.340948	92	2.30663	3.09444
3300009093_34	Bacteria; Patescibacteria; Berkelbacteria	rhizosphere	copiotroph	1083	45	2.7506	0.660628	0.507107	-0.42292	61	2.38123	3.18683
3300009093_39	Bacteria; Patescibacteria; Saccharimonadia	rhizosphere	oligotroph	1051	52	16.1964	0.616238	0.59294	-0.358851	119	10.3012	26.2658
3300009093_41	Bacteria; Patescibacteria; Berkelbacteria	rhizosphere	oligotroph	837	39	6.66791	0.609014	0.533636	-0.436808	81	5.39268	8.29903
3300009094_12	Bacteria; Eisenbacteria; RBG-16-71-46	rhizosphere	oligotroph	3335	50	10.9223	0.532399	0.512773	-0.440531	180	8.41357	14.3217
3300009094_19	Bacteria; Patescibacteria; Saccharimonadia; Saccharimonadales; UBA4665	rhizosphere	oligotroph	1069	46	6.11905	0.651077	0.556524	-0.381994	69	4.76348	7.93301
3300009098_16	Bacteria; Actinobacteriota; Acidimicrobiia; Acidimicrobiales	rhizosphere	copiotroph	2611	51	4.5848	0.470058	0.414312	-0.290569	196	3.00071	7.19714
3300009098_26	Bacteria; Patescibacteria; Saccharimonadia; Saccharimonadales; UBA4665; UBA5150	rhizosphere	oligotroph	948	47	5.33289	0.584676	0.502326	-0.398533	53	4.41605	6.47346
3300009098_8	Bacteria; Myxococcota; Polyangia; Polyangiales; NIC37A-2	rhizosphere	oligotroph	6339	42	5.44171	0.596559	0.511742	-0.432234	463	4.53194	6.56592
3300009101_10	Bacteria; Proteobacteria; Gammaproteobacteria; Pseudomonadales; Moraxellaceae; Acinetobacter	rhizosphere	copiotroph	3921	50	1.04251	0.757613	0.495997	-0.388434	309	0.877613	1.24373
3300009101_15	Bacteria; Firmicutes; Bacilli; Bacillales; Bacillaceae_H; Bacillus_C; Bacillus_C megaterium	rhizosphere	copiotroph	1138	53	0.583441	0.83094	0.494424	-0.381191	155	0.472668	0.724844
3300009101_7	Bacteria; Proteobacteria; Gammaproteobacteria; Enterobacterales; Enterobacteriaceae; Serratia; Serratia plymuthica	rhizosphere	copiotroph	4657	26	0.170492	0.991635	0.479696	-0.283934	254	0.125604	0.234638
3300009101_8	Bacteria; Myxococcota; Myxococcia; Myxococcales; Myxococcaceae	rhizosphere	copiotroph	4171	50	4.70453	0.491461	0.430597	-0.399816	228	3.2474	6.95671
3300009147_27	Bacteria; Proteobacteria; Alphaproteobacteria; Rhizobiales; Thermopetrobacteraceae	rhizosphere	oligotroph	5263	43	10.3808	0.564594	0.531502	-0.328705	832	8.01858	13.5711
3300009147_31	Bacteria; Acidobacteriota; UBA6911	rhizosphere	oligotroph	4254	32	12.4687	0.571884	0.54753	-0.363276	481	9.21691	17.0968
3300009147_33	Bacteria; Bacteroidota; Bacteroidia; Chitinophagales; Chitinophagaceae; Niastella	rhizosphere	copiotroph	3469	38	4.40271	0.644494	0.529811	-0.493935	200	3.69947	5.2627
3300009147_36	Bacteria; Eisenbacteria; RBG-16-71-46	rhizosphere	oligotroph	3225	49	7.83325	0.55154	0.505048	-0.35351	172	6.25032	9.89042
3300009147_37	Bacteria; Proteobacteria; Alphaproteobacteria; Rhizobiales; Xanthobacteraceae; Pseudolabrys	rhizosphere	oligotroph	3916	53	12.5863	0.561043	0.540739	-0.333724	464	9.39375	17.0782
3300009147_39	Bacteria; Chloroflexota; Anaerolineae; Anaerolineales; UBA6663	rhizosphere	oligotroph	3255	25	9.84153	0.539207	0.511004	-0.369536	356	7.67557	12.7335
3300009147_40	Bacteria; Chloroflexota; Anaerolineae; SBR1031; UBA3940	rhizosphere	oligotroph	3493	18	5.63281	0.600962	0.517039	-0.361027	363	4.68098	6.81199
3300009147_50	Archaea; Crenarchaeota; Nitrososphaeria; Nitrososphaerales; Nitrososphaeraceae; UBA11057	rhizosphere	oligotroph	2942	30	10.813	0.531829	0.511774	-0.412071	745	8.33581	14.1664
3300009147_51	Bacteria; Nitrospirota; Nitrospiria; Nitrospirales; Nitrospiraceae; Nitrospira_C	rhizosphere	oligotroph	2292	33	14.4041	0.572423	0.556423	-0.324033	270	10.2794	20.528
3300009147_53	Archaea; Crenarchaeota; Nitrososphaeria; Nitrososphaerales; Nitrososphaeraceae; Nitrososphaera	rhizosphere	oligotroph	2570	40	14.5439	0.551206	0.5426	-0.336719	537	10.6276	20.1955
3300009147_60	Archaea; Crenarchaeota; Nitrososphaeria; Nitrososphaerales; Nitrososphaeraceae; Nitrososphaera	rhizosphere	oligotroph	1711	35	14.2912	0.53525	0.530754	-0.342853	293	10.6	19.5235
3300009148_10	Bacteria; Proteobacteria; Gammaproteobacteria; Pseudomonadales; Moraxellaceae; Acinetobacter; Acinetobacter calcoaceticus_A	rhizosphere	copiotroph	3701	55	1.03331	0.743731	0.485831	-0.392099	203	0.861169	1.24585
3300009148_12	Bacteria; Bacteroidota; Bacteroidia; Sphingobacteriales; Sphingobacteriaceae; Sphingobacterium	rhizosphere	copiotroph	3244	49	0.319649	0.909396	0.489811	-0.392162	177	0.247321	0.417137
3300009148_14	Bacteria; Proteobacteria; Alphaproteobacteria; UBA1301; UBA1301; UBA6038	rhizosphere	copiotroph	3125	34	3.53873	0.563295	0.459399	-0.30141	273	2.74034	4.61378
3300009148_15	Bacteria; Firmicutes; Bacilli; Bacillales; Bacillaceae_H; Bacillus_C; Bacillus_C megaterium	rhizosphere	copiotroph	3036	60	0.418505	0.861534	0.483854	-0.381522	374	0.329402	0.536189
3300009148_23	Bacteria; Verrucomicrobiota; Verrucomicrobiae; Chthoniobacterales; Xiphinematobacteraceae; Xiphinematobacter	rhizosphere	oligotroph	865	46	16.4391	0.553488	0.551241	-0.385025	93	11.6552	23.598
3300009174_11	Bacteria; Gemmatimonadota; Gemmatimonadetes; Gemmatimonadales; GWC2-71-9	rhizosphere	oligotroph	3824	23	5.87292	0.536413	0.476046	-0.39268	390	4.57331	7.61135
3300009174_13	Bacteria; Bacteroidota; Bacteroidia; Chitinophagales; Chitinophagaceae; 65-1	rhizosphere	oligotroph	2501	55	12.2573	0.589674	0.558573	-0.41207	315	8.87483	17.1927
3300009174_24	Bacteria; Patescibacteria; Saccharimonadia; Saccharimonadales; Saccharimonadaceae; UBA1547	rhizosphere	copiotroph	750	21	2.93065	0.609971	0.47742	-0.397187	66	2.41065	3.58264
3300009174_5	Bacteria; Bacteroidota; Bacteroidia; Chitinophagales; Chitinophagaceae; UBA8621	rhizosphere	copiotroph	7331	41	3.21112	0.705961	0.549169	-0.403436	591	2.63704	3.93231
3300009174_7	Bacteria; Proteobacteria; Gammaproteobacteria; Enterobacterales; Enterobacteriaceae; Serratia; Serratia liquefaciens	rhizosphere	copiotroph	4937	55	0.391225	0.893218	0.498806	-0.289439	265	0.307904	0.501284
3300009174_8	Bacteria; Bacteroidota; Bacteroidia; Chitinophagales; Chitinophagaceae; UBA8621	rhizosphere	oligotroph	4217	55	9.58407	0.606705	0.555139	-0.462232	305	7.18616	12.9393
3300009176_18	Bacteria; Firmicutes; Bacilli; Bacillales; Bacillaceae_H; Bacillus_C; Bacillus_C megaterium	rhizosphere	copiotroph	1862	57	0.50018	0.861951	0.501124	-0.383526	239	0.40122	0.627987
3300009176_23	Bacteria; Dependentiae; Babeliae; Babeliales; Vermiphilaceae; SOIL31	rhizosphere	copiotroph	1165	10	4.54471	0.58723	0.493168	-0.405853	132	3.76341	5.51665
3300009177_11	Bacteria; Bacteroidota; Bacteroidia; Chitinophagales; Chitinophagaceae	rhizosphere	oligotroph	3580	41	5.11844	0.670183	0.557541	-0.38581	290	4.02433	6.56537
3300009177_14	Bacteria; Bacteroidota; Bacteroidia; Chitinophagales; Chitinophagaceae; UBA8621	rhizosphere	oligotroph	1643	14	7.10787	0.552558	0.4995	-0.430303	139	5.69591	8.93357
3300009545_12	Bacteria; Armatimonadota; Fimbriimonadia; Fimbriimonadales; Fimbriimonadaceae; 55-13	rhizosphere	oligotroph	4258	47	6.45388	0.637903	0.551095	-0.327072	203	5.06957	8.28662
3300009545_13	Bacteria; Planctomycetota; Planctomycetes; Gemmatales; Gemmataceae; Fimbriiglobus	rhizosphere	copiotroph	4489	40	2.80642	0.554274	0.436465	-0.284529	492	2.05435	3.8894
3300009545_15	Bacteria; Gemmatimonadota; Gemmatimonadetes; Gemmatimonadales; Gemmatimonadaceae; Gemmatirosa	rhizosphere	copiotroph	3346	37	3.82171	0.602345	0.491339	-0.372764	256	3.19412	4.59401
3300009545_20	Bacteria; Acidobacteriota; Blastocatellia; Pyrinomonadales; Pyrinomonadaceae; OLB17	rhizosphere	oligotroph	2542	26	10.567	0.52645	0.506723	-0.382537	271	8.13988	13.8557
3300009545_26	Bacteria; Patescibacteria; Saccharimonadia; Saccharimonadales; Saccharimonadaceae	rhizosphere	copiotroph	1238	45	2.20709	0.68588	0.5077	-0.356164	80	1.91611	2.54959
3300009545_30	Bacteria; Patescibacteria; Saccharimonadia	rhizosphere	oligotroph	1016	60	14.7095	0.578022	0.561446	-0.354779	91	10.3525	21.2874
3300009551_22	Bacteria; Patescibacteria; Saccharimonadia; Saccharimonadales; Saccharimonadaceae; UBA1547	rhizosphere	copiotroph	912	49	3.82413	0.644965	0.520287	-0.391984	76	3.26796	4.49097
3300009551_23	Bacteria; Patescibacteria; Saccharimonadia	rhizosphere	oligotroph	928	45	13.6638	0.580302	0.558668	-0.370404	93	9.76539	19.4414
3300009551_24	Bacteria; Patescibacteria; Saccharimonadia; Saccharimonadales; UBA10212	rhizosphere	oligotroph	840	47	8.66381	0.601881	0.545567	-0.379003	69	6.69765	11.3167
3300009551_26	Bacteria; Patescibacteria; Paceibacteria; UBA9983; Kaiserbacteraceae; C7867-001	rhizosphere	copiotroph	870	46	2.6765	0.618998	0.476852	-0.360749	74	2.20699	3.26348
3300009551_7	Bacteria; Planctomycetota; Planctomycetes; Planctomycetales; Planctomycetaceae; Schlesneria	rhizosphere	oligotroph	6751	46	6.18241	0.63486	0.546206	-0.340497	527	4.92652	7.81713
3300009553_10	Bacteria; Bacteroidota; Bacteroidia; Chitinophagales; Chitinophagaceae; UBA8621	rhizosphere	oligotroph	3175	40	9.60562	0.618362	0.563183	-0.431438	224	7.05968	13.2543
3300009553_13	Bacteria; Proteobacteria; Gammaproteobacteria; Pseudomonadales; Moraxellaceae; Acinetobacter; Acinetobacter guillouiae	rhizosphere	copiotroph	3065	34	0.578477	0.802626	0.474435	-0.417192	234	0.461362	0.730763
3300009553_15	Bacteria; Bacteroidota; Bacteroidia; Chitinophagales; Chitinophagaceae	rhizosphere	oligotroph	2525	33	7.35415	0.622896	0.549396	-0.39907	190	5.73286	9.52013
3300009553_18	Bacteria; Verrucomicrobiota; Chlamydiia; Parachlamydiales; Ga0074140	rhizosphere	oligotroph	1774	45	8.89955	0.627908	0.564902	-0.386771	168	6.56005	12.2406
3300009553_22	Bacteria; Bdellovibrionota; Bacteriovoracia; UBA1018	rhizosphere	oligotroph	1149	42	14.3864	0.556698	0.545687	-0.468033	222	10.4783	20.0483
3300009553_23	Bacteria; Acidobacteriota; Thermoanaerobaculia	rhizosphere	oligotroph	1309	31	8.43053	0.484578	0.464299	-0.419842	120	6.1108	11.8107
3300009553_25	Bacteria; Patescibacteria; Saccharimonadia; Saccharimonadales; UBA4665	rhizosphere	copiotroph	1360	41	4.09307	0.649144	0.527894	-0.347489	139	3.46251	4.8581
3300009553_6	Bacteria; Bacteroidota; Bacteroidia; Chitinophagales; Chitinophagaceae; UBA8621	rhizosphere	copiotroph	4110	32	4.16943	0.640582	0.523378	-0.492775	334	3.53812	4.93261
3300009792_9	Bacteria; Acidobacteriota; Acidobacteriae; UBA7541; UBA7541; UBA7541	soil	oligotroph	2786	18	5.67023	0.625734	0.534281	-0.350355	330	4.64845	6.95647
3300009978_1	Bacteria; Proteobacteria; Alphaproteobacteria; Sphingomonadales; Sphingomonadaceae; Sphingobium	rhizosphere	copiotroph	4238	57	1.03165	0.697069	0.45405	-0.298903	434	0.812638	1.32065
3300009979_2	Bacteria; Patescibacteria; Saccharimonadia; Saccharimonadales; Saccharimonadaceae; UBA6022	rhizosphere	copiotroph	1206	46	3.55361	0.661778	0.526485	-0.38232	94	3.03282	4.17898
3300009979_3	Bacteria; Patescibacteria; Saccharimonadia; Saccharimonadales; Saccharimonadaceae	rhizosphere	copiotroph	1026	45	2.42512	0.694432	0.520637	-0.383926	67	2.10037	2.80845
3300010043_14	Bacteria; Proteobacteria; Alphaproteobacteria; Rhizobiales; Xanthobacteraceae; Pseudolabrys	soil	oligotroph	2974	31	9.69225	0.574417	0.533937	-0.335727	401	7.53006	12.5924
3300010043_16	Bacteria; Verrucomicrobiota; Verrucomicrobiae; Chthoniobacterales; UBA10450	soil	oligotroph	2017	36	10.1435	0.530356	0.506864	-0.439122	170	7.85602	13.2232
3300010046_12	Bacteria; Acidobacteriota; Blastocatellia	soil	oligotroph	5001	35	9.08077	0.59522	0.543995	-0.379743	615	7.00512	11.8884
3300010046_15	Bacteria; Actinobacteriota; Actinobacteria; Streptosporangiales; Streptosporangiaceae; UBA9676	soil	oligotroph	3705	22	5.69112	0.521811	0.464051	-0.301661	460	4.29838	7.62305
3300010046_16	Bacteria; Acidobacteriota; Acidobacteriae; Acidobacteriales	soil	oligotroph	3051	31	11.11	0.546365	0.52328	-0.358937	350	8.54977	14.5832
3300010047_8	Bacteria; Myxococcota; Myxococcia; Myxococcales; Myxococcaceae	soil	oligotroph	5049	52	11.4034	0.548446	0.52627	-0.382284	505	8.7366	15.0402
3300010047_9	Bacteria; Methylomirabilota; Methylomirabilia; Rokubacteriales; GWA2-73-35	soil	oligotroph	5170	21	7.88629	0.469759	0.450018	-0.350751	565	5.51041	11.5048
3300010048_13	Bacteria; Methylomirabilota; Methylomirabilia; Rokubacteriales; GWA2-73-35	soil	oligotroph	4025	43	10.0911	0.506531	0.490389	-0.348174	429	7.63726	13.4867
3300010048_19	Bacteria; Nitrospirota; Nitrospiria; Nitrospirales; Nitrospiraceae	soil	oligotroph	3092	24	13.9815	0.533605	0.528353	-0.328018	466	10.4165	19.0083
3300010048_23	Bacteria; Acidobacteriota; Acidobacteriae; Acidobacteriales; Koribacteraceae	soil	oligotroph	2224	23	5.50189	0.606446	0.519185	-0.322407	279	4.58058	6.6408
3300010048_25	Bacteria; Proteobacteria; Gammaproteobacteria; Steroidobacterales	soil	copiotroph	2320	41	2.86664	0.545251	0.431909	-0.227457	147	2.06549	4.04243
3300010358_12	Archaea; Crenarchaeota; Nitrososphaeria; Nitrososphaerales; Nitrososphaeraceae; UBA11057	soil	oligotroph	4061	44	15.3276	0.544683	0.541231	-0.36644	1122	11.1436	21.4022
3300010359_32	Archaea; Crenarchaeota; Nitrososphaeria; Nitrososphaerales; Nitrososphaeraceae; UBA10452	soil	oligotroph	1025	35	12.1761	0.533683	0.520204	-0.363978	215	9.26253	16.1833
3300010361_27	Bacteria; Actinobacteriota; Thermoleophilia; 20CM-4-69-9; 20CM-4-69-9	soil	oligotroph	2557	22	6.79762	0.507402	0.465983	-0.425936	296	5.07155	9.22722
3300010361_29	Bacteria; Nitrospirota; Nitrospiria; Nitrospirales; Nitrospiraceae	soil	oligotroph	1860	21	11.7854	0.546238	0.52676	-0.330737	260	8.98893	15.6195
3300010362_13	Bacteria; Acidobacteriota; Blastocatellia; Pyrinomonadales; Pyrinomonadaceae	soil	oligotroph	5884	15	8.69054	0.626931	0.562748	-0.398262	555	6.4576	11.8489
3300010362_21	Bacteria; Chloroflexota; Anaerolineae; Anaerolineales; envOPS12; UBA12294	soil	oligotroph	4514	24	11.1889	0.620027	0.573663	-0.355088	429	7.8653	16.214
3300010362_24	Bacteria; Proteobacteria; Alphaproteobacteria; Rhizobiales; Xanthobacteraceae; PH10	soil	oligotroph	3028	41	9.68098	0.502511	0.485103	-0.301022	270	7.28555	13.0181
3300010362_28	Bacteria; Planctomycetota; UBA1135; UBA1135	soil	oligotroph	2034	23	6.77856	0.438004	0.418738	-0.403591	185	4.32898	10.9416
3300010366_10	Bacteria; Acidobacteriota; Acidobacteriae; 20CM-2-55-15; 20CM-2-55-15	soil	oligotroph	5565	27	13.9273	0.564044	0.548767	-0.351185	742	10.1327	19.4317
3300010366_12	Bacteria; Acidobacteriota; Thermoanaerobaculia; UBA5066	soil	oligotroph	4007	55	8.40354	0.507563	0.479684	-0.39178	261	6.35341	11.244
3300010366_17	Bacteria; UBP10; GR-WP33-30; UBA9968	soil	oligotroph	3245	38	16.909	0.56028	0.557462	-0.342731	415	11.7981	24.7062
3300010366_33	Bacteria; Verrucomicrobiota; Verrucomicrobiae; Chthoniobacterales; UBA10450	soil	oligotroph	1168	23	10.8757	0.565084	0.534678	-0.446251	98	8.32732	14.3535
3300010375_19	Bacteria; Bacteroidota; Bacteroidia; Chitinophagales; Chitinophagaceae; UBA8621	rhizosphere	copiotroph	6493	42	2.3793	0.687847	0.514733	-0.40133	489	2.06662	2.74715
3300010375_20	Bacteria; Bacteroidota; Bacteroidia; Sphingobacteriales; Sphingobacteriaceae; Mucilaginibacter	rhizosphere	copiotroph	6112	72	1.75307	0.716891	0.510875	-0.427681	403	1.51774	2.03098
3300010375_24	Bacteria; Actinobacteriota; Actinobacteria; Streptomycetales; Catenulisporaceae; Catenulispora	rhizosphere	copiotroph	5106	27	1.66235	0.545618	0.390524	-0.250825	447	1.08688	2.61256
3300010375_27	Bacteria; Myxococcota; Myxococcia; Myxococcales; Myxococcaceae	rhizosphere	copiotroph	4466	53	4.62727	0.493585	0.430901	-0.405005	244	3.20214	6.82329
3300010375_28	Bacteria; Proteobacteria; Alphaproteobacteria; UBA1301; UBA1301; UBA6038	rhizosphere	copiotroph	4629	35	4.55392	0.597805	0.500479	-0.326116	341	3.81352	5.46296
3300010375_35	Bacteria; Proteobacteria; Gammaproteobacteria; Betaproteobacteriales; Burkholderiaceae; Herbaspirillum; Herbaspirillum huttiense	rhizosphere	copiotroph	3655	45	0.710491	0.79941	0.490927	-0.235688	262	0.582394	0.871763
3300010375_36	Bacteria; Bacteroidota; Bacteroidia; Chitinophagales; Chitinophagaceae; UBA1935	rhizosphere	copiotroph	3367	54	3.46174	0.676703	0.534735	-0.399774	195	2.92355	4.11599
3300010375_38	Bacteria; Planctomycetota; Phycisphaerae; UBA1161; UBA1161	rhizosphere	oligotroph	3451	48	7.46942	0.589391	0.527674	-0.269836	310	6.00924	9.34872
3300010375_40	Bacteria; Bdellovibrionota; Bdellovibrionia; Bdellovibrionales; UBA1609	rhizosphere	copiotroph	3744	49	3.13229	0.664097	0.518978	-0.370194	251	2.70251	3.64186
3300010375_42	Bacteria; Cyanobacteriota; Vampirovibrionia; Vampirovibrionales; Vampirovibrionaceae	rhizosphere	copiotroph	3111	50	3.03648	0.727321	0.559594	-0.358801	266	2.43006	3.82182
3300010375_49	Bacteria; Proteobacteria; Gammaproteobacteria; Xanthomonadales; Rhodanobacteraceae; Dyella; Dyella marensis	rhizosphere	copiotroph	2998	19	0.856026	0.592985	0.367405	-0.181698	254	0.541665	1.39638
3300010375_55	Bacteria; Elusimicrobiota; Elusimicrobia; 2-01-FULL-59-12; 2-01-FULL-59-12	rhizosphere	oligotroph	2508	42	12.5326	0.597544	0.565236	-0.35082	238	8.90467	17.9475
3300010375_58	Bacteria; Proteobacteria; Alphaproteobacteria; Rhizobiales; Methyloligellaceae; Methyloceanibacter	rhizosphere	oligotroph	2760	45	12.8415	0.578221	0.553583	-0.349908	372	9.34908	17.9038
3300010375_63	Archaea; Crenarchaeota; Nitrososphaeria; Nitrososphaerales; Nitrososphaeraceae; UBA11057	rhizosphere	oligotroph	2477	40	15.2126	0.546344	0.54192	-0.367196	677	11.0609	21.2397
3300010375_75	Bacteria; Verrucomicrobiota; Chlamydiia; Parachlamydiales; Ga0074140	rhizosphere	oligotroph	1748	49	8.76479	0.617387	0.55681	-0.398921	135	6.60577	11.7673
3300010375_79	Archaea; Crenarchaeota; Nitrososphaeria; Nitrososphaerales; Nitrososphaeraceae	rhizosphere	oligotroph	1893	32	9.85719	0.520751	0.498586	-0.423108	458	7.58734	12.9356
3300010375_88	Archaea; Crenarchaeota; Nitrososphaeria; Nitrososphaerales; Nitrososphaeraceae; UBA11057	rhizosphere	oligotroph	1411	27	14.2013	0.547808	0.5389	-0.379904	241	10.4607	19.5478
3300010375_99	Bacteria; Patescibacteria; Saccharimonadia; Saccharimonadales; Saccharimonadaceae; Saccharimonas	rhizosphere	copiotroph	953	38	0.517285	0.805213	0.465803	-0.360963	57	0.405851	0.665024
3300010376_17	Bacteria; Acidobacteriota; Acidobacteriae; Acidobacteriales	soil	oligotroph	4596	46	8.13768	0.607444	0.545384	-0.325839	282	6.33358	10.5524
3300010376_20	Bacteria; Planctomycetota; Planctomycetes; Pirellulales	soil	oligotroph	4046	37	12.1247	0.531031	0.518152	-0.367836	491	9.22749	16.1074
3300010376_22	Bacteria; Actinobacteriota; Actinobacteria; Streptosporangiales; Streptosporangiaceae; UBA8262	soil	oligotroph	3670	29	7.03583	0.547177	0.495192	-0.398284	390	5.60716	8.89523
3300010376_24	Bacteria; Proteobacteria; Gammaproteobacteria; Steroidobacterales; Steroidobacteraceae; 13-2-20CM-66-19	soil	oligotroph	3038	34	7.21557	0.52637	0.482712	-0.383401	298	5.59129	9.40098
3300010376_38	Bacteria; UBP10; GR-WP33-30; UBA9968	soil	oligotroph	2137	26	15.7374	0.577817	0.565227	-0.343335	247	10.8847	23.2198
3300010398_10	Bacteria; Dormibacterota; Dormibacteria; Dormibacterales	soil	oligotroph	5992	33	11.3207	0.541291	0.520977	-0.330327	913	8.69438	14.8921
3300010398_15	Bacteria; Acidobacteriota; Acidobacteriae; Acidobacteriales; Koribacteraceae	soil	oligotroph	3754	33	9.4483	0.595242	0.54648	-0.330452	404	7.22476	12.4876
3300010398_36	Bacteria; Verrucomicrobiota; Verrucomicrobiae; Chthoniobacterales; UBA10450	soil	oligotroph	1359	27	7.34578	0.522162	0.48101	-0.426997	129	5.65807	9.63283
3300011119_14	Bacteria; Acidobacteriota; Acidobacteriae; Acidobacteriales; Acidobacteriaceae; Terracidiphilus	rhizosphere	oligotroph	4428	48	6.22348	0.652278	0.558454	-0.350117	374	4.8143	8.12333
3300011119_17	Bacteria; Firmicutes; Bacilli_A; Paenibacillales; Paenibacillaceae; Paenibacillus	rhizosphere	copiotroph	3738	29	0.722862	0.815217	0.50319	-0.309362	357	0.596023	0.881451
3300011119_20	Bacteria; Nitrospirota; Nitrospiria; Nitrospirales; Nitrospiraceae; Nitrospira_C	rhizosphere	oligotroph	3862	48	16.6929	0.573493	0.565686	-0.320434	440	11.4481	24.8634
3300011119_22	Bacteria; Proteobacteria; Alphaproteobacteria; Rhizobiales; Methyloligellaceae; Methyloceanibacter	rhizosphere	oligotroph	3951	29	7.57313	0.57462	0.518541	-0.332773	773	6.10658	9.45556
3300011119_36	Archaea; Crenarchaeota; Nitrososphaeria; Nitrososphaerales; Nitrososphaeraceae; UBA11057	rhizosphere	oligotroph	2338	41	14.4052	0.538568	0.533469	-0.361922	613	10.6506	19.7475
3300011119_50	Bacteria; Patescibacteria; Microgenomatia; Levybacterales	rhizosphere	oligotroph	991	43	7.54079	0.59051	0.529043	-0.389854	104	6.05373	9.45952
3300011119_9	Bacteria; Acidobacteriota; Acidobacteriae; Acidobacteriales; Koribacteraceae	rhizosphere	oligotroph	6545	29	9.70059	0.609027	0.557462	-0.351077	908	7.22498	13.1924
3300012483_1	Archaea; Crenarchaeota; Nitrososphaeria; Nitrososphaerales; Nitrososphaeraceae; UBA11057	rhizosphere	oligotroph	958	27	11.8234	0.552321	0.531078	-0.385442	155	8.98916	15.724
3300012485_1	Archaea; Crenarchaeota; Nitrososphaeria; Nitrososphaerales; Nitrososphaeraceae	rhizosphere	oligotroph	853	31	11.9681	0.560655	0.537462	-0.39227	128	9.02723	16.054
3300012487_1	Archaea; Crenarchaeota; Nitrososphaeria; Nitrososphaerales; Nitrososphaeraceae	rhizosphere	oligotroph	839	21	12.0044	0.537184	0.521726	-0.400386	118	9.14818	15.9244
3300012494_1	Archaea; Crenarchaeota; Nitrososphaeria; Nitrososphaerales; Nitrososphaeraceae; UBA11057	rhizosphere	oligotroph	834	22	13.1249	0.534451	0.525196	-0.394943	130	9.87582	17.6522
3300012497_1	Bacteria; Proteobacteria; Gammaproteobacteria; Betaproteobacteriales; Burkholderiaceae; Mitsuaria; GCF_900113225.1	rhizosphere	copiotroph	4785	46	0.683373	0.7288	0.43955	-0.124226	179	0.518332	0.911156
3300012500_1	Bacteria; Proteobacteria; Gammaproteobacteria; Xanthomonadales; Rhodanobacteraceae; Dyella; Dyella marensis	rhizosphere	copiotroph	3499	42	1.77968	0.583073	0.421313	-0.149861	276	1.27308	2.5297
3300012505_1	Archaea; Crenarchaeota; Nitrososphaeria; Nitrososphaerales; Nitrososphaeraceae	rhizosphere	oligotroph	1017	26	11.2209	0.566992	0.53787	-0.396549	173	8.52697	14.9307
3300012507_1	Archaea; Crenarchaeota; Nitrososphaeria; Nitrososphaerales; Nitrososphaeraceae	rhizosphere	oligotroph	985	20	12.7547	0.564985	0.544203	-0.388905	177	9.45482	17.4355
3300012510_1	Archaea; Crenarchaeota; Nitrososphaeria; Nitrososphaerales; Nitrososphaeraceae	rhizosphere	oligotroph	908	28	12.2975	0.562333	0.540227	-0.39318	132	9.21142	16.621
3300012513_1	Bacteria; Cyanobacteriota; Vampirovibrionia; Vampirovibrionales; Vampirovibrionaceae; Vampirovibrio	rhizosphere	oligotroph	2095	38	5.78481	0.68255	0.574144	-0.301186	260	4.30098	7.88211
3300012513_3	Bacteria; Proteobacteria; Alphaproteobacteria; Sphingomonadales; Sphingomonadaceae; Rhizorhabdus	rhizosphere	copiotroph	1372	30	2.99643	0.580987	0.459388	-0.331207	132	2.34409	3.86428
3300012513_4	Archaea; Crenarchaeota; Nitrososphaeria; Nitrososphaerales; Nitrososphaeraceae	rhizosphere	oligotroph	1040	34	13.3883	0.563333	0.545958	-0.389378	182	9.83658	18.4805
3300012891_1	Bacteria; Nitrospirota; Nitrospiria; Nitrospirales; Nitrospiraceae; Nitrospira_C	soil	oligotroph	2463	36	13.8328	0.579518	0.55886	-0.327898	307	9.86727	19.7235
3300012893_1	Bacteria; Proteobacteria; Gammaproteobacteria; Enterobacterales; Enterobacteriaceae; Rahnella	soil	copiotroph	3875	29	0.306842	0.904208	0.482182	-0.353137	343	0.236025	0.402961
3300012893_3	Bacteria; Actinobacteriota; Thermoleophilia; Solirubrobacterales; 70-9; 70-9	soil	oligotroph	2689	40	7.83819	0.520591	0.4841	-0.264723	198	6.03668	10.2798
3300012893_4	Bacteria; UBP1; PRR-12	soil	oligotroph	2170	45	7.36484	0.541414	0.494233	-0.34961	196	5.83006	9.37827
3300012895_3	Archaea; Crenarchaeota; Nitrososphaeria; Nitrososphaerales; Nitrososphaeraceae; UBA10452	soil	oligotroph	1232	31	13.8228	0.550701	0.539275	-0.382094	216	10.2132	18.9629
3300012897_3	Bacteria; Proteobacteria; Alphaproteobacteria; Rhizobiales; Methyloligellaceae; Methyloceanibacter	soil	oligotroph	1623	35	14.2257	0.541728	0.534877	-0.37677	202	10.5221	19.4929
3300012900_3	Bacteria; Actinobacteriota; Thermoleophilia; Solirubrobacterales; 70-9; 70-9	soil	oligotroph	2324	43	7.97982	0.508955	0.47735	-0.263806	118	6.03425	10.6748
3300012900_5	Archaea; Crenarchaeota; Nitrososphaeria; Nitrososphaerales; Nitrososphaeraceae; UBA10452	soil	oligotroph	1471	35	13.3065	0.541484	0.530779	-0.380307	294	9.96449	17.99
3300012901_2	Archaea; Crenarchaeota; Nitrososphaeria; Nitrososphaerales; Nitrososphaeraceae	soil	oligotroph	1160	27	15.047	0.552357	0.545362	-0.391099	198	10.9013	21.0914
3300012904_3	Archaea; Crenarchaeota; Nitrososphaeria; Nitrososphaerales; Nitrososphaeraceae	soil	oligotroph	1189	32	13.5228	0.553145	0.53964	-0.38426	202	10.0155	18.5032
3300012905_2	Archaea; Crenarchaeota; Nitrososphaeria; Nitrososphaerales; Nitrososphaeraceae	soil	oligotroph	1180	36	12.618	0.54878	0.532572	-0.388229	203	9.50156	16.9564
3300012906_2	Archaea; Crenarchaeota; Nitrososphaeria; Nitrososphaerales; Nitrososphaeraceae	soil	oligotroph	1092	33	16.2876	0.539996	0.54156	-0.386842	181	11.74	22.959
3300012908_3	Bacteria; Proteobacteria; Alphaproteobacteria; Rhizobiales; Methyloligellaceae; Methyloceanibacter	soil	oligotroph	1765	41	12.9347	0.566851	0.546302	-0.369833	241	9.53875	17.7817
3300012909_1	Bacteria; Acidobacteriota; Acidobacteriae; Acidobacteriales; Acidobacteriaceae; Terriglobus	soil	copiotroph	4302	51	3.71314	0.629846	0.507951	-0.34132	240	3.17632	4.35601
3300012910_3	Bacteria; Nitrospirota; Nitrospiria; Nitrospirales; Nitrospiraceae; Nitrospira_C	soil	oligotroph	1951	22	12.726	0.566676	0.545216	-0.341242	222	9.42079	17.4219
3300012911_3	Bacteria; Proteobacteria; Alphaproteobacteria; Rhizobiales; Methyloligellaceae; Methyloceanibacter	soil	oligotroph	1969	39	12.5387	0.570302	0.546791	-0.364958	250	9.27436	17.1812
3300012912_3	Bacteria; Actinobacteriota; Thermoleophilia; Solirubrobacterales; 70-9; 70-9	soil	oligotroph	3071	61	12.5245	0.537626	0.524564	-0.375109	269	9.48516	16.727
3300012912_4	Bacteria; Nitrospirota; Nitrospiria; Nitrospirales; Nitrospiraceae; Nitrospira_C	soil	oligotroph	2804	42	14.9654	0.576148	0.561179	-0.328016	331	10.517	21.6935
3300012913_2	Bacteria; Actinobacteriota; Thermoleophilia; Solirubrobacterales; 70-9; 70-9	soil	oligotroph	2137	49	7.93466	0.505377	0.474562	-0.265213	128	5.96075	10.6904
3300012915_3	Bacteria; Actinobacteriota; Actinobacteria; Propionibacteriales; Propionibacteriaceae	soil	oligotroph	3216	26	10.4343	0.564202	0.53155	-0.390286	376	8.0545	13.6508
3300012915_4	Bacteria; Actinobacteriota; Thermoleophilia; Solirubrobacterales; 70-9; 70-9	soil	oligotroph	2742	52	12.6239	0.554892	0.536745	-0.366877	156	9.46586	17.0427
3300012916_3	Bacteria; Nitrospirota; Nitrospiria; Nitrospirales; Nitrospiraceae; Nitrospira_C	soil	oligotroph	2902	33	18.4474	0.575869	0.572983	-0.330638	325	12.2596	28.4632
3300012916_8	Archaea; Crenarchaeota; Nitrososphaeria; Nitrososphaerales; Nitrososphaeraceae; UBA10452	soil	oligotroph	1125	30	15.4391	0.545627	0.542291	-0.388595	199	11.1978	21.6146
3300012955_5	Bacteria; UBP10; GR-WP33-30; UBA9968	soil	oligotroph	4275	39	13.3141	0.56098	0.544034	-0.354958	551	9.81914	18.3021
3300012958_12	Bacteria; Actinobacteriota; Thermoleophilia; Solirubrobacterales; 70-9; 70-9	soil	oligotroph	2313	45	10.4848	0.539138	0.514849	-0.376898	168	8.12642	13.6571
3300012960_24	Archaea; Crenarchaeota; Nitrososphaeria; Nitrososphaerales; Nitrosopumilaceae; Nitrosotalea	soil	oligotroph	723	24	7.6704	0.569577	0.515938	-0.408151	107	6.17522	9.59317
3300012971_19	Bacteria; Proteobacteria; Alphaproteobacteria; Rhizobiales; Xanthobacteraceae	soil	oligotroph	2844	27	10.7461	0.573568	0.539702	-0.351352	364	8.18867	14.2564
3300012984_15	Bacteria; Actinobacteriota; Actinobacteria; Actinomycetales; Dermatophilaceae; Terracoccus; GCF_001429655.1	soil	copiotroph	3061	18	4.68054	0.530205	0.456521	-0.357245	267	3.517	6.30446
3300012984_18	Bacteria; Gemmatimonadota; Gemmatimonadetes; Gemmatimonadales; GWC2-71-9	soil	copiotroph	2425	18	2.95757	0.487222	0.394847	-0.315112	223	1.88298	4.79076
3300012984_26	Archaea; Crenarchaeota; Nitrososphaeria; Nitrososphaerales; Nitrosopumilaceae; Nitrosotalea	soil	oligotroph	927	36	8.17577	0.582248	0.528594	-0.415138	121	6.50885	10.3479
3300012984_4	Bacteria; Myxococcota; Polyangia; Polyangiales; NIC37A-2	soil	copiotroph	8655	48	3.68431	0.614928	0.497282	-0.412481	448	3.11753	4.37176
3300012984_5	Bacteria; Myxococcota; Polyangia; Polyangiales; NIC37A-2	soil	copiotroph	9180	35	4.29877	0.600846	0.498555	-0.401278	708	3.60639	5.14705
3300012984_7	Bacteria; Firmicutes; Bacilli; Bacillales; Bacillaceae_H; Bacillus_C; Bacillus_C megaterium	soil	copiotroph	5290	57	0.411592	0.882716	0.49661	-0.378692	677	0.325107	0.525343
3300012984_9	Bacteria; Myxococcota; Polyangia; Polyangiales; NIC37A-2; NIC37A-2	soil	copiotroph	3979	35	4.38452	0.584009	0.488507	-0.444662	197	3.60835	5.35715
3300012985_22	Archaea; Crenarchaeota; Nitrososphaeria; Nitrososphaerales; Nitrososphaeraceae	soil	oligotroph	1442	20	16.3029	0.538044	0.54029	-0.387683	259	11.7684	22.943
3300012985_8	Bacteria; Firmicutes; Bacilli; Bacillales; Bacillaceae_H; Bacillus_C; Bacillus_C megaterium	soil	copiotroph	5393	57	0.431409	0.880294	0.4995	-0.375887	712	0.342114	0.548305
3300012985_9	Bacteria; Bacteroidota; Bacteroidia; Chitinophagales; Chitinophagaceae; Parafilimonas	soil	oligotroph	3385	40	5.56275	0.598917	0.514816	-0.511889	311	4.62746	6.72006
3300012987_26	Archaea; Crenarchaeota; Nitrososphaeria; Nitrososphaerales; Nitrosopumilaceae; Nitrosotalea	soil	oligotroph	797	29	8.06571	0.566213	0.51686	-0.413965	110	6.45734	10.1477
3300012987_7	Bacteria; Firmicutes; Bacilli; Bacillales; Bacillaceae_H; Bacillus_C; Bacillus_C megaterium	soil	copiotroph	4920	55	0.354623	0.885601	0.484005	-0.377278	611	0.27587	0.460092
3300012988_11	Bacteria; Actinobacteriota; Actinobacteria; Actinomycetales; Cellulomonadaceae; Cellulomonas	soil	copiotroph	2877	45	1.14893	0.531741	0.351008	-0.126526	205	0.683265	2.0133
3300012988_6	Bacteria; Acidobacteriota; Acidobacteriae; Acidobacteriales	soil	oligotroph	5684	38	8.17203	0.590753	0.534332	-0.327773	605	6.46871	10.4067
3300012988_7	Bacteria; Firmicutes; Bacilli; Bacillales; Bacillaceae_H; Bacillus_C; Bacillus_C megaterium	soil	copiotroph	5134	60	0.408731	0.880677	0.494552	-0.380191	635	0.322544	0.522216
3300013100_13	Bacteria; Bacteroidota; Bacteroidia; Sphingobacteriales; Sphingobacteriaceae; Pedobacter	rhizosphere	copiotroph	5256	36	0.807898	0.787124	0.493995	-0.402064	380	0.66903	0.980644
3300013100_14	Bacteria; Proteobacteria; Gammaproteobacteria; Enterobacterales; Enterobacteriaceae; Serratia; Serratia liquefaciens	rhizosphere	copiotroph	5906	27	0.249315	0.902695	0.459914	-0.296721	535	0.186313	0.337822
3300013100_17	Bacteria; Proteobacteria; Gammaproteobacteria; Betaproteobacteriales; Burkholderiaceae; Ralstonia; GCF_900115545.1	rhizosphere	copiotroph	4969	24	1.29686	0.658658	0.447121	-0.270695	438	1.00554	1.68854
3300013100_20	Bacteria; Bacteroidota; Bacteroidia; Flavobacteriales; Weeksellaceae; Chryseobacterium; Chryseobacterium indoltheticum	rhizosphere	copiotroph	4017	49	0.696347	0.765402	0.466062	-0.444294	234	0.554579	0.881001
3300013100_23	Bacteria; Proteobacteria; Alphaproteobacteria; Rhizobiales; Rhizobiaceae; Agrobacterium; GCF_000192635.1	rhizosphere	copiotroph	4282	27	0.591121	0.773575	0.456724	-0.369461	365	0.460727	0.765357
3300013100_25	Bacteria; Bacteroidota; Bacteroidia; Flavobacteriales; Flavobacteriaceae; Flavobacterium; GCF_001429295.1	rhizosphere	copiotroph	3352	48	2.26515	0.633242	0.47398	-0.46003	153	1.86471	2.76677
3300013100_29	Bacteria; Gemmatimonadota; Gemmatimonadetes; Gemmatimonadales; Gemmatimonadaceae	rhizosphere	oligotroph	3141	49	10.0573	0.526822	0.503943	-0.434723	249	7.77483	13.137
3300013100_30	Bacteria; Verrucomicrobiota; Verrucomicrobiae; Verrucomicrobiales; Akkermansiaceae; UBA1315	rhizosphere	copiotroph	2925	30	0.723906	0.790091	0.48628	-0.380388	204	0.592018	0.890402
3300013100_31	Bacteria; Proteobacteria; Gammaproteobacteria; Enterobacterales; Enterobacteriaceae; Erwinia_B; Erwinia_B gerundensis	rhizosphere	copiotroph	2967	21	0.397006	0.882258	0.492801	-0.354632	268	0.312467	0.508668
3300013100_32	Bacteria; Myxococcota; Myxococcia; Myxococcales; Myxococcaceae	rhizosphere	copiotroph	2803	37	4.51752	0.488416	0.425744	-0.385618	245	3.07879	6.77593
3300013100_45	Bacteria; Patescibacteria; Saccharimonadia; Saccharimonadales; UBA4665	rhizosphere	copiotroph	1335	47	2.36577	0.693751	0.518306	-0.337996	90	2.05213	2.73531
3300013100_68	Bacteria; Patescibacteria; Saccharimonadia; Saccharimonadales; Saccharimonadaceae	rhizosphere	copiotroph	599	15	0.941996	0.73607	0.472728	-0.372021	59	0.767599	1.16309
3300013102_11	Bacteria; Proteobacteria; Gammaproteobacteria; Pseudomonadales; Pseudomonadaceae; Pseudomonas_E	rhizosphere	copiotroph	8347	27	0.55616	0.797895	0.467591	-0.28771	764	0.439026	0.710335
3300013102_17	Bacteria; Proteobacteria; Gammaproteobacteria; Betaproteobacteriales; Burkholderiaceae; Ralstonia; GCF_900115545.1	rhizosphere	copiotroph	5321	30	1.56132	0.652183	0.457792	-0.25835	269	1.242	1.97782
3300013102_18	Bacteria; Bacteroidota; Bacteroidia; Sphingobacteriales; Sphingobacteriaceae; Pedobacter	rhizosphere	copiotroph	4610	50	1.01958	0.756606	0.493424	-0.434475	354	0.85564	1.22035
3300013102_19	Bacteria; Acidobacteriota; Acidobacteriae; Acidobacteriales; Koribacteraceae	rhizosphere	oligotroph	5649	42	7.79616	0.593825	0.533421	-0.335801	726	6.20886	9.86366
3300013102_20	Bacteria; Proteobacteria; Gammaproteobacteria; Enterobacterales; Enterobacteriaceae; Rahnella	rhizosphere	copiotroph	4702	31	0.294585	0.909293	0.481509	-0.346466	284	0.225865	0.388219
3300013102_21	Bacteria; Myxococcota; Myxococcia; Myxococcales; Myxococcaceae	rhizosphere	copiotroph	4571	46	4.89823	0.504709	0.442338	-0.411596	230	3.50332	6.96372
3300013102_25	Bacteria; Firmicutes; Bacilli; Bacillales_A; Planococcaceae; Psychrobacillus	rhizosphere	copiotroph	3485	53	0.73102	0.775889	0.477522	-0.365991	519	0.592789	0.907275
3300013102_26	Bacteria; Proteobacteria; Gammaproteobacteria; Pseudomonadales; Moraxellaceae; Acinetobacter; Acinetobacter guillouiae	rhizosphere	copiotroph	3615	18	0.458886	0.789903	0.444108	-0.41919	248	0.346969	0.613929
3300013102_34	Bacteria; Nitrospirota; Nitrospiria; Nitrospirales; Nitrospiraceae	rhizosphere	oligotroph	2477	47	12.4604	0.579873	0.552908	-0.324911	300	9.11692	17.2777
3300013102_42	Bacteria; Proteobacteria; Alphaproteobacteria; Caulobacterales; Caulobacteraceae; Brevundimonas	rhizosphere	copiotroph	1961	18	0.675235	0.714628	0.42886	-0.256363	199	0.500548	0.923024
3300013102_43	Bacteria; Bacteroidota; Bacteroidia; Flavobacteriales; Weeksellaceae; Chryseobacterium_B	rhizosphere	copiotroph	1596	15	0.421831	0.792525	0.437819	-0.495694	78	0.314718	0.572603
3300013104_21	Bacteria; Bacteroidota; Bacteroidia; Chitinophagales; Chitinophagaceae; UBA8621	rhizosphere	copiotroph	5500	54	2.61608	0.743332	0.559472	-0.390594	418	2.10036	3.28143
3300013104_22	Bacteria; Proteobacteria; Gammaproteobacteria; Betaproteobacteriales; Burkholderiaceae; Ralstonia; GCF_900115545.1	rhizosphere	copiotroph	5376	32	1.19574	0.655409	0.438204	-0.273836	289	0.906781	1.59464
3300013104_26	Bacteria; Bacteroidota; Bacteroidia; Flavobacteriales; Flavobacteriaceae; Flavobacterium	rhizosphere	copiotroph	4286	14	0.273652	0.8638	0.443144	-0.492462	295	0.201988	0.375829
3300013104_30	Bacteria; Proteobacteria; Gammaproteobacteria; Enterobacterales; Enterobacteriaceae; Enterobacter; Enterobacter cloacae_A	rhizosphere	copiotroph	4416	25	0.195658	1.00428	0.503208	-0.329184	350	0.145925	0.26569
3300013104_31	Bacteria; Bacteroidota; Bacteroidia; Flavobacteriales; Flavobacteriaceae; Flavobacterium	rhizosphere	copiotroph	3997	27	1.00582	0.746598	0.485481	-0.430039	251	0.836856	1.21484
3300013104_33	Bacteria; Bacteroidota; Bacteroidia; Flavobacteriales; Flavobacteriaceae; Flavobacterium; Flavobacterium johnsoniae	rhizosphere	copiotroph	3754	18	0.714456	0.803767	0.49438	-0.473816	338	0.587026	0.874443
3300013104_34	Bacteria; Bacteroidota; Bacteroidia; Chitinophagales; Chitinophagaceae; UBA8621	rhizosphere	oligotroph	3486	38	8.72077	0.603073	0.546787	-0.471112	264	6.72144	11.428
3300013104_35	Bacteria; Proteobacteria; Gammaproteobacteria; Enterobacterales; Enterobacteriaceae; Ewingella	rhizosphere	copiotroph	3708	15	0.0999582	0.970323	0.404485	-0.321192	227	0.0674909	0.151504
3300013104_37	Bacteria; Actinobacteriota; Actinobacteria; Actinomycetales; Micrococcaceae; Arthrobacter_A	rhizosphere	copiotroph	3735	51	1.25623	0.720385	0.486358	-0.316862	274	1.056	1.50098
3300013104_42	Bacteria; Acidobacteriota; Acidobacteriae; Acidobacteriales; Acidobacteriaceae	rhizosphere	copiotroph	2985	41	4.6496	0.614094	0.512955	-0.326731	342	3.9256	5.53004
3300013104_43	Bacteria; Verrucomicrobiota; Verrucomicrobiae; Verrucomicrobiales; Akkermansiaceae; UBA1315	rhizosphere	copiotroph	2991	29	0.67499	0.771994	0.46773	-0.37975	180	0.538133	0.853029
3300013104_47	Bacteria; Bacteroidota; Bacteroidia; Chitinophagales; Chitinophagaceae; JJ008	rhizosphere	oligotroph	2821	30	5.77199	0.654669	0.555089	-0.417892	214	4.52958	7.41875
3300013104_48	Bacteria; Proteobacteria; Alphaproteobacteria; Caulobacterales; Caulobacteraceae; Brevundimonas	rhizosphere	copiotroph	2779	26	0.759005	0.681449	0.416818	-0.281841	248	0.547395	1.06922
3300013104_50	Bacteria; Bacteroidota; Bacteroidia; Flavobacteriales; Flavobacteriaceae; Flavobacterium; GCF_001429295.1	rhizosphere	copiotroph	2262	15	0.630825	0.807905	0.485951	-0.459302	172	0.511294	0.783324
3300013104_51	Bacteria; Acidobacteriota; Acidobacteriae; Acidobacteriales	rhizosphere	oligotroph	2462	18	6.13545	0.569451	0.501346	-0.32433	288	5.00632	7.56468
3300013104_57	Bacteria; Proteobacteria; Gammaproteobacteria; Betaproteobacteriales; Nitrosomonadaceae; Nitrosospira	rhizosphere	oligotroph	2243	48	11.6011	0.572217	0.543428	-0.330061	308	8.71078	15.6386
3300013104_59	Bacteria; Proteobacteria; Alphaproteobacteria; Rhizobiales; Xanthobacteraceae; Ga0077548	rhizosphere	oligotroph	2392	43	7.59239	0.57825	0.521166	-0.371849	232	6.11798	9.48641
3300013105_19	Bacteria; Proteobacteria; Gammaproteobacteria; Betaproteobacteriales; Burkholderiaceae; Paraburkholderia_E	rhizosphere	copiotroph	5144	39	1.46564	0.659848	0.457901	-0.306261	347	1.16675	1.85515
3300013105_20	Bacteria; Bacteroidota; Bacteroidia; Flavobacteriales; Flavobacteriaceae; Flavobacterium; Flavobacterium johnsoniae	rhizosphere	copiotroph	4885	53	1.51019	0.682193	0.47547	-0.473755	319	1.25125	1.83211
3300013105_21	Bacteria; Chloroflexota; Ktedonobacteria; Ktedonobacterales	rhizosphere	oligotroph	5003	28	8.60524	0.572357	0.525119	-0.353434	401	6.82677	10.9324
3300013105_22	Bacteria; Bacteroidota; Bacteroidia; Sphingobacteriales; Sphingobacteriaceae; Mucilaginibacter	rhizosphere	copiotroph	4311	51	1.30277	0.74768	0.507865	-0.40958	346	1.11486	1.52769
3300013105_23	Bacteria; Proteobacteria; Gammaproteobacteria; Betaproteobacteriales; Burkholderiaceae; Ralstonia; GCF_900115545.1	rhizosphere	copiotroph	4864	19	1.2236	0.648134	0.435183	-0.272405	398	0.920361	1.6463
3300013105_27	Bacteria; Proteobacteria; Gammaproteobacteria; Xanthomonadales; Rhodanobacteraceae; Luteibacter	rhizosphere	copiotroph	4260	27	1.05204	0.620905	0.404059	-0.289526	252	0.73001	1.54662
3300013105_28	Bacteria; Bacteroidota; Bacteroidia; Sphingobacteriales; Sphingobacteriaceae; Pedobacter	rhizosphere	copiotroph	3816	49	0.926731	0.778683	0.500219	-0.444809	235	0.776485	1.11108
3300013105_29	Bacteria; Proteobacteria; Gammaproteobacteria; Enterobacterales; Enterobacteriaceae; Kosakonia; Kosakonia cowanii	rhizosphere	copiotroph	4185	43	0.294655	0.977465	0.527763	-0.34605	289	0.224556	0.390857
3300013105_31	Bacteria; Bacteroidota; Bacteroidia; Chitinophagales; Chitinophagaceae; UBA8621	rhizosphere	copiotroph	4016	29	2.34152	0.735781	0.546031	-0.395993	334	1.94653	2.83066
3300013105_33	Bacteria; Proteobacteria; Gammaproteobacteria; Pseudomonadales; Pseudomonadaceae; Pseudomonas_B	rhizosphere	copiotroph	3762	25	0.454542	0.803891	0.452687	-0.338831	251	0.348104	0.599765
3300013105_37	Bacteria; Acidobacteriota; Thermoanaerobaculia	rhizosphere	oligotroph	3029	20	5.37111	0.56004	0.4861	-0.369297	182	4.32214	6.72081
3300013105_40	Bacteria; Gemmatimonadota; Gemmatimonadetes; Gemmatimonadales; Gemmatimonadaceae; 2013-60CM-65-52	rhizosphere	oligotroph	3013	19	6.70755	0.581064	0.515069	-0.390792	247	5.47837	8.26167
3300013105_41	Bacteria; Methylomirabilota; Methylomirabilia; Rokubacteriales; GWA2-73-35	rhizosphere	oligotroph	3177	72	7.44625	0.458344	0.438605	-0.211448	276	5.04187	11.2504
3300013105_42	Bacteria; Actinobacteriota; Thermoleophilia; Solirubrobacterales; 70-9; 70-9	rhizosphere	oligotroph	2733	48	6.511	0.543835	0.487879	-0.300385	137	5.16031	8.28043
3300013105_67	Bacteria; Patescibacteria; Saccharimonadia; Saccharimonadales; UBA4665	rhizosphere	copiotroph	1535	47	1.44892	0.762572	0.526635	-0.362674	115	1.23341	1.70847
3300013105_74	Bacteria; Patescibacteria; Saccharimonadia; Saccharimonadales; Saccharimonadaceae; UBA6022	rhizosphere	copiotroph	1375	46	1.70223	0.750744	0.531509	-0.36733	99	1.4483	2.00824
3300013105_85	Bacteria; Patescibacteria; Saccharimonadia; Saccharimonadales; Saccharimonadaceae; UBA6022	rhizosphere	copiotroph	1100	27	1.54736	0.725326	0.506674	-0.381399	96	1.3337	1.80098
3300013105_95	Bacteria; Patescibacteria; Saccharimonadia; Saccharimonadales; Saccharimonadaceae; UBA6022	rhizosphere	copiotroph	923	25	1.95428	0.693795	0.503708	-0.370211	96	1.69183	2.26422
3300013296_18	Bacteria; Bacteroidota; Bacteroidia; Chitinophagales; Chitinophagaceae; UBA8621	rhizosphere	copiotroph	5163	17	1.89652	0.675706	0.489109	-0.376388	164	1.61398	2.23693
3300013296_23	Bacteria; Acidobacteriota; Thermoanaerobaculia	rhizosphere	oligotroph	4713	51	6.70471	0.557377	0.498977	-0.375357	270	5.40309	8.37663
3300013296_24	Bacteria; Proteobacteria; Gammaproteobacteria; Betaproteobacteriales; UKL13-2	rhizosphere	oligotroph	4619	52	9.10261	0.678814	0.600834	-0.350135	443	5.98411	14.2175
3300013296_25	Bacteria; Myxococcota; Myxococcia; Myxococcales; Myxococcaceae	rhizosphere	copiotroph	4746	53	4.69666	0.49673	0.434055	-0.405899	308	3.28039	6.8547
3300013296_28	Bacteria; Bacteroidota; Bacteroidia; Sphingobacteriales; Sphingobacteriaceae; Mucilaginibacter	rhizosphere	copiotroph	4268	35	1.3769	0.724924	0.496963	-0.394352	350	1.17519	1.61909
3300013296_31	Bacteria; Proteobacteria; Gammaproteobacteria; Betaproteobacteriales; SG8-41	rhizosphere	oligotroph	4604	27	9.78838	0.555363	0.521626	-0.330571	449	7.65642	12.6251
3300013296_32	Bacteria; Bacteroidota; Bacteroidia; Sphingobacteriales; Sphingobacteriaceae; Mucilaginibacter	rhizosphere	copiotroph	4320	25	1.77191	0.704969	0.503632	-0.410656	420	1.53135	2.05657
3300013296_33	Bacteria; Verrucomicrobiota; Verrucomicrobiae; Chthoniobacterales; Chthoniobacteraceae	rhizosphere	copiotroph	3555	47	2.64296	0.6541	0.49972	-0.337364	232	2.27579	3.0793
3300013296_34	Bacteria; Bacteroidota; Bacteroidia; Sphingobacteriales; Sphingobacteriaceae; Mucilaginibacter	rhizosphere	copiotroph	3603	24	2.20391	0.697484	0.515459	-0.398824	369	1.91382	2.54529
3300013296_35	Bacteria; Bacteroidota; Bacteroidia; Chitinophagales; Chitinophagaceae; UBA8621	rhizosphere	oligotroph	3316	52	7.24506	0.614858	0.542983	-0.427592	198	5.72889	9.23668
3300013296_38	Bacteria; Cyanobacteriota; Vampirovibrionia; Vampirovibrionales; Vampirovibrionaceae; Vampirovibrio	rhizosphere	oligotroph	3082	46	6.2915	0.695163	0.588252	-0.339052	377	4.44614	9.06382
3300013296_43	Bacteria; Bacteroidota; Bacteroidia; Chitinophagales; Chitinophagaceae	rhizosphere	oligotroph	2918	42	6.79617	0.60753	0.533871	-0.471483	347	5.48476	8.47777
3300013296_59	Bacteria; Proteobacteria; Alphaproteobacteria; Rhizobiales; Methyloligellaceae; Methyloceanibacter	rhizosphere	oligotroph	1621	50	11.5359	0.570282	0.541775	-0.36053	237	8.68982	15.4962
3300013296_68	Bacteria; Patescibacteria; Saccharimonadia; Saccharimonadales; UBA4665	rhizosphere	copiotroph	1135	47	4.15149	0.665034	0.539659	-0.365343	79	3.44557	5.02733
3300013296_78	Bacteria; Patescibacteria; Saccharimonadia; Saccharimonadales; UBA4665	rhizosphere	copiotroph	979	17	1.11587	0.818214	0.542833	-0.369155	104	0.915459	1.36794
3300013296_86	Bacteria; Patescibacteria; Saccharimonadia; Saccharimonadales; Saccharimonadaceae; Saccharimonas	rhizosphere	copiotroph	701	26	1.20152	0.735292	0.492778	-0.365521	65	1.01587	1.4269
3300013297_17	Bacteria; Acidobacteriota; Thermoanaerobaculia	rhizosphere	oligotroph	5131	21	11.3746	0.56234	0.535539	-0.368982	386	8.6533	15.1171
3300013297_21	Bacteria; Myxococcota; Myxococcia; Myxococcales; Myxococcaceae	rhizosphere	copiotroph	4741	48	4.61883	0.495672	0.432191	-0.410818	281	3.21072	6.77682
3300013297_27	Bacteria; Gemmatimonadota; Gemmatimonadetes; Gemmatimonadales; GWC2-71-9	rhizosphere	oligotroph	4283	56	5.86398	0.550099	0.485226	-0.387637	340	4.67028	7.41873
3300013297_31	Bacteria; Bacteroidota; Bacteroidia; Chitinophagales; Chitinophagaceae; UBA1935	rhizosphere	copiotroph	3544	38	3.87404	0.660047	0.531429	-0.364869	411	3.27225	4.60548
3300013297_35	Bacteria; Bacteroidota; Bacteroidia; Chitinophagales; Chitinophagaceae; UBA8621	rhizosphere	oligotroph	2702	45	7.50718	0.61426	0.544863	-0.437783	192	5.89523	9.64204
3300013297_36	Bacteria; Actinobacteriota; Actinobacteria; Actinomycetales; Dermatophilaceae; UBA4719	rhizosphere	oligotroph	2951	51	6.3171	0.562717	0.498701	-0.390385	375	5.1207	7.84325
3300013297_38	Bacteria; Firmicutes; Bacilli; Bacillales; Bacillaceae_H; Bacillus_C; Bacillus_C megaterium	rhizosphere	copiotroph	2321	52	0.336323	0.878606	0.474009	-0.383587	288	0.259098	0.440949
3300013297_64	Bacteria; Patescibacteria; Saccharimonadia; Saccharimonadales; UBA4665; GCA-2746885	rhizosphere	copiotroph	1167	22	1.07217	0.761511	0.501015	-0.355569	147	0.906482	1.27333
3300013306_16	Bacteria; Bacteroidota; Bacteroidia; Chitinophagales; Chitinophagaceae; UBA8621	rhizosphere	oligotroph	6617	44	5.06115	0.688466	0.569177	-0.393747	390	3.85307	6.72115
3300013306_25	Bacteria; Bacteroidota; Bacteroidia; Chitinophagales; Chitinophagaceae	rhizosphere	oligotroph	4829	35	5.00669	0.643873	0.538202	-0.484648	352	4.11813	6.12087
3300013306_28	Bacteria; Myxococcota; Myxococcia; Myxococcales; Myxococcaceae	rhizosphere	copiotroph	4723	53	4.90707	0.49173	0.433659	-0.406663	288	3.40916	7.20423
3300013306_32	Bacteria; Proteobacteria; Gammaproteobacteria; Betaproteobacteriales; SG8-41	rhizosphere	oligotroph	4705	20	10.4456	0.550303	0.522192	-0.326444	523	8.10378	13.5921
3300013306_33	Bacteria; Proteobacteria; Gammaproteobacteria; Xanthomonadales; Rhodanobacteraceae; Rudaea	rhizosphere	copiotroph	3494	29	3.2934	0.545208	0.441981	-0.387456	160	2.42816	4.52871
3300013306_34	Bacteria; Acidobacteriota; Blastocatellia; Pyrinomonadales; Pyrinomonadaceae	rhizosphere	oligotroph	3464	49	14.144	0.568491	0.552689	-0.362619	192	10.1949	19.9373
3300013306_37	Bacteria; Acidobacteriota; Thermoanaerobaculia	rhizosphere	oligotroph	3858	28	5.7887	0.519656	0.463722	-0.410672	333	4.36066	7.77581
3300013306_40	Bacteria; Bacteroidota; Bacteroidia; Chitinophagales; Chitinophagaceae; UBA8621	rhizosphere	oligotroph	3042	51	7.74016	0.607439	0.542193	-0.436929	167	6.0898	9.92094
3300013306_46	Bacteria; Bacteroidota; Bacteroidia; Chitinophagales; Chitinophagaceae; 65-1	rhizosphere	copiotroph	2529	45	2.85114	0.651631	0.503653	-0.396961	234	2.45976	3.31521
3300013306_48	Bacteria; Bacteroidota; Bacteroidia; Sphingobacteriales; Sphingobacteriaceae; Pedobacter	rhizosphere	copiotroph	2133	39	1.47629	0.721859	0.500539	-0.450658	147	1.2667	1.72639
3300013306_49	Bacteria; Proteobacteria; Gammaproteobacteria; Enterobacterales; Enterobacteriaceae; Rahnella; Rahnella aquatilis_B	rhizosphere	copiotroph	2594	25	0.53031	0.82971	0.48474	-0.350283	245	0.424531	0.66725
3300013306_60	Archaea; Crenarchaeota; Nitrososphaeria; Nitrososphaerales; Nitrososphaeraceae	rhizosphere	oligotroph	2116	43	15.3124	0.541985	0.539343	-0.383567	417	11.1606	21.3222
3300013306_61	Bacteria; Proteobacteria; Gammaproteobacteria; Steroidobacterales; Steroidobacteraceae	rhizosphere	copiotroph	1805	16	4.7344	0.614241	0.514293	-0.299456	147	3.99259	5.63771
3300013306_64	Bacteria; Proteobacteria; Gammaproteobacteria; UBA5158; UBA5158; 2-12-FULL-45-12	rhizosphere	oligotroph	1546	42	7.80452	0.603858	0.540293	-0.397272	135	6.15506	9.97798
3300013307_16	Bacteria; Bacteroidota; Bacteroidia; Chitinophagales; Chitinophagaceae; UBA8621	rhizosphere	copiotroph	6239	49	2.86546	0.721862	0.551648	-0.379912	382	2.34506	3.52186
3300013307_19	Bacteria; Bacteroidota; Bacteroidia; Chitinophagales; Chitinophagaceae; UBA8621	rhizosphere	copiotroph	5665	72	2.66039	0.727074	0.549696	-0.38776	397	2.19047	3.24891
3300013307_24	Bacteria; Proteobacteria; Gammaproteobacteria; Betaproteobacteriales; Burkholderiaceae; Ralstonia; GCF_900115545.1	rhizosphere	copiotroph	5047	28	1.31952	0.64113	0.436657	-0.270604	272	0.995271	1.77003
3300013307_26	Bacteria; Bacteroidota; Bacteroidia; Sphingobacteriales; Sphingobacteriaceae; Mucilaginibacter	rhizosphere	copiotroph	3971	49	1.45629	0.745461	0.515443	-0.412523	284	1.25116	1.7007
3300013307_31	Bacteria; Bacteroidota; Bacteroidia; AKYH767; 2-12-FULL-35-15; 2-12-FULL-35-15	rhizosphere	copiotroph	3796	48	0.944176	0.820065	0.529888	-0.465323	221	0.782141	1.14567
3300013307_33	Bacteria; Bacteroidota; Bacteroidia; Chitinophagales; Chitinophagaceae; Flavisolibacter_A	rhizosphere	copiotroph	4086	57	1.85012	0.721609	0.518305	-0.377205	458	1.60033	2.14541
3300013307_39	Bacteria; Bacteroidota; Bacteroidia; Chitinophagales; Chitinophagaceae; UBA1935	rhizosphere	copiotroph	3442	25	1.27776	0.72312	0.489615	-0.392631	354	1.07927	1.51902
3300013307_46	Bacteria; Proteobacteria; Alphaproteobacteria; UBA1301; UBA1301; UBA6038	rhizosphere	oligotroph	2575	42	9.1983	0.552021	0.515501	-0.350325	260	7.24849	11.77
3300013307_51	Bacteria; Bacteroidota; Bacteroidia; Chitinophagales; Chitinophagaceae; UBA8621	rhizosphere	oligotroph	2004	29	9.17644	0.589276	0.540618	-0.380504	185	7.11054	11.9562
3300013307_62	Bacteria; Proteobacteria; Alphaproteobacteria; Rhizobiales; Methyloligellaceae; Methyloceanibacter	rhizosphere	oligotroph	1800	44	13.7215	0.548232	0.537168	-0.364676	239	10.1735	18.753
3300013307_64	Bacteria; Proteobacteria; Alphaproteobacteria; Rhizobiales; Xanthobacteraceae; Ga0077548	rhizosphere	oligotroph	1793	43	8.29847	0.538404	0.499804	-0.396676	175	6.53558	10.6252
3300013307_74	Bacteria; Patescibacteria; Saccharimonadia; Saccharimonadales; UBA4665	rhizosphere	oligotroph	1471	49	6.13815	0.650135	0.556091	-0.374861	144	4.78248	7.95036
3300013307_86	Bacteria; Patescibacteria; Saccharimonadia; Saccharimonadales; Saccharimonadaceae; UBA6022	rhizosphere	copiotroph	1131	46	2.27813	0.682325	0.5077	-0.36027	67	1.97775	2.6317
3300013307_97	Bacteria; Patescibacteria; Saccharimonadia; Saccharimonadales; Saccharimonadaceae; UBA6022	rhizosphere	copiotroph	906	48	2.95591	0.694997	0.535709	-0.384183	72	2.50408	3.50321
3300013308_19	Bacteria; Acidobacteriota; Thermoanaerobaculia	rhizosphere	oligotroph	4853	51	7.41203	0.554862	0.503763	-0.370772	274	5.94359	9.30928
3300013308_21	Bacteria; Myxococcota; Myxococcia; Myxococcales; Myxococcaceae	rhizosphere	copiotroph	4542	48	4.41263	0.492913	0.427172	-0.407104	291	3.02823	6.56755
3300013308_22	Bacteria; Bacteroidota; Bacteroidia; Flavobacteriales; Weeksellaceae; Chryseobacterium	rhizosphere	copiotroph	4214	37	0.635773	0.786364	0.472054	-0.430385	298	0.508303	0.801045
3300013308_26	Bacteria; Bacteroidota; Bacteroidia; Chitinophagales; Chitinophagaceae	rhizosphere	oligotroph	3448	52	5.29558	0.653162	0.548297	-0.38305	159	4.25048	6.64435
3300013308_27	Bacteria; Acidobacteriota; Thermoanaerobaculia	rhizosphere	oligotroph	3347	16	5.16796	0.564459	0.486496	-0.342996	156	4.17694	6.43649
3300013308_31	Bacteria; Bacteroidota; Bacteroidia; Chitinophagales; Chitinophagaceae; UBA8621	rhizosphere	oligotroph	3066	48	7.36556	0.62269	0.549356	-0.437303	163	5.74143	9.53547
3300013308_36	Bacteria; Proteobacteria; Gammaproteobacteria; Betaproteobacteriales; UKL13-2	rhizosphere	oligotroph	2814	48	8.37421	0.531356	0.495598	-0.377819	242	6.54625	10.8082
3300013308_39	Bacteria; Bacteroidota; Bacteroidia; Chitinophagales; Chitinophagaceae; UBA8621	rhizosphere	copiotroph	2409	22	4.51346	0.65752	0.54036	-0.447698	212	3.72298	5.50134
3300013308_50	Archaea; Crenarchaeota; Nitrososphaeria; Nitrososphaerales; Nitrososphaeraceae	rhizosphere	oligotroph	2167	38	15.1427	0.541207	0.538169	-0.383531	425	11.0686	21.0195
3300014325_10	Bacteria; Bacteroidota; Bacteroidia; Chitinophagales; Chitinophagaceae	rhizosphere	copiotroph	3131	49	4.37706	0.64814	0.531879	-0.381572	167	3.66924	5.24503
3300014325_18	Bacteria; Patescibacteria; Saccharimonadia; Saccharimonadales; UBA4665	rhizosphere	copiotroph	972	38	4.53278	0.651379	0.53649	-0.379524	99	3.76439	5.48543
3300014325_22	Bacteria; Firmicutes; Bacilli; Mycoplasmatales; Spiroplasmataceae	rhizosphere	oligotroph	1229	34	9.42135	0.546736	0.513408	-0.539416	664	7.39719	12.1026
3300014325_8	Bacteria; Bacteroidota; Bacteroidia; Chitinophagales; Chitinophagaceae; UBA8621	rhizosphere	oligotroph	3611	57	7.42244	0.621273	0.54889	-0.430043	195	5.78745	9.60612
3300014325_9	Bacteria; Proteobacteria; Gammaproteobacteria; Pseudomonadales; Spongiibacteraceae	rhizosphere	oligotroph	3479	47	5.03875	0.641714	0.537171	-0.374925	207	4.14997	6.15146
3300014326_7	Bacteria; Bacteroidota; Bacteroidia; AKYH767-A; OLB10	rhizosphere	oligotroph	3146	51	8.01876	0.602981	0.541423	-0.472653	168	6.29487	10.3028
3300014326_8	Bacteria; Bacteroidota; Bacteroidia; Chitinophagales; Saprospiraceae	rhizosphere	oligotroph	2981	34	6.3755	0.606476	0.528981	-0.383368	201	5.20537	7.85556
3300014497_10	Bacteria; Bacteroidota; Bacteroidia; Flavobacteriales; Weeksellaceae; Chryseobacterium; Chryseobacterium indoltheticum	rhizosphere	copiotroph	4146	52	0.656488	0.779088	0.470029	-0.439292	236	0.524353	0.828008
3300014497_12	Bacteria; Gemmatimonadota; Gemmatimonadetes; Gemmatimonadales; Gemmatimonadaceae	rhizosphere	oligotroph	2819	39	8.5248	0.544957	0.505946	-0.42828	192	6.7406	10.8686
3300014745_11	Bacteria; Patescibacteria; Saccharimonadia; Saccharimonadales; Saccharimonadaceae	rhizosphere	copiotroph	1211	20	0.873831	0.745532	0.472648	-0.355963	108	0.709863	1.08246
3300014745_9	Bacteria; Firmicutes; Bacilli; Bacillales; Bacillaceae_H; Bacillus_C	rhizosphere	copiotroph	1565	45	0.369388	0.846229	0.461323	-0.380456	225	0.28296	0.487276
3300014968_13	Bacteria; Proteobacteria; Gammaproteobacteria; Steroidobacterales; Steroidobacteraceae	rhizosphere	copiotroph	3721	51	3.19121	0.623904	0.493072	-0.339806	279	2.70305	3.7826
3300014968_21	Bacteria; Dependentiae; Babeliae; Babeliales; Vermiphilaceae	rhizosphere	copiotroph	1060	45	4.76226	0.653827	0.541541	-0.38456	74	3.9059	5.83966
3300014969_10	Bacteria; Proteobacteria; Gammaproteobacteria; Betaproteobacteriales; SG8-41	rhizosphere	oligotroph	3714	30	11.823	0.52908	0.515316	-0.343135	382	9.0222	15.6607
3300014969_15	Bacteria; Verrucomicrobiota; Chlamydiia; Parachlamydiales; Ga0074140	rhizosphere	oligotroph	1703	48	10.531	0.564429	0.532269	-0.418588	142	8.11475	13.8038
3300014969_22	Bacteria; Dependentiae; Babeliae; Babeliales; Vermiphilaceae	rhizosphere	oligotroph	1163	48	7.8084	0.608025	0.543151	-0.377781	62	6.12772	10.036
3300014969_9	Bacteria; Bacteroidota; Bacteroidia; Chitinophagales; Chitinophagaceae; UBA8621	rhizosphere	copiotroph	5663	49	2.52543	0.739662	0.554351	-0.38184	374	2.05625	3.12081
3300015077_6	Bacteria; Nitrospirota; Nitrospiria; Nitrospirales; Nitrospiraceae; Nitrospira_C	soil	oligotroph	3447	44	14.7953	0.573799	0.558921	-0.318565	461	10.4661	21.2913
3300015262_10	Archaea; Crenarchaeota; Nitrososphaeria; Nitrososphaerales; Nitrososphaeraceae; UBA10452	rhizosphere	oligotroph	2002	24	12.7021	0.561337	0.541483	-0.365834	584	9.45934	17.2766
3300015262_4	Bacteria; Actinobacteriota; Actinobacteria; Streptomycetales; Streptomycetaceae; Streptomyces	rhizosphere	copiotroph	9087	63	1.1836	0.650204	0.433825	-0.367674	895	0.887502	1.59791
3300015262_7	Bacteria; Proteobacteria; Alphaproteobacteria; Rhizobiales; Rhizobiaceae; Rhizobium; Rhizobium lusitanum	rhizosphere	copiotroph	6502	19	0.660926	0.751851	0.452168	-0.320324	666	0.51327	0.859078
3300015265_4	Bacteria; Bacteroidota; Bacteroidia; Chitinophagales; Chitinophagaceae; Chitinophaga	rhizosphere	copiotroph	6562	54	1.52004	0.745134	0.518676	-0.384726	442	1.30606	1.77498
3300017792_16	Bacteria; Acidobacteriota; Blastocatellia; Pyrinomonadales; Pyrinomonadaceae; OLB17	rhizosphere	oligotroph	1983	17	5.72446	0.602209	0.518962	-0.368984	116	4.74904	6.93529
3300017792_8	Bacteria; Bacteroidota; Bacteroidia; Sphingobacteriales; Sphingobacteriaceae; Pedobacter	rhizosphere	copiotroph	4303	15	0.634665	0.827492	0.499787	-0.435064	289	0.518133	0.782077
3300019356_5	Bacteria; Nitrospirota; Nitrospiria; Nitrospirales; Nitrospiraceae; Nitrospira_C	soil	oligotroph	2940	43	15.3338	0.581756	0.566395	-0.31418	384	10.6083	22.6177
3300019362_2	Bacteria; Gemmatimonadota; Gemmatimonadetes; Gemmatimonadales; GWC2-71-9	soil	oligotroph	3984	32	6.39593	0.533672	0.479818	-0.381344	368	4.98562	8.28016
3300019362_3	Bacteria; Bacteroidota; Bacteroidia; Chitinophagales; Chitinophagaceae	soil	copiotroph	3196	24	4.63441	0.611328	0.510854	-0.408472	339	3.91096	5.51467
3300020118_10	Bacteria; Armatimonadota; Fimbriimonadia; Fimbriimonadales; Fimbriimonadaceae	soil	oligotroph	2105	37	17.1066	0.608566	0.590871	-0.352083	177	10.8826	27.7347
3300020118_26	Archaea; Crenarchaeota; Nitrososphaeria; Nitrososphaerales; Nitrosopumilaceae; Nitrosotalea	soil	oligotroph	847	32	9.12388	0.574091	0.529961	-0.424928	111	7.16596	11.7164
3300020118_9	Bacteria; Chloroflexota; Anaerolineae; Anaerolineales; UBA6663	soil	oligotroph	2330	28	10.7201	0.585859	0.547889	-0.383368	233	8.0615	14.4272
3300020119_12	Bacteria; Acidobacteriota; Thermoanaerobaculia	soil	oligotroph	3009	26	6.29431	0.532649	0.478073	-0.412838	276	4.89306	8.17249
3300020119_19	Bacteria; Proteobacteria; Gammaproteobacteria; Betaproteobacteriales; Nitrosomonadaceae; Nitrosospira	soil	oligotroph	1666	31	12.3804	0.585507	0.556344	-0.335696	248	8.99896	17.2912
3300020119_7	Bacteria; Proteobacteria; Gammaproteobacteria; Enterobacterales; Enterobacteriaceae; Lelliottia	soil	copiotroph	4354	30	0.120463	1.07348	0.496195	-0.292341	215	0.0867015	0.170079
3300020119_8	Bacteria; Acidobacteriota; Blastocatellia; Pyrinomonadales; Pyrinomonadaceae	soil	oligotroph	4333	57	8.59585	0.552642	0.51168	-0.423168	401	6.81914	10.9207
3300020120_9	Bacteria; Desulfuromonadota; Desulfuromonadia; Geobacterales; Geobacteraceae	soil	oligotroph	2635	30	5.04594	0.681174	0.564028	-0.391266	273	3.90038	6.59179
3300020122_13	Archaea; Crenarchaeota; Nitrososphaeria; Nitrososphaerales; Nitrososphaeraceae	soil	oligotroph	3553	21	11.8457	0.554998	0.533008	-0.346498	967	8.98911	15.7861
3300020122_15	Bacteria; Proteobacteria; Gammaproteobacteria; UBA5158; UBA5158	soil	oligotroph	2448	46	12.6152	0.563897	0.542811	-0.39465	329	9.38443	17.1788
3300020122_21	Archaea; Crenarchaeota; Nitrososphaeria; Nitrososphaerales; Nitrosopumilaceae; Nitrosotalea	soil	oligotroph	1064	31	6.66193	0.558052	0.499018	-0.425631	161	5.3726	8.31661
3300020122_25	Bacteria; Patescibacteria; Paceibacteria; UBA9983; Zambryskibacteraceae	soil	copiotroph	578	44	4.22175	0.619598	0.510016	-0.448464	49	3.58598	4.98944
3300020123_10	Bacteria; Bacteroidota; Bacteroidia; AKYH767-A; 2013-40CM-41-45	soil	oligotroph	2565	42	13.2637	0.592719	0.565333	-0.442883	268	9.36087	19.1365
3300020123_19	Bacteria; Patescibacteria; Saccharimonadia; Saccharimonadales; UBA4665	soil	copiotroph	1238	35	2.92075	0.668974	0.517185	-0.367142	126	2.52724	3.38575
3300020123_20	Bacteria; Patescibacteria; Paceibacteria; UBA9983; Nomurabacteraceae	soil	oligotroph	898	44	11.8824	0.571869	0.544635	-0.452833	79	8.87891	16.1024
3300020123_23	Archaea; Crenarchaeota; Nitrososphaeria; Nitrososphaerales; Nitrosopumilaceae; Nitrosotalea	soil	oligotroph	876	25	7.07799	0.569577	0.510769	-0.424034	115	5.73841	8.78647
3300020125_12	Bacteria; Acidobacteriota; Acidobacteriae; Acidobacteriales; Koribacteraceae	soil	oligotroph	3804	24	8.21049	0.588094	0.532826	-0.293693	384	6.50719	10.4419
3300020125_16	Bacteria; Desulfuromonadota; Desulfuromonadia; Geobacterales; Pelobacteraceae; Pelobacter_C	soil	copiotroph	2068	15	3.88986	0.630034	0.511363	-0.332664	231	3.32363	4.56889
3300020125_27	Bacteria; Patescibacteria; Paceibacteria; UBA9983; Taylorbacteraceae; C7867-002	soil	oligotroph	863	41	9.21219	0.581061	0.535289	-0.400235	82	7.18791	11.9136
3300020125_9	Bacteria; Chloroflexota; Ktedonobacteria; Ktedonobacterales; Ktedonobacteraceae; UBA11361	soil	oligotroph	8054	49	12.3161	0.569077	0.544891	-0.409431	1183	9.15905	16.7771
3300020129_10	Bacteria; Cyanobacteriota; Cyanobacteriia; Pseudanabaenales; Pseudanabaenaceae; Pseudanabaena	soil	copiotroph	2823	43	4.87629	0.640291	0.533977	-0.512072	332	4.04608	5.90665
3300020129_8	Bacteria; UBA10199; UBA10199; UBA10199	soil	oligotroph	2880	44	5.67831	0.567249	0.494714	-0.387717	148	4.62295	7.01768
3300020129_9	Bacteria; Acidobacteriota; Acidobacteriae; Acidobacteriales; Koribacteraceae	soil	oligotroph	3217	33	11.3009	0.560722	0.534048	-0.282357	326	8.61783	14.9804
3300021358_2	Bacteria; Actinobacteriota; Actinobacteria; Corynebacteriales; Pseudonocardiaceae	rhizosphere	oligotroph	5126	49	6.59333	0.516258	0.47	-0.340144	720	4.99195	8.80824
3300021358_3	Bacteria; Proteobacteria; Alphaproteobacteria; Sphingomonadales; Sphingomonadaceae; Sphingomonas_F	rhizosphere	copiotroph	3372	53	4.22723	0.533168	0.451493	-0.304411	242	3.15333	5.73915
3300021361_9	Bacteria; Proteobacteria; Alphaproteobacteria; Micavibrionales	rhizosphere	copiotroph	1911	51	1.62823	0.669123	0.47263	-0.324377	164	1.34153	1.98702
3300021445_9	Bacteria; Patescibacteria; Microgenomatia; Levybacterales; UBA12049	soil	oligotroph	1166	36	7.37012	0.590184	0.527352	-0.43639	153	5.93919	9.20819
3300022732_1	Bacteria; Acidobacteriota; Acidobacteriae; Acidobacteriales; Koribacteraceae	rhizosphere	oligotroph	2818	29	8.14431	0.561555	0.514316	-0.330266	357	6.50943	10.2648
3300022737_2	Archaea; Crenarchaeota; Nitrososphaeria; Nitrososphaerales; Nitrososphaeraceae; UBA10452	soil	oligotroph	1174	22	13.0617	0.538882	0.527914	-0.390005	222	9.82293	17.5774
3300022883_4	Bacteria; Actinobacteriota; Thermoleophilia; Solirubrobacterales; 70-9; 70-9	soil	oligotroph	2119	36	6.36214	0.528936	0.476259	-0.248682	208	4.91738	8.31193
3300022889_1	Bacteria; Proteobacteria; Alphaproteobacteria; Rhizobiales; Xanthobacteraceae; Pseudolabrys	soil	oligotroph	3162	26	8.05775	0.552801	0.507702	-0.345056	370	6.42399	10.1831
3300022893_2	Bacteria; Patescibacteria; Doudnabacteria	soil	oligotroph	854	46	7.57709	0.589006	0.528331	-0.438689	58	6.08345	9.50411
3300022899_3	Bacteria; Actinobacteriota; Thermoleophilia; Solirubrobacterales; 70-9; 70-9	soil	oligotroph	2767	46	7.23239	0.5323	0.486883	-0.257857	262	5.65546	9.33135
3300023046_1	Bacteria; Acidobacteriota; Thermoanaerobaculia	soil	oligotroph	4960	51	6.22312	0.567286	0.500813	-0.356247	353	5.06705	7.69013
3300023062_1	Bacteria; Actinobacteriota; Actinobacteria; Corynebacteriales; Micromonosporaceae; Actinoplanes	soil	oligotroph	4546	41	5.05288	0.580392	0.495775	-0.318698	515	4.16574	6.16224
3300023066_4	Archaea; Crenarchaeota; Nitrososphaeria; Nitrososphaerales; Nitrososphaeraceae	soil	oligotroph	940	23	16.1019	0.54039	0.541167	-0.389507	162	11.6301	22.6457
3300023067_1	Bacteria; Proteobacteria; Alphaproteobacteria; Rhizobiales; Xanthobacteraceae; Pseudolabrys	soil	oligotroph	3110	40	7.59451	0.592333	0.530734	-0.331319	404	6.08267	9.55059
3300023073_1	Bacteria; Myxococcota; Polyangia; Polyangiales; NIC37A-2; NIC37A-2	soil	copiotroph	5099	47	3.42673	0.590929	0.475839	-0.439808	313	2.78429	4.24398
3300023260_1	Bacteria; Myxococcota; Polyangia; Polyangiales; NIC37A-2; NIC37A-2	soil	copiotroph	4258	48	4.41075	0.567427	0.477674	-0.43943	384	3.53802	5.53791
3300023263_3	Archaea; Crenarchaeota; Nitrososphaeria; Nitrososphaerales; Nitrososphaeraceae	soil	oligotroph	1131	20	15.9911	0.538997	0.539825	-0.387974	207	11.5804	22.4254
3300023266_3	Archaea; Crenarchaeota; Nitrososphaeria; Nitrososphaerales; Nitrososphaeraceae	soil	oligotroph	1221	30	15.3632	0.539763	0.538028	-0.391924	222	11.2097	21.3675
3300024177_2	Bacteria; Proteobacteria; Gammaproteobacteria; Betaproteobacteriales; SG8-39	soil	oligotroph	2405	43	6.76557	0.505681	0.464509	-0.258202	232	5.02837	9.22206
3300024179_1	Bacteria; Acidobacteriota; Thermoanaerobaculia	soil	oligotroph	5565	51	8.94479	0.547701	0.510826	-0.362113	369	7.05855	11.4285
3300024179_3	Bacteria; Actinobacteriota; Thermoleophilia; 20CM-4-69-9; 20CM-4-69-9	soil	oligotroph	1913	40	6.05322	0.464214	0.429088	-0.366742	229	4.05644	9.25255
3300024181_1	Bacteria; Acidobacteriota; Acidobacteriae; UBA7541; UBA7541; UBA7541	soil	oligotroph	4907	49	5.89643	0.625126	0.536472	-0.367831	389	4.80238	7.28428
3300024181_2	Bacteria; Actinobacteriota; Thermoleophilia; 20CM-4-69-9; 20CM-4-69-9	soil	oligotroph	2156	32	7.08766	0.477037	0.448101	-0.365162	259	4.98003	10.2761
3300024186_1	Bacteria; Acidobacteriota; Thermoanaerobaculia	soil	oligotroph	6170	52	8.98233	0.549564	0.512352	-0.346889	560	7.09048	11.4725
3300024186_2	Bacteria; Verrucomicrobiota; Verrucomicrobiae; Pedosphaerales; Pedosphaeraceae; UBA11358	soil	copiotroph	5125	47	4.36085	0.616146	0.509925	-0.37791	466	3.69542	5.16656
3300024186_3	Bacteria; Acidobacteriota; Blastocatellia; Pyrinomonadales; Pyrinomonadaceae	soil	oligotroph	5055	49	10.4356	0.566922	0.533403	-0.427464	328	8.04121	13.6786
3300024222_2	Bacteria; Acidobacteriota; Thermoanaerobaculia	soil	oligotroph	5431	50	8.86703	0.548507	0.510826	-0.363064	363	7.00462	11.3163
3300024222_3	Bacteria; Bacteroidota; Bacteroidia; Flavobacteriales; Crocinitomicaceae; Fluviicola	soil	copiotroph	3919	44	1.22268	0.76831	0.516618	-0.421568	250	1.04079	1.44176
3300024222_4	Bacteria; Actinobacteriota; Thermoleophilia; 20CM-4-69-9; 20CM-4-69-9; 13-2-20CM-68-14	soil	oligotroph	2327	41	5.45269	0.479551	0.432529	-0.369324	257	3.73622	8.1295
3300024224_1	Bacteria; Acidobacteriota; Blastocatellia; Pyrinomonadales; Pyrinomonadaceae; UBA11740	soil	oligotroph	4032	37	12.2552	0.563612	0.540888	-0.371726	499	9.17522	16.5725
3300024227_2	Bacteria; Proteobacteria; Alphaproteobacteria; Rhizobiales; Xanthobacteraceae; PH10	rhizosphere	oligotroph	3493	40	9.1089	0.512354	0.487992	-0.31989	413	6.94951	12.0685
3300024246_2	Bacteria; Acidobacteriota; Thermoanaerobaculia	soil	oligotroph	6839	51	8.11375	0.567614	0.518187	-0.347953	688	6.49189	10.2147
3300024249_2	Bacteria; Acidobacteriota; Thermoanaerobaculia	soil	oligotroph	3105	47	7.83345	0.562303	0.512349	-0.363651	219	6.28435	9.83386
3300024254_1	Bacteria; Acidobacteriota; Acidobacteriae; UBA7541; UBA7541; UBA7541	soil	oligotroph	6915	50	9.73483	0.624349	0.56807	-0.333859	1082	7.0517	13.6475
3300024279_1	Bacteria; Proteobacteria; Gammaproteobacteria; Betaproteobacteriales; Burkholderiaceae; Paraburkholderia_A	soil	copiotroph	11780	56	1.50939	0.705687	0.491359	-0.30447	1489	1.2844	1.78049
3300024279_3	Bacteria; Actinobacteriota; Thermoleophilia; 20CM-4-69-9; 20CM-4-69-9	soil	oligotroph	1974	45	7.12155	0.478889	0.449666	-0.343016	291	5.02679	10.273
3300024283_1	Bacteria; Acidobacteriota; Acidobacteriae; Solibacterales; Solibacteraceae	soil	oligotroph	7066	16	9.81111	0.576302	0.535969	-0.299181	1042	7.59376	12.7986
3300024283_2	Bacteria; Verrucomicrobiota; Verrucomicrobiae; Pedosphaerales; Pedosphaeraceae; UBA11358	soil	copiotroph	4734	47	3.35588	0.641304	0.508501	-0.37453	480	2.88683	3.91395
3300024283_3	Bacteria; Acidobacteriota; Thermoanaerobaculia	soil	oligotroph	5200	43	7.02747	0.574154	0.513409	-0.346555	724	5.70873	8.70545
3300024290_3	Bacteria; Acidobacteriota; Thermoanaerobaculia	soil	oligotroph	6141	50	8.64645	0.550839	0.510826	-0.350615	501	6.85116	10.999
3300024323_4	Bacteria; Patescibacteria; Saccharimonadia; Saccharimonadales; UBA4665	soil	oligotroph	1444	48	6.18104	0.602534	0.52427	-0.362247	116	5.08025	7.56255
3300024325_2	Bacteria; Acidobacteriota; Thermoanaerobaculia	soil	oligotroph	5747	51	8.35061	0.558663	0.513938	-0.358697	427	6.654	10.5591
3300024325_3	Bacteria; Patescibacteria; Saccharimonadia; Saccharimonadales	soil	oligotroph	977	23	7.47173	0.60327	0.537106	-0.37515	106	5.94765	9.45801
3300025223_1	Bacteria; Acidobacteriota; Blastocatellia; Pyrinomonadales; Pyrinomonadaceae; UBA11740	rhizosphere	oligotroph	4136	47	11.4413	0.565076	0.537747	-0.374809	313	8.67509	15.2606
3300025223_2	Bacteria; Proteobacteria; Alphaproteobacteria; Sphingomonadales; Sphingomonadaceae	rhizosphere	copiotroph	1528	15	2.63311	0.632907	0.48507	-0.335297	150	2.21332	3.14624
3300025290_1	Bacteria; Proteobacteria; Alphaproteobacteria; Rhizobiales; Xanthobacteraceae; Pseudolabrys	rhizosphere	oligotroph	3557	65	8.21196	0.565817	0.517731	-0.337578	348	6.56129	10.3538
3300025315_11	Bacteria; Actinobacteriota; Actinobacteria; Actinomycetales; Micrococcaceae; Paenarthrobacter	rhizosphere	copiotroph	3114	19	0.495128	0.799254	0.45765	-0.370441	267	0.383413	0.645556
3300025315_12	Bacteria; Actinobacteriota; Actinobacteria; Actinomycetales; Micrococcaceae; Soil763; GCF_000520575.1	rhizosphere	copiotroph	2823	17	0.392512	0.887772	0.495432	-0.324235	201	0.308853	0.503045
3300025315_14	Archaea; Crenarchaeota; Nitrososphaeria; Nitrososphaerales; Nitrososphaeraceae; UBA11057	rhizosphere	oligotroph	2520	42	14.3808	0.547336	0.539316	-0.374279	442	10.57	19.8417
3300025315_15	Bacteria; Verrucomicrobiota; Verrucomicrobiae; Chthoniobacterales; UBA10450; UBA10450	rhizosphere	oligotroph	2131	29	18.3696	0.575261	0.572332	-0.384575	245	12.2357	28.2704
3300025315_9	Bacteria; Proteobacteria; Alphaproteobacteria; Rhizobiales; Xanthobacteraceae; Pseudolabrys	rhizosphere	oligotroph	3624	42	8.57288	0.564209	0.519356	-0.338408	301	6.81537	10.8669
3300025321_12	Bacteria; Bacteroidota; Bacteroidia; Chitinophagales; Chitinophagaceae; UBA8621	rhizosphere	oligotroph	2387	42	7.14437	0.617008	0.543538	-0.432773	196	5.65092	9.10548
3300025321_15	Bacteria; Actinobacteriota; Actinobacteria; Actinomycetales; Microbacteriaceae; UBA1487	rhizosphere	copiotroph	1469	38	2.05142	0.580633	0.430719	-0.393832	72	1.50012	2.84629
3300025321_3	Bacteria; Proteobacteria; Gammaproteobacteria; Pseudomonadales; Pseudomonadaceae; Pseudomonas_E; Pseudomonas_E extremorientalis	rhizosphere	copiotroph	5463	52	0.395819	0.877291	0.489141	-0.238396	289	0.311087	0.507927
3300025321_4	Bacteria; Bacteroidota; Bacteroidia; Chitinophagales; Saprospiraceae	rhizosphere	oligotroph	4201	51	5.71682	0.64885	0.550503	-0.389921	345	4.53999	7.25481
3300025321_7	Bacteria; Myxococcota; Myxococcia; Myxococcales; Myxococcaceae	rhizosphere	copiotroph	3665	46	4.4654	0.501963	0.434131	-0.395037	262	3.13364	6.48311
3300025321_9	Bacteria; Acidobacteriota; Blastocatellia; Pyrinomonadales; Pyrinomonadaceae	rhizosphere	oligotroph	3405	35	11.2967	0.553953	0.529436	-0.411091	294	8.64922	14.9101
3300025711_12	Bacteria; Proteobacteria; Gammaproteobacteria; Betaproteobacteriales; Burkholderiaceae; Delftia; Delftia acidovorans	rhizosphere	copiotroph	3140	42	0.371729	0.861996	0.472635	-0.188412	214	0.287967	0.484466
3300025711_13	Bacteria; Proteobacteria; Gammaproteobacteria; Enterobacterales; Enterobacteriaceae; Pantoea; Pantoea agglomerans	rhizosphere	copiotroph	2904	16	0.473033	0.857034	0.492518	-0.364053	217	0.377153	0.597751
3300025711_14	Bacteria; Proteobacteria; Gammaproteobacteria; Enterobacterales; Enterobacteriaceae; Serratia; Serratia plymuthica	rhizosphere	copiotroph	2319	19	0.173044	0.96181	0.461096	-0.276268	99	0.126493	0.240191
3300025711_17	Bacteria; Proteobacteria; Alphaproteobacteria; Sphingomonadales; Sphingomonadaceae; Novosphingobium	rhizosphere	copiotroph	2527	21	0.945126	0.701841	0.449801	-0.345323	217	0.736673	1.22365
3300025711_18	Bacteria; Proteobacteria; Gammaproteobacteria; Enterobacterales; Enterobacteriaceae; Pantoea; GCF_002858935.1	rhizosphere	copiotroph	2188	20	0.293655	0.877443	0.459589	-0.310601	104	0.221562	0.393782
3300025711_24	Bacteria; Proteobacteria; Gammaproteobacteria; Pseudomonadales; Pseudomonadaceae; Pseudomonas_E; GCF_000282315.2	rhizosphere	copiotroph	1905	12	0.158853	0.809238	0.348218	-0.282508	171	0.0998247	0.261183
3300025711_33	Bacteria; Firmicutes; Bacilli; Bacillales; Bacillaceae_H; Bacillus_C; Bacillus_C megaterium	rhizosphere	copiotroph	1326	23	0.620834	0.833733	0.502011	-0.387463	144	0.5062	0.766063
3300025711_5	Bacteria; Proteobacteria; Gammaproteobacteria; Enterobacterales; Enterobacteriaceae; Rouxiella; Rouxiella badensis	rhizosphere	copiotroph	4562	29	0.301309	0.921255	0.491905	-0.343458	248	0.232216	0.394874
3300025711_7	Bacteria; Proteobacteria; Gammaproteobacteria; Steroidobacterales; Steroidobacteraceae	rhizosphere	copiotroph	3715	45	3.6324	0.613708	0.495447	-0.336889	255	3.06752	4.31913
3300025711_9	Bacteria; Proteobacteria; Gammaproteobacteria; Pseudomonadales; Pseudomonadaceae; Pseudomonas_E	rhizosphere	copiotroph	3028	24	0.239623	0.868239	0.43242	-0.23867	144	0.173422	0.336267
3300025728_11	Bacteria; Bacteroidota; Bacteroidia; Flavobacteriales; Flavobacteriaceae; Flavobacterium	rhizosphere	copiotroph	4720	52	1.82452	0.665328	0.479047	-0.496343	218	1.5239	2.19474
3300025728_13	Bacteria; Bacteroidota; Bacteroidia; Flavobacteriales; Weeksellaceae; Chryseobacterium	rhizosphere	copiotroph	4665	52	0.388022	0.845132	0.465395	-0.439039	251	0.299379	0.507903
3300025728_14	Bacteria; Proteobacteria; Gammaproteobacteria; Enterobacterales; Enterobacteriaceae; Rahnella; Rahnella aquatilis_B	rhizosphere	copiotroph	4405	22	0.18543	0.92714	0.445105	-0.352807	275	0.134392	0.259811
3300025728_15	Bacteria; Proteobacteria; Gammaproteobacteria; Betaproteobacteriales; Burkholderiaceae; Variovorax; Variovorax sp1	rhizosphere	copiotroph	4781	53	0.979812	0.685256	0.441645	-0.256692	287	0.749833	1.29387
3300025728_22	Bacteria; Proteobacteria; Gammaproteobacteria; Enterobacterales; Enterobacteriaceae; Serratia	rhizosphere	copiotroph	2640	25	0.0832851	1.12362	0.486606	-0.21685	95	0.0583936	0.121038
3300025728_29	Bacteria; Proteobacteria; Gammaproteobacteria; Enterobacterales; Enterobacteriaceae; Kluyvera; Kluyvera intermedia	rhizosphere	copiotroph	2137	23	0.543695	0.864057	0.510354	-0.318293	101	0.438571	0.678572
3300025728_31	Bacteria; Actinobacteriota; Actinobacteria; Actinomycetales; Micrococcaceae; Soil763; GCF_000520575.1	rhizosphere	copiotroph	2114	14	0.342891	0.871296	0.470974	-0.338101	146	0.263881	0.450069
3300025728_48	Bacteria; Firmicutes; Bacilli; Bacillales; Bacillaceae_H; Bacillus_C; Bacillus_C megaterium	rhizosphere	copiotroph	1153	20	0.269421	0.916064	0.476989	-0.391437	137	0.204805	0.358365
3300025735_10	Bacteria; Proteobacteria; Gammaproteobacteria; Enterobacterales; Enterobacteriaceae; Serratia	rhizosphere	copiotroph	4414	10	0.0398533	1.17481	0.427142	-0.237884	294	0.0262261	0.0621769
3300025735_11	Bacteria; Proteobacteria; Gammaproteobacteria; Xanthomonadales; Xanthomonadaceae; Xanthomonas_A	rhizosphere	copiotroph	3508	15	1.27641	0.548525	0.371125	-0.147618	180	0.799676	2.10596
3300025735_20	Bacteria; Proteobacteria; Alphaproteobacteria; Sphingomonadales; Sphingomonadaceae	rhizosphere	copiotroph	2931	48	3.10752	0.648218	0.507633	-0.334753	335	2.68067	3.61371
3300025735_43	Bacteria; Firmicutes; Bacilli; Bacillales; Bacillaceae_H; Bacillus_C; Bacillus_C megaterium	rhizosphere	copiotroph	1293	53	0.511213	0.825444	0.478416	-0.379272	134	0.40624	0.648299
3300025899_10	Bacteria; Verrucomicrobiota; Chlamydiia; Parachlamydiales; Ga0074140	rhizosphere	oligotroph	1764	49	8.72421	0.617817	0.55681	-0.396113	127	6.5782	11.707
3300025899_14	Bacteria; Actinobacteriota; Thermoleophilia; Solirubrobacterales; 70-9; 70-9	rhizosphere	oligotroph	1335	44	11.7483	0.520451	0.509083	-0.342387	88	8.94195	15.6054
3300025899_4	Bacteria; Myxococcota; Myxococcia; Myxococcales; Myxococcaceae	rhizosphere	copiotroph	4448	47	4.10417	0.491485	0.421167	-0.392324	374	2.77751	6.20454
3300025899_6	Bacteria; Gemmatimonadota; Gemmatimonadetes; Gemmatimonadales; GWC2-71-9	rhizosphere	oligotroph	3336	41	5.63158	0.540818	0.476238	-0.400795	256	4.40542	7.2629
3300025900_11	Bacteria; Acidobacteriota; Blastocatellia; Pyrinomonadales; Pyrinomonadaceae; UBA11740	rhizosphere	oligotroph	2703	43	11.2266	0.558484	0.532131	-0.385324	151	8.58385	14.8393
3300025900_12	Bacteria; Proteobacteria; Gammaproteobacteria; Pseudomonadales; Moraxellaceae; Acinetobacter	rhizosphere	copiotroph	2955	53	1.3868	0.723405	0.496517	-0.390272	162	1.18351	1.63094
3300025900_13	Bacteria; Actinobacteriota; Thermoleophilia; Solirubrobacterales; 70-9; 70-9	rhizosphere	oligotroph	2877	49	9.60339	0.548078	0.515506	-0.322054	185	7.52769	12.3583
3300025900_15	Bacteria; Acidobacteriota; Blastocatellia; Pyrinomonadales; Pyrinomonadaceae; OLB17	rhizosphere	oligotroph	2831	35	10.933	0.561647	0.532667	-0.384549	291	8.38281	14.4077
3300025900_16	Bacteria; Proteobacteria; Gammaproteobacteria; Enterobacterales; Enterobacteriaceae; Serratia; Serratia plymuthica	rhizosphere	copiotroph	2054	20	0.165338	0.971401	0.462604	-0.276706	85	0.120618	0.229999
3300025900_21	Bacteria; Proteobacteria; Alphaproteobacteria; Rhizobiales; Methyloligellaceae; Methyloceanibacter	rhizosphere	oligotroph	1857	53	14.341	0.552613	0.542732	-0.359819	225	10.4966	19.878
3300025900_5	Bacteria; Myxococcota; Polyangia; Polyangiales; Polyangiaceae	rhizosphere	copiotroph	6696	55	4.80521	0.495441	0.434745	-0.211528	623	3.35703	7.01123
3300025900_6	Bacteria; Acidobacteriota; Blastocatellia; Pyrinomonadales; Pyrinomonadaceae	rhizosphere	oligotroph	5088	28	11.0164	0.564186	0.534851	-0.419738	360	8.42025	14.5669
3300025900_8	Bacteria; Myxococcota; Myxococcia; Myxococcales; Myxococcaceae	rhizosphere	oligotroph	4229	45	5.19366	0.496571	0.440793	-0.391637	352	3.67588	7.46967
3300025900_9	Bacteria; Bacteroidota; Bacteroidia; Chitinophagales; Chitinophagaceae	rhizosphere	oligotroph	3734	47	8.74612	0.567349	0.522743	-0.450656	328	6.9323	11.122
3300025901_15	Bacteria; Bacteroidota; Bacteroidia; Chitinophagales; Chitinophagaceae; UTBCD1	rhizosphere	copiotroph	2569	27	4.11672	0.626649	0.513041	-0.456273	252	3.50631	4.85144
3300025901_16	Bacteria; Nitrospirota; Nitrospiria; Nitrospirales; Nitrospiraceae; Nitrospira_C	rhizosphere	oligotroph	2365	19	15.6516	0.561069	0.553554	-0.330808	269	11.1189	22.4183
3300025903_10	Bacteria; Myxococcota; Myxococcia; Myxococcales; Myxococcaceae	rhizosphere	oligotroph	4757	66	5.66516	0.503087	0.451048	-0.404044	320	4.11196	7.92467
3300025903_13	Bacteria; Proteobacteria; Alphaproteobacteria; Sphingomonadales; Sphingomonadaceae	rhizosphere	copiotroph	3932	53	3.48325	0.601873	0.484432	-0.325072	302	2.88661	4.22482
3300025903_14	Bacteria; Proteobacteria; Gammaproteobacteria; Xanthomonadales; Rhodanobacteraceae	rhizosphere	copiotroph	3039	40	2.28938	0.611603	0.460113	-0.273631	123	1.81685	2.90743
3300025903_18	Bacteria; Bacteroidota; Bacteroidia; Chitinophagales; Chitinophagaceae; UBA8621	rhizosphere	oligotroph	2794	37	7.92237	0.622722	0.554041	-0.437957	197	6.06919	10.4499
3300025903_27	Bacteria; Patescibacteria; Saccharimonadia; UBA4664; UBA4664	rhizosphere	oligotroph	1659	46	6.98168	0.644641	0.560787	-0.362283	149	5.31825	9.26579
3300025903_5	Bacteria; Bacteroidota; Bacteroidia; Chitinophagales; Chitinophagaceae	rhizosphere	oligotroph	6051	54	5.06971	0.649798	0.543069	-0.468839	425	4.12795	6.26474
3300025904_11	Bacteria; Bacteroidota; Bacteroidia; Chitinophagales; Chitinophagaceae; UBA8621	rhizosphere	copiotroph	4105	18	2.37521	0.747033	0.554741	-0.388472	365	1.93285	2.93692
3300025904_14	Bacteria; Proteobacteria; Alphaproteobacteria; Sphingomonadales; Sphingomonadaceae	rhizosphere	copiotroph	3495	53	4.67447	0.587428	0.495237	-0.329459	277	3.87593	5.66635
3300025904_15	Bacteria; Proteobacteria; Gammaproteobacteria; Xanthomonadales; Rhodanobacteraceae; Luteibacter	rhizosphere	copiotroph	2927	15	0.562569	0.677497	0.387004	-0.299003	154	0.378954	0.854914
3300025904_16	Bacteria; Bacteroidota; Bacteroidia; Chitinophagales; Chitinophagaceae; UBA1935	rhizosphere	copiotroph	3112	37	1.63392	0.739738	0.520795	-0.395854	254	1.40563	1.90551
3300025904_19	Bacteria; Myxococcota; Myxococcia; Myxococcales; Myxococcaceae	rhizosphere	copiotroph	2597	42	4.54171	0.483693	0.422909	-0.340018	188	3.0641	6.88988
3300025904_20	Bacteria; Proteobacteria; Alphaproteobacteria; Sphingomonadales; Sphingomonadaceae; Sphingobium	rhizosphere	copiotroph	2537	21	0.644599	0.712758	0.423391	-0.348206	211	0.471928	0.893205
3300025904_32	Bacteria; Patescibacteria; Saccharimonadia; Saccharimonadales; UBA4665	rhizosphere	copiotroph	1139	47	3.23265	0.667919	0.523854	-0.356548	122	2.77661	3.7762
3300025904_35	Bacteria; Patescibacteria; Saccharimonadia; Saccharimonadales; Saccharimonadaceae; Saccharimonas	rhizosphere	copiotroph	961	47	0.971531	0.749312	0.484358	-0.364146	67	0.80592	1.17713
3300025907_11	Bacteria; Myxococcota; Myxococcia; Myxococcales; Myxococcaceae	rhizosphere	copiotroph	4889	54	4.84412	0.495957	0.435645	-0.40088	215	3.39194	7.05012
3300025907_15	Bacteria; Acidobacteriota; Acidobacteriae; Acidobacteriales; Koribacteraceae	rhizosphere	oligotroph	4164	40	6.67829	0.602899	0.529591	-0.331357	391	5.42511	8.27284
3300025907_18	Bacteria; Gemmatimonadota; Gemmatimonadetes; Gemmatimonadales; GWC2-71-9	rhizosphere	oligotroph	3824	43	5.89278	0.54347	0.481056	-0.397099	266	4.64558	7.53695
3300025907_20	Bacteria; Bacteroidota; Bacteroidia; Chitinophagales; Chitinophagaceae; UBA8621	rhizosphere	oligotroph	3252	47	7.87683	0.613096	0.547146	-0.430742	194	6.1292	10.2166
3300025907_22	Bacteria; Actinobacteriota; Actinobacteria; Actinomycetales; Micrococcaceae; Soil763; GCF_000520575.1	rhizosphere	copiotroph	3304	28	0.344734	0.907514	0.496066	-0.328333	245	0.26861	0.446488
3300025907_25	Bacteria; Nitrospirota; Nitrospiria; Nitrospirales; Nitrospiraceae	rhizosphere	oligotroph	1827	17	12.4731	0.542817	0.527839	-0.317113	256	9.43807	16.6739
3300025907_30	Bacteria; Patescibacteria; Saccharimonadia; Saccharimonadales; UBA4665	rhizosphere	copiotroph	1368	42	2.06059	0.72192	0.526877	-0.355223	118	1.77204	2.40402
3300025908_11	Bacteria; Proteobacteria; Gammaproteobacteria; Betaproteobacteriales; Ga0077523	rhizosphere	oligotroph	3510	29	8.64673	0.583983	0.533306	-0.324923	444	6.81049	11.07
3300025908_13	Bacteria; Bacteroidota; Bacteroidia; Chitinophagales; Chitinophagaceae; 12-47-4	rhizosphere	copiotroph	2704	30	3.68719	0.635744	0.511454	-0.438507	206	3.1604	4.3166
3300025908_7	Bacteria; Acidobacteriota; Blastocatellia; Pyrinomonadales; Pyrinomonadaceae	rhizosphere	oligotroph	4697	47	10.6564	0.585267	0.547123	-0.40753	388	8.03048	14.3086
3300025908_9	Bacteria; Myxococcota; Myxococcia; Myxococcales; Myxococcaceae	rhizosphere	oligotroph	4171	53	5.03706	0.496945	0.438973	-0.393478	171	3.55367	7.27011
3300025909_105	Bacteria; Actinobacteriota; Actinobacteria; Actinomycetales; Microbacteriaceae; Salinibacterium	rhizosphere	copiotroph	2000	46	3.514	0.602397	0.485416	-0.444877	77	2.9169	4.2547
3300025909_17	Bacteria; Bacteroidota; Bacteroidia; Sphingobacteriales; Sphingobacteriaceae; Mucilaginibacter	rhizosphere	copiotroph	5123	52	3.37109	0.680989	0.535739	-0.411046	430	2.84482	4.01143
3300025909_24	Bacteria; Proteobacteria; Gammaproteobacteria; Xanthomonadales; Rhodanobacteraceae	rhizosphere	copiotroph	4002	37	1.36313	0.640366	0.4388	-0.277947	323	1.03354	1.81824
3300025909_25	Bacteria; Myxococcota; Myxococcia; Myxococcales; Myxococcaceae	rhizosphere	copiotroph	3534	14	2.68188	0.472916	0.377936	-0.297379	323	1.62766	4.5899
3300025909_27	Bacteria; Acidobacteriota; Acidobacteriae; Acidobacteriales; Acidobacteriaceae; KBS-89	rhizosphere	copiotroph	3143	46	4.33792	0.633084	0.521047	-0.332708	195	3.67701	5.1379
3300025909_29	Bacteria; Proteobacteria; Alphaproteobacteria; UBA1301; UBA1301; UBA6038	rhizosphere	copiotroph	3568	46	3.18815	0.588016	0.468665	-0.29156	322	2.552	4.01179
3300025909_31	Bacteria; Proteobacteria; Alphaproteobacteria; Sphingomonadales; Sphingomonadaceae; Sphingomonas_F	rhizosphere	copiotroph	3171	53	4.8897	0.518998	0.451909	-0.276071	204	3.60772	6.7184
3300025909_32	Bacteria; Gemmatimonadota; Gemmatimonadetes; Gemmatimonadales; Gemmatimonadaceae; UBA4720	rhizosphere	oligotroph	3324	50	6.13405	0.625435	0.539297	-0.416214	250	4.95623	7.64226
3300025909_33	Bacteria; Bacteroidota; Bacteroidia; Chitinophagales; Chitinophagaceae; UBA8621	rhizosphere	oligotroph	2945	31	8.27412	0.589803	0.534474	-0.431922	205	6.53965	10.5537
3300025909_36	Bacteria; Proteobacteria; Alphaproteobacteria; Sphingomonadales; Sphingomonadaceae; Novosphingobium	rhizosphere	copiotroph	2277	48	1.9366	0.610765	0.446697	-0.320566	103	1.48807	2.54616
3300025909_37	Bacteria; Acidobacteriota; Blastocatellia; Pyrinomonadales; Pyrinomonadaceae; OLB17	rhizosphere	oligotroph	2518	38	5.86022	0.581278	0.506328	-0.358228	214	4.82946	7.14979
3300025909_38	Bacteria; Proteobacteria; Alphaproteobacteria; UBA1301; UBA1301; UBA6038	rhizosphere	copiotroph	2321	14	3.42305	0.545109	0.444689	-0.321745	127	2.5388	4.67657
3300025909_42	Bacteria; Proteobacteria; Alphaproteobacteria; Sphingomonadales; Sphingomonadaceae; Sphingomonas_A	rhizosphere	oligotroph	2187	52	5.10007	0.593395	0.505224	-0.366193	143	4.25324	6.14484
3300025909_45	Bacteria; Proteobacteria; Gammaproteobacteria; Xanthomonadales; Rhodanobacteraceae; 66-474	rhizosphere	copiotroph	1819	41	3.85802	0.583498	0.479225	-0.316595	177	3.13764	4.7734
3300025909_47	Bacteria; Proteobacteria; Gammaproteobacteria; Xanthomonadales; Rhodanobacteraceae; 66-474	rhizosphere	copiotroph	1471	39	4.80897	0.523539	0.453853	-0.341043	67	3.57522	6.55295
3300025909_54	Bacteria; Verrucomicrobiota; Verrucomicrobiae; Verrucomicrobiales; Akkermansiaceae; UBA1315	rhizosphere	copiotroph	1256	13	0.454735	0.800559	0.450468	-0.394941	123	0.347125	0.602126
3300025909_63	Bacteria; Patescibacteria; Saccharimonadia; Saccharimonadales; Saccharimonadaceae; Saccharimonas	rhizosphere	copiotroph	1028	47	1.07834	0.734126	0.482927	-0.367947	55	0.89702	1.3027
3300025909_74	Bacteria; Patescibacteria; Saccharimonadia; Saccharimonadales; UBA4665	rhizosphere	oligotroph	759	39	9.51004	0.569522	0.529442	-0.360419	74	7.43625	12.2705
3300025911_10	Bacteria; Proteobacteria; Gammaproteobacteria; Enterobacterales; Enterobacteriaceae; Serratia; Serratia liquefaciens	rhizosphere	copiotroph	4939	55	0.383885	0.896129	0.498933	-0.291336	267	0.30169	0.492644
3300025911_11	Bacteria; Bacteroidota; Bacteroidia; Chitinophagales; Chitinophagaceae; UBA8621	rhizosphere	copiotroph	5016	47	3.39783	0.692582	0.544168	-0.410376	406	2.8183	4.1174
3300025911_14	Bacteria; Bacteroidota; Bacteroidia; Chitinophagales; Chitinophagaceae; UBA8621	rhizosphere	oligotroph	3626	45	7.59844	0.630355	0.556552	-0.461752	289	5.80835	10.0463
3300025911_18	Bacteria; Bacteroidota; Bacteroidia; Sphingobacteriales; Sphingobacteriaceae; Mucilaginibacter	rhizosphere	copiotroph	2871	34	1.39469	0.735285	0.505035	-0.44061	309	1.19663	1.63105
3300025911_19	Bacteria; Proteobacteria; Alphaproteobacteria; Sphingomonadales; Sphingomonadaceae	rhizosphere	copiotroph	2892	49	4.54461	0.583921	0.490922	-0.335069	290	3.7476	5.541
3300025911_64	Bacteria; Actinobacteriota; Actinobacteria; Actinomycetales; Microbacteriaceae; UBA1487	rhizosphere	copiotroph	1775	46	2.75997	0.556517	0.436755	-0.393604	71	2.02425	3.81698
3300025913_122	Bacteria; Patescibacteria; Berkelbacteria	rhizosphere	oligotroph	673	33	7.15406	0.599599	0.531819	-0.437517	71	5.75865	8.94886
3300025913_194	Bacteria; Acidobacteriota; Acidobacteriae; Acidobacteriales; Acidobacteriaceae; Granulicella_A	rhizosphere	copiotroph	2410	45	4.05905	0.628542	0.513339	-0.325077	109	3.46057	4.7786
3300025913_28	Bacteria; Armatimonadota; Fimbriimonadia; Fimbriimonadales; Fimbriimonadaceae; Fimbriimonas	rhizosphere	oligotroph	5624	47	6.07651	0.638677	0.547654	-0.328114	330	4.83394	7.69712
3300025913_33	Bacteria; Bacteroidota; Bacteroidia; Sphingobacteriales; Sphingobacteriaceae; Mucilaginibacter	rhizosphere	copiotroph	4591	53	2.24615	0.708649	0.524477	-0.452562	322	1.93857	2.61069
3300025913_35	Bacteria; Proteobacteria; Gammaproteobacteria; Betaproteobacteriales; Burkholderiaceae; Herbaspirillum; Herbaspirillum huttiense	rhizosphere	copiotroph	4687	53	0.658057	0.802944	0.486423	-0.232603	255	0.535017	0.814461
3300025913_36	Bacteria; Proteobacteria; Alphaproteobacteria; Rhizobiales; Rhizobiaceae; Rhizobium; Rhizobium lusitanum	rhizosphere	copiotroph	4570	16	1.45131	0.773476	0.534164	-0.335222	275	1.22282	1.72984
3300025913_39	Bacteria; Bacteroidota; Bacteroidia; Chitinophagales; Chitinophagaceae; UBA8621	rhizosphere	oligotroph	3705	23	8.04036	0.59772	0.538026	-0.3694	148	6.34394	10.2745
3300025913_40	Bacteria; Bacteroidota; Bacteroidia; Chitinophagales; Chitinophagaceae; UBA8621	rhizosphere	copiotroph	3685	23	1.9571	0.799044	0.575195	-0.37275	236	1.50629	2.56857
3300025913_41	Bacteria; Bacteroidota; Bacteroidia; Sphingobacteriales; Sphingobacteriaceae; Mucilaginibacter	rhizosphere	copiotroph	4215	23	1.20109	0.75333	0.504981	-0.441505	422	1.02314	1.41526
3300025913_45	Bacteria; Proteobacteria; Alphaproteobacteria; Caulobacterales; Caulobacteraceae; Phenylobacterium	rhizosphere	copiotroph	3888	54	4.16187	0.536738	0.452829	-0.214511	276	3.12149	5.61711
3300025913_46	Bacteria; Myxococcota; Myxococcia; Myxococcales; Myxococcaceae	rhizosphere	copiotroph	4043	45	4.45577	0.486531	0.423516	-0.387606	339	3.01756	6.73079
3300025913_49	Bacteria; Bacteroidota; Bacteroidia; Chitinophagales; Chitinophagaceae; UBA1935	rhizosphere	copiotroph	3299	53	3.72973	0.684947	0.545634	-0.408027	155	3.07236	4.55257
3300025913_50	Bacteria; Proteobacteria; Gammaproteobacteria; Xanthomonadales; Rhodanobacteraceae; Rudaea	rhizosphere	copiotroph	3116	51	3.24365	0.563709	0.45343	-0.332208	111	2.48096	4.28584
3300025913_51	Bacteria; Bacteroidota; Bacteroidia; Chitinophagales; Chitinophagaceae; UBA8621	rhizosphere	oligotroph	3485	40	7.22763	0.619213	0.545781	-0.458444	298	5.68589	9.26517
3300025913_55	Bacteria; Bacteroidota; Bacteroidia; Chitinophagales; Chitinophagaceae; UBA1935	rhizosphere	copiotroph	3288	45	1.38999	0.775655	0.532137	-0.397049	267	1.1726	1.65461
3300025913_56	Bacteria; Bacteroidota; Bacteroidia; Chitinophagales; Chitinophagaceae; 65-1	rhizosphere	oligotroph	3084	54	11.9258	0.591888	0.55843	-0.427369	311	8.66484	16.664
3300025913_61	Bacteria; Gemmatimonadota; Gemmatimonadetes; Gemmatimonadales; Gemmatimonadaceae; UBA4720	rhizosphere	oligotroph	2746	49	6.17932	0.624829	0.539371	-0.397195	229	4.98902	7.70489
3300025913_63	Bacteria; Proteobacteria; Gammaproteobacteria; UBA5158; UBA5158	rhizosphere	oligotroph	2356	52	8.47074	0.60873	0.548793	-0.387502	182	6.52201	11.1127
3300025913_76	Bacteria; Verrucomicrobiota; Chlamydiia; Parachlamydiales; Ga0074140	rhizosphere	oligotroph	1708	50	8.85202	0.626195	0.563405	-0.388473	148	6.55459	12.1152
3300025913_78	Bacteria; Elusimicrobiota; Elusimicrobia; 2-01-FULL-59-12; 2-01-FULL-59-12	rhizosphere	oligotroph	1838	24	8.64352	0.593309	0.539607	-0.357787	187	6.75184	11.1646
3300025913_93	Bacteria; Patescibacteria; Saccharimonadia; Saccharimonadales; UBA4665; GCA-2746885	rhizosphere	copiotroph	1254	48	1.65054	0.734757	0.518222	-0.377656	87	1.423	1.92056
3300025913_95	Bacteria; Patescibacteria; Saccharimonadia; Saccharimonadales	rhizosphere	copiotroph	1309	42	2.77931	0.654411	0.503658	-0.397984	92	2.39958	3.22917
3300025913_97	Bacteria; Patescibacteria; Berkelbacteria	rhizosphere	copiotroph	1122	45	2.66625	0.664115	0.507164	-0.425582	60	2.30991	3.08672
3300025914_14	Bacteria; Myxococcota; Polyangia; Kofleriales	rhizosphere	oligotroph	5557	53	5.06356	0.544663	0.471689	-0.199881	246	3.95145	6.54741
3300025914_15	Bacteria; Bacteroidota; Bacteroidia; Chitinophagales; Chitinophagaceae	rhizosphere	copiotroph	5980	48	4.50773	0.647057	0.533177	-0.476815	510	3.7647	5.42289
3300025914_16	Bacteria; Bacteroidota; Bacteroidia; Chitinophagales; Chitinophagaceae; UBA8621	rhizosphere	copiotroph	5789	83	3.29483	0.696112	0.544348	-0.414016	425	2.73453	3.99002
3300025914_21	Bacteria; Proteobacteria; Gammaproteobacteria; Pseudomonadales; Pseudomonadaceae; Pseudomonas_E; Pseudomonas_E sp27	rhizosphere	copiotroph	4620	18	0.302607	0.92081	0.492038	-0.252439	273	0.233298	0.396424
3300025914_22	Bacteria; Myxococcota; Myxococcia; Myxococcales; Myxococcaceae	rhizosphere	copiotroph	4670	52	4.45531	0.492163	0.427329	-0.403715	330	3.05652	6.63347
3300025914_23	Bacteria; Armatimonadota; Fimbriimonadia; Fimbriimonadales; Fimbriimonadaceae; 55-13	rhizosphere	oligotroph	4500	49	6.54698	0.63341	0.548985	-0.332935	207	5.1611	8.37406
3300025914_26	Bacteria; Proteobacteria; Gammaproteobacteria; Xanthomonadales; Rhodanobacteraceae; Dyella; Dyella marensis	rhizosphere	copiotroph	4056	45	1.92546	0.573102	0.420707	-0.15331	171	1.36983	2.7535
3300025914_28	Bacteria; Bacteroidota; Bacteroidia; Sphingobacteriales; Sphingobacteriaceae; Pedobacter	rhizosphere	copiotroph	4042	58	1.81334	0.76246	0.544435	-0.42077	300	1.50909	2.18961
3300025914_32	Bacteria; Bacteroidota; Bacteroidia; Chitinophagales; Chitinophagaceae; UBA1935	rhizosphere	copiotroph	3553	55	2.38771	0.742453	0.552031	-0.374092	223	1.95641	2.93097
3300025914_33	Bacteria; Bacteroidota; Bacteroidia; Chitinophagales; Chitinophagaceae; UBA8621	rhizosphere	copiotroph	3606	20	3.70295	0.69931	0.554864	-0.387613	289	2.98239	4.62911
3300025914_34	Bacteria; Proteobacteria; Alphaproteobacteria; Sphingomonadales; Sphingomonadaceae	rhizosphere	copiotroph	3455	53	4.63398	0.588509	0.495373	-0.328726	340	3.84596	5.61171
3300025914_36	Bacteria; Verrucomicrobiota; Verrucomicrobiae; Chthoniobacterales; Chthoniobacteraceae; Chthoniobacter	rhizosphere	copiotroph	3094	30	3.26731	0.643464	0.50804	-0.345953	300	2.81334	3.80682
3300025914_50	Bacteria; Patescibacteria; Saccharimonadia; Saccharimonadales; Saccharimonadaceae; UBA6022	rhizosphere	copiotroph	1187	46	2.2707	0.682691	0.5077	-0.357929	75	1.97132	2.6231
3300025914_54	Bacteria; Patescibacteria; Saccharimonadia; UBA4664	rhizosphere	oligotroph	981	49	14.487	0.586449	0.56627	-0.367437	68	10.0946	21.1991
3300025914_60	Bacteria; Patescibacteria; Saccharimonadia; Saccharimonadales; Saccharimonadaceae; UBA1547	rhizosphere	copiotroph	826	46	3.88057	0.639202	0.517412	-0.413243	40	3.31701	4.55608
3300025914_7	Bacteria; Actinobacteriota; Actinobacteria; Streptomycetales; Catenulisporaceae; Catenulispora	rhizosphere	copiotroph	9311	53	2.27462	0.562951	0.426629	-0.269249	504	1.63404	3.21814
3300025919_13	Bacteria; Acidobacteriota; Acidobacteriae; Acidobacteriales; Acidobacteriaceae; Terracidiphilus	rhizosphere	copiotroph	6154	48	3.48195	0.649994	0.517039	-0.327945	774	2.99354	4.06344
3300025919_22	Bacteria; UBP10; GR-WP33-30; UBA9968	rhizosphere	oligotroph	4944	55	16.1787	0.546723	0.545735	-0.351563	431	11.6025	22.9328
3300025919_29	Bacteria; Proteobacteria; Alphaproteobacteria; Caulobacterales; Caulobacteraceae; Phenylobacterium	rhizosphere	copiotroph	3395	29	2.97165	0.554308	0.440689	-0.28006	247	2.19673	4.07454
3300025919_30	Bacteria; Actinobacteriota; Thermoleophilia; 20CM-4-69-9; 20CM-4-69-9	rhizosphere	oligotroph	3228	21	5.75385	0.453458	0.418428	-0.445339	250	3.73534	9.11589
3300025919_33	Bacteria; Gemmatimonadota; Gemmatimonadetes; Gemmatimonadales; Gemmatimonadaceae	rhizosphere	oligotroph	2645	30	8.29122	0.519709	0.48707	-0.40654	217	6.38537	10.8743
3300025919_34	Bacteria; Nitrospirota; Nitrospiria; Nitrospirales; Nitrospiraceae; Nitrospira_C	rhizosphere	oligotroph	2170	39	16.4569	0.554875	0.552244	-0.322063	220	11.6444	23.6758
3300025919_36	Bacteria; Proteobacteria; Alphaproteobacteria; Sphingomonadales; Sphingomonadaceae	rhizosphere	copiotroph	2150	12	2.95365	0.483612	0.392302	-0.3775	201	1.86483	4.83032
3300025919_53	Bacteria; Patescibacteria; Saccharimonadia; Saccharimonadales; Saccharimonadaceae; UBA6022	rhizosphere	copiotroph	1220	30	2.4947	0.680199	0.513109	-0.350484	106	2.16661	2.88074
3300025919_56	Bacteria; Patescibacteria; Saccharimonadia; Saccharimonadales; UBA4665	rhizosphere	oligotroph	974	45	6.27569	0.590191	0.5169	-0.377817	88	5.1616	7.67275
3300025919_57	Bacteria; Patescibacteria; Saccharimonadia; Saccharimonadales; UBA4665	rhizosphere	oligotroph	969	45	9.52942	0.578761	0.535834	-0.353844	94	7.40185	12.3839
3300025919_61	Bacteria; Patescibacteria; Saccharimonadia; Saccharimonadales; Saccharimonadaceae	rhizosphere	copiotroph	832	15	0.584242	0.759836	0.446331	-0.368394	63	0.44719	0.771359
3300025919_62	Bacteria; Patescibacteria; Saccharimonadia; Saccharimonadales; UBA4665	rhizosphere	oligotroph	928	45	6.78809	0.594718	0.525105	-0.380758	114	5.52532	8.39109
3300025920_10	Bacteria; Acidobacteriota; Acidobacteriae; Acidobacteriales; Koribacteraceae	rhizosphere	oligotroph	5232	49	8.01593	0.582978	0.527835	-0.331509	490	6.39924	10.1157
3300025920_14	Bacteria; Myxococcota; Myxococcia; Myxococcales; Myxococcaceae	rhizosphere	oligotroph	3632	30	5.96523	0.483698	0.441332	-0.398321	312	4.17308	8.69074
3300025920_15	Bacteria; Proteobacteria; Gammaproteobacteria; Pseudomonadales; Pseudomonadaceae; Pseudomonas_E; Pseudomonas_E sp27	rhizosphere	copiotroph	3216	43	0.348088	0.890785	0.485681	-0.251126	161	0.27063	0.451895
3300025920_16	Bacteria; Actinobacteriota; Actinobacteria; Corynebacteriales; Geodermatophilaceae	rhizosphere	copiotroph	3487	40	3.4632	0.495916	0.412164	-0.309149	314	2.30642	5.33074
3300025920_17	Bacteria; Proteobacteria; Gammaproteobacteria; Betaproteobacteriales; SG8-41	rhizosphere	oligotroph	3581	13	9.59202	0.580891	0.537684	-0.339386	387	7.42721	12.5073
3300025920_18	Bacteria; Proteobacteria; Alphaproteobacteria; Rhizobiales; Xanthobacteraceae; Pseudolabrys	rhizosphere	oligotroph	3306	44	6.46505	0.568391	0.504068	-0.335634	295	5.26359	7.98979
3300025920_20	Bacteria; Proteobacteria; Gammaproteobacteria; Xanthomonadales; Rhodanobacteraceae; 66-474	rhizosphere	copiotroph	2446	48	4.96579	0.534229	0.463289	-0.337541	192	3.78935	6.57779
3300025920_25	Bacteria; Actinobacteriota; Thermoleophilia; Solirubrobacterales; 70-9; 70-9	rhizosphere	oligotroph	1947	47	8.49249	0.51981	0.488653	-0.255654	107	6.54324	11.133
3300025923_17	Bacteria; Proteobacteria; Alphaproteobacteria; Sphingomonadales; Sphingomonadaceae; Novosphingobium	rhizosphere	copiotroph	3055	48	1.04321	0.685572	0.447198	-0.337968	168	0.809102	1.35785
3300025923_18	Bacteria; Proteobacteria; Gammaproteobacteria; Pseudomonadales; Spongiibacteraceae	rhizosphere	copiotroph	3106	30	3.78592	0.662668	0.531583	-0.377515	236	3.20078	4.49635
3300025923_19	Bacteria; Proteobacteria; Gammaproteobacteria; Pseudomonadales; Moraxellaceae; Acinetobacter	rhizosphere	copiotroph	2561	36	0.880623	0.751468	0.477346	-0.387658	158	0.720573	1.08254
3300025923_24	Bacteria; Nitrospirota; Nitrospiria; Nitrospirales; Nitrospiraceae; Nitrospira_C	rhizosphere	oligotroph	2329	29	14.8736	0.574819	0.55992	-0.33222	223	10.4909	21.4731
3300025923_29	Archaea; Crenarchaeota; Nitrososphaeria; Nitrososphaerales; Nitrososphaeraceae; UBA10452	rhizosphere	oligotroph	2025	18	10.049	0.574289	0.536081	-0.374807	373	7.75507	13.1504
3300025923_7	Bacteria; Actinobacteriota; Actinobacteria; Corynebacteriales; Corynebacteriaceae; Mycobacterium	rhizosphere	copiotroph	6826	19	2.94044	0.563492	0.446144	-0.381643	783	2.21248	3.9548
3300025924_105	Bacteria; Acidobacteriota; Thermoanaerobaculia	rhizosphere	oligotroph	3532	46	6.45452	0.562443	0.499928	-0.388931	189	5.22943	8.01822
3300025924_11	Bacteria; Planctomycetota; Planctomycetes; Planctomycetales; Planctomycetaceae; Schlesneria	rhizosphere	oligotroph	6921	46	6.48915	0.623844	0.541918	-0.347919	671	5.19334	8.16724
3300025924_14	Bacteria; Gemmatimonadota; Gemmatimonadetes	rhizosphere	copiotroph	5222	47	3.67028	0.458266	0.390771	-0.0714421	434	2.26181	6.17163
3300025924_15	Bacteria; Armatimonadota; UBA5829	rhizosphere	oligotroph	6109	15	5.95803	0.622715	0.535526	-0.345978	723	4.85522	7.35609
3300025924_16	Bacteria; Acidobacteriota; Blastocatellia; Pyrinomonadales; Pyrinomonadaceae	rhizosphere	oligotroph	4938	47	8.72232	0.562671	0.5194	-0.406901	424	6.92007	11.0804
3300025924_18	Bacteria; Proteobacteria; Gammaproteobacteria; Betaproteobacteriales; Burkholderiaceae; Herbaspirillum; Herbaspirillum huttiense	rhizosphere	copiotroph	3941	48	0.64688	0.798159	0.481626	-0.229545	210	0.523196	0.805071
3300025924_23	Bacteria; Proteobacteria; Alphaproteobacteria; UBA1301; UBA1301; UBA6038	rhizosphere	copiotroph	3359	47	4.65151	0.61219	0.511692	-0.328006	186	3.92557	5.53474
3300025924_24	Bacteria; Verrucomicrobiota; Verrucomicrobiae; Pedosphaerales; Pedosphaeraceae; UBA3939	rhizosphere	copiotroph	3308	34	3.03695	0.636536	0.498039	-0.354312	375	2.59784	3.56284
3300025924_28	Bacteria; Actinobacteriota; Actinobacteria; Actinomycetales; Microbacteriaceae; UBA1487	rhizosphere	copiotroph	2561	52	2.70815	0.56361	0.440163	-0.403046	107	2.00981	3.69739
3300025924_29	Bacteria; Proteobacteria; Alphaproteobacteria; Sphingomonadales; Sphingomonadaceae	rhizosphere	copiotroph	2749	44	4.61574	0.580269	0.489514	-0.336023	246	3.79092	5.6518
3300025924_32	Bacteria; Actinobacteriota; Thermoleophilia; Solirubrobacterales; 70-9; 70-9	rhizosphere	oligotroph	2390	47	8.44232	0.524581	0.491515	-0.304144	101	6.54577	10.9923
3300025924_36	Bacteria; Gemmatimonadota; Gemmatimonadetes; Gemmatimonadales	rhizosphere	oligotroph	2496	32	8.5316	0.546784	0.507235	-0.415567	213	6.75326	10.8647
3300025924_67	Bacteria; Patescibacteria; Saccharimonadia; Saccharimonadales; UBA10212	rhizosphere	oligotroph	815	48	9.65818	0.589803	0.544153	-0.377118	75	7.39848	12.7404
3300025924_69	Bacteria; Patescibacteria; Paceibacteria; UBA9983; Kaiserbacteraceae; C7867-001	rhizosphere	copiotroph	783	28	2.45195	0.634963	0.481135	-0.362895	76	2.04806	2.94931
3300025924_70	Bacteria; Patescibacteria; Saccharimonadia; UBA4664	rhizosphere	oligotroph	738	30	10.8805	0.558906	0.530516	-0.368199	72	8.36307	14.3005
3300025924_72	Bacteria; Patescibacteria; Saccharimonadia; Saccharimonadales; Saccharimonadaceae; UBA1547	rhizosphere	copiotroph	666	44	4.08459	0.640797	0.522089	-0.407678	58	3.4736	4.82133
3300025925_11	Bacteria; Myxococcota; Myxococcia; Myxococcales; Myxococcaceae	rhizosphere	copiotroph	5020	53	4.60995	0.494854	0.431504	-0.401048	255	3.1977	6.77987
3300025925_12	Bacteria; Acidobacteriota; Blastocatellia; Pyrinomonadales; Pyrinomonadaceae	rhizosphere	oligotroph	4307	43	8.18635	0.573181	0.522527	-0.406556	252	6.53873	10.325
3300025925_14	Bacteria; Proteobacteria; Gammaproteobacteria; Xanthomonadales; Xanthomonadaceae; Xanthomonas_A	rhizosphere	copiotroph	4416	17	1.12096	0.56848	0.373857	-0.158066	344	0.7129	1.818
3300025925_15	Bacteria; Actinobacteriota; Actinobacteria; Corynebacteriales; Geodermatophilaceae	rhizosphere	copiotroph	4668	48	3.70054	0.48337	0.408377	-0.29901	442	2.41965	5.81537
3300025925_16	Bacteria; Acidobacteriota; Acidobacteriae; 20CM-2-55-15; 20CM-2-55-15	rhizosphere	oligotroph	4497	45	8.09935	0.568418	0.518619	-0.36877	349	6.48166	10.1944
3300025925_18	Bacteria; Proteobacteria; Alphaproteobacteria; Sphingomonadales; Sphingomonadaceae; Rhizorhabdus	rhizosphere	copiotroph	4089	58	3.61349	0.599045	0.485132	-0.307307	267	2.99255	4.38587
3300025925_21	Bacteria; Proteobacteria; Gammaproteobacteria; Pseudomonadales; Spongiibacteraceae	rhizosphere	oligotroph	3429	51	5.14065	0.641061	0.538085	-0.380124	171	4.22115	6.29591
3300025925_22	Bacteria; Methylomirabilota; Methylomirabilia; Rokubacteriales; GWA2-73-35	rhizosphere	oligotroph	4044	44	7.72288	0.444387	0.431477	-0.223443	379	5.08217	12.0488
3300025925_23	Bacteria; Proteobacteria; Gammaproteobacteria; Betaproteobacteriales; UKL13-2	rhizosphere	oligotroph	3640	31	8.11233	0.526988	0.490625	-0.394909	277	6.30892	10.5284
3300025925_25	Bacteria; Proteobacteria; Gammaproteobacteria; Betaproteobacteriales; SG8-41	rhizosphere	oligotroph	3683	39	12.0528	0.525768	0.514226	-0.333618	365	9.17017	16.0166
3300025925_26	Bacteria; Acidobacteriota; Blastocatellia; Pyrinomonadales; Pyrinomonadaceae; UBA11741	rhizosphere	oligotroph	3033	39	7.60363	0.589937	0.529186	-0.404146	300	6.09806	9.54855
3300025925_27	Bacteria; Bacteroidota; Bacteroidia; Chitinophagales; Chitinophagaceae; Flavisolibacter_A	rhizosphere	copiotroph	3144	47	3.8496	0.656077	0.52829	-0.402105	323	3.26607	4.55517
3300025925_29	Bacteria; Actinobacteriota; UBA4738; UBA4738; 9FT-COMBO-70-19	rhizosphere	oligotroph	2721	53	6.24882	0.47119	0.435917	-0.326838	294	4.27234	9.33933
3300025925_33	Bacteria; Proteobacteria; Alphaproteobacteria; Caulobacterales; Caulobacteraceae; Phenylobacterium	rhizosphere	copiotroph	2001	55	3.8214	0.535451	0.445969	-0.277902	141	2.82316	5.24315
3300025925_39	Bacteria; Acidobacteriota; Blastocatellia; Pyrinomonadales; Pyrinomonadaceae; OLB17	rhizosphere	oligotroph	1517	36	10.4045	0.589424	0.54848	-0.385122	137	7.84184	13.9681
3300025925_41	Archaea; Crenarchaeota; Nitrososphaeria; Nitrososphaerales; Nitrososphaeraceae	rhizosphere	oligotroph	1458	45	14.7335	0.541858	0.537016	-0.384155	245	10.8231	20.341
3300025925_8	Bacteria; Acidobacteriota; Acidobacteriae; Acidobacteriales; Koribacteraceae	rhizosphere	oligotroph	5783	50	7.45529	0.589448	0.527592	-0.33862	508	5.99946	9.32842
3300025926_11	Bacteria; Proteobacteria; Gammaproteobacteria; Betaproteobacteriales; SG8-41	rhizosphere	oligotroph	4667	24	10.2342	0.534389	0.510146	-0.328843	484	7.93786	13.3205
3300025926_15	Bacteria; Actinobacteriota; Thermoleophilia; Solirubrobacterales; 70-9; 70-9	rhizosphere	oligotroph	2523	51	6.47695	0.514744	0.467808	-0.264998	151	4.88247	8.69385
3300025926_16	Bacteria; Nitrospirota; Nitrospiria; Nitrospirales; Nitrospiraceae; Nitrospira_C	rhizosphere	oligotroph	2059	40	13.7951	0.568776	0.551415	-0.330833	243	9.99919	19.3262
3300025926_20	Archaea; Crenarchaeota; Nitrososphaeria; Nitrososphaerales; Nitrososphaeraceae	rhizosphere	oligotroph	2154	21	13.517	0.558266	0.543088	-0.378798	423	9.96402	18.5909
3300025926_9	Bacteria; Myxococcota; Myxococcia; Myxococcales; Myxococcaceae	rhizosphere	copiotroph	4923	55	4.4718	0.491432	0.427088	-0.396304	278	3.06433	6.66654
3300025927_12	Bacteria; Acidobacteriota; Acidobacteriae; Acidobacteriales	rhizosphere	oligotroph	5819	38	7.44919	0.585546	0.524893	-0.331949	649	6.00586	9.30212
3300025927_13	Bacteria; Acidobacteriota; Thermoanaerobaculia	rhizosphere	oligotroph	4572	51	6.09552	0.545868	0.484922	-0.381741	250	4.83272	7.74911
3300025927_17	Bacteria; Acidobacteriota; Thermoanaerobaculia	rhizosphere	copiotroph	4200	18	2.93361	0.551123	0.437586	-0.406293	255	2.14917	4.06216
3300025927_20	Bacteria; Actinobacteriota; Acidimicrobiia; Acidimicrobiales	rhizosphere	copiotroph	2965	52	4.53708	0.472406	0.415184	-0.261465	243	2.98133	7.09021
3300025927_21	Bacteria; Actinobacteriota; Thermoleophilia; Solirubrobacterales; 70-9; 70-9	rhizosphere	oligotroph	2669	49	5.38514	0.553897	0.482109	-0.294737	141	4.29294	6.80611
3300025927_22	Bacteria; Myxococcota; Myxococcia; Myxococcales; Myxococcaceae	rhizosphere	oligotroph	2571	45	5.0159	0.505772	0.444674	-0.369253	183	3.60729	7.08793
3300025927_27	Bacteria; Proteobacteria; Alphaproteobacteria; Rhizobiales; Methyloligellaceae; Methyloceanibacter	rhizosphere	oligotroph	2127	50	13.0273	0.555325	0.538909	-0.34423	280	9.70391	17.7141
3300025927_39	Bacteria; Patescibacteria; Saccharimonadia; Saccharimonadales; UBA4665	rhizosphere	copiotroph	796	12	4.17633	0.595534	0.492943	-0.407055	44	3.4794	5.03718
3300025927_71	Bacteria; Patescibacteria; Saccharimonadia; Saccharimonadales; UBA4665	rhizosphere	oligotroph	1170	48	5.60026	0.62988	0.536263	-0.365994	76	4.58214	6.88483
3300025931_15	Bacteria; Acidobacteriota; Blastocatellia; Pyrinomonadales; Pyrinomonadaceae; UBA11740	rhizosphere	oligotroph	4400	47	11.0448	0.581537	0.546774	-0.378664	323	8.29418	14.8864
3300025931_16	Bacteria; Myxococcota; Myxococcia; Myxococcales; Myxococcaceae	rhizosphere	copiotroph	4650	46	3.90385	0.506653	0.427944	-0.396758	329	2.71429	5.72641
3300025931_18	Bacteria; Acidobacteriota; Mor1; Mor1	rhizosphere	oligotroph	3873	54	8.86356	0.476661	0.462079	-0.368324	283	6.34498	12.589
3300025931_20	Bacteria; Proteobacteria; Gammaproteobacteria; Pseudomonadales; Spongiibacteraceae	rhizosphere	oligotroph	3418	44	5.56697	0.623697	0.531671	-0.372702	194	4.58672	6.79366
3300025931_21	Bacteria; Proteobacteria; Alphaproteobacteria; Sphingomonadales; Sphingomonadaceae; Novosphingobium	rhizosphere	copiotroph	3371	41	0.913345	0.690825	0.439382	-0.319303	288	0.695029	1.21348
3300025931_22	Bacteria; Proteobacteria; Alphaproteobacteria; Rhizobiales; Xanthobacteraceae; Pseudolabrys	rhizosphere	oligotroph	3568	31	10.0296	0.579241	0.539321	-0.332266	443	7.70886	13.1824
3300025931_23	Bacteria; Proteobacteria; Alphaproteobacteria; Sphingomonadales; Sphingomonadaceae	rhizosphere	copiotroph	3044	51	3.79958	0.598379	0.48824	-0.329648	288	3.15747	4.59507
3300025931_24	Bacteria; Bacteroidota; Bacteroidia; Chitinophagales; Chitinophagaceae	rhizosphere	oligotroph	2538	30	6.26345	0.634843	0.547053	-0.386068	209	4.9768	7.9439
3300025931_25	Bacteria; Acidobacteriota; Acidobacteriae; Acidobacteriales; Koribacteraceae	rhizosphere	oligotroph	2381	34	7.32618	0.588098	0.525553	-0.344084	246	5.91484	9.1351
3300025931_26	Bacteria; Acidobacteriota; Acidobacteriae; Acidobacteriales; Acidobacteriaceae; Edaphobacter	rhizosphere	copiotroph	2201	29	2.18319	0.683258	0.505091	-0.330006	218	1.89296	2.52533
3300025931_27	Bacteria; Proteobacteria; Gammaproteobacteria; Xanthomonadales; Xanthomonadaceae; Lysobacter_A	rhizosphere	copiotroph	2037	45	2.67504	0.528717	0.415587	-0.289484	170	1.83703	3.9784
3300025931_56	Bacteria; Patescibacteria; Paceibacteria; UBA9983; Nomurabacteraceae; UBA9973	rhizosphere	oligotroph	453	27	14.004	0.623518	0.589422	-0.434691	45	9.15829	22.0027
3300025931_76	Bacteria; Patescibacteria; Saccharimonadia; Saccharimonadales; UBA4665	rhizosphere	copiotroph	1308	49	2.94078	0.677924	0.523755	-0.377174	75	2.53335	3.42472
3300025932_21	Bacteria; Proteobacteria; Gammaproteobacteria; Betaproteobacteriales; Burkholderiaceae; Noviherbaspirillum	rhizosphere	copiotroph	3207	40	2.15774	0.714504	0.525383	-0.30273	331	1.85988	2.5113
3300025932_27	Bacteria; Verrucomicrobiota; Verrucomicrobiae; Chthoniobacterales; UBA10450; UBA10450	rhizosphere	oligotroph	2312	35	18.2259	0.552842	0.556684	-0.371915	257	12.6126	26.8756
3300025932_29	Bacteria; Acidobacteriota; Acidobacteriae; Acidobacteriales; Acidobacteriaceae; KBS-89	rhizosphere	oligotroph	1711	45	5.70649	0.617013	0.528792	-0.343317	135	4.70712	6.95542
3300025932_38	Bacteria; Nitrospirota; Nitrospiria; Nitrospirales; Nitrospiraceae; Nitrospira_C	rhizosphere	oligotroph	1132	17	17.2768	0.592422	0.580488	-0.337186	119	11.3335	27.0508
3300025932_42	Bacteria; Patescibacteria; Saccharimonadia; Saccharimonadales; UBA4665	rhizosphere	oligotroph	942	49	8.246	0.60031	0.541384	-0.346496	102	6.4551	10.6267
3300025932_54	Bacteria; Patescibacteria; Saccharimonadia; Saccharimonadales; Saccharimonadaceae; Saccharimonas	rhizosphere	copiotroph	663	15	0.877197	0.75103	0.476711	-0.371565	67	0.717006	1.07955
3300025932_7	Bacteria; Proteobacteria; Gammaproteobacteria; Betaproteobacteriales; Burkholderiaceae; Burkholderia; Burkholderia ambifaria	rhizosphere	copiotroph	6440	56	0.61488	0.748027	0.443009	-0.24876	333	0.468453	0.815908
3300025933_18	Bacteria; Myxococcota; Myxococcia; Myxococcales; Myxococcaceae	rhizosphere	copiotroph	4867	53	4.78886	0.495728	0.434706	-0.41424	211	3.34621	6.98597
3300025933_19	Bacteria; Acidobacteriota; Acidobacteriae; Acidobacteriales; Koribacteraceae	rhizosphere	oligotroph	4576	47	7.80864	0.578232	0.522949	-0.339159	374	6.26921	9.79478
3300025933_20	Bacteria; Bacteroidota; Bacteroidia; Sphingobacteriales; Sphingobacteriaceae; Mucilaginibacter	rhizosphere	copiotroph	4471	40	1.61466	0.730988	0.513917	-0.391482	328	1.39368	1.87655
3300025933_22	Bacteria; Actinobacteriota	rhizosphere	oligotroph	4431	43	5.76664	0.493752	0.445901	-0.254092	399	4.1093	8.23162
3300025933_24	Bacteria; Gemmatimonadota; Gemmatimonadetes; Gemmatimonadales; GWC2-71-9	rhizosphere	oligotroph	3844	48	5.64516	0.540033	0.475867	-0.398667	188	4.41074	7.28981
3300025933_25	Bacteria; Bacteroidota; Bacteroidia; Chitinophagales; Chitinophagaceae	rhizosphere	oligotroph	3816	50	5.58645	0.617354	0.527603	-0.461659	370	4.62189	6.78765
3300025933_26	Bacteria; Proteobacteria; Alphaproteobacteria; Rhizobiales; Xanthobacteraceae; Pseudolabrys	rhizosphere	oligotroph	3817	33	7.90059	0.568767	0.517276	-0.343133	355	6.34035	9.91457
3300025933_27	Bacteria; Nitrospirota; Nitrospiria; Nitrospirales; Nitrospiraceae; Nitrospira_C	rhizosphere	oligotroph	3349	48	15.6687	0.57701	0.564428	-0.323993	312	10.8644	23.0542
3300025933_28	Bacteria; Proteobacteria; Alphaproteobacteria; Rhizobiales; Methyloligellaceae; Methyloceanibacter	rhizosphere	oligotroph	3327	54	10.9657	0.566113	0.535877	-0.339801	416	8.37657	14.5089
3300025933_29	Bacteria; Acidobacteriota; Blastocatellia; Pyrinomonadales; Pyrinomonadaceae	rhizosphere	oligotroph	3277	33	7.53982	0.571719	0.516292	-0.411762	332	6.08208	9.41008
3300025933_33	Bacteria; Bacteroidota; Bacteroidia; Chitinophagales; Chitinophagaceae; UBA8621	rhizosphere	oligotroph	2239	42	8.37806	0.591808	0.536623	-0.438075	159	6.5947	10.7333
3300025933_42	Bacteria; Nitrospirota; Nitrospiria; Nitrospirales	rhizosphere	oligotroph	1517	28	10.752	0.57361	0.539763	-0.325163	136	8.1919	14.2665
3300025933_50	Bacteria; Patescibacteria; Saccharimonadia; Saccharimonadales; Saccharimonadaceae	rhizosphere	copiotroph	999	19	1.01464	0.744847	0.485037	-0.366254	65	0.844089	1.22566
3300025934_10	Bacteria; Acidobacteriota; Blastocatellia; Pyrinomonadales; Pyrinomonadaceae; UBA11740	rhizosphere	oligotroph	4118	40	9.09844	0.579981	0.533782	-0.3751	346	7.12163	11.7266
3300025934_11	Bacteria; Gemmatimonadota; Gemmatimonadetes; Gemmatimonadales; GWC2-71-9	rhizosphere	oligotroph	4070	46	5.35013	0.54058	0.472639	-0.395301	278	4.16519	6.93563
3300025934_12	Bacteria; Proteobacteria; Gammaproteobacteria; Pseudomonadales; Pseudomonadaceae; Pseudomonas_E; Pseudomonas_E sp27	rhizosphere	copiotroph	4144	17	0.202447	0.87863	0.421655	-0.261856	322	0.143457	0.29078
3300025934_14	Bacteria; Proteobacteria; Gammaproteobacteria; Betaproteobacteriales; UKL13-2	rhizosphere	oligotroph	3654	48	8.19505	0.528287	0.492149	-0.374418	235	6.38403	10.6164
3300025934_16	Bacteria; Proteobacteria; Gammaproteobacteria; Betaproteobacteriales; Burkholderiaceae; Acidovorax_A; Acidovorax_A wautersii	rhizosphere	copiotroph	3486	45	0.703253	0.773405	0.472375	-0.179976	277	0.565422	0.880779
3300025934_17	Bacteria; Myxococcota; Myxococcia; Myxococcales; Myxococcaceae	rhizosphere	copiotroph	3476	33	4.72169	0.486124	0.427227	-0.370549	339	3.2212	7.07418
3300025934_21	Bacteria; Nitrospirota; Nitrospiria; Nitrospirales; Nitrospiraceae; Nitrospira_C	rhizosphere	oligotroph	2185	29	12.4719	0.586042	0.557147	-0.328731	278	9.04144	17.4697
3300025934_24	Bacteria; Verrucomicrobiota; Chlamydiia; Parachlamydiales; Ga0074140	rhizosphere	oligotroph	1785	49	8.71425	0.617923	0.55681	-0.395272	132	6.57143	11.6922
3300025934_29	Bacteria; Actinobacteriota; Thermoleophilia; 20CM-4-69-9; 20CM-4-69-9; 3-1-20CM-4-69-9	rhizosphere	oligotroph	1625	50	11.0838	0.538115	0.517541	-0.423458	193	8.5349	14.539
3300025934_35	Bacteria; Verrucomicrobiota; Chlamydiia; Parachlamydiales; SM23-39	rhizosphere	oligotroph	1169	41	9.06098	0.631228	0.568277	-0.414741	108	6.60588	12.6137
3300025934_70	Bacteria; Patescibacteria; Saccharimonadia; Saccharimonadales; UBA4665; GCA-2746885	rhizosphere	copiotroph	1227	48	1.64673	0.735738	0.518704	-0.37823	88	1.41918	1.91689
3300025935_11	Bacteria; Bacteroidota; Bacteroidia; Sphingobacteriales; Sphingobacteriaceae; Sphingobacterium	rhizosphere	copiotroph	5112	53	0.274298	0.928158	0.48703	-0.390185	315	0.209659	0.362696
3300025935_12	Bacteria; Bacteroidota; Bacteroidia; Flavobacteriales; Weeksellaceae; Chryseobacterium; GCF_000799645.1	rhizosphere	copiotroph	5143	51	0.470826	0.836016	0.477821	-0.427159	347	0.371977	0.600804
3300025935_13	Bacteria; Proteobacteria; Gammaproteobacteria; Betaproteobacteriales; Burkholderiaceae; Delftia; Delftia acidovorans	rhizosphere	copiotroph	4539	42	0.490858	0.82964	0.47744	-0.174845	140	0.388721	0.624786
3300025935_18	Bacteria; Gemmatimonadota; Gemmatimonadetes; Gemmatimonadales; GWC2-71-9	rhizosphere	copiotroph	3489	18	4.71462	0.508874	0.442552	-0.390899	298	3.38589	6.6724
3300025935_20	Bacteria; Proteobacteria; Gammaproteobacteria; Pseudomonadales; Pseudomonadaceae; Pseudomonas_E	rhizosphere	copiotroph	2702	32	0.437509	0.830256	0.466914	-0.294234	139	0.340498	0.567363
3300025935_22	Bacteria; Verrucomicrobiota; Verrucomicrobiae; Verrucomicrobiales; Akkermansiaceae; UBA1315	rhizosphere	copiotroph	2228	30	0.816673	0.663806	0.411315	-0.275286	113	0.580685	1.16859
3300025935_23	Bacteria; Proteobacteria; Alphaproteobacteria; UBA1301; UBA1301; UBA6038	rhizosphere	copiotroph	2423	25	3.83816	0.565178	0.466437	-0.303572	241	3.0172	4.92408
3300025935_30	Bacteria; Proteobacteria; Alphaproteobacteria; Rhizobiales; Methyloligellaceae; Methyloceanibacter	rhizosphere	oligotroph	1522	49	12.9615	0.553335	0.537259	-0.358458	165	9.68042	17.5741
3300025935_38	Bacteria; Patescibacteria; Saccharimonadia; Saccharimonadales; UBA4665; GCA-2746885	rhizosphere	copiotroph	1229	48	1.65157	0.735034	0.51846	-0.378525	88	1.42371	1.92201
3300025935_45	Bacteria; Verrucomicrobiota; Verrucomicrobiae; Chthoniobacterales; Xiphinematobacteraceae; Xiphinematobacter	rhizosphere	oligotroph	843	43	17.2745	0.555274	0.555288	-0.387133	96	12.0736	25.193
3300025935_7	Bacteria; Acidobacteriota; Blastocatellia; Pyrinomonadales; Pyrinomonadaceae; UBA11740	rhizosphere	oligotroph	6978	50	12.9071	0.579802	0.554958	-0.379094	510	9.36401	18.0645
3300025937_10	Bacteria; Nitrospirota; Nitrospiria; Nitrospirales; Nitrospiraceae; Nitrospira_C	rhizosphere	oligotroph	2674	48	15.0606	0.575107	0.560842	-0.326232	341	10.5839	21.8314
3300025937_11	Bacteria; Nitrospirota; Nitrospiria; Nitrospirales	rhizosphere	oligotroph	2744	41	16.0505	0.555405	0.551165	-0.3195	402	11.417	22.9568
3300025937_23	Bacteria; Patescibacteria; Saccharimonadia; UBA4664; UBA4664	rhizosphere	copiotroph	1173	26	4.68074	0.672658	0.553128	-0.358959	138	3.74315	5.89605
3300025937_6	Bacteria; Myxococcota; Myxococcia; Myxococcales; Myxococcaceae	rhizosphere	copiotroph	4716	54	4.83326	0.490419	0.431737	-0.396839	296	3.34086	7.1361
3300025937_9	Bacteria; Gemmatimonadota; Gemmatimonadetes; Gemmatimonadales; GWC2-71-9	rhizosphere	oligotroph	3791	44	5.51266	0.541591	0.475334	-0.390672	310	4.31087	7.11221
3300025938_10	Bacteria; Proteobacteria; Alphaproteobacteria; Caulobacterales; Caulobacteraceae; Phenylobacterium	rhizosphere	copiotroph	3341	20	4.00866	0.496882	0.423179	-0.21452	268	2.7369	6.00064
3300025938_13	Bacteria; Bacteroidota; Bacteroidia; Chitinophagales; Chitinophagaceae; UBA8621	rhizosphere	oligotroph	2462	29	6.64563	0.623739	0.543404	-0.432592	199	5.29262	8.40796
3300025938_16	Bacteria; Verrucomicrobiota; Verrucomicrobiae; Opitutales; Opitutaceae; IMCC26134	rhizosphere	copiotroph	1801	29	1.08776	0.654004	0.429326	-0.349893	170	0.806972	1.48568
3300025938_21	Bacteria; Nitrospirota; Nitrospiria; Nitrospirales; Nitrospiraceae; Nitrospira_C	rhizosphere	oligotroph	1606	17	9.46393	0.552083	0.517315	-0.337774	160	7.43443	12.1507
3300025938_39	Bacteria; Patescibacteria; Saccharimonadia; Saccharimonadales; Saccharimonadaceae; Saccharimonas	rhizosphere	copiotroph	863	22	1.42848	0.72332	0.498866	-0.373506	66	1.22276	1.67464
3300025938_45	Bacteria; Patescibacteria; Berkelbacteria; 2-12-FULL-50-11; 2-12-FULL-50-11	rhizosphere	oligotroph	664	39	5.7929	0.607609	0.523415	-0.47655	72	4.79242	7.03892
3300025938_5	Bacteria; Bacteroidota; Bacteroidia; Sphingobacteriales; Sphingobacteriaceae; Mucilaginibacter	rhizosphere	copiotroph	5014	53	1.95287	0.71016	0.514751	-0.398632	364	1.69382	2.25814
3300025938_6	Bacteria; Myxococcota; Myxococcia; Myxococcales; Myxococcaceae	rhizosphere	copiotroph	4934	53	4.69993	0.493674	0.432031	-0.396931	281	3.26023	6.91196
3300025938_9	Bacteria; Gemmatimonadota; Gemmatimonadetes; Gemmatimonadales; GWC2-71-9	rhizosphere	copiotroph	3334	38	4.42593	0.550316	0.466307	-0.397382	283	3.44064	5.74656
3300025940_15	Bacteria; Myxococcota; Polyangia; Polyangiales; NIC37A-2	rhizosphere	copiotroph	5577	18	3.12624	0.634072	0.498476	-0.417905	366	2.67254	3.66998
3300025940_16	Bacteria; Proteobacteria; Gammaproteobacteria; Betaproteobacteriales; SG8-41	rhizosphere	oligotroph	6314	47	11.7429	0.527015	0.513506	-0.335558	568	8.96275	15.5514
3300025940_19	Bacteria; Acidobacteriota; Blastocatellia; Pyrinomonadales; Pyrinomonadaceae	rhizosphere	oligotroph	5119	52	11.8644	0.570088	0.543336	-0.388346	506	8.88565	16.0383
3300025940_20	Bacteria; Myxococcota; Myxococcia; Myxococcales; Myxococcaceae	rhizosphere	copiotroph	5077	53	4.59288	0.492594	0.429716	-0.39628	236	3.16779	6.79769
3300025940_22	Bacteria; Acidobacteriota; Thermoanaerobaculia; UBA5066	rhizosphere	oligotroph	3965	55	8.08435	0.516132	0.483044	-0.453886	213	6.1891	10.6713
3300025940_23	Bacteria; Actinobacteriota; Actinobacteria; Actinomycetales; Micrococcaceae; Soil763; GCF_000520575.1	rhizosphere	copiotroph	3593	50	0.473054	0.84826	0.486572	-0.33006	215	0.376146	0.599517
3300025940_24	Bacteria; Bacteroidota; Bacteroidia; Chitinophagales; Chitinophagaceae; UBA8621	rhizosphere	oligotroph	3243	29	7.86943	0.608668	0.544084	-0.431049	137	6.16034	10.1414
3300025940_25	Bacteria; Bacteroidota; Bacteroidia; Chitinophagales; Chitinophagaceae; 12-47-4	rhizosphere	copiotroph	3391	59	4.67179	0.663682	0.546909	-0.430877	289	3.79271	5.79119
3300025940_26	Bacteria; Nitrospirota; Nitrospiria; Nitrospirales; Nitrospiraceae; Nitrospira_C	rhizosphere	oligotroph	3377	46	16.5031	0.575492	0.566386	-0.321594	307	11.3145	24.5892
3300025940_27	Bacteria; Bacteroidota; Bacteroidia; Chitinophagales; Chitinophagaceae; UBA8621	rhizosphere	oligotroph	3092	40	6.72667	0.608223	0.533672	-0.378444	320	5.43541	8.38002
3300025940_28	Bacteria; Proteobacteria; Gammaproteobacteria; Betaproteobacteriales; UKL13-2	rhizosphere	oligotroph	3232	22	7.69897	0.509251	0.475266	-0.416656	221	5.81431	10.3136
3300025940_31	Bacteria; Actinobacteriota; Thermoleophilia; Solirubrobacterales; 70-9; 70-9	rhizosphere	oligotroph	2550	48	9.51435	0.516466	0.493491	-0.284501	159	7.29611	12.5362
3300025940_33	Bacteria; Acidobacteriota; Blastocatellia; Pyrinomonadales; Pyrinomonadaceae; OLB17	rhizosphere	oligotroph	2625	50	13.0891	0.581051	0.556636	-0.38832	269	9.44573	18.4262
3300025940_34	Bacteria; Acidobacteriota; Luteitaleia; RBG-16-70-10; RBG-16-70-10	rhizosphere	oligotroph	2437	41	6.42152	0.480841	0.444253	-0.330451	217	4.50208	9.33295
3300025941_19	Bacteria; Myxococcota; Myxococcia; Myxococcales; Myxococcaceae	rhizosphere	copiotroph	5038	53	4.61535	0.496434	0.432656	-0.417275	260	3.21353	6.75946
3300025941_20	Bacteria; Cyanobacteriota; Vampirovibrionia; Obscuribacterales; Obscuribacteraceae; Ga0077546	rhizosphere	oligotroph	4728	43	5.41622	0.642379	0.542499	-0.349681	431	4.39416	6.71867
3300025941_21	Bacteria; Acidobacteriota; Thermoanaerobaculia; UBA5066	rhizosphere	oligotroph	4208	67	8.62064	0.501162	0.47695	-0.384121	270	6.45371	11.6584
3300025941_23	Bacteria; Proteobacteria; Gammaproteobacteria; UBA6522; UBA6522	rhizosphere	oligotroph	3848	46	9.97217	0.507625	0.490401	-0.371944	306	7.55881	13.3056
3300025941_24	Bacteria; Acidobacteriota; Acidobacteriae; Acidobacteriales; Koribacteraceae	rhizosphere	oligotroph	3504	39	7.92767	0.584471	0.528144	-0.341517	357	6.33496	9.99398
3300025941_25	Bacteria; Proteobacteria; Gammaproteobacteria; Pseudomonadales; Spongiibacteraceae	rhizosphere	copiotroph	3465	55	4.29656	0.632014	0.519657	-0.382007	207	3.64661	5.08212
3300025941_26	Bacteria; Gemmatimonadota; Gemmatimonadetes; Gemmatimonadales; GWC2-71-9	rhizosphere	oligotroph	3555	48	5.31855	0.540751	0.472357	-0.393756	280	4.13966	6.89638
3300025941_28	Bacteria; Actinobacteriota; Thermoleophilia; Solirubrobacterales; 70-9; 70-9	rhizosphere	oligotroph	2717	49	7.86437	0.533606	0.493139	-0.296471	181	6.16711	10.1159
3300025941_30	Bacteria; Proteobacteria; Gammaproteobacteria; Steroidobacterales; Steroidobacteraceae	rhizosphere	oligotroph	2701	49	8.20094	0.542241	0.501657	-0.299679	196	6.48366	10.4572
3300025941_31	Bacteria; Acidobacteriota; Blastocatellia; Pyrinomonadales; Pyrinomonadaceae; OLB17	rhizosphere	oligotroph	2595	18	10.8171	0.586242	0.548698	-0.380537	249	8.11364	14.5984
3300025941_32	Bacteria; Nitrospirota; Nitrospiria; Nitrospirales; Nitrospiraceae; GCA-2737345	rhizosphere	oligotroph	2587	41	13.6475	0.570726	0.552104	-0.329873	305	9.89213	19.1198
3300025942_13	Bacteria; Bacteroidota; Bacteroidia; Chitinophagales; Chitinophagaceae	rhizosphere	copiotroph	5151	49	4.77404	0.637664	0.530748	-0.488651	397	3.98492	5.7466
3300025942_16	Bacteria; Acidobacteriota; Acidobacteriae; Acidobacteriales; Koribacteraceae	rhizosphere	oligotroph	4543	49	7.89079	0.585309	0.528415	-0.335579	349	6.30733	9.94437
3300025942_17	Bacteria; Myxococcota; Myxococcia; Myxococcales; Myxococcaceae	rhizosphere	copiotroph	4613	53	4.74475	0.497064	0.434979	-0.406716	211	3.3212	6.90817
3300025942_18	Bacteria; Gemmatimonadota; Gemmatimonadetes; Gemmatimonadales; GWC2-71-9	rhizosphere	oligotroph	4174	37	5.53798	0.530633	0.468211	-0.385764	359	4.24469	7.30082
3300025942_27	Bacteria; Proteobacteria; Alphaproteobacteria; Rhizobiales; Methyloligellaceae; Methyloceanibacter	rhizosphere	oligotroph	2105	44	10.9533	0.581507	0.546248	-0.350057	301	8.24118	14.7325
3300025942_30	Archaea; Crenarchaeota; Nitrososphaeria; Nitrososphaerales; Nitrososphaeraceae; UBA11057	rhizosphere	oligotroph	1772	39	14.1697	0.543218	0.535656	-0.389755	262	10.4782	19.4213
3300025942_34	Bacteria; Patescibacteria; Gracilibacteria; Peregrinibacterales; UBA1369	rhizosphere	copiotroph	1033	41	4.61845	0.685277	0.560766	-0.371376	75	3.62175	5.94064
3300025945_11	Bacteria; Acidobacteriota; Acidobacteriae; Acidobacteriales; Koribacteraceae	rhizosphere	oligotroph	5615	49	7.78711	0.585288	0.527557	-0.333884	552	6.23753	9.79179
3300025945_15	Bacteria; Myxococcota; Myxococcia; Myxococcales; Myxococcaceae	rhizosphere	oligotroph	4989	48	6.42456	0.487139	0.448555	-0.431018	320	4.56799	9.19326
3300025945_17	Bacteria; Acidobacteriota; Blastocatellia; Pyrinomonadales; Pyrinomonadaceae	rhizosphere	oligotroph	4152	27	10.3831	0.582351	0.543557	-0.386701	415	7.89702	13.8031
3300025945_18	Bacteria; Acidobacteriota; Acidobacteriae; 20CM-2-55-15; 20CM-2-55-15	rhizosphere	oligotroph	4300	44	9.82247	0.573208	0.533943	-0.368499	402	7.61927	12.7832
3300025945_19	Bacteria; Actinobacteriota; Actinobacteria; Corynebacteriales; Geodermatophilaceae	rhizosphere	copiotroph	4276	49	3.67646	0.476409	0.403194	-0.303871	399	2.3633	5.8903
3300025945_20	Bacteria; Proteobacteria; Alphaproteobacteria; Rhizobiales; Xanthobacteraceae; Pseudolabrys	rhizosphere	oligotroph	4039	48	8.64766	0.561052	0.517762	-0.341301	304	6.8678	10.9737
3300025945_29	Bacteria; Nitrospirota; Nitrospiria; Nitrospirales; Nitrospiraceae; Nitrospira_C	rhizosphere	oligotroph	2320	20	17.5521	0.577759	0.571445	-0.328538	263	11.7864	26.7671
3300025945_36	Bacteria; Actinobacteriota; UBA4738; UBA4738; 9FT-COMBO-70-19	rhizosphere	oligotroph	1679	43	6.7267	0.466447	0.437527	-0.322738	179	4.58858	10.0793
3300025945_46	Bacteria; Patescibacteria; Saccharimonadia; Saccharimonadales; Saccharimonadaceae; Saccharimonas	rhizosphere	copiotroph	994	35	1.30549	0.734801	0.499303	-0.371923	58	1.11377	1.53581
3300025949_104	Bacteria; Patescibacteria; Saccharimonadia; Saccharimonadales; UBA10212	rhizosphere	oligotroph	777	55	9.7582	0.591539	0.545968	-0.393006	50	7.44249	12.9333
3300025949_105	Bacteria; Patescibacteria; Saccharimonadia; Saccharimonadales; Saccharimonadaceae; UBA1547	rhizosphere	copiotroph	755	46	2.41061	0.658071	0.495526	-0.403074	41	2.06846	2.81888
3300025949_22	Bacteria; Bacteroidota; Bacteroidia; Chitinophagales; Chitinophagaceae; UBA8621	rhizosphere	copiotroph	6072	54	2.96925	0.731346	0.560689	-0.389382	411	2.37034	3.74718
3300025949_25	Bacteria; Bacteroidota; Bacteroidia; Sphingobacteriales; Sphingobacteriaceae; Mucilaginibacter	rhizosphere	copiotroph	5491	52	3.27322	0.710181	0.553415	-0.452578	468	2.65786	4.05661
3300025949_29	Bacteria; Acidobacteriota; Acidobacteriae; Solibacterales; Solibacteraceae	rhizosphere	oligotroph	4959	47	10.4734	0.566928	0.533629	-0.300659	377	8.06499	13.7381
3300025949_30	Bacteria; Bacteroidota; Bacteroidia; Chitinophagales; Chitinophagaceae; UBA8621	rhizosphere	oligotroph	4313	53	8.95145	0.603996	0.549049	-0.37435	220	6.84965	11.822
3300025949_31	Bacteria; Proteobacteria; Gammaproteobacteria; Betaproteobacteriales; Burkholderiaceae; Herbaspirillum; GCF_001929405.1	rhizosphere	copiotroph	4306	23	0.271361	0.865574	0.443486	-0.203509	193	0.200297	0.37268
3300025949_35	Bacteria; Acidobacteriota; Acidobacteriae; Acidobacteriales	rhizosphere	oligotroph	4232	47	10.2068	0.575189	0.53765	-0.330224	466	7.84693	13.4118
3300025949_38	Bacteria; Proteobacteria; Gammaproteobacteria; Betaproteobacteriales; UKL13-2	rhizosphere	oligotroph	3570	49	8.17258	0.492471	0.467687	-0.431681	212	6.00392	11.2821
3300025949_40	Bacteria; Proteobacteria; Alphaproteobacteria; Sphingomonadales; Sphingomonadaceae; Sphingomonas	rhizosphere	copiotroph	3370	45	1.76191	0.626097	0.4497	-0.32142	176	1.36901	2.28884
3300025949_43	Bacteria; Proteobacteria; Gammaproteobacteria; Steroidobacterales; Steroidobacteraceae	rhizosphere	copiotroph	3422	49	4.67057	0.609132	0.509898	-0.358086	318	3.93726	5.56393
3300025949_44	Bacteria; Myxococcota; Myxococcia; Myxococcales; Myxococcaceae	rhizosphere	copiotroph	3253	38	4.38308	0.504478	0.43455	-0.392857	209	3.08515	6.34239
3300025949_49	Bacteria; Gemmatimonadota; Gemmatimonadetes; Gemmatimonadales; Gemmatimonadaceae; UBA4720	rhizosphere	copiotroph	2930	22	3.93157	0.627287	0.51025	-0.425191	226	3.35565	4.62309
3300025949_50	Bacteria; Bacteroidota; Bacteroidia; Chitinophagales; Chitinophagaceae; UBA8621	rhizosphere	copiotroph	2767	20	3.97579	0.7049	0.563669	-0.38497	211	3.11573	5.11761
3300025949_51	Bacteria; Actinobacteriota; Actinobacteria; Actinomycetales; Microbacteriaceae; UBA1487	rhizosphere	copiotroph	3001	26	1.8451	0.567112	0.41332	-0.405192	219	1.28609	2.69899
3300025949_58	Bacteria; Proteobacteria; Alphaproteobacteria; Sphingomonadales; Sphingomonadaceae	rhizosphere	copiotroph	2210	42	3.78642	0.596369	0.486632	-0.339104	215	3.13664	4.5944
3300025949_63	Bacteria; UBP12; UBA5184; UBA5184; UBA5184	rhizosphere	oligotroph	1906	54	6.39202	0.547452	0.489123	-0.286658	133	5.08884	8.09014
3300025949_66	Bacteria; Proteobacteria; Gammaproteobacteria; Xanthomonadales; Rhodanobacteraceae; 66-474	rhizosphere	copiotroph	1635	17	3.07447	0.535517	0.430428	-0.340383	90	2.19445	4.38077
3300025949_84	Bacteria; Patescibacteria; Saccharimonadia; Saccharimonadales; Saccharimonadaceae	rhizosphere	copiotroph	1412	46	3.96148	0.635496	0.516349	-0.373625	121	3.38268	4.65609
3300025949_90	Bacteria; Patescibacteria; Saccharimonadia; Saccharimonadales; Saccharimonadaceae; UBA6022	rhizosphere	copiotroph	1208	25	2.76649	0.697206	0.532338	-0.362326	129	2.36008	3.25473
3300025949_92	Bacteria; Patescibacteria; Saccharimonadia; Saccharimonadales; UBA4665	rhizosphere	oligotroph	1054	48	7.71604	0.595561	0.533939	-0.351858	92	6.1479	9.75748
3300025949_97	Bacteria; Patescibacteria; Saccharimonadia; Saccharimonadales; UBA4665	rhizosphere	oligotroph	999	37	8.31627	0.607882	0.547056	-0.389895	101	6.43752	10.8472
3300025960_10	Bacteria; Proteobacteria; Gammaproteobacteria; Betaproteobacteriales; SG8-41	rhizosphere	oligotroph	4322	43	12.1859	0.525003	0.514366	-0.33331	473	9.25833	16.2185
3300025960_12	Bacteria; Acidobacteriota; Acidobacteriae; Acidobacteriales; Koribacteraceae	rhizosphere	oligotroph	3807	27	5.5355	0.590778	0.508968	-0.341053	407	4.59603	6.7006
3300025960_15	Bacteria; Bacteroidota; Bacteroidia; Chitinophagales; Chitinophagaceae; UBA8621	rhizosphere	oligotroph	2916	49	8.42384	0.613953	0.551984	-0.436986	210	6.44536	11.1262
3300025960_27	Bacteria; Patescibacteria; Saccharimonadia; Saccharimonadales; UBA4665; GCA-2746885	rhizosphere	copiotroph	1033	41	1.59514	0.736406	0.516621	-0.359894	112	1.37478	1.85675
3300025960_7	Bacteria; Myxococcota; Myxococcia; Myxococcales; Myxococcaceae	rhizosphere	copiotroph	4983	53	4.7363	0.49262	0.431844	-0.406619	282	3.2811	6.97574
3300025961_13	Bacteria; Proteobacteria; Alphaproteobacteria; Sphingomonadales; Sphingomonadaceae; Sphingomonas_D	rhizosphere	copiotroph	4425	21	3.05148	0.540726	0.433413	-0.318956	333	2.20024	4.29971
3300025961_16	Bacteria; Proteobacteria; Gammaproteobacteria; Xanthomonadales; Rhodanobacteraceae; Rudaea; Rudaea cellulosilytica	rhizosphere	copiotroph	3889	48	3.81057	0.556957	0.460353	-0.337489	183	2.94412	4.98042
3300025961_17	Bacteria; Proteobacteria; Alphaproteobacteria; Rhizobiales; Hyphomicrobiaceae	rhizosphere	oligotroph	4250	29	7.01814	0.507961	0.468434	-0.258804	459	5.25525	9.48877
3300025961_19	Bacteria; Bacteroidota; Bacteroidia; Chitinophagales; Chitinophagaceae	rhizosphere	copiotroph	3510	25	4.43168	0.643137	0.529344	-0.487413	353	3.72435	5.29652
3300025961_21	Bacteria; Proteobacteria; Gammaproteobacteria; Pseudomonadales; Moraxellaceae; Acinetobacter; Acinetobacter guillouiae	rhizosphere	copiotroph	3499	52	0.7788	0.78775	0.491186	-0.408407	309	0.642265	0.949474
3300025961_22	Bacteria; Acidobacteriota; Blastocatellia; Pyrinomonadales; Pyrinomonadaceae	rhizosphere	oligotroph	3160	35	10.443	0.570399	0.535804	-0.421893	259	8.02514	13.7284
3300025961_23	Bacteria; Proteobacteria; Alphaproteobacteria; Sphingomonadales; Sphingomonadaceae	rhizosphere	copiotroph	3126	43	3.41573	0.608086	0.487244	-0.317475	248	2.8511	4.11162
3300025961_24	Bacteria; Gemmatimonadota; Gemmatimonadetes; Gemmatimonadales; GWC2-71-9	rhizosphere	oligotroph	3093	27	6.06628	0.531563	0.474903	-0.391039	239	4.69461	7.91468
3300025961_25	Bacteria; Actinobacteriota; Thermoleophilia; Solirubrobacterales; 70-9; 70-9	rhizosphere	oligotroph	2803	48	8.90097	0.560247	0.519027	-0.364385	161	7.04493	11.3363
3300025961_27	Bacteria; Proteobacteria; Alphaproteobacteria; Rhizobiales; Xanthobacteraceae; Ga0077548	rhizosphere	oligotroph	2835	52	11.4338	0.584905	0.551155	-0.355178	345	8.48069	15.6198
3300025961_39	Bacteria; Verrucomicrobiota; Chlamydiia; Parachlamydiales; Ga0074140	rhizosphere	oligotroph	1455	45	8.05755	0.623552	0.55568	-0.394258	149	6.13898	10.6914
3300025961_42	Bacteria; Gemmatimonadota; Gemmatimonadetes; Gemmatimonadales; Gemmatimonadaceae	rhizosphere	oligotroph	1270	27	6.20734	0.537551	0.480482	-0.370727	70	4.86138	7.99563
3300025961_48	Bacteria; Patescibacteria; Saccharimonadia; Saccharimonadales; UBA4665	rhizosphere	copiotroph	1274	43	3.86813	0.656263	0.528755	-0.353652	123	3.27913	4.581
3300025972_14	Bacteria; Proteobacteria; Alphaproteobacteria; Caulobacterales; Caulobacteraceae; Phenylobacterium	rhizosphere	copiotroph	3705	51	3.21544	0.534833	0.433216	-0.259517	313	2.30868	4.55187
3300025972_15	Bacteria; Proteobacteria; Alphaproteobacteria; Sphingomonadales; Sphingomonadaceae; Sphingobium	rhizosphere	copiotroph	3764	52	4.5781	0.590339	0.49578	-0.290744	375	3.80586	5.53441
3300025972_16	Bacteria; Bacteroidota; Bacteroidia; Chitinophagales; Chitinophagaceae; UBA8621	rhizosphere	oligotroph	3348	52	7.8287	0.61297	0.54667	-0.429904	187	6.10121	10.1373
3300025972_22	Bacteria; Proteobacteria; Gammaproteobacteria; Enterobacterales; Enterobacteriaceae; Pantoea; Pantoea agglomerans	rhizosphere	copiotroph	2029	48	0.49494	0.854061	0.494781	-0.360181	185	0.396235	0.622716
3300025972_26	Bacteria; Verrucomicrobiota; Verrucomicrobiae; Chthoniobacterales; UBA10450; UBA10450	rhizosphere	oligotroph	1568	31	14.4873	0.539224	0.534246	-0.390312	190	10.6958	19.8916
3300025981_12	Bacteria; Proteobacteria; Gammaproteobacteria; Betaproteobacteriales; Burkholderiaceae; Ralstonia; GCF_900115545.1	rhizosphere	copiotroph	4559	28	2.42436	0.620967	0.470793	-0.265542	265	1.97596	2.99269
3300025981_13	Bacteria; Acidobacteriota; Acidobacteriae; Acidobacteriales; Acidobacteriaceae; KBS-89	rhizosphere	copiotroph	2813	45	4.12792	0.634114	0.518293	-0.329757	145	3.51433	4.86685
3300025981_15	Bacteria; Proteobacteria; Alphaproteobacteria; Sphingomonadales; Sphingomonadaceae; Sphingomonas	rhizosphere	copiotroph	3443	45	1.80139	0.61276	0.442397	-0.342201	295	1.3704	2.39413
3300025981_16	Bacteria; Gemmatimonadota; Gemmatimonadetes; Gemmatimonadales; GWC2-71-9	rhizosphere	oligotroph	3311	30	5.52491	0.528246	0.466433	-0.394943	285	4.21397	7.32224
3300025981_17	Bacteria; Gemmatimonadota; Gemmatimonadetes; Gemmatimonadales; Gemmatimonadaceae	rhizosphere	oligotroph	3070	67	11.4683	0.52581	0.511262	-0.419003	250	8.7702	15.1559
3300025981_18	Bacteria; Proteobacteria; Gammaproteobacteria; Xanthomonadales; Rhodanobacteraceae; 66-474	rhizosphere	copiotroph	2654	35	4.14197	0.578401	0.480749	-0.325258	225	3.3641	5.13195
3300025981_19	Bacteria; Proteobacteria; Gammaproteobacteria; Xanthomonadales; Rhodanobacteraceae; 66-474	rhizosphere	oligotroph	2515	59	5.12643	0.523129	0.457922	-0.319782	220	3.83795	6.93261
3300025981_20	Bacteria; Proteobacteria; Gammaproteobacteria; Xanthomonadales; Rhodanobacteraceae; 66-474	rhizosphere	copiotroph	2269	39	4.35417	0.554749	0.468183	-0.328122	165	3.40755	5.61297
3300025981_25	Bacteria; Gemmatimonadota; Gemmatimonadetes; Gemmatimonadales; Gemmatimonadaceae; UBA4720	rhizosphere	oligotroph	1908	37	5.35924	0.616627	0.524325	-0.428676	164	4.46141	6.46926
3300025986_13	Bacteria; Acidobacteriota; Acidobacteriae; Acidobacteriales; Acidobacteriaceae; Terracidiphilus	rhizosphere	oligotroph	4785	49	6.25055	0.648008	0.555845	-0.349664	441	4.86622	8.10282
3300025986_14	Bacteria; Myxococcota; Myxococcia; Myxococcales; Myxococcaceae	rhizosphere	copiotroph	4959	52	4.68892	0.495633	0.433198	-0.410935	285	3.26607	6.86415
3300025986_18	Bacteria; Bacteroidota; Bacteroidia; Chitinophagales; Chitinophagaceae; UBA8621	rhizosphere	oligotroph	3314	53	7.14102	0.620189	0.545664	-0.435931	187	5.62534	9.14092
3300025986_19	Bacteria; Acidobacteriota; Acidobacteriae; Acidobacteriales; Koribacteraceae	rhizosphere	oligotroph	3171	36	7.32438	0.592525	0.528539	-0.342648	351	5.90053	9.154
3300025986_27	Bacteria; Proteobacteria; Gammaproteobacteria; Pseudomonadales; Spongiibacteraceae	rhizosphere	oligotroph	2116	44	5.70198	0.621191	0.531573	-0.381356	100	4.68909	6.97234
3300025986_31	Bacteria; Patescibacteria; Gracilibacteria; Peregrinibacterales; UBA1369	rhizosphere	copiotroph	1506	47	2.14343	0.672527	0.496407	-0.411313	73	1.84352	2.50034
3300025986_35	Bacteria; Dependentiae; Babeliae; Babeliales; Vermiphilaceae	rhizosphere	oligotroph	1363	51	8.25352	0.581226	0.5285	-0.396615	64	6.56434	10.4572
3300025986_36	Archaea; Crenarchaeota; Nitrososphaeria; Nitrososphaerales; Nitrososphaeraceae; UBA11057	rhizosphere	oligotroph	1534	27	10.2474	0.536204	0.511456	-0.38651	292	7.95331	13.3282
3300025986_48	Bacteria; Patescibacteria; Saccharimonadia; Saccharimonadales; UBA4665	rhizosphere	copiotroph	893	16	1.52578	0.659615	0.460984	-0.360925	83	1.22362	1.91614
3300026023_10	Bacteria; Myxococcota; Myxococcia; Myxococcales; Myxococcaceae	rhizosphere	copiotroph	4965	54	4.6387	0.492514	0.430344	-0.386114	257	3.20331	6.85615
3300026023_13	Bacteria; Acidobacteriota; Thermoanaerobaculia	rhizosphere	oligotroph	3813	51	6.23164	0.556617	0.493668	-0.363924	207	5.01751	7.79276
3300026023_16	Bacteria; Acidobacteriota; Acidobacteriae; 20CM-2-55-15; 20CM-2-55-15	rhizosphere	oligotroph	4204	40	10.583	0.568623	0.535415	-0.355105	401	8.12344	13.9298
3300026023_18	Bacteria; Bacteroidota; Bacteroidia; Chitinophagales; Chitinophagaceae	rhizosphere	copiotroph	3348	39	4.60579	0.610574	0.509917	-0.44747	307	3.88694	5.48039
3300026023_21	Bacteria; Bacteroidota; Bacteroidia; Chitinophagales; Chitinophagaceae; UBA8621	rhizosphere	oligotroph	2697	41	7.57782	0.601008	0.536476	-0.440929	193	6.02894	9.59769
3300026023_22	Bacteria; Proteobacteria; Gammaproteobacteria; Betaproteobacteriales; Burkholderiaceae; Rhizobacter	rhizosphere	oligotroph	2765	22	7.4133	0.472403	0.447854	-0.379122	197	5.17919	10.8164
3300026023_29	Archaea; Crenarchaeota; Nitrososphaeria; Nitrososphaerales; Nitrososphaeraceae	rhizosphere	oligotroph	1791	28	14.4159	0.555942	0.545294	-0.37691	369	10.5035	20.0814
3300026023_9	Bacteria; Acidobacteriota; Thermoanaerobaculia	rhizosphere	copiotroph	4831	14	4.44774	0.553368	0.468717	-0.314056	206	3.48014	5.73469
3300026035_13	Bacteria; Bacteroidota; Bacteroidia; Chitinophagales; Chitinophagaceae	rhizosphere	copiotroph	5753	44	4.97349	0.635575	0.532122	-0.472974	518	4.13172	6.01675
3300026035_15	Bacteria; Myxococcota; Myxococcia; Myxococcales; Myxococcaceae	rhizosphere	copiotroph	5010	54	4.727	0.492748	0.431796	-0.401579	244	3.27471	6.9619
3300026035_27	Bacteria; Bacteroidota; Bacteroidia; Chitinophagales; Chitinophagaceae; UBA8621	rhizosphere	oligotroph	2852	48	8.43367	0.606544	0.547033	-0.436781	195	6.51942	11.0166
3300026035_28	Bacteria; Acidobacteriota; Acidobacteriae; Acidobacteriales; Koribacteraceae	rhizosphere	oligotroph	2630	50	7.95644	0.583295	0.527577	-0.338204	274	6.35816	10.0299
3300026035_37	Bacteria; Actinobacteriota; Actinobacteria; Frankiales; Frankiaceae	rhizosphere	copiotroph	1793	44	1.87674	0.606342	0.441252	-0.392222	108	1.42111	2.50683
3300026035_49	Bacteria; Proteobacteria; Gammaproteobacteria; Betaproteobacteriales; UKL13-2; GR16-43	rhizosphere	oligotroph	1137	66	7.93172	0.483446	0.459666	-0.214963	118	5.70965	11.1966
3300026035_7	Bacteria; Actinobacteriota; Actinobacteria; Frankiales; Frankiaceae	rhizosphere	copiotroph	6938	52	4.23865	0.524309	0.445673	-0.300225	501	3.10304	5.87379
3300026041_10	Bacteria; Planctomycetota; Planctomycetes; Planctomycetales; Planctomycetaceae	rhizosphere	oligotroph	5670	24	9.25345	0.551418	0.515465	-0.35612	682	7.28656	11.8499
3300026041_12	Bacteria; Verrucomicrobiota; Verrucomicrobiae; Chthoniobacterales; Chthoniobacteraceae	rhizosphere	copiotroph	4876	47	3.07975	0.64411	0.504195	-0.302611	251	2.65111	3.58932
3300026041_15	Bacteria; Acidobacteriota; Thermoanaerobaculia	rhizosphere	oligotroph	4958	52	6.09947	0.527122	0.472253	-0.351437	233	4.68411	8.02426
3300026041_20	Bacteria; Proteobacteria; Gammaproteobacteria; Pseudomonadales; Pseudomonadaceae; Pseudomonas_E; Pseudomonas_E extremorientalis	rhizosphere	copiotroph	4623	61	0.788462	0.843958	0.530392	-0.249549	355	0.645065	0.969406
3300026041_26	Bacteria; Bacteroidota; Bacteroidia; Chitinophagales; Chitinophagaceae; UBA8621	rhizosphere	copiotroph	3640	35	1.59142	0.792763	0.554653	-0.406117	258	1.29046	1.97518
3300026041_29	Bacteria; Acidobacteriota; Blastocatellia; Pyrinomonadales; Pyrinomonadaceae; OLB17	rhizosphere	oligotroph	3166	37	8.85443	0.59172	0.540042	-0.380929	299	6.894	11.4772
3300026041_32	Bacteria; Acidobacteriota; Acidobacteriae; Acidobacteriales; Acidobacteriaceae; Terracidiphilus	rhizosphere	copiotroph	2586	20	3.88503	0.617314	0.502649	-0.34347	253	3.29925	4.59255
3300026041_35	Bacteria; Acidobacteriota; Acidobacteriae; Acidobacteriales; Acidobacteriaceae; KBS-89	rhizosphere	copiotroph	2187	38	4.99052	0.609995	0.515008	-0.336272	128	4.19106	5.9688
3300026041_49	Bacteria; Proteobacteria; Alphaproteobacteria; Rhizobiales; Xanthobacteraceae; Ga0077548	rhizosphere	oligotroph	1372	47	6.11849	0.564257	0.497641	-0.378986	145	4.96812	7.583
3300026067_10	Bacteria; Proteobacteria; Gammaproteobacteria; Betaproteobacteriales; Burkholderiaceae; Ralstonia; GCF_900115545.1	rhizosphere	copiotroph	5062	55	1.64117	0.657775	0.465565	-0.258918	270	1.33032	2.03772
3300026067_13	Bacteria; Acidobacteriota; Acidobacteriae; Acidobacteriales; Koribacteraceae	rhizosphere	oligotroph	4416	52	9.80092	0.562375	0.526461	-0.310915	410	7.6513	12.6678
3300026067_18	Bacteria; Proteobacteria; Alphaproteobacteria; Rhizobiales; Xanthobacteraceae; Pseudolabrys	rhizosphere	oligotroph	4194	49	7.55867	0.561684	0.509647	-0.341472	372	6.07937	9.46322
3300026067_19	Bacteria; Proteobacteria; Gammaproteobacteria; Betaproteobacteriales; Burkholderiaceae; Rhizobacter	rhizosphere	oligotroph	3685	53	6.84434	0.625338	0.546407	-0.309191	390	5.40432	8.73913
3300026067_24	Bacteria; Bacteroidota; Bacteroidia; Sphingobacteriales; Sphingobacteriaceae; Mucilaginibacter	rhizosphere	copiotroph	3023	16	0.605596	0.85232	0.512344	-0.405543	299	0.492276	0.749674
3300026067_25	Bacteria; Proteobacteria; Alphaproteobacteria; Rhizobiales; Methyloligellaceae; Methyloceanibacter	rhizosphere	oligotroph	2896	52	11.6818	0.559625	0.535306	-0.350645	361	8.85982	15.5768
3300026067_39	Bacteria; Actinobacteriota; Thermoleophilia; Solirubrobacterales; 70-9; 70-9	rhizosphere	oligotroph	1471	12	5.1483	0.498589	0.441568	-0.23785	111	3.65613	7.3768
3300026067_9	Bacteria; Acidobacteriota; Acidobacteriae; Acidobacteriales; Koribacteraceae	rhizosphere	oligotroph	5285	50	8.13992	0.583155	0.52893	-0.33792	489	6.48168	10.3002
3300026078_136	Bacteria; Patescibacteria; Saccharimonadia; Saccharimonadales; UBA4665	rhizosphere	copiotroph	955	44	3.01955	0.681198	0.527908	-0.371655	51	2.58762	3.53574
3300026078_21	Bacteria; Actinobacteriota; Actinobacteria; Corynebacteriales; Geodermatophilaceae	rhizosphere	copiotroph	5445	42	3.63323	0.495952	0.415607	-0.272816	471	2.43816	5.54474
3300026078_24	Bacteria; Verrucomicrobiota; Verrucomicrobiae; Opitutales; Opitutaceae; GCF-2310495	rhizosphere	copiotroph	3789	45	1.66414	0.684346	0.484688	-0.385374	245	1.40443	1.98012
3300026078_25	Bacteria; Proteobacteria; Gammaproteobacteria; Betaproteobacteriales; Burkholderiaceae; Vitreoscilla_A	rhizosphere	copiotroph	4145	38	1.2295	0.639202	0.429525	-0.194103	221	0.91089	1.68175
3300026078_27	Bacteria; Chloroflexota; Ktedonobacteria; Ktedonobacterales	rhizosphere	oligotroph	4347	43	9.87883	0.556576	0.523017	-0.361067	350	7.71585	12.7618
3300026078_29	Bacteria; Verrucomicrobiota; Verrucomicrobiae; Chthoniobacterales; Terrimicrobiaceae	rhizosphere	copiotroph	3516	51	2.83455	0.651432	0.503088	-0.360544	270	2.44465	3.29705
3300026078_31	Bacteria; Proteobacteria; Alphaproteobacteria; Rhizobiales; Xanthobacteraceae	rhizosphere	copiotroph	3382	42	4.48584	0.614475	0.510746	-0.328462	274	3.79486	5.32419
3300026078_36	Bacteria; Proteobacteria; Alphaproteobacteria; Sphingomonadales; Sphingomonadaceae	rhizosphere	oligotroph	3021	43	5.06702	0.582129	0.497143	-0.339584	259	4.18549	6.16687
3300026078_42	Bacteria; Proteobacteria; Gammaproteobacteria; Xanthomonadales; Rhodanobacteraceae; 66-474	rhizosphere	copiotroph	2171	36	4.04805	0.560571	0.467055	-0.321397	158	3.17553	5.20505
3300026078_45	Bacteria; Bdellovibrionota; Bdellovibrionia; Bdellovibrionales; Bdellovibrionaceae	rhizosphere	copiotroph	2331	37	1.30751	0.714295	0.485524	-0.39289	223	1.09926	1.56201
3300026078_57	Bacteria; Patescibacteria; Saccharimonadia; Saccharimonadales; UBA4665; GCA-2746885	rhizosphere	copiotroph	1424	40	2.8381	0.665769	0.512903	-0.333061	159	2.45924	3.28505
3300026078_58	Bacteria; Patescibacteria; Saccharimonadia; Saccharimonadales; UBA4665	rhizosphere	copiotroph	1366	48	2.20811	0.708246	0.522902	-0.332993	107	1.90854	2.56256
3300026078_61	Archaea; Crenarchaeota; Nitrososphaeria; Nitrososphaerales; Nitrososphaeraceae	rhizosphere	oligotroph	1152	29	12.2212	0.506526	0.502008	-0.433907	232	9.18669	16.4543
3300026088_13	Bacteria; Bacteroidota; Bacteroidia; Chitinophagales; Chitinophagaceae	rhizosphere	copiotroph	5765	52	4.866	0.640014	0.533645	-0.47369	388	4.04013	5.89021
3300026088_17	Bacteria; Acidobacteriota; Acidobacteriae; Acidobacteriales; Koribacteraceae	rhizosphere	oligotroph	5163	49	7.87254	0.584262	0.527557	-0.33527	389	6.29849	9.91172
3300026088_18	Bacteria; Proteobacteria; Alphaproteobacteria; Caulobacterales; Caulobacteraceae; Phenylobacterium	rhizosphere	copiotroph	4588	46	2.32328	0.57466	0.436174	-0.235373	283	1.71714	3.18614
3300026088_20	Bacteria; Bacteroidota; Bacteroidia; Chitinophagales; Chitinophagaceae; UBA8621	rhizosphere	oligotroph	4021	45	6.08289	0.601428	0.522463	-0.444327	417	5.01202	7.42292
3300026088_25	Bacteria; Bacteroidota; Bacteroidia; Chitinophagales; Chitinophagaceae; UBA8621	rhizosphere	oligotroph	3077	47	6.6528	0.61508	0.537602	-0.437925	185	5.3514	8.32808
3300026088_27	Bacteria; Proteobacteria; Alphaproteobacteria; Sphingomonadales; Sphingomonadaceae	rhizosphere	copiotroph	3157	52	3.48877	0.635956	0.507659	-0.330412	255	2.99401	4.07906
3300026088_28	Bacteria; Verrucomicrobiota; Verrucomicrobiae; Methylacidiphilales; UBA1321	rhizosphere	copiotroph	2983	14	4.84288	0.59228	0.500949	-0.352569	229	4.0376	5.83673
3300026088_30	Bacteria; Acidobacteriota; Blastocatellia; Pyrinomonadales; Pyrinomonadaceae; OLB17	rhizosphere	oligotroph	3015	28	8.73692	0.575368	0.528115	-0.382594	314	6.90635	11.1424
3300026088_38	Bacteria; Actinobacteriota; Thermoleophilia; Solirubrobacterales; 70-9; 70-9	rhizosphere	oligotroph	2179	21	10.892	0.588297	0.550512	-0.395455	131	8.13437	14.769
3300026088_42	Bacteria; Myxococcota; UBA727; UBA727	rhizosphere	oligotroph	1970	26	9.63528	0.637408	0.57629	-0.355164	163	6.82266	13.8506
3300026088_56	Bacteria; Patescibacteria; ABY1; Uhrbacterales; 2-12-FULL-60-25; 2-12-FULL-60-25	rhizosphere	copiotroph	902	40	1.36457	0.707862	0.484658	-0.371269	95	1.14718	1.63026
3300026089_17	Bacteria; Bacteroidota; Bacteroidia; Chitinophagales; Chitinophagaceae; UTBCD1	rhizosphere	oligotroph	5356	49	5.70062	0.600759	0.517701	-0.463261	456	4.73192	6.90231
3300026089_19	Bacteria; Myxococcota; Myxococcia; Myxococcales; Myxococcaceae	rhizosphere	copiotroph	4906	53	4.81915	0.491828	0.432492	-0.40337	216	3.3405	7.09301
3300026089_20	Bacteria; Proteobacteria; Gammaproteobacteria; Betaproteobacteriales; Ga0077523	rhizosphere	oligotroph	4647	26	11.9431	0.551163	0.530899	-0.319005	412	9.06975	15.9029
3300026089_23	Bacteria; Gemmatimonadota; Gemmatimonadetes; Gemmatimonadales; GWC2-71-9	rhizosphere	oligotroph	3793	48	5.38993	0.540616	0.473162	-0.398196	192	4.19927	6.98168
3300026089_24	Bacteria; Bacteroidota; Bacteroidia; Sphingobacteriales; Sphingobacteriaceae; Mucilaginibacter	rhizosphere	copiotroph	3665	42	2.22603	0.705292	0.521515	-0.399302	297	1.92647	2.57993
3300026089_25	Bacteria; Proteobacteria; Gammaproteobacteria; Betaproteobacteriales; SG8-41	rhizosphere	oligotroph	4473	13	11.0179	0.524879	0.508203	-0.334911	498	8.45188	14.512
3300026089_30	Bacteria; Bacteroidota; Bacteroidia; Chitinophagales; Chitinophagaceae; UBA8621	rhizosphere	oligotroph	3233	51	7.12047	0.614835	0.541848	-0.435173	198	5.65119	9.04209
3300026095_13	Bacteria; Acidobacteriota; Acidobacteriae; Acidobacteriales; Koribacteraceae	rhizosphere	oligotroph	5473	64	9.29496	0.579304	0.534654	-0.329495	483	7.25056	12.0241
3300026095_15	Bacteria; Myxococcota; Myxococcia; Myxococcales; Myxococcaceae	rhizosphere	copiotroph	4918	54	4.48204	0.492835	0.428197	-0.41066	305	3.08225	6.65543
3300026095_16	Bacteria; Actinobacteriota; Actinobacteria; Corynebacteriales; Geodermatophilaceae	rhizosphere	copiotroph	4916	53	3.87927	0.483702	0.411936	-0.302762	410	2.55685	6.04144
3300026095_17	Bacteria; Acidobacteriota; Acidobacteriae; 20CM-2-55-15; 20CM-2-55-15	rhizosphere	oligotroph	4654	36	10.7641	0.57064	0.537818	-0.367406	409	8.22159	14.2442
3300026095_18	Bacteria; Proteobacteria; Alphaproteobacteria; Sphingomonadales; Sphingomonadaceae; Sphingomonas_A	rhizosphere	oligotroph	2082	45	5.97928	0.512677	0.46114	-0.328034	236	4.45532	8.12767
3300026095_23	Bacteria; Bacteroidota; Bacteroidia; Chitinophagales; Chitinophagaceae; UBA8621	rhizosphere	oligotroph	2937	51	7.83747	0.600723	0.538436	-0.43237	220	6.19643	9.9935
3300026095_24	Bacteria; Gemmatimonadota; Gemmatimonadetes; Gemmatimonadales; GWC2-71-9	rhizosphere	oligotroph	3111	24	5.35053	0.557898	0.484389	-0.396285	281	4.29063	6.71987
3300026095_26	Bacteria; Proteobacteria; Gammaproteobacteria; Pseudomonadales; Spongiibacteraceae	rhizosphere	oligotroph	2120	44	5.69976	0.621229	0.531573	-0.381082	99	4.68742	6.96939
3300026095_28	Bacteria; Actinobacteriota; UBA4738; UBA4738; 9FT-COMBO-70-19	rhizosphere	oligotroph	2184	46	5.95717	0.464149	0.427985	-0.330082	226	3.9835	9.12778
3300026095_31	Bacteria; Proteobacteria; Alphaproteobacteria; Sphingomonadales; Sphingomonadaceae; Rhizorhabdus	rhizosphere	copiotroph	1820	43	3.29362	0.584259	0.468469	-0.329622	100	2.63004	4.15524
3300026095_36	Bacteria; Proteobacteria; Alphaproteobacteria; Rhizobiales; Methyloligellaceae; Methyloceanibacter	rhizosphere	oligotroph	1736	38	10.9536	0.561962	0.532995	-0.362373	217	8.39401	14.4432
3300026116_13	Bacteria; Acidobacteriota; Blastocatellia; Pyrinomonadales; Pyrinomonadaceae	rhizosphere	oligotroph	7355	48	11.0232	0.590443	0.552694	-0.382645	658	8.18432	15.0423
3300026116_19	Bacteria; Bacteroidota; Bacteroidia; Chitinophagales; Chitinophagaceae; UBA8621	rhizosphere	copiotroph	5502	36	2.32788	0.735832	0.545623	-0.388187	364	1.937	2.81139
3300026116_20	Bacteria; Methylomirabilota; Methylomirabilia; Rokubacteriales; GWA2-73-35	rhizosphere	oligotroph	5751	51	7.32213	0.437622	0.423472	-0.233963	316	4.71404	11.7108
3300026116_22	Bacteria; Chloroflexota; Ktedonobacteria; Ktedonobacterales	rhizosphere	oligotroph	5069	50	10.0089	0.550584	0.519759	-0.350485	356	7.809	12.9448
3300026116_23	Bacteria; Chloroflexota; Ktedonobacteria; Ktedonobacterales; Ktedonobacteraceae	rhizosphere	oligotroph	5192	37	9.01504	0.610018	0.553576	-0.378916	606	6.82653	12.0415
3300026116_28	Bacteria; Proteobacteria; Gammaproteobacteria; Enterobacterales; Enterobacteriaceae; Enterobacter; Enterobacter sesami	rhizosphere	copiotroph	4071	53	0.245985	0.951971	0.491934	-0.303759	227	0.186694	0.327755
3300026116_31	Bacteria; Gemmatimonadota; Gemmatimonadetes; Gemmatimonadales; GWC2-71-9	rhizosphere	copiotroph	4119	37	4.15767	0.545249	0.45853	-0.38236	367	3.17395	5.50496
3300026116_36	Bacteria; Acidobacteriota; Acidobacteriae; Acidobacteriales; Acidobacteriaceae; KBS-89	rhizosphere	copiotroph	2540	39	3.98346	0.642514	0.521497	-0.333673	124	3.39393	4.69279
3300026116_38	Bacteria; Proteobacteria; Alphaproteobacteria; Sphingomonadales; Sphingomonadaceae; Sphingobium	rhizosphere	copiotroph	2786	27	0.710837	0.698041	0.422228	-0.335695	245	0.519293	0.987334
3300026116_39	Bacteria; Proteobacteria; Gammaproteobacteria; Xanthomonadales; Rhodanobacteraceae; 66-474	rhizosphere	copiotroph	2318	41	4.78826	0.526909	0.455843	-0.353914	125	3.58338	6.47805
3300026116_40	Bacteria; Actinobacteriota; UBA4738; UBA4738; 9FT-COMBO-70-19	rhizosphere	oligotroph	2553	45	6.10623	0.476347	0.437892	-0.329375	220	4.2128	9.03458
3300026116_48	Archaea; Crenarchaeota; Nitrososphaeria; Nitrososphaerales; Nitrososphaeraceae; UBA11057	rhizosphere	oligotroph	2126	38	15.5205	0.543188	0.540941	-0.382763	429	11.2693	21.7025
3300026116_68	Bacteria; Patescibacteria; Saccharimonadia; Saccharimonadales; Saccharimonadaceae; UBA1547	rhizosphere	copiotroph	796	46	3.57066	0.643569	0.514477	-0.407116	57	3.06707	4.17084
3300026116_69	Bacteria; Patescibacteria; Saccharimonadia; Saccharimonadales; Saccharimonadaceae; Saccharimonas	rhizosphere	copiotroph	759	27	2.56331	0.689445	0.521409	-0.35917	49	2.21791	2.97147
3300026116_70	Bacteria; Patescibacteria; Saccharimonadia; Saccharimonadales; UBA10212	rhizosphere	oligotroph	777	48	14.9361	0.566503	0.554525	-0.405919	61	10.6532	21.2991
3300026118_19	Bacteria; Myxococcota; Myxococcia; Myxococcales; Myxococcaceae	rhizosphere	copiotroph	4065	47	4.64754	0.500836	0.436118	-0.403884	171	3.27161	6.72437
3300026118_21	Bacteria; Proteobacteria; Alphaproteobacteria; Sphingomonadales; Sphingomonadaceae; Rhizorhabdus	rhizosphere	copiotroph	3699	50	3.02141	0.592073	0.467512	-0.304754	243	2.41793	3.80297
3300026118_22	Bacteria; Eisenbacteria; RBG-16-71-46	rhizosphere	oligotroph	3360	49	9.64998	0.574924	0.534011	-0.350358	227	7.50045	12.5317
3300026118_23	Bacteria; Acidobacteriota; Luteitaleia; RBG-16-70-10; RBG-16-70-10	rhizosphere	oligotroph	2829	47	5.5398	0.485232	0.437443	-0.351111	251	3.85348	8.12208
3300026118_28	Bacteria; Bacteroidota; Bacteroidia; Chitinophagales; Chitinophagaceae; UBA8621	rhizosphere	copiotroph	2045	36	4.72201	0.623096	0.520119	-0.428899	165	3.98	5.62612
3300026121_14	Bacteria; Myxococcota; Myxococcia; Myxococcales; Myxococcaceae	rhizosphere	copiotroph	4900	36	4.47468	0.491242	0.427004	-0.403512	237	3.06525	6.67337
3300026121_15	Bacteria; Acidobacteriota; Acidobacteriae; Acidobacteriales; Koribacteraceae	rhizosphere	oligotroph	4534	48	7.883	0.581607	0.525842	-0.335795	360	6.31323	9.91422
3300026121_17	Bacteria; Bacteroidota; Bacteroidia; Sphingobacteriales; Sphingobacteriaceae; Mucilaginibacter	rhizosphere	copiotroph	4191	50	2.42964	0.696936	0.522475	-0.398033	398	2.10116	2.81805
3300026121_20	Bacteria; Nitrospirota; Nitrospiria; Nitrospirales	rhizosphere	oligotroph	3985	42	13.7423	0.557484	0.543532	-0.311543	586	10.102	18.9581
3300026121_21	Bacteria; Proteobacteria; Alphaproteobacteria; Rhizobiales; Xanthobacteraceae; Pseudolabrys	rhizosphere	oligotroph	3523	43	7.67678	0.569306	0.515808	-0.341261	294	6.17964	9.60234
3300026121_23	Bacteria; Gemmatimonadota; Gemmatimonadetes; Gemmatimonadales; GWC2-71-9	rhizosphere	oligotroph	3247	41	5.80716	0.537048	0.475728	-0.390913	323	4.52331	7.52396
3300026121_39	Bacteria; Patescibacteria; Saccharimonadia; Saccharimonadales; UBA4665; GCA-2746885	rhizosphere	copiotroph	1235	29	1.50363	0.762102	0.529309	-0.353091	134	1.27771	1.7763
3300026142_15	Bacteria; Bacteroidota; Bacteroidia; Chitinophagales; Chitinophagaceae; UBA8621	rhizosphere	copiotroph	5018	47	3.06646	0.730466	0.562442	-0.397287	411	2.43396	3.89358
3300026142_16	Bacteria; Myxococcota; Myxococcia; Myxococcales; Myxococcaceae	rhizosphere	copiotroph	4540	53	4.8033	0.491667	0.432158	-0.400478	306	3.32677	7.07616
3300026142_18	Bacteria; Bacteroidota; Bacteroidia; Sphingobacteriales; Sphingobacteriaceae; Mucilaginibacter	rhizosphere	copiotroph	4604	38	1.7936	0.71441	0.510991	-0.406219	498	1.55374	2.07666
3300026142_20	Bacteria; Bacteroidota; Bacteroidia; Chitinophagales; Chitinophagaceae	rhizosphere	copiotroph	4176	24	3.68472	0.657291	0.526018	-0.463094	442	3.14097	4.33858
3300026142_23	Bacteria; Proteobacteria; Gammaproteobacteria; Betaproteobacteriales; Burkholderiaceae	rhizosphere	copiotroph	3687	40	2.30108	0.615808	0.463352	-0.239517	333	1.84214	2.89521
3300026142_27	Bacteria; Proteobacteria; Gammaproteobacteria; Betaproteobacteriales; Burkholderiaceae; Herbaspirillum	rhizosphere	copiotroph	3405	40	0.359719	0.9223	0.510301	-0.243489	267	0.28093	0.464748
3300026142_29	Bacteria; Proteobacteria; Gammaproteobacteria; Betaproteobacteriales; UKL13-2	rhizosphere	oligotroph	2711	37	7.31999	0.48371	0.454708	-0.435202	201	5.23523	10.4071
3300026142_42	Bacteria; Actinobacteriota; Thermoleophilia; Solirubrobacterales; 70-9; 70-9	rhizosphere	copiotroph	1157	13	2.85405	0.570254	0.448542	-0.323743	53	2.16715	3.80083
3300026142_86	Bacteria; Patescibacteria; Saccharimonadia; Saccharimonadales; Saccharimonadaceae; UBA1547	rhizosphere	copiotroph	643	39	3.88181	0.640237	0.518136	-0.415298	30	3.31735	4.55856
3300026374_2	Bacteria; Acidobacteriota; Blastocatellia; UBA7656; UBA7656	soil	oligotroph	4691	40	14.9198	0.557174	0.548135	-0.369339	603	10.7719	20.9926
3300026467_1	Bacteria; Acidobacteriota; Acidobacteriae; UBA7541; UBA7541	soil	oligotroph	4109	27	6.51671	0.648541	0.558943	-0.339585	518	5.0165	8.55112
3300026490_2	Bacteria; Proteobacteria; Alphaproteobacteria; Rhizobiales; Xanthobacteraceae; Bradyrhizobium	soil	oligotroph	4038	46	5.14016	0.573979	0.492587	-0.313422	504	4.20782	6.3158
3300026490_3	Bacteria; Methylomirabilota; Methylomirabilia; Rokubacteriales; GWA2-73-35	soil	oligotroph	3431	29	6.30165	0.47156	0.436722	-0.219665	365	4.31646	9.3988
3300026515_1	Bacteria; Proteobacteria; Alphaproteobacteria; Rhizobiales; Xanthobacteraceae; PH10	soil	oligotroph	5553	36	9.54424	0.563024	0.525258	-0.305077	751	7.47944	12.2856
3300026802_1	Bacteria; Acidobacteriota; Blastocatellia; Pyrinomonadales; Pyrinomonadaceae; UBA11740	soil	oligotroph	4685	50	8.52476	0.603873	0.5459	-0.369803	346	6.59705	11.1225
3300026803_1	Archaea; Crenarchaeota; Nitrososphaeria; Nitrososphaerales; Nitrososphaeraceae	soil	oligotroph	824	24	12.0348	0.539591	0.52351	-0.382405	111	9.16517	15.9763
3300026873_1	Bacteria; Proteobacteria; Gammaproteobacteria; Pseudomonadales; Moraxellaceae; Acinetobacter; Acinetobacter guillouiae	soil	copiotroph	3459	50	0.812154	0.788835	0.495617	-0.408892	330	0.673395	0.984513
3300026933_1	Bacteria; Actinobacteriota; UBA4738; UBA4738; 9FT-COMBO-70-19	soil	oligotroph	2586	47	6.41291	0.464023	0.43276	-0.330108	237	4.32591	9.73007
3300026973_1	Archaea; Crenarchaeota; Nitrososphaeria; Nitrososphaerales; Nitrososphaeraceae	soil	oligotroph	2011	39	13.5418	0.548175	0.536352	-0.377226	382	10.0667	18.4546
3300027312_10	Bacteria; Proteobacteria; Gammaproteobacteria; Pseudomonadales; Moraxellaceae; Acinetobacter; Acinetobacter oleivorans	rhizosphere	copiotroph	3753	54	1.24715	0.727958	0.490894	-0.399164	140	1.05401	1.48175
3300027312_11	Bacteria; Proteobacteria; Gammaproteobacteria; Enterobacterales; Enterobacteriaceae; Kosakonia; Kosakonia radicincitans	rhizosphere	copiotroph	3602	27	0.241366	0.949009	0.487951	-0.35435	210	0.182788	0.322362
3300027312_12	Bacteria; Proteobacteria; Gammaproteobacteria; Xanthomonadales; Xanthomonadaceae; Xanthomonas_A	rhizosphere	copiotroph	2603	38	1.95451	0.562088	0.414401	-0.118311	109	1.36281	2.85796
3300027312_13	Bacteria; Proteobacteria; Gammaproteobacteria; Betaproteobacteriales; Burkholderiaceae; Paraburkholderia	rhizosphere	copiotroph	3206	21	0.734003	0.747752	0.458804	-0.342036	305	0.578849	0.938456
3300027312_16	Bacteria; Firmicutes; Bacilli; Bacillales; Bacillaceae_A; Bacillus_AC	rhizosphere	copiotroph	2441	49	0.265398	0.926348	0.482417	-0.419802	278	0.202041	0.352459
3300027312_8	Bacteria; Proteobacteria; Alphaproteobacteria; Rhizobiales; Rhizobiaceae; Agrobacterium; Agrobacterium sp3	rhizosphere	copiotroph	4388	43	0.675289	0.792236	0.481497	-0.369748	240	0.54752	0.838231
3300027312_9	Bacteria; Proteobacteria; Gammaproteobacteria; Xanthomonadales; Xanthomonadaceae; Stenotrophomonas; Stenotrophomonas maltophilia_P	rhizosphere	copiotroph	3622	47	1.3706	0.638497	0.437978	-0.272935	125	1.03679	1.83277
3300027360_1	Bacteria; Proteobacteria; Gammaproteobacteria; Betaproteobacteriales; SG8-41	rhizosphere	oligotroph	2186	35	10.4732	0.537325	0.513552	-0.341306	218	8.11451	13.6473
3300027360_2	Bacteria; Nitrospirota; Nitrospiria; Nitrospirales; Nitrospiraceae; Nitrospira_C	rhizosphere	oligotroph	1660	49	15.1381	0.580198	0.564593	-0.330242	158	10.5366	22.1789
3300027360_3	Archaea; Crenarchaeota; Nitrososphaeria; Nitrososphaerales; Nitrososphaeraceae; UBA10452	rhizosphere	oligotroph	1429	38	14.2355	0.533178	0.52912	-0.38012	224	10.5753	19.4143
3300027364_2	Archaea; Crenarchaeota; Nitrososphaeria; Nitrososphaerales; Nitrososphaeraceae; UBA11057	rhizosphere	oligotroph	1840	39	14.0484	0.544832	0.536247	-0.377089	319	10.394	19.2439
3300027378_1	Bacteria; Nitrospirota; Nitrospiria; Nitrospirales; Nitrospiraceae; Nitrospira_C	rhizosphere	oligotroph	2721	39	13.2128	0.573169	0.551848	-0.333708	282	9.62	18.4202
3300027378_2	Archaea; Crenarchaeota; Nitrososphaeria; Nitrososphaerales; Nitrososphaeraceae; UBA11057	rhizosphere	oligotroph	1931	40	16.4617	0.544172	0.545002	-0.378309	330	11.7913	23.3651
3300027395_1	Bacteria; Nitrospirota; Nitrospiria; Nitrospirales; Nitrospiraceae; Nitrospira_C	rhizosphere	oligotroph	3276	50	15.5139	0.576327	0.56339	-0.326551	358	10.7974	22.7315
3300027395_3	Archaea; Crenarchaeota; Nitrososphaeria; Nitrososphaerales; Nitrososphaeraceae	rhizosphere	oligotroph	1356	29	13.3977	0.556145	0.541125	-0.374448	235	9.91509	18.3475
3300027424_1	Bacteria; Nitrospirota; Nitrospiria; Nitrospirales; Nitrospiraceae; Nitrospira_C	rhizosphere	oligotroph	2561	41	13.3681	0.578724	0.556306	-0.328457	271	9.62968	18.8562
3300027424_2	Archaea; Crenarchaeota; Nitrososphaeria; Nitrososphaerales; Nitrososphaeraceae; UBA10452	rhizosphere	oligotroph	1407	36	13.7454	0.543103	0.533792	-0.389279	208	10.2239	18.7205
3300027459_1	Bacteria; Proteobacteria; Alphaproteobacteria; Rhizobiales; Xanthobacteraceae; Ga0077548	soil	oligotroph	2824	50	8.57891	0.508245	0.481448	-0.331792	248	6.49771	11.4562
3300027462_1	Bacteria; Nitrospirota; Nitrospiria; Nitrospirales; Nitrospiraceae; Nitrospira_C	rhizosphere	oligotroph	3107	49	14.578	0.572082	0.556893	-0.330516	293	10.3776	20.8331
3300027462_2	Bacteria; Proteobacteria; Gammaproteobacteria; Betaproteobacteriales; SG8-39; SCGC-AG-212-J23	rhizosphere	oligotroph	2191	45	9.10735	0.479792	0.465899	-0.162952	224	6.57204	12.8215
3300027462_4	Archaea; Crenarchaeota; Nitrososphaeria; Nitrososphaerales; Nitrososphaeraceae; UBA11057	rhizosphere	oligotroph	1493	36	16.7532	0.544137	0.545985	-0.389066	290	11.9538	23.8803
3300027471_1	Bacteria; Nitrospirota; Nitrospiria; Nitrospirales; Nitrospiraceae; Nitrospira_C	rhizosphere	oligotroph	3089	46	15.9311	0.57467	0.5638	-0.33027	302	11.0404	23.4541
3300027471_2	Bacteria; Methylomirabilota; Methylomirabilia; Rokubacteriales; GWA2-73-35	rhizosphere	oligotroph	3142	44	7.18551	0.455363	0.434288	-0.255605	337	4.81322	10.9884
3300027471_3	Archaea; Crenarchaeota; Nitrososphaeria; Nitrososphaerales; Nitrososphaeraceae; UBA10452	rhizosphere	oligotroph	1997	41	15.1138	0.543225	0.539427	-0.379043	342	11.0341	21.0076
3300027512_2	Bacteria; Proteobacteria; Gammaproteobacteria; Steroidobacterales; Steroidobacteraceae	rhizosphere	oligotroph	1564	29	5.31592	0.537187	0.469906	-0.347428	64	4.10975	6.94325
3300027526_1	Bacteria; Nitrospirota; Nitrospiria; Nitrospirales; Nitrospiraceae; Nitrospira_C	rhizosphere	oligotroph	3512	52	14.4427	0.578269	0.560544	-0.32421	354	10.209	20.8013
3300027526_3	Bacteria; Proteobacteria; Gammaproteobacteria; Betaproteobacteriales; Burkholderiaceae; Methylibium	rhizosphere	copiotroph	2811	60	4.55241	0.517635	0.446089	-0.215773	252	3.31735	6.34064
3300027526_4	Archaea; Crenarchaeota; Nitrososphaeria; Nitrososphaerales; Nitrososphaeraceae; UBA10452	rhizosphere	oligotroph	1997	45	16.077	0.539071	0.540183	-0.384801	349	11.629	22.5746
3300027543_1	Bacteria; Nitrospirota; Nitrospiria; Nitrospirales; Nitrospiraceae; Nitrospira_C	rhizosphere	oligotroph	2908	49	15.7531	0.576229	0.564208	-0.325487	341	10.9215	23.1816
3300027552_1	Bacteria; Nitrospirota; Nitrospiria; Nitrospirales; Nitrospiraceae; Nitrospira_C	rhizosphere	oligotroph	2634	45	14.645	0.574218	0.55861	-0.326981	323	10.3801	21.0294
3300027552_2	Archaea; Crenarchaeota; Nitrososphaeria; Nitrososphaerales; Nitrososphaeraceae	rhizosphere	oligotroph	1731	35	14.3555	0.54631	0.538517	-0.379007	320	10.564	19.7809
3300027552_4	Archaea; Crenarchaeota; Nitrososphaeria; Nitrososphaerales; Nitrososphaeraceae	rhizosphere	oligotroph	1054	21	12.587	0.537282	0.524628	-0.378736	187	9.52601	16.8229
3300027614_3	Bacteria; Nitrospirota; Nitrospiria; Nitrospirales; Nitrospiraceae; Nitrospira_C	rhizosphere	oligotroph	2881	47	16.5356	0.576023	0.566859	-0.330484	293	11.3206	24.677
3300027614_5	Archaea; Crenarchaeota; Nitrososphaeria; Nitrososphaerales; Nitrososphaeraceae	rhizosphere	oligotroph	1356	25	12.3767	0.539826	0.525348	-0.385963	231	9.38541	16.5062
3300027617_1	Bacteria; Nitrospirota; Nitrospiria; Nitrospirales; Nitrospiraceae; Nitrospira_C	rhizosphere	oligotroph	2911	44	16.0505	0.578799	0.56703	-0.325555	252	11.0244	23.8658
3300027617_4	Archaea; Crenarchaeota; Nitrososphaeria; Nitrososphaerales; Nitrososphaeraceae; UBA10452	rhizosphere	oligotroph	1330	34	15.667	0.54683	0.543955	-0.381011	214	11.3142	22.0379
3300027637_2	Bacteria; Gemmatimonadota; Gemmatimonadetes; Gemmatimonadales; Gemmatimonadaceae	soil	oligotroph	3702	33	8.95662	0.567372	0.524249	-0.400023	350	7.0754	11.4306
3300027637_4	Bacteria; Gemmatimonadota; Gemmatimonadetes; Gemmatimonadales; GWC2-71-9	soil	copiotroph	3204	43	4.41061	0.540116	0.459151	-0.369043	260	3.3576	5.85764
3300027639_2	Bacteria; Gemmatimonadota; Gemmatimonadetes; Gemmatimonadales; GWC2-71-9	soil	copiotroph	3500	41	3.98928	0.540005	0.452083	-0.36799	250	2.99491	5.37857
3300027639_3	Bacteria; Gemmatimonadota; Gemmatimonadetes; Gemmatimonadales; Gemmatimonadaceae	soil	oligotroph	3103	34	7.94415	0.574239	0.521337	-0.402771	273	6.36903	9.97969
3300027665_3	Bacteria; Nitrospirota; Nitrospiria; Nitrospirales; Nitrospiraceae; Nitrospira_C	rhizosphere	oligotroph	2830	45	15.395	0.571817	0.559886	-0.327782	310	10.8131	22.3293
3300027665_5	Bacteria; Proteobacteria; Gammaproteobacteria; Xanthomonadales; Xanthomonadaceae; Lysobacter_A	rhizosphere	copiotroph	1576	50	3.74831	0.518557	0.433148	-0.300248	153	2.66019	5.37466
3300027665_7	Archaea; Crenarchaeota; Nitrososphaeria; Nitrososphaerales; Nitrososphaeraceae	rhizosphere	oligotroph	1465	32	13.69	0.545568	0.535226	-0.380721	222	10.1742	18.662
3300027671_5	Bacteria; Myxococcota; Myxococcia; Myxococcales; Myxococcaceae	rhizosphere	oligotroph	1903	40	9.91521	0.53509	0.508673	-0.410331	96	7.71328	12.8642
3300027682_2	Bacteria; Methylomirabilota; Methylomirabilia; Rokubacteriales; GWA2-73-35	rhizosphere	oligotroph	5001	51	8.657	0.454388	0.445495	-0.288983	313	5.89627	12.9939
3300027682_4	Bacteria; Nitrospirota; Nitrospiria; Nitrospirales; Nitrospiraceae; Nitrospira_C	rhizosphere	oligotroph	3413	48	14.2288	0.576013	0.558141	-0.329848	332	10.1314	20.3286
3300027682_5	Bacteria; Proteobacteria; Gammaproteobacteria; Pseudomonadales; Pseudomonadaceae; Pseudomonas_A	rhizosphere	copiotroph	2893	45	0.716645	0.778864	0.477766	-0.340489	256	0.580678	0.890172
3300027682_8	Archaea; Crenarchaeota; Nitrososphaeria; Nitrososphaerales; Nitrososphaeraceae; UBA10452	rhizosphere	oligotroph	2177	38	15.4729	0.544608	0.541726	-0.386385	420	11.2277	21.6506
3300027691_3	Bacteria; Gemmatimonadota; Gemmatimonadetes; Gemmatimonadales; GWC2-71-9	soil	oligotroph	2539	43	5.21076	0.535329	0.467299	-0.368135	168	4.00596	6.84708
3300027691_5	Archaea; Crenarchaeota; Nitrososphaeria; Nitrososphaerales; Nitrososphaeraceae	soil	oligotroph	1696	38	19.109	0.532361	0.545463	-0.384062	303	13.4006	27.7648
3300027695_2	Bacteria; Proteobacteria; Gammaproteobacteria; Betaproteobacteriales; Burkholderiaceae; Methylibium	rhizosphere	copiotroph	3449	51	3.43229	0.51238	0.422687	-0.262509	170	2.36926	5.07528
3300027695_3	Bacteria; Nitrospirota; Nitrospiria; Nitrospirales; Nitrospiraceae; Nitrospira_C	rhizosphere	oligotroph	3510	52	14.0269	0.57609	0.557355	-0.324866	329	10.0226	19.9634
3300027695_5	Bacteria; Gemmatimonadota; Gemmatimonadetes; Gemmatimonadales; Gemmatimonadaceae; UBA4720	rhizosphere	copiotroph	1796	26	4.5005	0.594906	0.4977	-0.442681	146	3.75769	5.41565
3300027695_6	Archaea; Crenarchaeota; Nitrososphaeria; Nitrososphaerales; Nitrososphaeraceae	rhizosphere	oligotroph	1975	43	15.7561	0.55197	0.547768	-0.380362	313	11.3022	22.328
3300027695_8	Bacteria; Patescibacteria; ABY1; Uhrbacterales	rhizosphere	copiotroph	1298	46	2.87461	0.515738	0.412099	-0.284083	96	1.94186	4.35459
3300027717_4	Bacteria; Nitrospirota; Nitrospiria; Nitrospirales; Nitrospiraceae; Nitrospira_C	rhizosphere	oligotroph	3520	48	14.6731	0.574343	0.558806	-0.325111	343	10.393	21.0855
3300027717_6	Archaea; Crenarchaeota; Nitrososphaeria; Nitrososphaerales; Nitrososphaeraceae	rhizosphere	oligotroph	2117	20	12.8437	0.543955	0.530355	-0.385588	403	9.66594	17.2706
3300027717_8	Archaea; Crenarchaeota; Nitrososphaeria; Nitrososphaerales; Nitrososphaeraceae	rhizosphere	oligotroph	1404	40	13.6706	0.548524	0.537147	-0.377799	218	10.141	18.673
3300027725_4	Bacteria; Acidobacteriota; Acidobacteriae; UBA7541; UBA7541	soil	oligotroph	3552	63	9.04923	0.59652	0.544659	-0.350474	325	6.97515	11.8574
3300027725_6	Bacteria; Bacteroidota; Bacteroidia; Chitinophagales; Chitinophagaceae; 65-1	soil	oligotroph	2821	40	8.18058	0.57376	0.522875	-0.468004	230	6.53386	10.3182
3300027775_3	Archaea; Crenarchaeota; Nitrososphaeria; Nitrososphaerales; Nitrososphaeraceae; UBA11057	soil	oligotroph	2096	32	12.4765	0.551665	0.533856	-0.369885	582	9.39773	16.7609
3300027876_10	Bacteria; Nitrospirota; Nitrospiria; Nitrospirales; Nitrospiraceae; Nitrospira_C	rhizosphere	oligotroph	2429	20	13.1552	0.55101	0.536562	-0.329399	231	9.81406	17.8587
3300027876_13	Bacteria; Actinobacteriota; Actinobacteria; Propionibacteriales; Propionibacteriaceae; Cutibacterium; Cutibacterium acnes	rhizosphere	copiotroph	1315	36	2.31718	0.669015	0.499962	-0.335536	131	2.00019	2.69282
3300027876_16	Archaea; Crenarchaeota; Nitrososphaeria; Nitrososphaerales; Nitrososphaeraceae; UBA11057	rhizosphere	oligotroph	942	34	12.7532	0.553995	0.536743	-0.38588	128	9.55031	17.2415
3300027876_7	Bacteria; Nitrospirota; Nitrospiria; Nitrospirales; Nitrospiraceae; Nitrospira_C	rhizosphere	oligotroph	3188	48	15.5859	0.576162	0.563546	-0.333089	294	10.8372	22.861
3300027886_4	Bacteria; Acidobacteriota; Blastocatellia; Pyrinomonadales; Pyrinomonadaceae	soil	oligotroph	4551	43	13.4964	0.563437	0.546504	-0.375287	319	9.89693	18.6687
3300027886_6	Bacteria; Gemmatimonadota; Gemmatimonadetes; Gemmatimonadales; GWC2-71-9	soil	copiotroph	3342	40	4.89695	0.542484	0.467937	-0.362616	252	3.79247	6.38398
3300027886_7	Bacteria; UBP10; GR-WP33-30; UBA9968	soil	oligotroph	3574	43	12.0562	0.559848	0.537355	-0.342631	373	9.08652	16.1861
3300027886_9	Bacteria; Chloroflexota; Anaerolineae; Anaerolineales; envOPS12; UBA12294	soil	oligotroph	3127	45	9.28176	0.635755	0.572848	-0.367705	274	6.66351	13.1412
3300027907_11	Bacteria; Acidobacteriota; Blastocatellia; Pyrinomonadales	rhizosphere	oligotroph	5939	48	10.9334	0.568853	0.537556	-0.356564	538	8.33799	14.4924
3300027907_13	Bacteria; Proteobacteria; Alphaproteobacteria; Rhizobiales; Xanthobacteraceae; Pseudolabrys	rhizosphere	oligotroph	6410	58	9.83775	0.576317	0.536147	-0.322188	925	7.61033	12.8407
3300027907_20	Bacteria; Actinobacteriota	rhizosphere	copiotroph	4300	31	3.4797	0.486781	0.406309	-0.197057	369	2.27129	5.47911
3300027907_21	Bacteria; Nitrospirota; Nitrospiria; Nitrospirales; Nitrospiraceae	rhizosphere	oligotroph	4635	62	15.9503	0.556482	0.551534	-0.317016	661	11.3473	22.8101
3300027907_23	Bacteria; Actinobacteriota; Actinobacteria; Actinomycetales; Micrococcaceae; Arthrobacter	rhizosphere	copiotroph	3697	62	0.705154	0.800129	0.49074	-0.349981	312	0.577664	0.865777
3300027907_25	Archaea; Crenarchaeota; Nitrososphaeria; Nitrososphaerales; Nitrososphaeraceae; UBA10452	rhizosphere	oligotroph	4078	42	18.263	0.540836	0.548658	-0.346308	862	12.8242	26.4971
3300027907_30	Bacteria; Nitrospirota; Nitrospiria; Nitrospirales; Nitrospiraceae; Nitrospira_C	rhizosphere	oligotroph	3125	48	15.8786	0.573545	0.562846	-0.329431	275	11.0337	23.3068
3300027907_33	Bacteria; Eisenbacteria; RBG-16-71-46	rhizosphere	oligotroph	2412	29	9.50212	0.538346	0.508249	-0.426066	160	7.42915	12.2618
3300027907_36	Archaea; Crenarchaeota; Nitrososphaeria; Nitrososphaerales; Nitrososphaeraceae	rhizosphere	oligotroph	2497	35	14.3475	0.541185	0.535008	-0.378483	425	10.5988	19.687
3300027907_39	Archaea; Crenarchaeota; Nitrososphaeria; Nitrososphaerales; Nitrososphaeraceae; UBA11057	rhizosphere	oligotroph	2044	43	15.618	0.541855	0.540399	-0.372708	303	11.3383	21.8424
3300027993_1	Bacteria; Proteobacteria; Alphaproteobacteria; Rhizobiales; Xanthobacteraceae; Pseudolabrys	soil	oligotroph	2613	22	5.15355	0.570705	0.490543	-0.332944	357	4.20143	6.35997
3300028017_2	Bacteria; UBP12; UBA5184; UBA5184; UBA5184	rhizosphere	oligotroph	2819	31	12.2333	0.535873	0.52197	-0.376422	212	9.29901	16.2726
3300028138_2	Bacteria; Acidobacteriota; Thermoanaerobaculia	soil	oligotroph	3143	46	8.65241	0.565762	0.52099	-0.341923	376	6.86973	10.9828
3300028146_2	Bacteria; Acidobacteriota; Thermoanaerobaculia	soil	oligotroph	7106	51	8.23758	0.557776	0.512475	-0.344222	794	6.57054	10.405
3300028379_11	Bacteria; Bacteroidota; Bacteroidia; Chitinophagales; Chitinophagaceae; UBA8621	rhizosphere	copiotroph	6783	52	4.35855	0.676852	0.551057	-0.394527	295	3.51774	5.43664
3300028379_117	Bacteria; Proteobacteria; Gammaproteobacteria; Xanthomonadales; Rhodanobacteraceae; Dokdonella	rhizosphere	copiotroph	3545	50	3.57744	0.548	0.449802	-0.416331	118	2.68808	4.81872
3300028379_17	Bacteria; Acidobacteriota; Acidobacteriae; Acidobacteriales; Acidobacteriaceae; Edaphobacter	rhizosphere	copiotroph	5666	43	3.09971	0.650581	0.509053	-0.34962	500	2.67609	3.60161
3300028379_20	Bacteria; Acidobacteriota; Thermoanaerobaculia; UBA5704; UBA5704	rhizosphere	oligotroph	4767	36	5.33902	0.517579	0.456901	-0.238953	303	3.9697	7.27437
3300028379_21	Bacteria; Bacteroidota; Bacteroidia; Sphingobacteriales; Sphingobacteriaceae; Mucilaginibacter	rhizosphere	copiotroph	5008	54	2.1168	0.707869	0.519416	-0.40321	305	1.83403	2.45042
3300028379_22	Bacteria; Myxococcota; Myxococcia; Myxococcales; Myxococcaceae	rhizosphere	copiotroph	4982	53	4.72121	0.497166	0.434708	-0.390101	251	3.3032	6.87741
3300028379_23	Bacteria; Acidobacteriota; Acidobacteriae; Acidobacteriales; Koribacteraceae	rhizosphere	oligotroph	4932	48	7.69324	0.582656	0.524998	-0.335608	535	6.18071	9.64311
3300028379_25	Bacteria; Proteobacteria; Gammaproteobacteria; Xanthomonadales; Rhodanobacteraceae; Rudaea; Rudaea cellulosilytica	rhizosphere	copiotroph	3972	53	2.8424	0.556859	0.439157	-0.330106	178	2.0968	3.90619
3300028379_26	Bacteria; Proteobacteria; Alphaproteobacteria; Sphingomonadales; Sphingomonadaceae; Sphingomonas	rhizosphere	copiotroph	4244	53	1.66081	0.62119	0.441699	-0.298195	242	1.2639	2.20644
3300028379_28	Bacteria; Proteobacteria; Alphaproteobacteria; Caulobacterales; Caulobacteraceae; Phenylobacterium	rhizosphere	copiotroph	4106	52	4.84653	0.526438	0.45635	-0.232325	181	3.62887	6.55319
3300028379_30	Bacteria; Verrucomicrobiota; Verrucomicrobiae; Methylacidiphilales; UBA1321	rhizosphere	copiotroph	3455	21	3.44669	0.606842	0.487047	-0.360366	195	2.87428	4.15293
3300028379_32	Bacteria; Proteobacteria; Alphaproteobacteria; Sphingomonadales; Sphingomonadaceae	rhizosphere	copiotroph	3723	53	3.31554	0.609599	0.486131	-0.325434	281	2.76551	3.99399
3300028379_36	Bacteria; Bacteroidota; Bacteroidia; Chitinophagales; Chitinophagaceae; UBA8621	rhizosphere	oligotroph	3084	45	7.9388	0.602567	0.540505	-0.43239	190	6.24797	10.1723
3300028379_37	Bacteria; Planctomycetota; Phycisphaerae; UBA1161; UBA1161	rhizosphere	copiotroph	2972	40	3.84072	0.585817	0.480481	-0.286938	200	3.13417	4.73498
3300028379_38	Bacteria; Bacteroidota; Bacteroidia; Chitinophagales; Chitinophagaceae; UBA1935	rhizosphere	copiotroph	3366	51	2.40278	0.73215	0.545518	-0.392769	295	1.99969	2.90131
3300028379_40	Bacteria; Proteobacteria; Gammaproteobacteria; Pseudomonadales; Pseudomonadaceae; Pseudomonas_E	rhizosphere	copiotroph	3207	48	2.0087	0.723985	0.526309	-0.315821	269	1.72793	2.34275
3300028379_44	Bacteria; Proteobacteria; Gammaproteobacteria; Pseudomonadales; Spongiibacteraceae	rhizosphere	copiotroph	2883	14	2.73053	0.611152	0.473013	-0.388021	223	2.22821	3.36629
3300028379_45	Bacteria; Acidobacteriota; Thermoanaerobaculia; UBA5066	rhizosphere	oligotroph	2556	41	7.46564	0.481518	0.454488	-0.385643	248	5.32416	10.6477
3300028379_46	Bacteria; Proteobacteria; Gammaproteobacteria; Xanthomonadales; Rhodanobacteraceae	rhizosphere	copiotroph	2358	45	2.33328	0.60297	0.455698	-0.27382	81	1.82747	3.00526
3300028379_50	Bacteria; Elusimicrobiota; Elusimicrobia; 2-01-FULL-59-12; 2-01-FULL-59-12	rhizosphere	oligotroph	2083	33	12.3321	0.590822	0.559714	-0.353484	219	8.89888	17.3617
3300028379_51	Bacteria; Actinobacteriota; Actinobacteria; Corynebacteriales; Jatrophihabitantaceae; Iso899	rhizosphere	copiotroph	1892	27	2.56497	0.61053	0.467941	-0.410491	149	2.07071	3.19851
3300028379_59	Bacteria; Patescibacteria; Saccharimonadia; Saccharimonadales; UBA4665; GCA-2746885	rhizosphere	copiotroph	1560	53	1.80514	0.755349	0.539257	-0.355432	184	1.51798	2.156
3300028379_63	Bacteria; Dependentiae; Babeliae; Babeliales; Vermiphilaceae; SOIL31	rhizosphere	oligotroph	1194	46	7.75216	0.582202	0.525178	-0.413059	93	6.22225	9.72662
3300028380_15	Bacteria; Acidobacteriota; Acidobacteriae; Acidobacteriales; Koribacteraceae	rhizosphere	oligotroph	4447	32	7.60367	0.595925	0.533248	-0.339892	517	6.07263	9.59129
3300028380_20	Bacteria; Proteobacteria; Gammaproteobacteria; Pseudomonadales; Spongiibacteraceae	rhizosphere	copiotroph	3132	30	4.44821	0.630462	0.521006	-0.375471	173	3.76409	5.27795
3300028380_22	Bacteria; Proteobacteria; Alphaproteobacteria; Sphingomonadales; Sphingomonadaceae; Rhizorhabdus	rhizosphere	copiotroph	2807	22	2.09265	0.593989	0.441308	-0.306826	175	1.57838	2.8072
3300028380_37	Bacteria; Proteobacteria; Alphaproteobacteria; Sphingomonadales; Sphingomonadaceae	rhizosphere	copiotroph	1532	37	2.79475	0.649405	0.500671	-0.342883	108	2.40545	3.25763
3300028380_38	Archaea; Crenarchaeota; Nitrososphaeria; Nitrososphaerales; Nitrososphaeraceae; UBA10452	rhizosphere	oligotroph	1396	19	13.1184	0.559175	0.541934	-0.387071	283	9.72346	17.9348
3300028380_40	Archaea; Crenarchaeota; Nitrososphaeria; Nitrososphaerales; Nitrososphaeraceae	rhizosphere	oligotroph	1429	36	16.6312	0.538432	0.541697	-0.381049	275	11.9514	23.5214
3300028380_7	Bacteria; Actinobacteriota; Actinobacteria; Frankiales; Frankiaceae; Frankia	rhizosphere	copiotroph	7197	59	3.45178	0.54087	0.442414	-0.325805	636	2.54014	4.7563
3300028380_9	Bacteria; Actinobacteriota; Actinobacteria; Corynebacteriales; Corynebacteriaceae; Mycobacterium	rhizosphere	copiotroph	6000	51	3.2087	0.587678	0.468901	-0.394601	319	2.56919	4.03643
3300028381_16	Bacteria; Bacteroidota; Bacteroidia; Chitinophagales; Chitinophagaceae; UBA8621	rhizosphere	copiotroph	6268	52	3.99519	0.700688	0.561154	-0.385298	294	3.15272	5.10451
3300028381_18	Bacteria; Actinobacteriota; Actinobacteria; Corynebacteriales; Corynebacteriaceae; Mycobacterium	rhizosphere	copiotroph	7183	50	3.22889	0.58665	0.468657	-0.400477	368	2.58269	4.06629
3300028381_23	Bacteria; Actinobacteriota; Acidimicrobiia; Microtrichales	rhizosphere	copiotroph	6199	46	3.85866	0.564468	0.466331	-0.344515	690	3.03124	4.95399
3300028381_25	Bacteria; Bacteroidota; Bacteroidia; Chitinophagales; Chitinophagaceae; UBA8621	rhizosphere	oligotroph	5352	38	7.16263	0.617124	0.543781	-0.395866	484	5.66141	9.13555
3300028381_28	Bacteria; Myxococcota; Myxococcia; Myxococcales; Myxococcaceae	rhizosphere	copiotroph	4959	55	4.80681	0.492738	0.432934	-0.401093	257	3.33769	7.06131
3300028381_30	Bacteria; Verrucomicrobiota; Verrucomicrobiae; Chthoniobacterales; Chthoniobacteraceae	rhizosphere	copiotroph	4488	30	4.8492	0.644791	0.536649	-0.361267	401	4.00818	5.89772
3300028381_35	Bacteria; Proteobacteria; Gammaproteobacteria; Pseudomonadales; Spongiibacteraceae	rhizosphere	oligotroph	3451	51	5.19114	0.641066	0.538749	-0.376632	174	4.2546	6.37041
3300028381_39	Bacteria; Bacteroidota; Bacteroidia; Chitinophagales; Chitinophagaceae; UBA8621	rhizosphere	oligotroph	3033	44	7.22224	0.61846	0.545222	-0.435738	203	5.68832	9.24662
3300028381_40	Bacteria; Acidobacteriota; Acidobacteriae; Acidobacteriales; Koribacteraceae	rhizosphere	oligotroph	3010	38	8.0464	0.575495	0.523002	-0.338073	317	6.43839	10.1293
3300028381_46	Bacteria; Acidobacteriota; Blastocatellia; Pyrinomonadales; Pyrinomonadaceae; OLB17	rhizosphere	oligotroph	2033	44	13.1615	0.561879	0.543962	-0.376142	163	9.72184	18.0615
3300028381_51	Bacteria; Proteobacteria; Alphaproteobacteria; Rhizobiales; Methyloligellaceae; Methyloceanibacter	rhizosphere	oligotroph	1794	45	12.9026	0.536353	0.525473	-0.351421	219	9.72985	17.312
3300028381_54	Bacteria; Patescibacteria; Paceibacteria; UBA9983; Kaiserbacteraceae; UBA10103	rhizosphere	copiotroph	1342	42	3.30056	0.662088	0.5214	-0.393639	124	2.83827	3.8508
3300028381_57	Bacteria; Dependentiae; Babeliae; Babeliales; Vermiphilaceae	rhizosphere	copiotroph	1190	50	4.39343	0.656502	0.537808	-0.38804	70	3.64725	5.31897
3300028381_62	Bacteria; Patescibacteria; Saccharimonadia; Saccharimonadales; UBA4665	rhizosphere	copiotroph	1057	43	2.70023	0.687354	0.523862	-0.358376	100	2.32986	3.13934
3300028381_63	Archaea; Crenarchaeota; Nitrososphaeria; Nitrososphaerales; Nitrososphaeraceae; UBA11057	rhizosphere	oligotroph	1066	19	11.8053	0.560161	0.536303	-0.389159	156	8.93183	15.7829
3300028556_15	Bacteria; Patescibacteria; CPR2; UBA1875	rhizosphere	oligotroph	779	45	9.65594	0.561272	0.524791	-0.393584	133	7.55794	12.4452
3300028556_9	Bacteria; Actinobacteriota; Thermoleophilia; Solirubrobacterales; 70-9; 70-9	rhizosphere	oligotroph	2107	12	5.11674	0.522375	0.457283	-0.34105	125	3.82381	6.93309
3300028558_13	Bacteria; Patescibacteria; CPR2; UBA1875	rhizosphere	oligotroph	848	40	9.95704	0.56033	0.526049	-0.37398	141	7.75997	12.8931
3300028563_12	Bacteria; Patescibacteria; CPR2; UBA1875	rhizosphere	oligotroph	961	26	9.20147	0.569221	0.527187	-0.368126	187	7.23454	11.8027
3300028563_5	Bacteria; Acidobacteriota; Acidobacteriae; UBA7541; UBA7541	rhizosphere	oligotroph	5140	47	8.78954	0.614113	0.554767	-0.319298	573	6.65465	11.7424
3300028573_14	Bacteria; Patescibacteria; Saccharimonadia; Saccharimonadales; UBA4665	rhizosphere	copiotroph	1489	52	3.27596	0.660928	0.520074	-0.345449	142	2.82025	3.81765
3300028573_5	Bacteria; Proteobacteria; Gammaproteobacteria; Nevskiales; Nevskiaceae	rhizosphere	copiotroph	4597	45	4.9988	0.608948	0.514411	-0.320291	489	4.19714	5.98002
3300028573_6	Bacteria; Bacteroidota; UBA10030; UBA10030; UBA8401	rhizosphere	oligotroph	3864	54	11.8048	0.587527	0.554859	-0.380497	370	8.65623	16.3294
3300028573_8	Bacteria	rhizosphere	oligotroph	3105	45	7.35822	0.55868	0.505884	-0.358194	259	5.91812	9.21229
3300028577_10	Bacteria; Proteobacteria; Alphaproteobacteria; UBA1301; UBA1301; UBA6038	rhizosphere	copiotroph	2412	46	4.02926	0.563783	0.468907	-0.287494	244	3.17853	5.1499
3300028577_11	Bacteria; Chloroflexota; Anaerolineae; Anaerolineales; envOPS12; RBG-16-51-16	rhizosphere	oligotroph	1954	39	10.5129	0.582176	0.544199	-0.35261	175	7.97576	14.0135
3300028577_16	Bacteria; Patescibacteria; Saccharimonadia; Saccharimonadales; UBA10212	rhizosphere	oligotroph	662	17	7.38153	0.585262	0.524114	-0.399839	84	5.95958	9.20401
3300028577_8	Bacteria; Bacteroidota; Ignavibacteria; SJA-28; OLB5	rhizosphere	oligotroph	2813	26	9.10304	0.561428	0.521232	-0.471229	259	7.18389	11.6299
3300028577_9	Bacteria	rhizosphere	oligotroph	2613	48	10.8561	0.56302	0.533169	-0.44131	229	8.32707	14.3003
3300028590_10	Bacteria; Proteobacteria; Gammaproteobacteria; Betaproteobacteriales; UKL13-2	soil	copiotroph	4684	41	4.72144	0.705339	0.575884	-0.337997	600	3.53605	6.38239
3300028590_18	Bacteria; Proteobacteria; Alphaproteobacteria; Micavibrionales; Micavibrionaceae	soil	oligotroph	2263	46	5.76946	0.653757	0.554441	-0.292944	156	4.53513	7.40229
3300028590_20	Bacteria; Cyanobacteriota; Vampirovibrionia; Vampirovibrionales; Vampirovibrionaceae; Vampirovibrio	soil	copiotroph	1769	34	3.31889	0.67594	0.531192	-0.283747	177	2.82313	3.91651
3300028592_10	Bacteria; Bacteroidota; Bacteroidia; Cytophagales; Cyclobacteriaceae; Chryseolinea	soil	copiotroph	4240	47	4.6588	0.677516	0.5561	-0.371437	422	3.6981	5.91501
3300028653_12	Archaea; Nanoarchaeota; Woesearchaeia; SM23-78; UBA9642; UBA9642	rhizosphere	oligotroph	1120	51	7.72592	0.637518	0.562474	-0.462864	153	5.80774	10.4018
3300028653_3	Bacteria; Bacteroidota; Bacteroidia; Bacteroidales; UBA5072	rhizosphere	oligotroph	4951	56	13.6616	0.534207	0.527399	-0.445717	616	10.215	18.5003
3300028653_5	Bacteria; Actinobacteriota; Actinobacteria; Streptosporangiales; Streptosporangiaceae	rhizosphere	oligotroph	4135	27	6.37251	0.546931	0.488569	-0.29923	426	5.06916	8.07251
3300028653_9	Bacteria; Omnitrophota; koll11; UBA10015; GCA-002753745; GCA-2753745	rhizosphere	oligotroph	1590	41	9.46465	0.562963	0.524697	-0.338988	176	7.42643	12.1666
3300028654_12	Archaea; Nanoarchaeota; Woesearchaeia; SM23-78; UBA9642; UBA9642	rhizosphere	oligotroph	826	49	5.84759	0.626447	0.536815	-0.420126	88	4.76338	7.22269
3300028654_6	Bacteria; Bacteroidota; UBA10030; UBA10030	rhizosphere	oligotroph	2139	16	8.84498	0.562063	0.519863	-0.438114	123	7.00553	11.2565
3300028654_7	Archaea; Nanoarchaeota; Woesearchaeia; SM23-78; UBA9642; UBA9642	rhizosphere	copiotroph	2170	25	4.39006	0.620473	0.513322	-0.376625	493	3.72274	5.19741
3300028654_8	Bacteria; Omnitrophota; koll11; UBA10015; GCA-002753745	rhizosphere	oligotroph	2098	38	7.65208	0.594058	0.532387	-0.445161	184	6.11327	9.64902
3300028654_9	Archaea; Crenarchaeota; Nitrososphaeria; Nitrososphaerales; Nitrosopumilaceae; Nitrosotalea	rhizosphere	oligotroph	2014	45	10.5244	0.571115	0.536765	-0.426168	235	8.07086	13.8666
3300028666_17	Bacteria; Patescibacteria; Paceibacteria; UBA9983; Taylorbacteraceae; UBA11359	rhizosphere	copiotroph	868	43	3.77789	0.642016	0.517428	-0.435711	77	3.23414	4.42849
3300028666_5	Bacteria; Bacteroidota; UBA10030; UBA10030; UBA8401	rhizosphere	oligotroph	3988	50	12.0885	0.591661	0.559089	-0.379726	303	8.75597	16.9487
3300028666_7	Bacteria; Verrucomicrobiota; Verrucomicrobiae; Opitutales; Opitutaceae; Tous-C4FEB	rhizosphere	copiotroph	3017	42	2.82927	0.595303	0.464887	-0.303242	272	2.25522	3.57621
3300028800_17	Bacteria; Bdellovibrionota; Bdellovibrionia; Bdellovibrionales	rhizosphere	copiotroph	4256	50	3.50227	0.65673	0.522023	-0.311322	213	3.00296	4.09861
3300028800_18	Bacteria; Spirochaetota; Spirochaetia; Spirochaetales; RBG-16-67-19	rhizosphere	oligotroph	4080	47	8.79709	0.522129	0.492442	-0.376313	328	6.79879	11.4942
3300028800_20	Bacteria; Bacteroidota; Bacteroidia; Sphingobacteriales; Sphingobacteriaceae; Mucilaginibacter	rhizosphere	copiotroph	4014	41	1.35942	0.755473	0.516637	-0.441846	460	1.16357	1.5938
3300028800_30	Bacteria; Patescibacteria; Saccharimonadia; Saccharimonadales; UBA4665; GCA-2746885	rhizosphere	oligotroph	1850	49	5.29017	0.646602	0.543779	-0.354557	215	4.28827	6.56822
3300028800_37	Bacteria; Patescibacteria; Saccharimonadia; Saccharimonadales; UBA4665; GCA-2746885	rhizosphere	copiotroph	1325	46	3.47867	0.652563	0.518714	-0.351666	126	2.98918	4.0618
3300028800_38	Bacteria; Patescibacteria; Saccharimonadia	rhizosphere	copiotroph	1251	44	4.99147	0.676069	0.559829	-0.341227	100	3.9065	6.43415
3300028800_40	Bacteria; Patescibacteria; Saccharimonadia	rhizosphere	oligotroph	1284	46	11.4746	0.578876	0.547282	-0.39217	143	8.57067	15.5566
3300028800_44	Bacteria; Patescibacteria; Paceibacteria; UBA9983; Taylorbacteraceae	rhizosphere	oligotroph	1080	45	6.02703	0.616178	0.531856	-0.402772	152	4.93085	7.41024
3300028800_45	Bacteria; Patescibacteria; CPR2; UBA1875	rhizosphere	oligotroph	1204	48	9.10576	0.574906	0.53039	-0.377505	176	7.15074	11.6949
3300028800_47	Bacteria; Patescibacteria; Paceibacteria; UBA9983; Kaiserbacteraceae; GWA1-54-10	rhizosphere	oligotroph	1053	42	6.29218	0.593386	0.519239	-0.397401	100	5.17286	7.69653
3300028800_49	Bacteria; Patescibacteria; Paceibacteria; UBA6257; 2-01-FULL-56-20	rhizosphere	oligotroph	949	45	6.81172	0.604739	0.532127	-0.386327	82	5.50784	8.47991
3300028800_51	Bacteria; Patescibacteria; Saccharimonadia	rhizosphere	oligotroph	844	42	8.29225	0.58453	0.531037	-0.42549	76	6.57707	10.5371
3300028800_53	Bacteria; Patescibacteria; Paceibacteria; UBA9983; Taylorbacteraceae	rhizosphere	copiotroph	819	41	4.39137	0.627695	0.51824	-0.437996	81	3.72321	5.19991
3300028800_60	Bacteria; Patescibacteria; Saccharimonadia	rhizosphere	oligotroph	759	25	6.92421	0.605997	0.534044	-0.436225	76	5.57678	8.65616
3300028800_67	Bacteria; Patescibacteria; Paceibacteria; UBA9983; Nomurabacteraceae; UBA9973	rhizosphere	oligotroph	523	29	15.0819	0.565002	0.554072	-0.453939	43	10.7539	21.5143
3300028800_8	Bacteria; Chloroflexota; Ktedonobacteria; Ktedonobacterales; Ktedonobacteraceae	rhizosphere	oligotroph	6822	45	11.8413	0.57377	0.545716	-0.407023	746	8.83587	16.0711
3300028809_6	Bacteria; Acidobacteriota; Luteitaleia	soil	oligotroph	2880	44	8.13291	0.548517	0.505385	-0.328686	348	6.46326	10.3132
3300029957_16	Bacteria; Patescibacteria; Saccharimonadia	rhizosphere	oligotroph	1253	47	5.39598	0.674668	0.564145	-0.34009	114	4.15175	7.0842
3300029957_20	Archaea; Nanoarchaeota; Woesearchaeia; Pacearchaeales; GW2011-AR1; RBG-13-33-26	rhizosphere	oligotroph	761	53	14.009	0.563892	0.549008	-0.443497	153	10.1803	19.5708
3300029957_7	Bacteria; Fibrobacterota; Fibrobacteria; Fibrobacterales	rhizosphere	copiotroph	4890	53	3.81909	0.623736	0.505797	-0.321176	205	3.25647	4.49541
3300030437_1	Bacteria; Nitrospirota; Thermodesulfovibrionia; Thermodesulfovibrionales; UBA9935	soil	oligotroph	2309	47	13.3321	0.552234	0.538183	-0.442895	288	9.91031	18.1699
3300030437_2	Bacteria; Desulfobacterota; Desulfovibrionia; Desulfovibrionales; Desulfonatronaceae	soil	oligotroph	1681	50	11.3715	0.59518	0.557793	-0.281347	160	8.31892	15.7706
3300030437_3	Archaea; Euryarchaeota; Methanobacteria; Methanobacteriales; Methanobacteriaceae	soil	oligotroph	1332	52	8.44908	0.555533	0.512556	-0.400732	288	6.71939	10.7058
3300030437_4	Bacteria; Proteobacteria; Gammaproteobacteria; Betaproteobacteriales; Burkholderiaceae; Macromonas	soil	copiotroph	1241	26	3.27737	0.572754	0.46031	-0.304084	129	2.55739	4.2381
3300030437_5	Bacteria; Bipolaricaulota; Bipolaricaulia; Bipolaricaulales; Bipolaricaulaceae	soil	oligotroph	1121	46	9.16523	0.551996	0.51526	-0.386971	129	7.22514	11.7229
3300030437_7	Bacteria; Chloroflexota; Dehalococcoidia	soil	oligotroph	1035	25	12.9566	0.545535	0.531946	-0.350904	149	9.72795	17.4669
3300030500_7	Bacteria; Proteobacteria; Gammaproteobacteria; Pseudomonadales; Moraxellaceae; Acinetobacter; Acinetobacter oleivorans	rhizosphere	copiotroph	3753	54	1.246	0.72807	0.490894	-0.398843	140	1.053	1.48044
3300030500_8	Bacteria; Firmicutes; Bacilli; Bacillales; Bacillaceae_A; Bacillus_AC	rhizosphere	copiotroph	2607	48	0.258033	0.925804	0.479146	-0.402154	282	0.195761	0.343952
3300031235_10	Bacteria; Bacteroidota; UBA10030; UBA10030	rhizosphere	oligotroph	3096	46	11.13	0.565348	0.536262	-0.352146	314	8.4829	14.7624
3300031235_21	Bacteria; Patescibacteria; Paceibacteria; Paceibacterales; UBA5633	rhizosphere	copiotroph	620	35	4.56263	0.635849	0.52641	-0.429158	80	3.83901	5.44614
3300031235_22	Bacteria; Patescibacteria; Paceibacteria; UBA9983; Taylorbacteraceae; C7867-002	rhizosphere	oligotroph	536	35	7.40533	0.570934	0.514604	-0.384901	49	5.98352	9.22593
3300031235_23	Archaea; Nanoarchaeota; Woesearchaeia; Pacearchaeales; GW2011-AR1; RBG-13-33-26	rhizosphere	oligotroph	542	43	7.87915	0.537785	0.496092	-0.426779	83	6.2086	10.0827
3300031235_5	Bacteria; Bacteroidota; UBA10030; UBA10030	rhizosphere	oligotroph	3462	60	11.5262	0.598196	0.560655	-0.39153	259	8.36226	16.1315
3300031235_6	Bacteria; AABM5-125-24; AABM5-125-24	rhizosphere	oligotroph	2972	49	7.91127	0.618509	0.551095	-0.426405	166	6.10227	10.3585
3300031235_7	Bacteria; Spirochaetota; Spirochaetia; Treponematales; UBA8932	rhizosphere	oligotroph	3393	48	7.63359	0.563633	0.5116	-0.340624	272	6.13983	9.55668
3300031235_8	Bacteria; Proteobacteria; Gammaproteobacteria; Betaproteobacteriales; Burkholderiaceae; SCN-68-22	rhizosphere	copiotroph	3243	54	2.80999	0.666901	0.512937	-0.270209	157	2.43548	3.25167
3300031235_9	Bacteria; Spirochaetota; Spirochaetia; Spirochaetales; RBG-16-67-19	rhizosphere	oligotroph	3288	50	8.09849	0.554889	0.509438	-0.388688	237	6.46115	10.2267
3300031238_10	Bacteria; Proteobacteria; Gammaproteobacteria; Betaproteobacteriales; Rhodocyclaceae; Dechlorosoma; Dechlorosoma suillum	rhizosphere	copiotroph	3036	19	0.833597	0.762993	0.480377	-0.181175	133	0.682979	1.02333
3300031238_12	Bacteria; Acidobacteriota; Acidobacteriae; Acidobacteriales; Acidobacteriaceae	rhizosphere	oligotroph	2418	49	6.02806	0.615137	0.531162	-0.326617	277	4.93569	7.40515
3300031238_13	Bacteria; Elusimicrobiota; Elusimicrobia; Elusimicrobiales; UBA9959; UBA9959	rhizosphere	copiotroph	1993	22	3.58156	0.595391	0.482022	-0.337692	154	2.9468	4.37721
3300031238_15	Bacteria; Elusimicrobiota; Endomicrobia; Endomicrobiales	rhizosphere	oligotroph	1668	42	8.08677	0.581682	0.527516	-0.443811	147	6.45106	10.2131
3300031238_20	Bacteria; Patescibacteria; Saccharimonadia	rhizosphere	oligotroph	1053	33	5.23293	0.685431	0.569378	-0.338959	94	3.97324	6.96936
3300031238_5	Bacteria; Proteobacteria; Gammaproteobacteria; Betaproteobacteriales; Burkholderiaceae; Rhodoferax	rhizosphere	copiotroph	4086	48	1.40088	0.719209	0.494493	-0.214449	210	1.19366	1.65018
3300031238_8	Bacteria; AABM5-125-24; AABM5-125-24	rhizosphere	oligotroph	2864	49	8.05827	0.616563	0.550946	-0.431659	177	6.20669	10.5675
3300031238_9	Bacteria; Proteobacteria; Gammaproteobacteria; Betaproteobacteriales; Burkholderiaceae; SCN-68-22	rhizosphere	copiotroph	3141	53	3.18425	0.657182	0.515482	-0.274324	140	2.7488	3.70022
3300031239_10	Bacteria; Proteobacteria; Alphaproteobacteria; Rhodospirillales; Magnetospirillaceae	rhizosphere	oligotroph	2183	27	5.63509	0.530172	0.46906	-0.221744	268	4.32244	7.42267
3300031239_5	Bacteria; Proteobacteria; Gammaproteobacteria; Betaproteobacteriales; SG8-41	rhizosphere	oligotroph	3472	21	6.91993	0.597059	0.527943	-0.334489	292	5.61006	8.59061
3300031239_7	Bacteria; Proteobacteria; Gammaproteobacteria; Betaproteobacteriales; Methylophilaceae; Methylotenera_A	rhizosphere	copiotroph	3019	49	3.96067	0.638613	0.518449	-0.353569	301	3.38041	4.6574
3300031239_8	Bacteria; Bacteroidota; UBA10030; UBA10030	rhizosphere	oligotroph	2602	45	13.1959	0.580855	0.556984	-0.392763	249	9.50625	18.612
3300031240_14	Bacteria; Verrucomicrobiota; Verrucomicrobiae; Pedosphaerales; Pedosphaeraceae	rhizosphere	oligotroph	1193	21	9.26422	0.570825	0.528699	-0.49965	119	7.27051	11.9066
3300031240_22	Bacteria; Patescibacteria; CPR2; UBA1875	rhizosphere	oligotroph	783	47	10.0755	0.56092	0.527178	-0.390504	103	7.83607	13.0755
3300031240_6	Bacteria; Verrucomicrobiota; Verrucomicrobiae; Pedosphaerales; Pedosphaeraceae	rhizosphere	oligotroph	3834	30	11.0778	0.557719	0.530803	-0.380525	367	8.49376	14.5986
3300031240_7	Bacteria; Spirochaetota; Spirochaetia; Spirochaetales	rhizosphere	oligotroph	2898	36	9.67073	0.568265	0.529628	-0.416008	219	7.54579	12.5064
3300031240_8	Bacteria; Proteobacteria; Alphaproteobacteria; Rhodospirillales; Magnetospirillaceae; Magnetospirillum_A; GCF_900184795.1	rhizosphere	copiotroph	2709	26	2.94457	0.608965	0.477085	-0.221432	244	2.41957	3.60365
3300031241_10	Bacteria; Verrucomicrobiota; Verrucomicrobiae; Opitutales; Opitutaceae	rhizosphere	oligotroph	2677	44	7.59401	0.543418	0.497558	-0.32606	223	6.02324	9.64988
3300031241_11	Bacteria; Proteobacteria; Gammaproteobacteria; Betaproteobacteriales; Burkholderiaceae; SCN-68-22	rhizosphere	copiotroph	2668	18	1.98055	0.591858	0.435615	-0.283948	219	1.47206	2.69955
3300031241_12	Archaea; Crenarchaeota; Nitrososphaeria; Nitrososphaerales; Nitrosopumilaceae; Nitrosotalea	rhizosphere	oligotroph	2053	47	10.5374	0.570536	0.536448	-0.42671	235	8.08277	13.8801
3300031242_12	Archaea; Crenarchaeota; Nitrososphaeria; Nitrososphaerales; Nitrosopumilaceae; Nitrosotalea	rhizosphere	oligotroph	1358	28	10.274	0.562706	0.529587	-0.427318	199	7.95854	13.3906
3300031242_4	Bacteria; Bacteroidota; UBA10030; UBA10030	rhizosphere	oligotroph	3368	53	11.0707	0.606703	0.563982	-0.389375	276	8.00028	15.561
3300031242_5	Bacteria; Spirochaetota; Spirochaetia; Spirochaetales; RBG-16-67-19	rhizosphere	oligotroph	3398	32	9.49188	0.564413	0.525859	-0.390214	248	7.4411	12.2134
3300031242_7	Bacteria; AABM5-125-24; AABM5-125-24	rhizosphere	oligotroph	2325	41	8.40858	0.613775	0.551749	-0.433064	209	6.43818	11.0977
3300031242_9	Bacteria; Patescibacteria; ABY1; Uhrbacterales; GWA2-47-26	rhizosphere	oligotroph	1338	45	6.59693	0.608345	0.532484	-0.411702	112	5.34836	8.18934
3300031247_10	Bacteria; Chloroflexota; Anaerolineae; Anaerolineales; envOPS12; RBG-16-51-16	rhizosphere	oligotroph	2829	37	11.4713	0.572178	0.542722	-0.358874	256	8.63454	15.4223
3300031247_12	Bacteria; Proteobacteria; Alphaproteobacteria; UBA1301; UBA1301; UBA6038	rhizosphere	oligotroph	2240	43	5.53739	0.591707	0.50962	-0.339957	197	4.59932	6.70023
3300031247_13	Bacteria; Patescibacteria; Saccharimonadia; Saccharimonadales; UBA4665; GCA-2746885	rhizosphere	copiotroph	1355	46	3.4124	0.653184	0.517757	-0.344634	138	2.93581	3.97934
3300031247_17	Bacteria; Patescibacteria; Paceibacteria; UBA6257; 2-01-FULL-56-20	rhizosphere	oligotroph	837	42	7.10264	0.597165	0.529702	-0.396636	81	5.73396	8.85701
3300031247_20	Bacteria; Patescibacteria; Paceibacteria; UBA9983; Nomurabacteraceae; UBA9973	rhizosphere	oligotroph	610	37	12.2385	0.586161	0.556098	-0.439092	50	8.9126	17.0575
3300031247_5	Bacteria; Myxococcota; Polyangia; Polyangiales; NIC37A-2	rhizosphere	oligotroph	8182	31	11.2668	0.56844	0.5391	-0.377303	985	8.54385	15.0259
3300031249_12	Bacteria; Omnitrophota; koll11; 4484-171; 4484-171	rhizosphere	oligotroph	1387	21	9.1969	0.534648	0.503711	-0.439441	142	7.18834	11.8718
3300031249_13	Bacteria; Elusimicrobiota; Endomicrobia; Endomicrobiales	rhizosphere	oligotroph	1285	27	10.3922	0.593292	0.551031	-0.444052	123	7.7939	14.0269
3300031249_3	Bacteria; Planctomycetota; Phycisphaerae; SM23-33	rhizosphere	oligotroph	3905	49	8.62491	0.610847	0.551365	-0.24689	378	6.59266	11.404
3300031250_10	Bacteria; Bacteroidota; UBA10030; UBA10030	rhizosphere	oligotroph	3323	52	12.2489	0.591462	0.559744	-0.386095	269	8.84512	17.2313
3300031250_12	Bacteria; Bacteroidota; Ignavibacteria; SJA-28; OLB5	rhizosphere	oligotroph	2946	38	11.116	0.558717	0.531689	-0.475568	236	8.51306	14.6674
3300031250_15	Bacteria; Proteobacteria; Alphaproteobacteria; Rhodospirillales; Magnetospirillaceae	rhizosphere	copiotroph	2028	33	3.37953	0.662779	0.52357	-0.328056	223	2.89861	3.95369
3300031250_19	Bacteria; Proteobacteria; Gammaproteobacteria; Betaproteobacteriales; Methylophilaceae	rhizosphere	oligotroph	1739	47	6.56912	0.649457	0.560088	-0.322714	197	5.03834	8.65404
3300031250_24	Bacteria; Patescibacteria; Paceibacteria; UBA9983; Taylorbacteraceae; C7867-002	rhizosphere	copiotroph	905	42	3.24222	0.622306	0.493135	-0.353875	90	2.74444	3.84573
3300031250_9	Bacteria; Proteobacteria; Gammaproteobacteria; Betaproteobacteriales; Burkholderiaceae; Paucibacter	rhizosphere	copiotroph	4078	25	1.02954	0.712124	0.464086	-0.258533	288	0.828209	1.2887
3300031251_13	Bacteria; Verrucomicrobiota; Verrucomicrobiae; Pedosphaerales; Pedosphaeraceae	rhizosphere	copiotroph	6097	47	3.7913	0.654719	0.526293	-0.360873	660	3.22631	4.47205
3300031251_14	Bacteria; Proteobacteria; Gammaproteobacteria; Methylococcales; Methylomonadaceae; Methylobacter_A	rhizosphere	copiotroph	5239	18	1.18688	0.73833	0.493819	-0.376627	656	1.00393	1.40888
3300031251_15	Bacteria; Proteobacteria; Gammaproteobacteria; Betaproteobacteriales; Burkholderiaceae; Aquabacterium	rhizosphere	copiotroph	4465	50	1.06088	0.748886	0.491558	-0.242534	183	0.890687	1.2692
3300031251_18	Bacteria; Bacteroidota; Bacteroidia; Bacteroidales	rhizosphere	oligotroph	3873	53	5.90441	0.589829	0.512625	-0.57411	282	4.88143	7.17945
3300031251_19	Bacteria; Bacteroidota; Bacteroidia; Chitinophagales; Chitinophagaceae	rhizosphere	copiotroph	3884	53	1.19812	0.769771	0.515924	-0.382304	214	1.01909	1.41396
3300031251_20	Bacteria; Proteobacteria; Gammaproteobacteria; Pseudomonadales; Spongiibacteraceae	rhizosphere	oligotroph	4033	51	6.29527	0.639048	0.550237	-0.368681	219	4.96489	8.04825
3300031251_21	Bacteria; Proteobacteria; Alphaproteobacteria; UBA1301; UBA1301; UBA6038	rhizosphere	copiotroph	4014	56	4.86872	0.614705	0.51652	-0.34903	195	4.09714	5.81063
3300031251_24	Bacteria; Bacteroidota; Bacteroidia; Chitinophagales; Chitinophagaceae	rhizosphere	copiotroph	3153	52	3.2025	0.700978	0.545595	-0.392165	312	2.65263	3.88635
3300031251_26	Bacteria; Proteobacteria; Gammaproteobacteria; Pseudomonadales; Porticoccaceae	rhizosphere	oligotroph	2917	52	7.88021	0.596253	0.535752	-0.375795	134	6.25049	10.0131
3300031251_27	Bacteria; Chloroflexota; Anaerolineae; Anaerolineales; envOPS12; UBA8950	rhizosphere	oligotroph	2734	13	5.49126	0.611354	0.522383	-0.344203	316	4.56708	6.63508
3300031251_34	Bacteria; Patescibacteria; Paceibacteria; UBA9983; Taylorbacteraceae; C7867-002	rhizosphere	copiotroph	1336	50	1.38096	0.704031	0.483034	-0.365196	225	1.15835	1.65376
3300031251_38	Bacteria; Patescibacteria; Saccharimonadia; Saccharimonadales; UBA4665; UBA5150	rhizosphere	oligotroph	918	46	7.10556	0.61217	0.539905	-0.420298	53	5.65935	8.98911
3300031251_44	Bacteria; Patescibacteria; Paceibacteria; UBA9983; Kaiserbacteraceae; C7867-001	rhizosphere	copiotroph	652	32	2.29833	0.659016	0.492562	-0.41894	72	1.96486	2.69799
3300031251_8	Bacteria; Planctomycetota; Planctomycetes; Planctomycetales; Planctomycetaceae; Schlesneria	rhizosphere	copiotroph	7253	22	4.87569	0.598477	0.505612	-0.367663	689	4.08329	5.84848
3300031251_9	Bacteria; Bacteroidota; Bacteroidia; Chitinophagales; Chitinophagaceae; Parafilimonas	rhizosphere	oligotroph	6649	63	5.33498	0.614162	0.522348	-0.479151	518	4.44822	6.42926
3300031344_12	Bacteria; Proteobacteria; Gammaproteobacteria; Betaproteobacteriales; Burkholderiaceae; Aquabacterium	rhizosphere	copiotroph	3430	50	1.38584	0.668261	0.459065	-0.22708	125	1.10652	1.74858
3300031344_14	Bacteria; AABM5-125-24; AABM5-125-24	rhizosphere	oligotroph	2962	49	7.92811	0.618089	0.550946	-0.427554	161	6.11603	10.3792
3300031344_17	Bacteria; Spirochaetota; Spirochaetia; Treponematales; UBA8932	rhizosphere	oligotroph	2977	46	8.16244	0.538234	0.498642	-0.341194	222	6.43043	10.4476
3300031344_20	Bacteria; Planctomycetota; Phycisphaerae; SG8-4; SG8-4	rhizosphere	oligotroph	2335	46	8.68677	0.611033	0.55194	-0.429653	151	6.62682	11.5104
3300031344_21	Bacteria; Elusimicrobiota; Endomicrobia; Endomicrobiales	rhizosphere	oligotroph	2198	63	10.1138	0.569825	0.533449	-0.436255	141	7.82224	13.204
3300031344_23	Bacteria; Proteobacteria; Gammaproteobacteria; Methylococcales; Methylomonadaceae; UBA4132	rhizosphere	oligotroph	1993	26	5.45485	0.659459	0.55456	-0.484473	192	4.30381	6.97079
3300031344_27	Archaea; Crenarchaeota; Nitrososphaeria; Nitrososphaerales; Nitrosopumilaceae; Nitrosotalea	rhizosphere	oligotroph	1945	38	10.645	0.573936	0.539375	-0.424617	238	8.12446	14.0982
3300031344_30	Bacteria; Patescibacteria; Doudnabacteria; UBA920	rhizosphere	oligotroph	1236	42	8.96158	0.608507	0.55218	-0.466097	128	6.8113	11.922
3300031344_44	Bacteria; Patescibacteria; Paceibacteria; UBA9983; Zambryskibacteraceae	rhizosphere	oligotroph	579	34	9.89004	0.557061	0.523416	-0.486362	85	7.72259	12.7799
3300031344_45	Bacteria; Patescibacteria; Paceibacteria; UBA9983; Taylorbacteraceae; C7867-002	rhizosphere	oligotroph	536	39	6.93853	0.576406	0.514111	-0.382269	57	5.64546	8.58078
3300031344_48	Bacteria; Patescibacteria; Paceibacteria; UBA6257	rhizosphere	oligotroph	403	31	6.61715	0.578036	0.51213	-0.539951	28	5.40719	8.14609
3300031538_5	Archaea; Crenarchaeota; Nitrososphaeria; Nitrososphaerales; Nitrososphaeraceae	soil	oligotroph	2559	39	15.5949	0.549509	0.545505	-0.382275	558	11.2427	21.9781
3300031548_12	Bacteria; Bacteroidota; Bacteroidia; Flavobacteriales; Flavobacteriaceae; Flavobacterium	rhizosphere	copiotroph	4251	41	3.17673	0.755672	0.582102	-0.44556	461	2.37454	4.30338
3300031548_13	Bacteria; Bacteroidota; Bacteroidia; Flavobacteriales; Crocinitomicaceae; Fluviicola	rhizosphere	copiotroph	3443	57	1.93503	0.69218	0.501845	-0.413548	141	1.67279	2.24526
3300031548_18	Bacteria; Verrucomicrobiota; Verrucomicrobiae; Opitutales; Opitutaceae; IMCC26134	rhizosphere	copiotroph	2685	45	0.934234	0.683065	0.43607	-0.361024	175	0.705436	1.2517
3300031548_22	Bacteria; Bacteroidota; Bacteroidia; Cytophagales; Cyclobacteriaceae; Ohtaekwangia	rhizosphere	copiotroph	2700	18	2.31792	0.726845	0.539204	-0.452176	256	1.95538	2.75921
3300031548_23	Bacteria; Verrucomicrobiota; Verrucomicrobiae; Verrucomicrobiales; Akkermansiaceae; Haloferula	rhizosphere	copiotroph	2143	28	0.883018	0.717336	0.454436	-0.375693	106	0.694239	1.13268
3300031564_4	Bacteria; Proteobacteria; Gammaproteobacteria; Betaproteobacteriales; Burkholderiaceae; Rhodoferax	soil	copiotroph	4177	48	1.62577	0.671733	0.47428	-0.155818	195	1.3443	1.97654
3300031573_6	Bacteria; Proteobacteria; Gammaproteobacteria; Betaproteobacteriales; Burkholderiaceae; Rhodoferax	soil	copiotroph	4101	48	1.62733	0.671621	0.47428	-0.156384	168	1.34559	1.97843
3300031595_10	Bacteria; Verrucomicrobiota; Verrucomicrobiae; Pedosphaerales; Pedosphaeraceae	rhizosphere	oligotroph	2686	38	10.5994	0.585265	0.546795	-0.368308	246	7.99727	14.2135
3300031595_11	Bacteria; Proteobacteria; Gammaproteobacteria; Steroidobacterales; Steroidobacteraceae	rhizosphere	oligotroph	2201	16	5.20877	0.498159	0.442066	-0.38486	141	3.70114	7.45887
3300031595_12	Bacteria; Verrucomicrobiota; Verrucomicrobiae; Pedosphaerales; Pedosphaeraceae	rhizosphere	oligotroph	2145	47	10.1459	0.585498	0.544273	-0.474193	180	7.72767	13.4668
3300031595_6	Bacteria; Cyanobacteriota; Vampirovibrionia; Obscuribacterales; Obscuribacteraceae	rhizosphere	oligotroph	6019	40	8.33508	0.601977	0.543194	-0.367742	545	6.4974	10.7902
3300031665_10	Bacteria; Proteobacteria; Gammaproteobacteria; Chromatiales; Chromatiaceae	rhizosphere	oligotroph	2430	42	8.49372	0.539496	0.502012	-0.353897	217	6.69007	10.874
3300031665_14	Bacteria; Planctomycetota; Phycisphaerae; Phycisphaerales; SM1A02	rhizosphere	oligotroph	1810	37	7.54459	0.495918	0.464928	-0.256901	147	5.5484	10.4032
3300031665_15	Bacteria; Proteobacteria; Gammaproteobacteria; Pseudomonadales; Cellvibrionaceae; Agaribacterium	rhizosphere	oligotroph	1838	37	6.14049	0.603364	0.524398	-0.375246	167	5.04967	7.5086
3300031680_5	Bacteria; Proteobacteria; Gammaproteobacteria; Betaproteobacteriales; Burkholderiaceae; Rhodoferax	soil	copiotroph	3706	52	1.51635	0.687422	0.479343	-0.168515	237	1.26595	1.82489
3300031681_5	Bacteria; Proteobacteria; Gammaproteobacteria; Betaproteobacteriales; Burkholderiaceae; Rhodoferax	soil	copiotroph	3941	34	1.55357	0.689599	0.482766	-0.160062	157	1.30557	1.85681
3300031691_16	Bacteria; UBP1; PRR-12; SSS58A	rhizosphere	oligotroph	1332	34	8.52973	0.502174	0.476969	-0.370418	123	6.39398	11.5191
3300031691_8	Bacteria; Chloroflexota; Anaerolineae; Anaerolineales; UBA4823	rhizosphere	oligotroph	3876	38	9.39282	0.601211	0.550162	-0.387918	373	7.13483	12.5038
3300031691_9	Bacteria; Actinobacteriota; Actinobacteria; Actinomycetales; Kineosporiaceae	rhizosphere	copiotroph	2817	18	1.85557	0.471686	0.349049	-0.41483	185	1.05863	3.41378
3300031711_11	Bacteria; AABM5-125-24; AABM5-125-24	rhizosphere	oligotroph	2914	49	7.90996	0.618305	0.550946	-0.434424	153	6.10336	10.353
3300031711_12	Bacteria; Proteobacteria; Gammaproteobacteria; Betaproteobacteriales; Burkholderiaceae; SCN-68-22	rhizosphere	copiotroph	3236	43	2.97993	0.666137	0.51673	-0.273356	146	2.57738	3.45584
3300031711_16	Bacteria; Proteobacteria; Gammaproteobacteria; Betaproteobacteriales; Burkholderiaceae; Ramlibacter_A	rhizosphere	copiotroph	2267	16	2.20267	0.572523	0.430674	-0.329607	121	1.60499	3.06812
3300031711_19	Archaea; Crenarchaeota; Nitrososphaeria; Nitrososphaerales; Nitrosopumilaceae; Nitrosotalea	rhizosphere	oligotroph	2297	44	9.87807	0.574143	0.534925	-0.424172	303	7.64895	12.8798
3300031711_21	Bacteria; Bacteroidota; Bacteroidia; Chitinophagales	rhizosphere	copiotroph	1691	33	4.48029	0.608023	0.506285	-0.390279	136	3.77988	5.33278
3300031711_22	Bacteria; Proteobacteria; Gammaproteobacteria; Methylococcales; Methylomonadaceae; UBA4132	rhizosphere	copiotroph	1970	22	2.09566	0.662847	0.488114	-0.480028	224	1.78006	2.47675
3300031711_28	Bacteria; Proteobacteria; Alphaproteobacteria; Micavibrionales	rhizosphere	copiotroph	1058	12	4.25503	0.578381	0.48261	-0.30441	91	3.46434	5.25846
3300031711_30	Bacteria; Patescibacteria; Paceibacteria; UBA9983; Kaiserbacteraceae; GWA1-54-10	rhizosphere	oligotroph	757	43	5.54936	0.59079	0.509143	-0.385382	74	4.60698	6.71822
3300031711_32	Bacteria; Patescibacteria; Saccharimonadia; Saccharimonadales; UBA10212	rhizosphere	oligotroph	661	17	9.38987	0.591891	0.543822	-0.405882	82	7.21946	12.3374
3300031711_35	Bacteria; Patescibacteria; CPR2; UBA1875	rhizosphere	oligotroph	497	37	10.4357	0.570037	0.535516	-0.401047	62	8.02293	13.7127
3300031712_10	Bacteria; Spirochaetota; Spirochaetia; Treponematales; UBA8932	rhizosphere	oligotroph	3413	46	6.85318	0.564305	0.505101	-0.324057	302	5.55103	8.51574
3300031712_12	Bacteria; Omnitrophota; koll11; 4484-171; 4484-171	rhizosphere	oligotroph	2757	47	10.7093	0.58492	0.54719	-0.434401	204	8.06478	14.3905
3300031712_13	Bacteria; Elusimicrobiota; Endomicrobia; Endomicrobiales	rhizosphere	oligotroph	2195	51	11.45	0.565262	0.53792	-0.435658	113	8.67904	15.2774
3300031712_14	Bacteria; Elusimicrobiota; Elusimicrobia; Elusimicrobiales; UBA9959; UBA9959	rhizosphere	copiotroph	1803	29	2.63927	0.574459	0.445607	-0.332748	140	1.99472	3.53264
3300031712_16	Bacteria; Patescibacteria; Microgenomatia; Levybacterales	rhizosphere	oligotroph	1647	36	15.9032	0.57423	0.5634	-0.41154	158	11.0341	23.3824
3300031712_18	Bacteria; Patescibacteria; ABY1; Uhrbacterales; GWA2-47-26	rhizosphere	oligotroph	1422	53	6.08046	0.615227	0.531794	-0.411861	121	4.97102	7.48159
3300031712_23	Bacteria; Patescibacteria; Paceibacteria; UBA6257; 2-01-FULL-56-20	rhizosphere	oligotroph	879	40	6.01341	0.598104	0.519449	-0.399219	80	4.96528	7.32174
3300031712_25	Bacteria; Patescibacteria; Paceibacteria; UBA6257	rhizosphere	oligotroph	664	36	9.0913	0.574257	0.529851	-0.532568	45	7.14399	11.6683
3300031712_26	Bacteria; Patescibacteria; Paceibacteria; UBA9983; Kaiserbacteraceae; UBA10103	rhizosphere	oligotroph	730	42	6.72908	0.57897	0.513857	-0.402928	68	5.49246	8.29377
3300031712_7	Bacteria; Spirochaetota; Spirochaetia; Spirochaetales; RBG-16-67-19	rhizosphere	oligotroph	4054	54	9.78249	0.551239	0.518792	-0.37725	202	7.65418	12.6133
3300031712_8	Bacteria; AABM5-125-24; AABM5-125-24	rhizosphere	oligotroph	2984	49	7.89923	0.618432	0.550946	-0.42771	169	6.09588	10.3375
3300031720_3	Bacteria; Actinobacteriota	soil	oligotroph	2985	47	8.98694	0.506472	0.483161	-0.391255	190	6.79591	12.0218
3300031723_4	Bacteria; Proteobacteria; Gammaproteobacteria; Betaproteobacteriales; Burkholderiaceae; Rhodoferax	soil	copiotroph	3367	13	0.636933	0.638245	0.371773	-0.178707	211	0.412183	1.01274
3300031727_15	Bacteria; Desulfobacterota; Desulfobacteria; Desulfatiglanales	rhizosphere	oligotroph	2267	51	16.017	0.578374	0.566621	-0.355648	225	11.0156	23.7819
3300031727_17	Bacteria; Desulfobacterota; Desulfobaccia; Desulfobaccales; 0-14-0-80-60-11	rhizosphere	oligotroph	1992	42	10.9873	0.535232	0.515055	-0.3577	208	8.46506	14.4041
3300031727_18	Bacteria; Bacteroidota; Bacteroidia; Bacteroidales; vadinHA17	rhizosphere	oligotroph	1804	50	9.03267	0.583815	0.535929	-0.406189	151	7.05792	11.6635
3300031727_20	Bacteria; Actinobacteriota; Thermoleophilia; RBG-16-64-13; RBG-16-64-13	rhizosphere	oligotroph	1667	43	12.9023	0.535376	0.524808	-0.34489	191	9.73183	17.3071
3300031727_21	Bacteria; Cyanobacteriota; Cyanobacteriia; Synechococcales_A; Cyanobiaceae; Cyanobium	rhizosphere	copiotroph	1774	38	3.69135	0.5274	0.43806	-0.345918	206	2.66538	5.19325
3300031728_11	Bacteria; UBP1; PRR-12; SSS58A; SSS58A	rhizosphere	oligotroph	2334	67	9.86994	0.505047	0.488017	-0.361463	168	7.45568	13.2183
3300031728_13	Bacteria; Acidobacteriota; Thermoanaerobaculia; Thermoanaerobaculales	rhizosphere	oligotroph	1790	23	15.2722	0.5632	0.553578	-0.386254	182	10.883	21.8003
3300031728_21	Archaea; Crenarchaeota; Bathyarchaeia; B26-1; BA1	rhizosphere	oligotroph	972	43	20.0245	0.558521	0.565825	-0.417591	152	13.4087	30.6344
3300031728_6	Bacteria; Gemmatimonadota; Gemmatimonadetes; SG8-23	rhizosphere	oligotroph	3987	41	8.43613	0.529176	0.494585	-0.402505	310	6.57768	10.9183
3300031731_10	Bacteria; Nitrospirota; Nitrospiria; Nitrospirales; Nitrospiraceae; Nitrospira_C	rhizosphere	oligotroph	4614	42	14.054	0.576053	0.557443	-0.318387	711	10.0376	20.0113
3300031733_19	Bacteria; Gemmatimonadota; Gemmatimonadetes; SG8-23	rhizosphere	oligotroph	1993	31	7.13101	0.511322	0.471746	-0.416944	168	5.38018	9.56276
3300031733_9	Bacteria; Desulfobacterota; Desulfobacteria; Desulfobacterales; Desulfosarcinaceae	rhizosphere	oligotroph	4158	43	13.8359	0.568998	0.55174	-0.361553	496	10.0188	19.4046
3300031740_4	Bacteria; Acidobacteriota; Thermoanaerobaculia	soil	oligotroph	3981	23	6.62741	0.52826	0.478475	-0.430152	358	5.12974	8.64518
3300031740_8	Archaea; Crenarchaeota; Nitrososphaeria; Nitrososphaerales; Nitrososphaeraceae	soil	oligotroph	1227	36	14.9159	0.521833	0.524153	-0.381489	220	11.0315	20.441
3300031748_4	Bacteria; Proteobacteria; Gammaproteobacteria; Betaproteobacteriales; Burkholderiaceae; Rhodoferax	soil	copiotroph	3671	22	1.13283	0.671224	0.444417	-0.174264	234	0.872922	1.48487
3300031748_5	Bacteria; Proteobacteria; Alphaproteobacteria; Rhodospirillales; Magnetospirillaceae	soil	copiotroph	2300	31	1.01458	0.673811	0.436859	-0.215355	178	0.76755	1.35658
3300031751_4	Bacteria; Proteobacteria; Gammaproteobacteria; Betaproteobacteriales; Burkholderiaceae; Rhodoferax	soil	copiotroph	3604	21	1.08415	0.653209	0.428507	-0.171997	193	0.802617	1.48412
3300031751_6	Bacteria; Proteobacteria; Alphaproteobacteria; Rhodospirillales; Magnetospirillaceae	soil	copiotroph	2339	33	1.09919	0.649815	0.427366	-0.222749	173	0.811179	1.50991
3300031753_7	Archaea; Crenarchaeota; Bathyarchaeia; 40CM-2-53-6; 40CM-2-53-6; 40CM-2-53-6	soil	oligotroph	2348	55	29.7058	0.571457	0.596015	-0.385595	264	17.3093	53.31
3300031778_4	Bacteria; Proteobacteria; Alphaproteobacteria; Rhodospirillales; Magnetospirillaceae; Telmatospirillum	soil	copiotroph	3732	53	1.80297	0.6443	0.463855	-0.26747	228	1.45388	2.25103
3300031792_3	Bacteria; Acidobacteriota; Mor1; Mor1	soil	oligotroph	3267	34	6.47565	0.476484	0.441849	-0.359646	312	4.49999	9.50464
3300031819_6	Bacteria; Proteobacteria; Gammaproteobacteria; Betaproteobacteriales; Burkholderiaceae; Rhodoferax	soil	copiotroph	3941	50	1.63456	0.678751	0.479468	-0.166941	265	1.36603	1.96504
3300031821_6	Bacteria; Proteobacteria; Gammaproteobacteria; Betaproteobacteriales; Burkholderiaceae; Rhodoferax	soil	copiotroph	4268	47	1.71511	0.668373	0.476245	-0.159855	209	1.42423	2.07578
3300031821_7	Bacteria; Proteobacteria; Alphaproteobacteria; Rhodospirillales; Magnetospirillaceae	soil	copiotroph	3038	24	1.07923	0.637679	0.417592	-0.205534	242	0.776327	1.52468
3300031832_4	Bacteria; Proteobacteria; Alphaproteobacteria; Rhodospirillales; Magnetospirillaceae	soil	copiotroph	3652	54	1.51624	0.650783	0.45449	-0.265326	220	1.19638	1.93746
3300031852_6	Bacteria; Bacteroidota; Bacteroidia; Flavobacteriales; Flavobacteriaceae; Flavobacterium	rhizosphere	copiotroph	4745	52	1.63416	0.69689	0.49175	-0.442795	364	1.39379	1.92302
3300031852_7	Bacteria; Verrucomicrobiota; Verrucomicrobiae; Opitutales; Opitutaceae; IMCC26134	rhizosphere	copiotroph	2581	47	1.02387	0.667623	0.433438	-0.351373	165	0.767999	1.38173
3300031852_8	Bacteria; UBP10; GR-WP33-30; UBA9968	rhizosphere	oligotroph	2843	32	13.38	0.578326	0.556089	-0.348061	356	9.64179	18.8655
3300031860_4	Bacteria; Proteobacteria; Gammaproteobacteria; Betaproteobacteriales; Burkholderiaceae; Rhodoferax	soil	copiotroph	3220	17	1.17664	0.683086	0.455633	-0.179864	227	0.931396	1.49838
3300031860_5	Bacteria; Proteobacteria; Alphaproteobacteria; Rhodospirillales; Magnetospirillaceae	soil	copiotroph	1629	30	1.05413	0.686048	0.448404	-0.228927	154	0.819938	1.36783
3300031901_10	Bacteria; Proteobacteria; Gammaproteobacteria; Pseudomonadales; Cellvibrionaceae; Cellvibrio; GCF_000263355.1	rhizosphere	copiotroph	3751	21	0.652453	0.829902	0.50393	-0.384548	241	0.534009	0.801837
3300031901_14	Bacteria; Proteobacteria; Alphaproteobacteria; Caulobacterales; Caulobacteraceae; Brevundimonas	rhizosphere	copiotroph	2020	19	1.44442	0.582203	0.404067	-0.215283	175	0.99067	2.15123
3300031903_9	Bacteria; Bacteroidota; Bacteroidia; Sphingobacteriales; Sphingobacteriaceae; Pedobacter	rhizosphere	copiotroph	3741	15	0.685272	0.786086	0.478648	-0.43575	263	0.554436	0.852542
3300031908_4	Bacteria; Firmicutes; Bacilli_A; Paenibacillales; Paenibacillaceae; Paenibacillus_C	soil	copiotroph	3791	52	0.457681	0.889634	0.51149	-0.371863	387	0.364152	0.579644
3300031911_22	Archaea; Crenarchaeota; Nitrososphaeria; Nitrososphaerales; Nitrososphaeraceae; Nitrososphaera	rhizosphere	oligotroph	1231	33	13.9183	0.546431	0.536785	-0.353133	249	10.3045	19.0521
3300031913_2	Archaea; Crenarchaeota; Nitrososphaeria; Nitrososphaerales; Nitrososphaeraceae	soil	oligotroph	2605	24	12.186	0.54856	0.530341	-0.3806	546	9.23413	16.2646
3300031913_3	Bacteria; Proteobacteria; Alphaproteobacteria; Sphingomonadales; Sphingomonadaceae; Sphingomonas_A	soil	copiotroph	1768	23	4.36551	0.630301	0.519599	-0.349832	184	3.7012	5.16942
3300031938_6	Bacteria; Bacteroidota; Bacteroidia; Chitinophagales; Chitinophagaceae	soil	oligotroph	4333	52	6.51214	0.626531	0.543971	-0.460737	358	5.18989	8.23298
3300031938_9	Bacteria; Planctomycetota; Phycisphaerae	soil	oligotroph	3732	18	9.59769	0.671208	0.598969	-0.254819	302	6.31923	14.9649
3300031939_7	Bacteria; Proteobacteria; Gammaproteobacteria; Enterobacterales; Enterobacteriaceae; Pantoea; Pantoea agglomerans	soil	copiotroph	3443	50	0.504545	0.856135	0.497996	-0.353762	223	0.404822	0.633301
3300031945_5	Bacteria; Acidobacteriota; Mor1; Mor1	soil	oligotroph	3366	34	5.08608	0.470617	0.421776	-0.365948	265	3.38188	7.8427
3300031995_8	Bacteria; Verrucomicrobiota; Verrucomicrobiae; Opitutales; Opitutaceae; IMCC26134	rhizosphere	copiotroph	2574	45	1.02728	0.668032	0.433998	-0.369817	163	0.771626	1.38425
3300031996_7	Bacteria; Bacteroidota; Bacteroidia; Chitinophagales; Chitinophagaceae	soil	oligotroph	4298	54	6.58027	0.629169	0.54644	-0.464592	364	5.21344	8.37154
3300032000_2	Bacteria; Firmicutes; Bacilli_A; Paenibacillales; Paenibacillaceae; Paenibacillus_C	soil	copiotroph	3227	50	0.449523	0.891896	0.511308	-0.372453	355	0.357176	0.570136
3300032002_8	Bacteria; Bacteroidota; Bacteroidia; Sphingobacteriales; Sphingobacteriaceae; Pedobacter	rhizosphere	copiotroph	4560	44	0.793597	0.801153	0.501936	-0.423257	391	0.658513	0.961242
3300032002_9	Bacteria; Bacteroidota; Bacteroidia; Cytophagales; Cyclobacteriaceae	rhizosphere	oligotroph	4722	56	9.46293	0.60655	0.554245	-0.363351	427	7.11922	12.7292
3300032004_13	Bacteria; UBP10; GR-WP33-30; UBA9968	rhizosphere	oligotroph	3401	35	11.5884	0.583945	0.551315	-0.34434	453	8.57921	15.8635
3300032004_16	Bacteria; Proteobacteria; Alphaproteobacteria; Sphingomonadales; Sphingomonadaceae; Sphingobium	rhizosphere	copiotroph	2275	21	1.4784	0.701205	0.486647	-0.344939	199	1.24914	1.75694
3300032005_17	Bacteria; Dependentiae; Babeliae; Babeliales; Vermiphilaceae; SOIL31	rhizosphere	oligotroph	1115	49	9.60752	0.569136	0.529813	-0.401647	129	7.5012	12.4162
3300032005_7	Bacteria; Bacteroidota; Bacteroidia; Flavobacteriales; Flavobacteriaceae; Flavobacterium	rhizosphere	copiotroph	5211	49	1.08894	0.703582	0.463039	-0.464564	356	0.875182	1.36437
3300032005_9	Bacteria; Bacteroidota; Bacteroidia; Flavobacteriales; GCA-002722245	rhizosphere	copiotroph	3302	48	3.30244	0.668151	0.525553	-0.436277	246	2.82969	3.8675
3300032008_3	Bacteria; Bacteroidota; Bacteroidia; Chitinophagales; Chitinophagaceae; UBA8621	soil	oligotroph	4507	53	8.59881	0.601235	0.544655	-0.387458	364	6.66385	11.2019
3300032008_5	Bacteria; Myxococcota; UBA727	soil	oligotroph	2611	52	9.49109	0.591643	0.54432	-0.409275	152	7.28239	12.4979
3300032009_4	Bacteria; Bacteroidota; Bacteroidia; Chitinophagales; Chitinophagaceae; UBA8621	soil	oligotroph	3967	48	8.687	0.60346	0.546806	-0.399864	303	6.69787	11.3793
3300032009_7	Bacteria; Myxococcota; UBA727; UBA727	soil	oligotroph	2377	51	9.45803	0.591582	0.544062	-0.414113	145	7.26307	12.4431
3300032010_4	Bacteria; Bacteroidota; Bacteroidia; Bacteroidales; Paludibacteraceae; Paludibacter	soil	copiotroph	2896	30	1.19666	0.739474	0.495277	-0.381987	205	1.01387	1.41803
3300032012_6	Bacteria; Firmicutes; Bacilli_A; Paenibacillales; Paenibacillaceae; Paenibacillus_C	soil	copiotroph	2575	41	0.415455	0.893566	0.504871	-0.369207	281	0.328492	0.529698
3300032041_3	Bacteria; Acidobacteriota; Mor1; Mor1	soil	oligotroph	3170	47	6.08406	0.47857	0.43916	-0.363937	251	4.217	8.95549
3300032054_4	Bacteria; Bacteroidota; Bacteroidia; Bacteroidales; Paludibacteraceae; Paludibacter	soil	copiotroph	1848	20	1.3483	0.710409	0.485406	-0.386167	138	1.1344	1.60949
3300032074_7	Bacteria; Proteobacteria; Gammaproteobacteria; Enterobacterales; Enterobacteriaceae; Pantoea; Pantoea agglomerans	soil	copiotroph	3469	51	0.407003	0.880922	0.494308	-0.372516	319	0.321059	0.520218
3300032075_6	Bacteria; Bacteroidota; Bacteroidia; Cytophagales; Cyclobacteriaceae; Chryseolinea	soil	oligotroph	3087	53	7.00899	0.636958	0.555829	-0.369919	317	5.40573	9.17823
3300032126_6	Bacteria; Bacteroidota; Bacteroidia; Cytophagales; Cyclobacteriaceae	rhizosphere	oligotroph	3776	52	11.4639	0.614928	0.571674	-0.356545	447	8.0837	16.5554
3300032126_9	Bacteria; Nitrospirota; Nitrospiria; Nitrospirales; Nitrospiraceae; Nitrospira_C	rhizosphere	oligotroph	2671	36	13.6292	0.560647	0.545189	-0.324321	369	10.0036	18.8334
3300032133_11	Bacteria; Proteobacteria; Gammaproteobacteria; Thiohalomonadales; RBG-16-57-12	rhizosphere	oligotroph	1503	14	6.68486	0.603254	0.529896	-0.336313	174	5.42828	8.2845
3300032133_8	Bacteria; Desulfobacterota; Desulfobacteria; Desulfatiglanales	rhizosphere	oligotroph	2508	41	12.3074	0.544935	0.528477	-0.349735	256	9.32566	16.4277
3300032139_5	Bacteria; Desulfobacterota; Desulfobacteria; Desulfobacterales; BuS5	rhizosphere	oligotroph	3131	43	11.0445	0.612135	0.567522	-0.367311	417	7.90903	15.6803
3300032174_5	Bacteria; Verrucomicrobiota; Verrucomicrobiae; Chthoniobacterales; UBA10450	soil	oligotroph	2408	52	11.7138	0.580094	0.549353	-0.392737	142	8.69456	15.9899
3300032174_7	Bacteria; Patescibacteria; Saccharimonadia; Saccharimonadales; UBA4665; UBA5150	soil	oligotroph	570	31	7.56383	0.652043	0.570968	-0.419206	55	5.56194	10.431
3300032180_7	Bacteria; Proteobacteria; Alphaproteobacteria; Micavibrionales	soil	oligotroph	2024	51	6.4032	0.594542	0.521172	-0.336516	144	5.25245	7.85077
3300032205_5	Bacteria; Myxococcota; Myxococcia; Myxococcales; Myxococcaceae	soil	oligotroph	3218	55	6.65447	0.464829	0.435726	-0.37424	309	4.51682	10.0266
3300033289_6	Bacteria; Proteobacteria; Gammaproteobacteria; Betaproteobacteriales; Burkholderiaceae; Rhodoferax	soil	copiotroph	4039	48	1.82659	0.667763	0.480787	-0.164222	141	1.53105	2.18906
3300033289_7	Bacteria; Bacteroidota; Bacteroidia; Chitinophagales; Chitinophagaceae; Hydrotalea	soil	copiotroph	2898	42	3.67867	0.64968	0.52074	-0.483635	241	3.14936	4.31196
3300034817_1	Bacteria; Proteobacteria; Alphaproteobacteria; Rhizobiales; Xanthobacteraceae; Pseudolabrys	rhizosphere	oligotroph	3684	35	7.47753	0.579032	0.520719	-0.336479	419	6.03614	9.32526
3300034818_3	Bacteria; Proteobacteria; Alphaproteobacteria; Rhizobiales; Xanthobacteraceae; Pseudolabrys	rhizosphere	oligotroph	2791	39	8.10639	0.561661	0.514092	-0.33584	334	6.48217	10.2119
3300034820_3	Bacteria; Proteobacteria; Alphaproteobacteria; Rhizobiales; Xanthobacteraceae; Pseudolabrys	rhizosphere	oligotroph	3102	23	8.45926	0.562593	0.517419	-0.339899	370	6.73545	10.7052
3300034820_4	Bacteria; Patescibacteria; Saccharimonadia; Saccharimonadales	rhizosphere	copiotroph	1281	44	3.96613	0.636766	0.517293	-0.396554	122	3.38586	4.66271
3300035085_2	Bacteria; Acidobacteriota; Thermoanaerobaculia	rhizosphere	oligotroph	3898	47	6.25563	0.512635	0.464095	-0.243022	203	4.68147	8.46334
3300035085_5	Bacteria; Verrucomicrobiota; Verrucomicrobiae; Pedosphaerales; Pedosphaeraceae	rhizosphere	copiotroph	2099	40	3.76117	0.598982	0.487931	-0.367147	208	3.12563	4.54851
3300035089_4	Bacteria; Verrucomicrobiota; Verrucomicrobiae; Pedosphaerales; Pedosphaeraceae	rhizosphere	copiotroph	3263	48	3.91646	0.592819	0.486605	-0.361795	304	3.23684	4.76386
3300035092_2	Bacteria; Acidobacteriota; Luteitaleia; Luteitaleales; UBA2999; 40CM-4-65-8	rhizosphere	oligotroph	4748	46	7.57823	0.511667	0.475893	-0.362493	426	5.74272	10.1143
3300035097_5	Bacteria; Acidobacteriota; Blastocatellia; Pyrinomonadales; Pyrinomonadaceae	soil	oligotroph	3918	47	8.38014	0.572009	0.523212	-0.642713	206	6.67408	10.6023
3300035111_5	Bacteria; Gemmatimonadota; Gemmatimonadetes; Gemmatimonadales	rhizosphere	copiotroph	3505	18	1.41547	0.604007	0.417211	-0.389885	384	1.00946	2.01875
3300035112_3	Bacteria; Verrucomicrobiota; Verrucomicrobiae; Pedosphaerales; Pedosphaeraceae	rhizosphere	copiotroph	3242	48	3.32176	0.612116	0.487972	-0.359591	208	2.78108	3.98577
3300035114_2	Bacteria; Proteobacteria; Gammaproteobacteria; Betaproteobacteriales; Burkholderiaceae; Pelomonas	rhizosphere	copiotroph	5553	50	1.02744	0.671654	0.436468	-0.183949	310	0.776504	1.37527
3300035116_5	Bacteria; Acidobacteriota; Acidobacteriae; Acidobacteriales	rhizosphere	oligotroph	4524	22	10.037	0.593719	0.549184	-0.324254	576	7.58469	13.4365
3300035117_5	Archaea; Crenarchaeota; Nitrososphaeria; Nitrososphaerales; Nitrososphaeraceae	rhizosphere	oligotroph	4770	38	18.9013	0.546763	0.554615	-0.352194	1577	13.0699	27.8953
3300035118_4	Bacteria; Chloroflexota; Ktedonobacteria; Ktedonobacterales; Ktedonobacteraceae	rhizosphere	oligotroph	7287	44	10.6718	0.594364	0.553381	-0.386818	1159	7.94062	14.5287
3300035118_5	Archaea; Crenarchaeota; Nitrososphaeria; Nitrososphaerales; Nitrososphaeraceae	rhizosphere	oligotroph	5307	39	18.164	0.53986	0.547688	-0.35104	1742	12.7843	26.2857
3300035118_6	Bacteria; Verrucomicrobiota; Verrucomicrobiae; Pedosphaerales; Pedosphaeraceae	rhizosphere	oligotroph	1948	35	10.8961	0.544445	0.520796	-0.358709	198	8.4098	14.2573
3300035119_4	Bacteria; Chloroflexota; Ktedonobacteria; Ktedonobacterales; Ktedonobacteraceae; UBA11361	rhizosphere	oligotroph	9159	51	10.5763	0.595476	0.553586	-0.387635	1415	7.87389	14.39
3300035119_5	Archaea; Crenarchaeota; Nitrososphaeria; Nitrososphaerales; Nitrososphaeraceae	rhizosphere	oligotroph	3972	30	28.9349	0.548222	0.578868	-0.353536	1339	17.8102	48.7203
3300035120_4	Archaea; Crenarchaeota; Nitrososphaeria; Nitrososphaerales; Nitrososphaeraceae	rhizosphere	oligotroph	4005	31	15.9792	0.567224	0.558924	-0.349462	1352	11.1951	23.2418
3300035121_3	Bacteria; Proteobacteria; Gammaproteobacteria; Betaproteobacteriales; Burkholderiaceae; Pelomonas	rhizosphere	copiotroph	4282	34	1.04549	0.681347	0.444519	-0.21276	353	0.805761	1.37012
3300035121_5	Archaea; Crenarchaeota; Nitrososphaeria; Nitrososphaerales; Nitrososphaeraceae	rhizosphere	oligotroph	1351	29	22.6625	0.55162	0.567995	-0.378599	268	14.8456	35.5392
3300035170_5	Bacteria; Dependentiae; Babeliae; Babeliales; Vermiphilaceae	rhizosphere	oligotroph	1313	46	6.98108	0.591718	0.524891	-0.381462	133	5.66692	8.65467
3300035172_4	Archaea; Crenarchaeota; Nitrososphaeria; Nitrososphaerales; Nitrososphaeraceae	rhizosphere	oligotroph	5535	33	18.6397	0.557415	0.561053	-0.349149	1789	12.7407	27.8665
3300035242_4	Bacteria; Verrucomicrobiota; Verrucomicrobiae; Pedosphaerales; Pedosphaeraceae	rhizosphere	copiotroph	2986	38	3.5332	0.587416	0.475645	-0.35973	218	2.864	4.38687
3300035243_1	Bacteria; Proteobacteria; Alphaproteobacteria; Rhizobiales; Xanthobacteraceae; Pseudolabrys	soil	oligotroph	2759	34	6.93827	0.565414	0.506654	-0.343385	312	5.62064	8.62036
3300035398_10	Bacteria; Chloroflexota; Anaerolineae; Anaerolineales	rhizosphere	oligotroph	3392	21	10.7738	0.548538	0.522885	-0.339569	284	8.32445	14.0807
3300035398_13	Bacteria; Chloroflexota; Anaerolineae; Promineofilales	rhizosphere	oligotroph	2726	38	11.7503	0.559062	0.535277	-0.368991	279	8.90556	15.6801
3300035398_15	Bacteria; Proteobacteria; Gammaproteobacteria; Chromatiales; Sedimenticolaceae	rhizosphere	oligotroph	1870	27	5.34669	0.617789	0.524956	-0.424604	189	4.44984	6.45582
3300035691_4	Bacteria; Verrucomicrobiota; Verrucomicrobiae; Pedosphaerales; Pedosphaeraceae	rhizosphere	copiotroph	3406	50	3.21453	0.614827	0.487444	-0.359027	223	2.69299	3.85456
3300035692_9	Bacteria; Dependentiae; Babeliae; Babeliales; Vermiphilaceae	rhizosphere	oligotroph	1472	50	7.68803	0.5943	0.532851	-0.386042	111	6.13577	9.70482
3300035695_11	Bacteria; Dependentiae; Babeliae; Babeliales; Vermiphilaceae	rhizosphere	oligotroph	1225	45	7.79582	0.584972	0.527415	-0.386625	77	6.2444	9.80291
3300035695_5	Bacteria; Chloroflexota; Ktedonobacteria; Ktedonobacterales; Ktedonobacteraceae	rhizosphere	oligotroph	8265	51	11.9977	0.576717	0.548502	-0.377091	1093	8.89428	16.3996
3300035724_5	Bacteria; Chloroflexota; Ktedonobacteria; Ktedonobacterales; Ktedonobacteraceae; UBA11361	rhizosphere	oligotroph	4387	35	9.11012	0.615541	0.557977	-0.372891	550	6.82038	12.3199
3300035724_6	Archaea; Crenarchaeota; Nitrososphaeria; Nitrososphaerales; Nitrososphaeraceae	rhizosphere	oligotroph	5965	43	20.7736	0.539781	0.555162	-0.347674	1970	14.1646	31.1418
3300036401_10	Bacteria; Verrucomicrobiota; Verrucomicrobiae; Pedosphaerales; Pedosphaeraceae	rhizosphere	oligotroph	2778	49	10.5467	0.559709	0.529159	-0.357969	261	8.14611	13.789
3300036401_7	Archaea; Crenarchaeota; Nitrososphaeria; Nitrososphaerales; Nitrososphaeraceae	rhizosphere	oligotroph	6017	41	19.8961	0.540001	0.552907	-0.345457	1978	13.7055	29.4885
3300036401_8	Bacteria; Bacteroidota; Bacteroidia; Chitinophagales; Chitinophagaceae; UTBCD1	rhizosphere	oligotroph	4315	51	7.92243	0.603893	0.541272	-0.407783	482	6.22848	10.1628
3300036402_13	Bacteria; Patescibacteria; Saccharimonadia; Saccharimonadales	soil	copiotroph	1083	46	3.01293	0.681041	0.527641	-0.381871	63	2.58296	3.52655
3300036402_14	Bacteria; Patescibacteria; Saccharimonadia; Saccharimonadales; UBA10212	soil	oligotroph	958	28	5.41849	0.647513	0.54601	-0.391392	122	4.3641	6.77373
3300036402_15	Bacteria; Patescibacteria; Paceibacteria; Yanofskybacterales; GWA2-44-9; 2-01-FULL-41-21	soil	copiotroph	763	39	4.28593	0.642482	0.526583	-0.391719	71	3.62057	5.09452
3300036402_5	Bacteria; Chloroflexota; Chloroflexia; 54-19; 54-19; 54-19	soil	oligotroph	3604	40	6.43244	0.646636	0.556799	-0.456121	280	4.98436	8.38083
3300036402_6	Bacteria; Bacteroidota; Bacteroidia; Chitinophagales; Chitinophagaceae; Ferruginibacter	soil	oligotroph	2969	50	5.09384	0.655505	0.547261	-0.46209	171	4.10914	6.35716
3300036647_12	Bacteria; Proteobacteria; Gammaproteobacteria; Chromatiales; Chromatiaceae	rhizosphere	oligotroph	3115	48	8.60076	0.555536	0.513679	-0.337567	250	6.82879	10.9172
3300036647_14	Bacteria; Chloroflexota; Anaerolineae; Anaerolineales; Anaerolineaceae; Brevefilum	rhizosphere	oligotroph	2393	31	12.4087	0.626826	0.584501	-0.375457	175	8.35126	18.8757
3300036647_15	Bacteria; Bacteroidota; Bacteroidia; Bacteroidales; GCA-2748055; GCA-2748055	rhizosphere	oligotroph	2486	36	11.5204	0.586389	0.552618	-0.386096	222	8.51197	15.8047
3300036647_19	Bacteria; Proteobacteria; Gammaproteobacteria	rhizosphere	copiotroph	2245	17	4.98806	0.562355	0.482667	-0.350613	216	4.00925	6.2492
3300036647_20	Bacteria; Proteobacteria; Gammaproteobacteria; Thiohalomonadales; RBG-16-57-12	rhizosphere	oligotroph	2132	40	6.96888	0.609511	0.536845	-0.338973	223	5.58758	8.75378
3300036647_27	Archaea; Crenarchaeota; Bathyarchaeia; B26-1; BA1	rhizosphere	oligotroph	1514	56	16.9344	0.576207	0.568349	-0.404557	235	11.5155	25.4638
3300036647_30	Bacteria; Planctomycetota; Phycisphaerae; SG8-4; SG8-4	rhizosphere	oligotroph	1079	28	15.0836	0.539996	0.53712	-0.422489	94	11.0441	20.8989
3300036712_18	Bacteria; UBP1; PRR-12; SSS58A; SSS58A	rhizosphere	oligotroph	2500	51	8.89654	0.500176	0.478259	-0.36586	152	6.65716	12.0376
3300036712_20	Bacteria; Desulfobacterota; Desulfobaccia; Desulfobaccales; 0-14-0-80-60-11	rhizosphere	oligotroph	1972	30	10.3091	0.531971	0.508954	-0.354731	239	7.98164	13.4439
3300036712_21	Bacteria; Proteobacteria; Gammaproteobacteria	rhizosphere	copiotroph	2026	26	4.43678	0.631107	0.521266	-0.352829	207	3.75459	5.26413
3300036712_23	Bacteria; Chloroflexota; Anaerolineae; Anaerolineales; UBA4823	rhizosphere	oligotroph	1593	30	12.0603	0.609753	0.571218	-0.390291	169	8.46879	17.4976
3300036712_24	Bacteria; Proteobacteria; Gammaproteobacteria; Thiotrichales	rhizosphere	copiotroph	1785	16	1.36561	0.736834	0.504368	-0.346901	166	1.17035	1.59894
3300036712_25	Bacteria; Bacteroidota; Bacteroidia; Bacteroidales; vadinHA17	rhizosphere	oligotroph	1507	45	10.8128	0.578632	0.543513	-0.411923	123	8.18587	14.4466
3300036712_26	Bacteria; Proteobacteria; Gammaproteobacteria; Ga0077554; Ga007554	rhizosphere	oligotroph	1508	26	10.1097	0.571044	0.534251	-0.291358	128	7.81278	13.21
3300036712_28	Archaea; Crenarchaeota; Bathyarchaeia; B26-1; BA1	rhizosphere	oligotroph	1287	51	18.0402	0.565241	0.564513	-0.407409	179	12.2851	27.0827
3300036837_10	Bacteria; MBNT15; MBNT15; MBNT15; MBNT15; RBG-16-64-85	soil	oligotroph	2023	52	8.83238	0.520243	0.491414	-0.35123	201	6.80975	11.5701
3300036837_9	Bacteria; Acidobacteriota	soil	oligotroph	4081	29	9.22579	0.504513	0.48347	-0.490282	356	6.95913	12.3748
3300036838_7	Bacteria; Acidobacteriota; Luteitaleia; RBG-16-70-10; RBG-16-70-10	soil	copiotroph	2981	35	3.99612	0.447503	0.389473	-0.226174	217	2.43199	6.81731
3300036839_11	Bacteria; Acidobacteriota; Luteitaleia; RBG-16-70-10; RBG-16-70-10	soil	copiotroph	2956	32	4.94654	0.430218	0.39249	-0.23381	238	2.9777	8.54621
3300036839_9	Bacteria; Acidobacteriota; Blastocatellia; Pyrinomonadales	soil	oligotroph	4394	46	14.3849	0.539057	0.533718	-0.395673	382	10.6354	19.7204
3300036840_8	Bacteria; Acidobacteriota; Blastocatellia; Pyrinomonadales	soil	oligotroph	4075	55	10.1137	0.576185	0.537762	-0.388033	358	7.78255	13.2762
3300036841_8	Bacteria; Chloroflexota; Ktedonobacteria; Ktedonobacterales	soil	oligotroph	4615	32	9.37721	0.572076	0.530301	-0.359681	314	7.33937	12.0867
3300036842_9	Bacteria; MBNT15; MBNT15; MBNT15; MBNT15; RBG-16-64-85	soil	oligotroph	1856	42	9.19789	0.512174	0.488477	-0.345505	184	7.01598	12.1891
3300036843_11	Archaea; Crenarchaeota; Nitrososphaeria; Nitrososphaerales; Nitrososphaeraceae; Nitrososphaera	soil	oligotroph	1620	24	10.125	0.588977	0.546505	-0.355599	233	7.68303	13.4934
3300036844_12	Archaea; Crenarchaeota; Nitrososphaeria; Nitrososphaerales; Nitrososphaeraceae	soil	oligotroph	1236	21	9.53421	0.510964	0.489888	-0.451434	245	7.26062	12.6572
3300036847_10	Bacteria; MBNT15; MBNT15; MBNT15; MBNT15; RBG-16-64-85	soil	oligotroph	1570	32	8.36739	0.525381	0.491495	-0.349139	163	6.49432	10.8827
3300036847_11	Archaea; Thermoplasmatota; Thermoplasmata_A; RBG-16-68-12; RBG-16-68-12	soil	oligotroph	1118	22	8.70214	0.480815	0.463743	-0.360135	128	6.274	12.2631
3300036848_10	Bacteria; MBNT15; MBNT15; MBNT15; MBNT15; RBG-16-64-85	soil	oligotroph	1828	47	10.866	0.494724	0.48691	-0.346877	189	8.0889	14.7855
3300036848_11	Archaea; Thermoplasmatota; Thermoplasmata_A; RBG-16-68-12; RBG-16-68-12	soil	oligotroph	1436	34	12.4942	0.487414	0.490369	-0.377758	138	9.19271	17.2195
3300036848_8	Bacteria; Acidobacteriota; Luteitaleia; RBG-16-70-10; RBG-16-70-10	soil	copiotroph	2335	31	4.78435	0.43212	0.391506	-0.233083	201	2.88007	8.26599
3300036849_7	Bacteria; Acidobacteriota; Blastocatellia; Pyrinomonadales	soil	oligotroph	3777	41	13.0815	0.537557	0.527106	-0.388349	346	9.83986	17.6002
3300036849_8	Bacteria; Acidobacteriota; Blastocatellia; Pyrinomonadales; Pyrinomonadaceae	soil	oligotroph	3005	36	10.1309	0.558767	0.526055	-0.396738	304	7.87871	13.1482
3300036849_9	Bacteria; Acidobacteriota; Luteitaleia; RBG-16-70-10; RBG-16-70-10	soil	copiotroph	2851	35	4.51021	0.466881	0.411028	-0.21289	256	2.92316	7.15898
3300036850_10	Bacteria; Actinobacteriota; Acidimicrobiia	soil	oligotroph	1852	40	12.8053	0.552886	0.536234	-0.39628	218	9.58979	17.3112
3300036850_8	Archaea; Crenarchaeota; Nitrososphaeria; Nitrososphaerales; Nitrososphaeraceae; Nitrososphaera	soil	oligotroph	2548	45	21.5957	0.556938	0.568947	-0.344959	353	14.2065	33.7056
3300036850_9	Archaea; Crenarchaeota; Nitrososphaeria; Nitrososphaerales; Nitrososphaeraceae; Nitrososphaera	soil	oligotroph	2126	32	9.76841	0.570632	0.531855	-0.343246	405	7.59829	12.6751
3300036851_10	Bacteria; Actinobacteriota; Actinobacteria; Jiangellales; Jiangellaceae	soil	oligotroph	2617	52	13.9997	0.57176	0.554304	-0.400537	235	10.0708	19.7771
3300036851_11	Archaea; Crenarchaeota; Nitrososphaeria; Nitrososphaerales; UBA213	soil	oligotroph	3370	25	13.5923	0.609188	0.577948	-0.350985	724	9.23924	20.4473
3300036852_10	Bacteria; Verrucomicrobiota; Verrucomicrobiae; Chthoniobacterales; Chthoniobacteraceae	soil	copiotroph	3035	12	4.45918	0.571117	0.480931	-0.400368	316	3.60288	5.55572
3300036852_12	Archaea; Crenarchaeota; Nitrososphaeria; Nitrososphaerales; UBA213	soil	oligotroph	2729	44	18.0844	0.567271	0.566028	-0.36153	443	12.2663	27.2703
3300036852_13	Archaea; Thermoplasmatota; E2; UBA9212	soil	copiotroph	1783	19	2.20829	0.556197	0.419797	-0.301086	191	1.55542	3.19303
3300036852_15	Bacteria; Actinobacteriota; UBA4738	soil	oligotroph	1672	47	16.7553	0.566001	0.560819	-0.364551	144	11.6187	24.6506
3300036852_16	Bacteria; Patescibacteria; Microgenomatia; Levybacterales	soil	oligotroph	1151	41	15.7083	0.585792	0.570529	-0.424372	118	10.7198	23.5262
3300036852_17	Bacteria; Patescibacteria; Gracilibacteria; Peribacterales; Peribacteraceae	soil	oligotroph	1024	45	12.7237	0.542014	0.52848	-0.406368	84	9.59902	17.0638
3300036852_18	Bacteria; Patescibacteria; Paceibacteria; UBA9983; Kaiserbacteraceae; C7867-001	soil	oligotroph	932	43	12.8839	0.554378	0.53761	-0.391945	63	9.62597	17.462
3300036852_7	Bacteria; Proteobacteria; Gammaproteobacteria; Betaproteobacteriales; Chromobacteriaceae; Crenobacter	soil	copiotroph	4186	16	0.469473	0.823577	0.469112	-0.218582	429	0.367757	0.604581
3300036853_11	Bacteria; Gemmatimonadota; Gemmatimonadetes; Gemmatimonadales; GWC2-71-9	soil	oligotroph	2561	32	10.2007	0.541802	0.514972	-0.344962	213	7.93433	13.2365
3300036857_7	Bacteria; Chloroflexota; Ktedonobacteria; Ktedonobacterales; Ktedonobacteraceae	soil	oligotroph	8523	51	10.2649	0.587755	0.54652	-0.393519	969	7.77703	13.7033
3300036860_10	Bacteria; Planctomycetota; UBA1135	soil	oligotroph	4033	48	6.42541	0.453003	0.425414	-0.399325	173	4.22497	10.0336
3300036860_15	Bacteria; UBP10; GR-WP33-30; UBA9968; UBA9968	soil	oligotroph	2149	11	6.44333	0.574475	0.507974	-0.380319	180	5.2666	7.92979
3300036860_16	Bacteria; UBP10; GR-WP33-30; UBA9968; UBA9968	soil	oligotroph	2265	29	15.9433	0.5568	0.551725	-0.371599	256	11.3389	22.8077
3300036860_21	Archaea; Micrarchaeota; Micrarchaeia; UBA8480	soil	copiotroph	979	54	4.95359	0.597931	0.506322	-0.467799	91	4.14555	5.94643
3300036860_22	Archaea; Nanoarchaeota; Woesearchaeia; ARS49; 1-14-0-10-37-12	soil	oligotroph	846	42	5.03445	0.604115	0.511616	-0.43367	117	4.22133	6.03127
3300036860_9	Bacteria; Bacteroidota; Bacteroidia; Chitinophagales; Chitinophagaceae; UTBCD1	soil	oligotroph	5091	52	8.37572	0.596024	0.539465	-0.403426	381	6.56606	10.7773
3300036861_12	Bacteria; Planctomycetota; UBA1135	soil	oligotroph	4049	48	6.41752	0.453121	0.425414	-0.393353	179	4.22034	10.0198
3300036861_13	Bacteria; Planctomycetota; Phycisphaerae	soil	oligotroph	4215	37	14.2594	0.620141	0.588192	-0.355225	320	9.34317	22.3557
3300036861_15	Bacteria; Bacteroidota; Bacteroidia; Chitinophagales; Chitinophagaceae; UTBCD1	soil	oligotroph	3855	41	8.54467	0.608038	0.548871	-0.403056	423	6.57209	11.2223
3300036861_22	Archaea; Crenarchaeota; Nitrososphaeria; Nitrososphaerales; Nitrososphaeraceae; Nitrososphaera	soil	oligotroph	1299	24	14.7779	0.547604	0.541088	-0.36058	214	10.7983	20.5208
3300036861_24	Archaea; Micrarchaeota; Micrarchaeia; UBA8480	soil	oligotroph	963	55	5.18994	0.592065	0.505504	-0.471179	93	4.32265	6.26156
3300036861_25	Bacteria; Patescibacteria; Doudnabacteria; UBA920; O2-02-FULL-48-8	soil	oligotroph	880	38	11.3372	0.578328	0.546182	-0.448089	89	8.49676	15.314
3300036861_6	Bacteria; Acidobacteriota; Blastocatellia; Pyrinomonadales; Pyrinomonadaceae	soil	oligotroph	6312	29	11.5115	0.554877	0.531201	-0.379742	808	8.78093	15.2546
3300036862_9	Archaea; Crenarchaeota; Nitrososphaeria; Nitrososphaerales; Nitrososphaeraceae	soil	oligotroph	1356	33	13.6212	0.549219	0.537405	-0.389004	227	10.1062	18.6019
3300036863_10	Bacteria; Verrucomicrobiota; Verrucomicrobiae; Pedosphaerales; Pedosphaeraceae	soil	oligotroph	3642	40	11.5744	0.573894	0.544426	-0.346744	442	8.67908	15.6252
3300036863_11	Bacteria; UBP10; GR-WP33-30; UBA9968; UBA9968	soil	oligotroph	3100	22	8.88372	0.551406	0.51291	-0.375829	295	7.02387	11.3271
3300036863_13	Bacteria; Proteobacteria; Gammaproteobacteria; Betaproteobacteriales; Burkholderiaceae; Polaromonas	soil	copiotroph	2912	38	1.54046	0.697548	0.487478	-0.282997	301	1.30438	1.82659
3300036864_10	Bacteria; Bacteroidota; Ignavibacteria; SJA-28; OLB5	soil	oligotroph	2522	34	10.6943	0.555246	0.526982	-0.443245	292	8.25725	13.9874
3300036864_18	Archaea; Crenarchaeota; Nitrososphaeria; Nitrososphaerales; Nitrososphaeraceae; Nitrososphaera	soil	oligotroph	1496	33	10.5635	0.559825	0.529336	-0.339346	281	8.1565	13.8159
3300036900_7	Bacteria; Bacteroidota; Bacteroidia; Chitinophagales; Chitinophagaceae; UBA8621	soil	oligotroph	4000	21	11.2195	0.604023	0.562975	-0.382557	299	8.11698	15.7506
3300036900_8	Bacteria; Bacteroidota; Bacteroidia; Chitinophagales; Chitinophagaceae; UBA8621	soil	oligotroph	3429	28	6.01793	0.615351	0.531195	-0.441132	240	4.92794	7.39184
3300036900_9	Bacteria; Proteobacteria; Alphaproteobacteria; UBA1301; UBA1301; UBA6038	soil	copiotroph	2212	28	4.61265	0.554409	0.471931	-0.333183	208	3.63088	5.90921
3300037153_11	Bacteria; Bacteroidota; Bacteroidia; Chitinophagales; Chitinophagaceae; Parafilimonas	soil	oligotroph	3456	39	10.9474	0.572426	0.540057	-0.437407	396	8.31942	14.5661
3300037153_9	Bacteria; Gemmatimonadota; Gemmatimonadetes; Gemmatimonadales; GWC2-71-9	soil	oligotroph	7685	44	5.6591	0.551775	0.483994	-0.345681	1137	4.51011	7.15444
3300037235_10	Bacteria; Actinobacteriota; Thermoleophilia; Solirubrobacterales; Solirubrobacteraceae	soil	oligotroph	1359	37	9.29123	0.600427	0.548954	-0.392579	110	7.08326	12.3202
3300037248_11	Bacteria; Actinobacteriota; Thermoleophilia; Solirubrobacterales	soil	oligotroph	1435	42	9.22217	0.604145	0.551011	-0.397667	97	7.00626	12.2746
3300037248_16	Bacteria; Verrucomicrobiota; Chlamydiia; Parachlamydiales; Ga0074140	soil	oligotroph	1056	21	7.1257	0.533465	0.486714	-0.442075	115	5.57916	9.18111
3300037421_11	Bacteria; Dormibacterota; Dormibacteria; Dormibacterales; Dormibacteraceae	soil	oligotroph	1819	13	7.99343	0.580943	0.526277	-0.391259	195	6.39015	10.0724
3300037444_6	Bacteria; Chloroflexota; Ktedonobacteria; Ktedonobacterales	soil	oligotroph	4568	29	8.69125	0.575695	0.528008	-0.357152	384	6.87491	11.0762
3300037451_10	Bacteria; Chloroflexota; Ktedonobacteria; Ktedonobacterales; Ktedonobacteraceae; UBA11361	soil	oligotroph	1716	33	14.3242	0.557734	0.546136	-0.369269	217	10.4312	19.9653
3300037451_9	Bacteria; Actinobacteriota; Acidimicrobiia; Acidimicrobiales	soil	oligotroph	1800	36	8.00922	0.517035	0.483063	-0.374756	174	6.1385	10.5593
3300037452_6	Bacteria; Bacteroidota; Bacteroidia; Sphingobacteriales; Sphingobacteriaceae; Mucilaginibacter	soil	copiotroph	5698	31	3.66582	0.664918	0.530826	-0.420916	551	3.10733	4.34184
3300037456_10	Archaea; Crenarchaeota; Nitrososphaeria; Nitrososphaerales; Nitrososphaeraceae; Nitrososphaera	soil	oligotroph	1557	34	11.0242	0.564999	0.535445	-0.345111	341	8.41998	14.589
3300037491_8	Bacteria; Dependentiae; Babeliae; Babeliales; Vermiphilaceae	soil	oligotroph	1359	50	11.4741	0.577961	0.546659	-0.421704	92	8.57994	15.5369
3300037536_6	Bacteria; Nitrospirota; Nitrospiria; Nitrospirales; Nitrospiraceae; Nitrospira_C	soil	oligotroph	2858	39	11.5094	0.571985	0.542792	-0.320514	472	8.65882	15.482
3300037588_4	Bacteria; Actinobacteriota; Actinobacteria; Jiangellales; Jiangellaceae	rhizosphere	copiotroph	1809	51	4.40093	0.4735	0.413823	-0.352814	189	2.88653	6.89183
3300037588_6	Bacteria; Proteobacteria; Gammaproteobacteria; Ga0077554; Ga007554	rhizosphere	oligotroph	1533	33	8.50535	0.587001	0.534315	-0.28877	138	6.70356	10.8813
3300037840_11	Bacteria; Bacteroidota; Bacteroidia; Chitinophagales; Chitinophagaceae; UBA8621	soil	oligotroph	2552	40	12.2585	0.563988	0.541159	-0.36808	224	9.17389	16.5846
3300037840_13	Bacteria; Verrucomicrobiota; Chlamydiia; Parachlamydiales; Ga0074140	soil	oligotroph	1897	51	10.6166	0.554172	0.525808	-0.438168	264	8.20958	13.8631
3300037840_17	Bacteria; Patescibacteria; Paceibacteria; UBA9983; Kaiserbacteraceae; UBA10103	soil	oligotroph	820	41	5.8206	0.593145	0.513925	-0.382767	97	4.82065	7.06435
3300037840_6	Bacteria; Bacteroidota; Bacteroidia; Sphingobacteriales; Sphingobacteriaceae; Mucilaginibacter	soil	copiotroph	5697	53	3.18407	0.708627	0.550365	-0.422352	508	2.60773	3.9104
3300037840_9	Bacteria; Bacteroidota; Bacteroidia; Chitinophagales; Chitinophagaceae; UBA8621	soil	oligotroph	3348	20	5.93413	0.59546	0.516777	-0.407525	290	4.90739	7.21342
3300037845_10	Bacteria; Verrucomicrobiota; Verrucomicrobiae; Chthoniobacterales; UBA10450	soil	oligotroph	1076	28	13.1646	0.538178	0.527902	-0.425399	102	9.89002	17.7359
3300037845_9	Bacteria; Dependentiae; Babeliae; Babeliales; Vermiphilaceae	soil	oligotroph	1385	49	11.403	0.576865	0.54554	-0.426621	73	8.54977	15.3956
3300037846_13	Bacteria; Firmicutes_H	soil	oligotroph	2325	36	8.57701	0.568453	0.522264	-0.393044	204	6.81475	10.8788
3300037846_5	Bacteria; Bacteroidota; Bacteroidia; Chitinophagales; Chitinophagaceae; UBA8621	soil	oligotroph	4753	45	8.83136	0.64314	0.574749	-0.365954	268	6.33414	12.5166
3300037846_7	Bacteria; Bacteroidota; Bacteroidia; Chitinophagales; Chitinophagaceae; UBA8621	soil	oligotroph	4171	48	9.6535	0.603088	0.553133	-0.412341	370	7.26537	12.9802
3300037852_17	Bacteria; Verrucomicrobiota; Verrucomicrobiae; Chthoniobacterales; UBA10450; AV133	soil	oligotroph	2163	41	10.9675	0.551682	0.526102	-0.39037	204	8.44517	14.3868
3300037852_18	Bacteria; Actinobacteriota; Acidimicrobiia; Acidimicrobiales; RAAP-2; RAAP-2	soil	oligotroph	2259	43	5.06112	0.579559	0.495321	-0.451228	167	4.16881	6.17814
3300037852_19	Bacteria; Acidobacteriota; Vicinamibacteria; Vicinamibacterales; UBA2999	soil	oligotroph	6225	28	7.39342	0.579855	0.52055	-0.342929	534	5.97582	9.20795
3300037852_39	Bacteria; Actinobacteriota; Acidimicrobiia; Acidimicrobiales; UBA8139	soil	oligotroph	3690	32	5.93326	0.519935	0.46555	-0.440761	345	4.4829	7.94426
3300037852_41	Bacteria; Acidobacteriota; Acidobacteriae; UBA7541; UBA7541; UBA7541	soil	oligotroph	3528	73	6.7606	0.594284	0.524547	-0.356807	206	5.50706	8.35049
3300037852_45	Bacteria; Actinobacteriota; Acidimicrobiia; Acidimicrobiales; RAAP-2; Palsa-459	soil	oligotroph	2372	46	5.28203	0.418779	0.389177	-0.331095	112	3.12082	9.32644
3300037852_47	Bacteria; Acidobacteriota; Acidobacteriae; UBA7541; UBA7541; UBA7541	soil	oligotroph	5119	27	6.97278	0.631696	0.551925	-0.351989	331	5.43077	9.03499
3300037852_50	Bacteria; Proteobacteria; Gammaproteobacteria; Burkholderiales; Palsa-1005; PALSA-1003	soil	oligotroph	2642	36	8.29237	0.545837	0.504798	-0.381653	206	6.57096	10.5479
3300037852_55	Bacteria; Eremiobacterota; Eremiobacteria; UBP12; UBA5184	soil	oligotroph	2723	44	8.95869	0.563068	0.521345	-0.382642	174	7.08329	11.4224
3300037852_56	Bacteria; Acidobacteriota; Acidobacteriae; UBA7541; UBA7541; UBA7541	soil	copiotroph	3091	16	4.99618	0.624196	0.524715	-0.360519	159	4.18178	5.99668
3300037852_57	Bacteria; Acidobacteriota; Thermoanaerobaculia; UBA5704; UBA5704; UBA5704	soil	oligotroph	5101	36	9.51985	0.498196	0.481137	-0.310006	380	7.11458	12.8987
3300037852_62	Bacteria; Bacteroidota; Bacteroidia; Chitinophagales; Chitinophagaceae; UBA8621	soil	oligotroph	4394	25	6.80189	0.623924	0.545044	-0.368786	218	5.38861	8.65423
3300037852_71	Bacteria; Bacteroidota; Bacteroidia; Chitinophagales; Chitinophagaceae; UBA8621	soil	oligotroph	3664	45	9.99971	0.600557	0.553593	-0.415802	299	7.49013	13.5155
3300037852_74	Bacteria; Proteobacteria; Alphaproteobacteria; Rhizobiales; Xanthobacteraceae; BOG-931	soil	oligotroph	5852	43	9.71192	0.534046	0.506685	-0.30133	497	7.56221	12.5877
3300037852_8	Bacteria; Planctomycetota; Planctomycetes; Planctomycetales; Planctomycetaceae	soil	oligotroph	6875	45	8.38091	0.538714	0.500639	-0.362826	599	6.60018	10.7313
3300037852_84	Bacteria; Proteobacteria; Alphaproteobacteria; Rhizobiales; Beijerinckiaceae; GAS188	soil	oligotroph	3087	31	7.82063	0.511431	0.477746	-0.39328	267	5.93348	10.4243
3300037852_93	Bacteria; Desulfobacterota_B; Binatia; Binatales; Binataceae	soil	oligotroph	2550	46	13.0857	0.54825	0.534376	-0.302787	194	9.79102	17.7073
3300037883_11	Bacteria; Proteobacteria; Alphaproteobacteria; Rhizobiales; Beijerinckiaceae; GAS188	soil	oligotroph	2357	40	7.81682	0.52662	0.488015	-0.393027	207	6.07351	10.1549
3300038698_1	Archaea; Crenarchaeota; Nitrososphaeria; Nitrososphaerales; Nitrososphaeraceae	rhizosphere	oligotroph	1060	25	11.5489	0.566826	0.5395	-0.365694	283	8.72667	15.4615
3300041404_16	Bacteria; Proteobacteria; Gammaproteobacteria; Pseudomonadales; Pseudomonadaceae; Pseudomonas_F	rhizosphere	copiotroph	4504	18	0.362627	0.768817	0.407009	-0.268438	391	0.25504	0.525194
3300041404_3	Bacteria; Proteobacteria; Gammaproteobacteria; Xanthomonadales; Rhodanobacteraceae; Luteibacter	rhizosphere	copiotroph	3789	46	1.80627	0.605075	0.437398	-0.316869	171	1.35431	2.4387
3300041405_19	Bacteria; Proteobacteria; Gammaproteobacteria; Enterobacterales; Enterobacteriaceae; Erwinia_B; Erwinia_B gerundensis	rhizosphere	copiotroph	2729	16	0.310134	0.904235	0.483276	-0.353801	171	0.23886	0.406729
3300041405_22	Bacteria; Proteobacteria; Gammaproteobacteria; Pseudomonadales; Pseudomonadaceae; Pseudomonas_E; Pseudomonas_E monteilii_A	rhizosphere	copiotroph	3292	17	0.449395	0.85015	0.482971	-0.282183	232	0.355286	0.573042
3300041406_1	Bacteria; Actinobacteriota; Actinomycetia; Actinomycetales; Micrococcaceae; Arthrobacter_G	rhizosphere	copiotroph	2044	17	0.432596	0.779134	0.431162	-0.392319	191	0.31934	0.594051
3300041406_3	Bacteria; Firmicutes; Bacilli; Paenibacillales; Paenibacillaceae; Paenibacillus_C	rhizosphere	copiotroph	2267	16	1.01864	0.759092	0.495032	-0.368204	244	0.855853	1.21773
3300041406_6	Bacteria; Actinobacteriota; Thermoleophilia; Gaiellales	rhizosphere	oligotroph	2732	40	9.16036	0.497634	0.478361	-0.41682	290	6.83212	12.4388
3300041407_18	Bacteria; Proteobacteria; Gammaproteobacteria; Xanthomonadales; Xanthomonadaceae; Lysobacter; Lysobacter gummosus	rhizosphere	copiotroph	4126	14	1.47511	0.649167	0.451178	-0.21763	298	1.15437	1.90163
3300041407_8	Bacteria; Bacteroidota; Bacteroidia; Flavobacteriales; Flavobacteriaceae; Flavobacterium	rhizosphere	copiotroph	4002	48	1.29404	0.696188	0.472393	-0.469496	314	1.0633	1.58372
3300041407_9	Bacteria; Proteobacteria; Gammaproteobacteria; Pseudomonadales; Pseudomonadaceae; Pseudomonas_F	rhizosphere	copiotroph	4175	14	0.214963	0.817	0.386247	-0.286261	326	0.144533	0.327353
3300041411_12	Bacteria; Bacteroidota; Bacteroidia; Flavobacteriales; Flavobacteriaceae; Flavobacterium	rhizosphere	copiotroph	3925	21	0.992969	0.723014	0.46839	-0.455078	295	0.804555	1.23344
3300041411_14	Bacteria; Actinobacteriota; Actinomycetia; Mycobacteriales; Mycobacteriaceae; Mycobacterium	rhizosphere	copiotroph	3985	44	4.23631	0.579919	0.483347	-0.378377	339	3.45619	5.22394
3300041411_22	Bacteria; Actinobacteriota; Actinomycetia; Actinomycetales; Micrococcaceae; Arthrobacter_G	rhizosphere	copiotroph	1716	20	0.343332	0.794303	0.418889	-0.393871	155	0.246498	0.486062
3300041411_3	Bacteria; Actinobacteriota; Actinomycetia; Mycobacteriales; Mycobacteriaceae; Mycobacterium	rhizosphere	copiotroph	4226	42	3.47858	0.580597	0.469908	-0.349941	380	2.77954	4.38556
3300041413_12	Bacteria; Proteobacteria; Gammaproteobacteria; Xanthomonadales; Xanthomonadaceae; Pseudoxanthomonas_A	rhizosphere	copiotroph	3855	14	1.43639	0.593027	0.410955	-0.289809	304	1.00545	2.09129
3300041413_6	Bacteria; Proteobacteria; Gammaproteobacteria; Burkholderiales; Burkholderiaceae; Variovorax; Variovorax sp003984645	rhizosphere	copiotroph	4483	30	1.63995	0.600552	0.4267	-0.275107	372	1.19591	2.28231
3300041413_8	Bacteria; Bacteroidota; Bacteroidia; Flavobacteriales; Weeksellaceae; Chryseobacterium; Chryseobacterium sp001456155	rhizosphere	copiotroph	3252	45	0.695461	0.778234	0.47465	-0.43051	273	0.560487	0.868818
3300041997_4	Bacteria; Actinobacteriota; Actinomycetia; Mycobacteriales; Mycobacteriaceae; Mycobacterium	rhizosphere	copiotroph	3601	37	2.18653	0.620575	0.462699	-0.373606	289	1.75021	2.75145
3300041997_6	Bacteria; Bacteroidota; Bacteroidia; Chitinophagales; Chitinophagaceae; Chitinophaga	rhizosphere	copiotroph	3555	34	1.39339	0.73677	0.505966	-0.408129	249	1.19577	1.62916
3300041999_1	Bacteria; Proteobacteria; Gammaproteobacteria; Burkholderiales; Burkholderiaceae; Variovorax; Variovorax sp003984645	rhizosphere	copiotroph	4311	50	3.79485	0.567187	0.466999	-0.284184	419	2.99032	4.856
3300041999_4	Bacteria; Actinobacteriota; Actinomycetia; Streptomycetales; Streptomycetaceae; Streptomyces	rhizosphere	copiotroph	5427	25	1.15137	0.628296	0.416664	-0.348094	643	0.824914	1.63375
3300041999_5	Bacteria; Actinobacteriota; Actinomycetia; Actinomycetales; Micrococcaceae; Arthrobacter_G	rhizosphere	copiotroph	1717	23	0.428092	0.802656	0.446108	-0.397832	167	0.32381	0.57249
3300042001_2	Archaea; Thermoproteota; Nitrososphaeria; Nitrososphaerales; Nitrososphaeraceae; TA-21	rhizosphere	oligotroph	1294	35	16.9543	0.52782	0.535603	-0.387915	218	12.2343	23.8691
3300042002_11	Bacteria; Actinobacteriota; Actinomycetia; Actinomycetales; Micrococcaceae; Pseudarthrobacter	rhizosphere	copiotroph	3235	50	0.677279	0.788241	0.479053	-0.377462	225	0.547845	0.842803
3300042004_1	Bacteria; Proteobacteria; Alphaproteobacteria; Sphingomonadales; Sphingomonadaceae; Sphingomonas_A	rhizosphere	copiotroph	3115	36	2.36914	0.645969	0.486011	-0.350466	264	2.00091	2.81675
3300042004_12	Bacteria; Proteobacteria; Gammaproteobacteria; Burkholderiales; Burkholderiaceae; Variovorax; Variovorax sp003984645	rhizosphere	copiotroph	3795	13	1.29139	0.53844	0.365247	-0.293903	358	0.794656	2.17514
3300042004_3	Bacteria; Proteobacteria; Alphaproteobacteria; Sphingomonadales; Sphingomonadaceae; Sphingomonas	rhizosphere	copiotroph	2975	29	2.64045	0.564015	0.438558	-0.317953	307	1.9526	3.61897
3300042004_6	Bacteria; Bacteroidota; Bacteroidia; Flavobacteriales; Weeksellaceae; Chryseobacterium	rhizosphere	copiotroph	3445	29	0.59635	0.794194	0.471515	-0.430136	315	0.474828	0.754678
3300042004_8	Bacteria; Proteobacteria; Gammaproteobacteria; Xanthomonadales; Xanthomonadaceae; Pseudoxanthomonas_A	rhizosphere	copiotroph	2285	18	1.56364	0.60908	0.42868	-0.310322	205	1.1487	2.15862
3300042005_1	Bacteria; Methylomirabilota; Methylomirabilia; Rokubacteriales; GWA2-73-35; AR37	rhizosphere	oligotroph	4472	35	6.66076	0.44239	0.42057	-0.244521	437	4.28951	10.6494
3300042005_4	Bacteria; Proteobacteria; Gammaproteobacteria; Burkholderiales; Burkholderiaceae; Trinickia	rhizosphere	copiotroph	4527	51	2.83545	0.606128	0.472388	-0.376531	371	2.30627	3.50779
3300042006_2	Bacteria; Actinobacteriota; Actinomycetia; Actinomycetales; Micrococcaceae; Arthrobacter_G	rhizosphere	copiotroph	1958	20	0.424873	0.779227	0.429494	-0.393729	177	0.312553	0.585664
3300042006_21	Bacteria; Proteobacteria; Gammaproteobacteria; Burkholderiales; Burkholderiaceae; Variovorax; Variovorax sp003984645	rhizosphere	copiotroph	4384	36	1.4405	0.60403	0.418648	-0.285573	382	1.03094	2.04648
3300042006_6	Bacteria; Proteobacteria; Alphaproteobacteria; Sphingomonadales; Sphingomonadaceae; Sphingomonas	rhizosphere	copiotroph	3670	28	3.04052	0.575332	0.456619	-0.31945	301	2.35726	3.95928
3300042007_16	Bacteria; Actinobacteriota; Actinomycetia; Mycobacteriales; Micromonosporaceae; Glycomyces	rhizosphere	copiotroph	3289	37	2.58954	0.567068	0.439179	-0.207612	272	1.92075	3.53753
3300042007_2	Bacteria; Actinobacteriota; Actinomycetia; Actinomycetales; Micrococcaceae; Arthrobacter_I	rhizosphere	copiotroph	2681	13	0.383639	0.757802	0.405064	-0.360956	201	0.268998	0.557502
3300042007_21	Bacteria; Actinobacteriota; Actinomycetia; Streptomycetales; Streptomycetaceae; Streptomyces	rhizosphere	copiotroph	9683	21	0.538366	0.64459	0.360606	-0.331958	1018	0.340655	0.878212
3300042007_23	Bacteria; Proteobacteria; Alphaproteobacteria; Rhizobiales; Rhizobiaceae; Sinorhizobium; Sinorhizobium meliloti_A	rhizosphere	copiotroph	2716	17	1.7126	0.666714	0.475005	-0.373372	270	1.41837	2.07857
3300042007_24	Bacteria; Firmicutes; Bacilli; Paenibacillales; Paenibacillaceae; Paenibacillus_C	rhizosphere	copiotroph	3198	24	0.655289	0.832738	0.506246	-0.35642	285	0.53649	0.80507
3300042007_7	Bacteria; Proteobacteria; Gammaproteobacteria; Burkholderiales; Burkholderiaceae; Variovorax; Variovorax sp003984645	rhizosphere	copiotroph	4043	30	2.1485	0.561412	0.421235	-0.281577	299	1.52242	3.08602
3300042008_3	Archaea; Thermoproteota; Nitrososphaeria; Nitrososphaerales; Nitrososphaeraceae; TA-21	rhizosphere	oligotroph	1181	23	10.269	0.552012	0.522305	-0.386917	222	7.98362	13.3319
3300042008_5	Bacteria; Actinobacteriota; UBA4738; AC-67	rhizosphere	copiotroph	4395	20	2.37107	0.505126	0.39056	-0.278595	472	1.51435	3.82693
3300042010_13	Bacteria; Proteobacteria; Gammaproteobacteria; Enterobacterales; Enterobacteriaceae; Enterobacter; Enterobacter ludwigii	rhizosphere	copiotroph	4534	20	0.13358	1.01543	0.468637	-0.323261	240	0.096376	0.188094
3300042010_19	Bacteria; Proteobacteria; Gammaproteobacteria; Enterobacterales; Enterobacteriaceae; Kosakonia; Kosakonia cowanii	rhizosphere	copiotroph	2126	17	0.211893	1.04371	0.538467	-0.345248	106	0.156236	0.291349
3300042010_2	Bacteria; Actinobacteriota; Actinomycetia; Actinomycetales; Micrococcaceae	rhizosphere	copiotroph	1810	18	0.267627	0.798059	0.396278	-0.396643	166	0.183706	0.39822
3300042010_25	Bacteria; Proteobacteria; Gammaproteobacteria; Enterobacterales; Enterobacteriaceae; Pantoea; Pantoea ananatis	rhizosphere	copiotroph	1199	13	0.25572	0.871825	0.441609	-0.346254	62	0.187776	0.353196
3300042010_4	Bacteria; Proteobacteria; Gammaproteobacteria; Burkholderiales; Burkholderiaceae; Variovorax	rhizosphere	copiotroph	6212	23	1.49045	0.585111	0.408574	-0.278664	571	1.03446	2.19057
3300042011_2	Archaea; Thermoproteota; Nitrososphaeria; Nitrososphaerales; Nitrososphaeraceae; TA-21	rhizosphere	oligotroph	1292	34	16.0628	0.53266	0.535785	-0.387881	230	11.6764	22.4325
3300042013_5	Bacteria; Proteobacteria; Gammaproteobacteria; Pseudomonadales; Pseudomonadaceae; Pseudomonas_E; Pseudomonas_E wadenswilerensis	rhizosphere	copiotroph	6462	15	0.179365	0.919701	0.436452	-0.280796	371	0.128652	0.254199
3300042014_5	Bacteria; Actinobacteriota; Actinomycetia; Actinomycetales; Micrococcaceae	rhizosphere	copiotroph	1883	16	0.40254	0.756761	0.409039	-0.394654	166	0.284632	0.579555
3300042014_6	Bacteria; Bacteroidota; Bacteroidia; Chitinophagales; Chitinophagaceae; Niastella	rhizosphere	copiotroph	4782	42	1.9225	0.711979	0.514767	-0.469403	407	1.66698	2.2237
3300042016_4	Archaea; Thermoproteota; Nitrososphaeria; Nitrososphaerales; Nitrososphaeraceae; TA-21	rhizosphere	oligotroph	1427	38	17.6382	0.517667	0.530971	-0.387772	261	12.702	24.8872
3300042065_1	Bacteria; Acidobacteriota; Acidobacteriae; UBA7541; UBA7541; UBA7541	soil	oligotroph	3677	28	6.11905	0.605664	0.525728	-0.354715	239	5.02918	7.48688
3300042066_1	Bacteria; Acidobacteriota; Acidobacteriae; UBA7541; UBA7541; UBA7541	soil	oligotroph	5174	41	5.32129	0.622573	0.527879	-0.348473	458	4.4193	6.43957
3300042067_1	Bacteria; Acidobacteriota; Acidobacteriae; UBA7541; UBA7541; UBA7541	soil	oligotroph	2410	43	5.02884	0.600272	0.508933	-0.348396	170	4.21122	6.03269
3300042068_1	Bacteria; Acidobacteriota; Acidobacteriae; UBA7541; UBA7541; UBA7541	soil	oligotroph	6136	23	6.03926	0.611618	0.528898	-0.350725	556	4.95609	7.40112
3300042071_1	Bacteria; Acidobacteriota; Acidobacteriae; UBA7541; UBA7541; UBA7541	soil	oligotroph	5291	44	5.19481	0.613722	0.520254	-0.350994	445	4.34507	6.23953
3300042115_3	Bacteria; Proteobacteria; Gammaproteobacteria; Pseudomonadales; Pseudomonadaceae; Pseudomonas_E	rhizosphere	copiotroph	4272	20	0.392772	0.76217	0.41032	-0.202321	211	0.278327	0.564139
3300042115_5	Bacteria; Proteobacteria; Gammaproteobacteria; Burkholderiales; Burkholderiaceae; Pseudorhodoferax; Pseudorhodoferax sp001422365	rhizosphere	copiotroph	7281	44	1.65692	0.654074	0.463813	-0.179441	370	1.33728	2.06675
3300042121_3	Bacteria; Actinobacteriota; Actinomycetia; Actinomycetales; Micrococcaceae; Arthrobacter_G	rhizosphere	copiotroph	1391	12	0.271464	0.81647	0.410225	-0.390013	146	0.190918	0.393176
3300042125_5	Archaea; Thermoproteota; Nitrososphaeria; Nitrososphaerales; Nitrososphaeraceae; Nitrososphaera	rhizosphere	oligotroph	1500	19	13.4412	0.522887	0.518763	-0.355357	339	10.0883	18.1272
3300042126_1	Bacteria; Proteobacteria; Gammaproteobacteria; Burkholderiales; Burkholderiaceae; Pelomonas	rhizosphere	copiotroph	3338	29	1.13711	0.690182	0.457589	-0.194584	279	0.903842	1.44165
3300042127_3	Bacteria; Verrucomicrobiota; Verrucomicrobiae; Verrucomicrobiales; Akkermansiaceae	rhizosphere	copiotroph	2599	35	0.686424	0.750196	0.45446	-0.376231	147	0.535941	0.887086
3300042129_1	Bacteria; Proteobacteria; Gammaproteobacteria; Burkholderiales; Burkholderiaceae; Pelomonas	rhizosphere	copiotroph	3413	48	1.22561	0.663519	0.445753	-0.206779	277	0.94733	1.60116
3300042130_2	Bacteria; Verrucomicrobiota; Verrucomicrobiae; Verrucomicrobiales; Akkermansiaceae	rhizosphere	copiotroph	2218	30	0.693803	0.739317	0.448044	-0.372933	166	0.535436	0.907916
3300042131_1	Bacteria; Actinobacteriota; Actinomycetia; Streptomycetales; Streptomycetaceae; Streptomyces; Streptomyces scabiei	rhizosphere	copiotroph	7867	43	1.07507	0.65211	0.427052	-0.37633	795	0.792974	1.47761
3300042134_2	Bacteria; Actinobacteriota; Actinomycetia; Streptomycetales; Streptomycetaceae; Streptomyces; Streptomyces scabiei	rhizosphere	copiotroph	4170	31	0.906115	0.649888	0.410933	-0.35883	516	0.642632	1.30025
3300042135_1	Bacteria; Actinobacteriota; Actinomycetia; Streptomycetales; Streptomycetaceae; Streptomyces; Streptomyces scabiei	rhizosphere	copiotroph	4374	16	0.577635	0.649872	0.370711	-0.36141	500	0.37388	0.918255
3300042138_1	Bacteria; Actinobacteriota; Actinomycetia; Streptomycetales; Streptomycetaceae; Streptomyces; Streptomyces sp003814525	rhizosphere	copiotroph	8913	59	1.19101	0.622884	0.415817	-0.400509	747	0.850583	1.69598
3300042139_1	Bacteria; Proteobacteria; Gammaproteobacteria; Pseudomonadales; Pseudomonadaceae; Pseudomonas_E; Pseudomonas_E sp005508865	rhizosphere	copiotroph	4364	22	0.276001	0.832597	0.422859	-0.203003	265	0.198157	0.390742
3300042139_4	Bacteria; Proteobacteria; Gammaproteobacteria; Burkholderiales; Burkholderiaceae; Massilia	rhizosphere	copiotroph	4413	18	0.241422	0.842632	0.415835	-0.105351	341	0.170737	0.347519
3300042144_2	Bacteria; Proteobacteria; Alphaproteobacteria; Sphingomonadales; Sphingomonadaceae; Sphingomonas_A	rhizosphere	copiotroph	1689	34	4.89097	0.550711	0.473433	-0.33706	166	3.84666	6.27155
3300042145_5	Archaea; Thermoproteota; Nitrososphaeria; Nitrososphaerales; Nitrososphaeraceae; Nitrososphaera	rhizosphere	oligotroph	990	14	10.7304	0.57478	0.540435	-0.356898	179	8.16955	14.2491
3300042145_9	Bacteria; Actinobacteriota; Actinomycetia; Streptomycetales; Streptomycetaceae; Streptomyces; Streptomyces scabiei	rhizosphere	copiotroph	6297	33	1.10755	0.638075	0.420042	-0.378731	675	0.801515	1.55434
3300042146_3	Bacteria; Proteobacteria; Gammaproteobacteria; Enterobacterales; Enterobacteriaceae; Pantoea; Pantoea agglomerans	rhizosphere	copiotroph	3514	20	0.383887	0.892321	0.496351	-0.370589	230	0.301602	0.492802
3300042146_4	Bacteria; Actinobacteriota; Actinomycetia; Actinomycetales; Micrococcaceae; Pseudarthrobacter	rhizosphere	copiotroph	3704	18	0.603407	0.727326	0.427248	-0.360704	293	0.44517	0.829149
3300042156_8	Bacteria; Patescibacteria; Saccharimonadia; Saccharimonadales; Saccharimonadaceae; UBA6022	rhizosphere	copiotroph	980	50	1.49284	0.728435	0.505898	-0.379146	59	1.28472	1.74032
3300042184_3	Bacteria; Proteobacteria; Gammaproteobacteria; Xanthomonadales; Rhodanobacteraceae; Luteibacter	rhizosphere	copiotroph	4069	21	0.87403	0.598722	0.373108	-0.327384	230	0.561159	1.40228
3300042437_2	Archaea; Thermoproteota; Nitrososphaeria; Nitrososphaerales; Nitrososphaeraceae; TA-21	rhizosphere	oligotroph	747	30	15.4269	0.522588	0.526621	-0.394966	121	11.3473	21.2678
3300042438_5	Bacteria; Proteobacteria; Gammaproteobacteria; Burkholderiales; Burkholderiaceae; Mitsuaria; Mitsuaria sp900113225	rhizosphere	copiotroph	2611	13	1.07039	0.823311	0.542784	-0.146882	243	0.876374	1.31498
3300042439_10	Bacteria; Proteobacteria; Alphaproteobacteria; Sphingomonadales; Sphingomonadaceae; Sphingomonas_A	rhizosphere	oligotroph	1815	31	6.94935	0.542759	0.491394	-0.323528	186	5.5081	8.83725
3300042439_14	Bacteria; Actinobacteriota; UBA4738	rhizosphere	copiotroph	4979	17	4.57067	0.496068	0.431739	-0.268623	595	3.17539	6.7105
3300042439_4	Bacteria; Patescibacteria; Saccharimonadia; Saccharimonadales; Saccharimonadaceae	rhizosphere	copiotroph	919	18	1.05928	0.733433	0.480951	-0.364271	63	0.878105	1.2844
3300042439_6	Bacteria; Acidobacteriota; Vicinamibacteria; Vicinamibacterales; 2-12-FULL-66-21; 2-12-FULL-66-21	rhizosphere	oligotroph	4633	26	12.1602	0.52966	0.517398	-0.391762	420	9.24975	16.1635
3300042461_12	Bacteria; Methylomirabilota; Methylomirabilia; Rokubacteriales; GWA2-73-35; AR37	rhizosphere	oligotroph	4975	42	7.22757	0.471361	0.445514	-0.265293	514	5.02472	10.6031
3300042461_5	Bacteria; Actinobacteriota; UBA4738	rhizosphere	copiotroph	4418	17	4.78412	0.484539	0.427051	-0.281113	500	3.25789	7.18221
3300042531_10	Bacteria; Actinobacteriota; Actinomycetia; Actinomycetales; Micrococcaceae; Pseudarthrobacter	rhizosphere	copiotroph	2936	20	0.383579	0.822869	0.449174	-0.377805	278	0.290021	0.513194
3300042531_4	Bacteria; Proteobacteria; Gammaproteobacteria; Burkholderiales; Burkholderiaceae; Variovorax	rhizosphere	copiotroph	3761	26	1.3283	0.640933	0.437067	-0.308355	316	1.00288	1.77989
3300042531_7	Bacteria; Proteobacteria; Gammaproteobacteria; Burkholderiales; Burkholderiaceae; Rhizobacter	rhizosphere	copiotroph	5244	20	1.38357	0.612096	0.420842	-0.263478	419	0.997747	1.94923
3300042876_10	Bacteria; Verrucomicrobiota; Verrucomicrobiae; Chthoniobacterales; Chthoniobacteraceae	rhizosphere	oligotroph	1768	29	8.26539	0.50509	0.476959	-0.363655	145	6.21861	11.1177
3300042876_109	Bacteria; Methylomirabilota; Methylomirabilia; Rokubacteriales; GWA2-73-35	rhizosphere	oligotroph	5605	53	7.31751	0.486218	0.456386	-0.300173	415	5.26134	10.3429
3300042876_112	Bacteria; Actinobacteriota; Acidimicrobiia; Acidimicrobiales; Ilumatobacteraceae	rhizosphere	copiotroph	3170	49	2.58335	0.530788	0.414397	-0.431173	186	1.77141	3.84846
3300042876_113	Bacteria; Desulfobacterota; Desulfuromonadia; Geobacterales	rhizosphere	oligotroph	3539	20	6.06368	0.583446	0.51006	-0.395115	262	4.99398	7.40294
3300042876_114	Bacteria; Bacteroidota; Bacteroidia; Bacteroidales; Prolixibacteraceae; UBA6024	rhizosphere	copiotroph	3548	25	3.81002	0.623126	0.505216	-0.406018	218	3.24763	4.48634
3300042876_116	Bacteria; Chloroflexota; Anaerolineae; Anaerolineales; EnvOPS12; OLB14	rhizosphere	copiotroph	5739	23	4.29309	0.65643	0.536158	-0.367019	423	3.57917	5.17421
3300042876_121	Bacteria; Patescibacteria; Microgenomatia; UBA1406; GWC2-37-13	rhizosphere	oligotroph	1123	47	6.57537	0.58785	0.518371	-0.420594	67	5.38245	8.07966
3300042876_122	Bacteria; Actinobacteriota; Coriobacteriia; OPB41; PHET01	rhizosphere	oligotroph	1883	51	5.49137	0.573336	0.496603	-0.374154	91	4.49905	6.74141
3300042876_123	Bacteria; Desulfobacterota; RBG-13-61-14	rhizosphere	copiotroph	4392	27	3.96351	0.575051	0.475394	-0.22727	303	3.1861	4.96502
3300042876_127	Bacteria; Patescibacteria; Paceibacteria; UBA9983; UBA9973; UBA9973	rhizosphere	oligotroph	673	40	6.22988	0.594287	0.519196	-0.428143	52	5.1267	7.61238
3300042876_128	Bacteria; Desulfobacterota; Desulfuromonadia; Geobacterales	rhizosphere	oligotroph	3887	29	5.35675	0.699145	0.580254	-0.397616	238	3.92734	7.41129
3300042876_129	Bacteria; Acidobacteriota; Acidobacteriae; Acidobacteriales	rhizosphere	oligotroph	2634	51	10.3075	0.522587	0.502581	-0.237273	145	7.9307	13.5326
3300042876_13	Bacteria; Proteobacteria; Gammaproteobacteria; Burkholderiales; Burkholderiaceae; Rhodoferax	rhizosphere	copiotroph	4799	20	2.31868	0.745561	0.551921	-0.275356	398	1.90055	2.84511
3300042876_136	Bacteria; Patescibacteria; Microgenomatia; GWA2-44-7; UBA8517	rhizosphere	oligotroph	785	42	6.18834	0.533755	0.477705	-0.396765	72	4.81448	8.02807
3300042876_137	Bacteria; Patescibacteria; CPR2; UBA1875	rhizosphere	oligotroph	700	49	6.19803	0.61005	0.529548	-0.443971	53	5.07099	7.62011
3300042876_138	Bacteria; Proteobacteria; Gammaproteobacteria; Methylococcales; Methylomonadaceae; Methylomonas	rhizosphere	copiotroph	4330	47	1.11153	0.886597	0.588879	-0.343343	298	0.820027	1.52741
3300042876_139	Bacteria; Desulfobacterota; MBNT15; MBNT15	rhizosphere	copiotroph	2413	53	4.66919	0.482288	0.423859	-0.145782	109	3.15231	7.07772
3300042876_140	Bacteria; Bacteroidota; Bacteroidia; Flavobacteriales; UA16; UBA4660	rhizosphere	copiotroph	2878	33	2.3453	0.666313	0.499043	-0.397228	128	2.02219	2.72869
3300042876_141	Bacteria; Bacteroidota; Bacteroidia; Bacteroidales; Prolixibacteraceae	rhizosphere	oligotroph	4042	54	6.03537	0.62665	0.539049	-0.391839	268	4.88531	7.50489
3300042876_142	Bacteria; Proteobacteria; Gammaproteobacteria; Burkholderiales; Rhodocyclaceae; Fen-999	rhizosphere	copiotroph	3004	47	3.87709	0.628528	0.510109	-0.289545	115	3.31181	4.5552
3300042876_143	Bacteria; Acidobacteriota; Thermoanaerobaculia; UBA5066	rhizosphere	oligotroph	4128	23	6.57223	0.500773	0.459289	-0.506484	205	4.82311	9.08342
3300042876_144	Bacteria; Proteobacteria; Gammaproteobacteria; Burkholderiales; Gallionellaceae; PALSA-1006	rhizosphere	copiotroph	2611	25	0.830866	0.782672	0.493435	-0.2883	180	0.689025	1.00702
3300042876_145	Bacteria; Gemmatimonadota; Gemmatimonadetes; Gemmatimonadales; GWC2-71-9; SPDF01	rhizosphere	oligotroph	3044	37	5.45669	0.420561	0.392573	-0.161433	226	3.25167	9.5394
3300042876_148	Bacteria; Verrucomicrobiota; Verrucomicrobiae; Pedosphaerales; Pedosphaeraceae; SCTL01	rhizosphere	copiotroph	3182	26	3.88724	0.615041	0.501147	-0.362456	208	3.29532	4.60362
3300042876_149	Bacteria; Acidobacteriota; Mor1; Mor1; Mor1	rhizosphere	oligotroph	3777	29	6.11352	0.486359	0.444761	-0.369956	275	4.31501	8.81952
3300042876_151	Bacteria; Patescibacteria; Gracilibacteria; UM-FILTER-43-11; UM-FILTER-43-11	rhizosphere	copiotroph	827	23	2.62002	0.660634	0.503502	-0.418691	68	2.26501	3.03998
3300042876_152	Bacteria; Bacteroidota; Kapabacteria; Kapabacteriales; Kapabacteriaceae; UBA10438	rhizosphere	copiotroph	1619	17	2.3831	0.621784	0.470053	-0.444583	117	1.93973	2.94593
3300042876_158	Bacteria; Myxococcota; Myxococcia; Myxococcales; Anaeromyxobacteraceae; Anaeromyxobacter	rhizosphere	copiotroph	3940	15	2.8449	0.490713	0.394365	-0.273016	353	1.81405	4.60011
3300042876_16	Bacteria; Verrucomicrobiota; Kiritimatiellae; RFP12; UBA1067	rhizosphere	copiotroph	2345	31	4.10753	0.708196	0.568187	-0.317331	176	3.17195	5.37149
3300042876_2	Bacteria; Acidobacteriota; Thermoanaerobaculia; Gp7-AA8; Gp7-AA8	rhizosphere	oligotroph	3499	47	5.95705	0.561064	0.493707	-0.411194	222	4.81867	7.41283
3300042876_21	Bacteria; Bacteroidota; UBA10030; UBA10030; SZUA-254	rhizosphere	oligotroph	2571	48	8.089	0.558507	0.511817	-0.267578	136	6.46369	10.1977
3300042876_23	Bacteria; Patescibacteria; Gracilibacteria; Absconditabacterales; X112	rhizosphere	copiotroph	1506	22	3.323	0.554574	0.448977	-0.395772	935	2.50308	4.464
3300042876_24	Bacteria; Patescibacteria; ABY1; Magasanikbacterales; GWA2-37-8; 2-02-FULL-45-10	rhizosphere	copiotroph	689	25	3.48397	0.642902	0.512271	-0.391231	67	2.99567	4.06525
3300042876_26	Bacteria; Bacteroidota; Bacteroidia; Bacteroidales; Prolixibacteraceae; UBA6024	rhizosphere	oligotroph	4487	53	5.06604	0.635817	0.533539	-0.424091	289	4.19458	6.15032
3300042876_3	Bacteria; Bacteroidota; Bacteroidia; Cytophagales; Cyclobacteriaceae; Mariniradius	rhizosphere	copiotroph	4049	30	2.24599	0.742553	0.547463	-0.367339	286	1.8609	2.72473
3300042876_30	Bacteria; Patescibacteria; ABY1; SG8-24; 2-12-FULL-60-25; SZUA-46	rhizosphere	oligotroph	1076	45	7.71346	0.611338	0.544617	-0.3757	70	6.04415	9.92994
3300042876_31	Bacteria; Gemmatimonadota; Gemmatimonadetes; Gemmatimonadales; Gemmatimonadaceae; Fen-1231	rhizosphere	oligotroph	2095	60	5.49119	0.517284	0.458589	-0.322296	172	4.09342	7.46067
3300042876_35	Bacteria; Bacteroidota; Bacteroidia; Chitinophagales; Chitinophagaceae; Flavihumibacter	rhizosphere	copiotroph	2116	21	1.25463	0.740311	0.499766	-0.367331	139	1.06877	1.47832
3300042876_4	Bacteria; Desulfobacterota; MBNT15; MBNT15; MBNT15	rhizosphere	oligotroph	2695	45	6.97861	0.565776	0.507276	-0.286975	112	5.65277	8.67138
3300042876_47	Bacteria; Desulfobacterota; Desulfobulbia; Desulfobulbales; Desulfurivibrionaceae	rhizosphere	copiotroph	3004	42	3.23441	0.859705	0.653953	-0.318332	187	1.90449	5.7338
3300042876_5	Bacteria; Patescibacteria; Paceibacteria_A; Moranbacterales; SCTJ01	rhizosphere	oligotroph	898	48	7.13367	0.640515	0.559382	-0.452855	52	5.44424	9.44832
3300042876_53	Bacteria; Proteobacteria; Gammaproteobacteria; Burkholderiales; Burkholderiaceae; UBA2334	rhizosphere	copiotroph	3682	47	0.702306	0.792712	0.485347	-0.14954	120	0.572825	0.866279
3300042876_54	Bacteria; Patescibacteria; Microgenomatia; UBA1406; GWC2-37-13	rhizosphere	oligotroph	1333	29	5.07071	0.610363	0.516339	-0.4074	91	4.25297	6.07286
3300042876_56	Bacteria; Verrucomicrobiota; Verrucomicrobiae; Pedosphaerales; UBA1319	rhizosphere	copiotroph	2356	11	2.27674	0.65531	0.489333	-0.366026	203	1.93622	2.68734
3300042876_6	Bacteria; Proteobacteria; Gammaproteobacteria; Burkholderiales; Gallionellaceae; Sideroxydans	rhizosphere	copiotroph	2650	53	3.10984	0.6264	0.492892	-0.252274	115	2.63647	3.68272
3300042876_63	Bacteria; Desulfobacterota; Desulfuromonadia; Geobacterales; Geobacteraceae	rhizosphere	copiotroph	2439	15	4.81369	0.612505	0.514252	-0.369869	203	4.05409	5.74011
3300042876_66	Bacteria; Patescibacteria; Microgenomatia; Levybacterales; UBA12049	rhizosphere	oligotroph	840	48	5.75185	0.518793	0.462712	-0.429953	55	4.32254	7.7464
3300042876_72	Bacteria; Patescibacteria; Gracilibacteria; Peribacterales; Peribacteraceae	rhizosphere	oligotroph	1222	42	6.17862	0.588515	0.514737	-0.380463	81	5.08845	7.54357
3300042876_73	Bacteria; Fibrobacterota; Chitinivibrionia; Chitinivibrionales; Chitinispirillaceae	rhizosphere	oligotroph	4925	50	8.24916	0.591643	0.535531	-0.410855	296	6.51343	10.5331
3300042876_75	Bacteria; Myxococcota; Myxococcia; Myxococcales; Anaeromyxobacteraceae; Anaeromyxobacter	rhizosphere	copiotroph	3794	55	4.23134	0.496334	0.426582	-0.214405	167	2.90872	6.28588
3300042876_76	Bacteria; Planctomycetota; UBA8742	rhizosphere	copiotroph	4512	19	2.71653	0.391083	0.323392	-0.315664	324	1.37585	5.76682
3300042876_77	Bacteria; Patescibacteria; Gracilibacteria; UBA1369; UBA1369	rhizosphere	oligotroph	1109	43	7.86231	0.616971	0.549657	-0.382883	52	6.08714	10.2532
3300042876_79	Bacteria; Verrucomicrobiota; Verrucomicrobiae; Verrucomicrobiales; Verrucomicrobiaceae; Prosthecobacter	rhizosphere	copiotroph	4363	35	1.70871	0.650395	0.463758	-0.341167	267	1.37848	2.13233
3300042876_81	Bacteria; Desulfobacterota; Desulfuromonadia; Geobacterales; Geobacteraceae	rhizosphere	oligotroph	4097	46	7.48121	0.631561	0.556373	-0.332893	289	5.72928	9.8716
3300042876_82	Bacteria; Desulfobacterota; MBNT15; MBNT15; MBNT15	rhizosphere	copiotroph	2467	19	3.79367	0.550713	0.455805	-0.209327	106	2.89191	5.03083
3300042876_83	Bacteria; Chloroflexota; Ellin6529; CSP1-4; CSP1-4	rhizosphere	copiotroph	2428	47	4.53323	0.480712	0.420759	-0.327479	256	3.03653	6.93257
3300042876_85	Bacteria; Firmicutes_A; Clostridia_A; Christensenellales; CAG-138; UBA7703	rhizosphere	copiotroph	1957	25	2.70882	0.615583	0.475427	-0.383998	123	2.22477	3.31683
3300042876_86	Bacteria; Bacteroidota; UBA10030; UBA10030; UBA8401; UBA8401	rhizosphere	oligotroph	3312	51	7.16186	0.596026	0.529467	-0.400057	149	5.77817	8.93676
3300042876_87	Bacteria; Verrucomicrobiota; Verrucomicrobiae; Opitutales; Opitutaceae; Didemnitutus	rhizosphere	copiotroph	3101	47	1.18185	0.615126	0.409914	-0.321476	110	0.83052	1.71326
3300042876_89	Bacteria; Methylomirabilota; Methylomirabilia	rhizosphere	copiotroph	2883	14	2.83476	0.40744	0.33763	-0.0779197	124	1.4979	5.71535
3300042876_93	Bacteria; Chloroflexota; Anaerolineae; Anaerolineales; EnvOPS12	rhizosphere	copiotroph	3804	15	2.09858	0.614228	0.45525	-0.272294	288	1.64783	2.69561
3300043100_10	Bacteria; Acidobacteriota; Acidobacteriae; Acidobacteriales; Acidobacteriaceae; Palsa-343	soil	oligotroph	4094	22	7.34018	0.681307	0.588886	-0.348755	288	5.11596	10.738
3300043100_19	Bacteria; Actinobacteriota; Actinomycetia; Streptosporangiales; Streptosporangiaceae	soil	oligotroph	7377	55	6.18785	0.574823	0.50555	-0.323015	509	5.06828	7.59864
3300043100_20	Bacteria; Proteobacteria; Gammaproteobacteria; Steroidobacterales; Steroidobacteraceae; 13-2-20CM-66-19	soil	oligotroph	2172	10	6.90954	0.523973	0.478282	-0.362093	160	5.32188	9.0611
3300043100_22	Archaea; Thermoplasmatota; Thermoplasmata; UBA184; UBA184	soil	oligotroph	2100	57	5.5263	0.488971	0.439815	-0.37816	127	3.87564	8.02911
3300043100_25	Bacteria; Patescibacteria; Saccharimonadia; Saccharimonadales	soil	copiotroph	1456	46	4.34845	0.651066	0.53341	-0.365683	147	3.63862	5.22077
3300043100_27	Bacteria; Actinobacteriota; Actinomycetia; Streptosporangiales; Streptosporangiaceae; Palsa-506	soil	oligotroph	6093	21	8.08746	0.520027	0.48571	-0.317493	540	6.22839	10.6072
3300043100_35	Bacteria; Acidobacteriota; Acidobacteriae; Acidobacteriales; Koribacteraceae; Sulfotelmatobacter	soil	oligotroph	5528	37	5.60696	0.591496	0.510313	-0.331103	522	4.65352	6.78992
3300043100_39	Bacteria; Eremiobacterota; Eremiobacteria; UBP12; UBA5184; Palsa-1483	soil	oligotroph	2541	42	12.3688	0.542676	0.527242	-0.387103	201	9.3724	16.5091
3300043100_4	Archaea; Thermoplasmatota; Thermoplasmata; UBA184; UBA184	soil	oligotroph	1339	47	8.99837	0.510486	0.485963	-0.432378	108	6.84605	11.9581
3300043100_6	Bacteria; Proteobacteria; Gammaproteobacteria; Steroidobacterales; Steroidobacteraceae; 13-2-20CM-66-19	soil	oligotroph	2539	23	5.30558	0.51654	0.455773	-0.344739	188	3.9333	7.25191
3300043157_10	Bacteria; Proteobacteria; Alphaproteobacteria; Reyranellales; Reyranellaceae	soil	oligotroph	5004	25	7.02958	0.541855	0.491525	-0.281756	425	5.56609	8.9489
3300043157_15	Bacteria; Actinobacteriota; Thermoleophilia; Solirubrobacterales; Solirubrobacteraceae; Palsa-744	soil	oligotroph	2592	50	8.53061	0.505408	0.479169	-0.330198	175	6.42992	11.4516
3300043157_18	Bacteria; Proteobacteria; Alphaproteobacteria; Rhizobiales; Xanthobacteraceae; BOG-931	soil	oligotroph	2914	25	7.59747	0.549698	0.501846	-0.336734	401	6.06159	9.59373
3300043157_2	Bacteria; Methylomirabilota; Methylomirabilia; Rokubacteriales; GWA2-73-35; AR37	soil	oligotroph	5842	46	9.26766	0.483768	0.469684	-0.260958	536	6.74586	12.9238
3300043157_8	Bacteria; Actinobacteriota; Actinomycetia; Streptosporangiales; Streptosporangiaceae; Palsa-504	soil	copiotroph	4341	28	4.26084	0.505512	0.43329	-0.239137	519	2.99379	6.17763
3300043157_9	Bacteria; Acidobacteriota; Acidobacteriae; UBA7541; UBA7541; UBA7541	soil	oligotroph	2094	14	6.73221	0.613539	0.53733	-0.358445	178	5.41157	8.43362
3300043158_11	Bacteria; Actinobacteriota; Thermoleophilia; Solirubrobacterales; Solirubrobacteraceae; Palsa-744	soil	oligotroph	2833	44	9.4646	0.613481	0.558956	-0.364526	220	7.04157	12.8867
3300043158_13	Bacteria; Eremiobacterota; Eremiobacteria; UBP12; UBA5184; Palsa-1478	soil	copiotroph	3644	29	4.76728	0.512371	0.445684	-0.342815	354	3.4555	6.67876
3300043158_16	Bacteria; Actinobacteriota; Actinomycetia; Streptosporangiales; Streptosporangiaceae; Palsa-504	soil	oligotroph	6286	40	6.51851	0.518081	0.470489	-0.246282	776	4.94794	8.68419
3300043158_4	Bacteria; Proteobacteria; Alphaproteobacteria; Rhizobiales; Xanthobacteraceae; AP-16	soil	oligotroph	5984	50	7.19145	0.489387	0.457416	-0.232202	476	5.19714	10.1079
3300043159_11	Bacteria; Actinobacteriota; Thermoleophilia; Solirubrobacterales; Solirubrobacteraceae	soil	oligotroph	2556	31	10.2252	0.60718	0.559455	-0.366966	199	7.53742	14.0635
3300043159_16	Bacteria; Actinobacteriota; Actinomycetia; Streptomycetales; Catenulisporaceae; Actinospica	soil	copiotroph	5174	40	2.45731	0.548198	0.422459	-0.321141	511	1.73457	3.54459
3300043159_2	Bacteria; Actinobacteriota; Actinomycetia; Mycobacteriales; Mycobacteriaceae; Mycobacterium	soil	oligotroph	3491	39	8.1328	0.579214	0.526202	-0.331909	376	6.48941	10.2685
3300043159_4	Bacteria; Proteobacteria; Alphaproteobacteria; Rhizobiales; Xanthobacteraceae; AP-16	soil	oligotroph	6230	54	7.66015	0.490782	0.462418	-0.231318	491	5.58214	10.6688
3300043159_8	Bacteria; Proteobacteria; Alphaproteobacteria; ATCC43930; Stellaceae; AP-15	soil	oligotroph	4482	22	10.4649	0.493368	0.483694	-0.330042	605	7.77386	14.2726
3300043160_10	Bacteria; Verrucomicrobiota; Verrucomicrobiae; Chthoniobacterales; UBA10450; AV40	soil	oligotroph	2258	47	13.0647	0.563515	0.544633	-0.41456	183	9.64906	17.9311
3300043160_15	Bacteria; Actinobacteriota; Actinomycetia; Mycobacteriales; Mycobacteriaceae; Mycobacterium	soil	oligotroph	5800	44	9.22572	0.569872	0.527792	-0.330697	616	7.24849	11.8427
3300043160_16	Bacteria; Verrucomicrobiota; Verrucomicrobiae; Chthoniobacterales; UBA10450; AV55	soil	oligotroph	1515	10	7.96074	0.578088	0.52408	-0.394796	140	6.37459	10.0135
3300043160_8	Bacteria; Actinobacteriota; Thermoleophilia; Solirubrobacterales; Solirubrobacteraceae; Palsa-744	soil	oligotroph	1953	33	8.8397	0.558927	0.517699	-0.340307	229	7.00198	11.2487
3300043161_12	Bacteria; Proteobacteria; Alphaproteobacteria; Acetobacterales; Acetobacteraceae; Palsa-883	soil	copiotroph	11418	17	4.7305	0.578209	0.489802	-0.265081	1672	3.87955	5.8012
3300043161_14	Bacteria; Planctomycetota; Planctomycetes; Planctomycetales; Planctomycetaceae	soil	oligotroph	6397	45	8.32533	0.549428	0.507484	-0.366494	509	6.61064	10.5666
3300043161_19	Bacteria; Proteobacteria; Alphaproteobacteria; ATCC43930; Stellaceae; AP-15	soil	oligotroph	2814	17	9.28257	0.52818	0.499902	-0.327465	245	7.2126	12.0587
3300043161_22	Bacteria; Actinobacteriota; Thermoleophilia; Solirubrobacterales; Solirubrobacteraceae	soil	oligotroph	2857	49	6.63835	0.557931	0.498704	-0.376016	225	5.35319	8.28782
3300043161_3	Bacteria; Proteobacteria; Alphaproteobacteria; Rhizobiales; Beijerinckiaceae; Methylocella	soil	oligotroph	2328	23	8.7181	0.55415	0.51359	-0.35981	352	6.91052	11.0857
3300043162_20	Bacteria; Proteobacteria; Alphaproteobacteria; ATCC43930; Stellaceae; AP-15	soil	oligotroph	2699	24	9.97545	0.504127	0.488049	-0.338631	237	7.52574	13.3781
3300043162_6	Bacteria; Proteobacteria; Alphaproteobacteria; Rhizobiales; Xanthobacteraceae; Bradyrhizobium	soil	copiotroph	4215	24	3.41906	0.568995	0.460804	-0.318838	420	2.66475	4.42705
3300043201_2	Bacteria; Actinobacteriota; Thermoleophilia; Solirubrobacterales; Solirubrobacteraceae; Palsa-744	soil	oligotroph	2653	49	8.43383	0.504824	0.478053	-0.335866	201	6.34791	11.3393
3300043201_4	Bacteria; Acidobacteriota; Acidobacteriae; UBA7541; UBA7541; UBA7541	soil	oligotroph	3063	23	8.04807	0.61205	0.547805	-0.355552	281	6.24091	10.4775
3300043201_6	Bacteria; Actinobacteriota; Actinomycetia; Streptosporangiales; Streptosporangiaceae; Palsa-504	soil	oligotroph	4902	32	5.92775	0.520759	0.466047	-0.23524	507	4.48565	7.92362
3300043202_2	Bacteria; Actinobacteriota; Thermoleophilia; Solirubrobacterales; Solirubrobacteraceae; Palsa-744	soil	oligotroph	2313	49	8.60845	0.50284	0.477999	-0.340902	224	6.46278	11.6062
3300043202_4	Bacteria; Actinobacteriota; Actinomycetia; Streptosporangiales; Streptosporangiaceae; Palsa-504	soil	oligotroph	4821	41	6.33194	0.517071	0.4679	-0.237175	552	4.78552	8.47536
3300043204_4	Bacteria; Actinobacteriota; Actinomycetia; Streptosporangiales; Streptosporangiaceae; Palsa-504	soil	oligotroph	5791	25	7.03557	0.521873	0.47803	-0.23337	636	5.40493	9.25218
3300043205_2	Bacteria; Acidobacteriota; Acidobacteriae; UBA7540; UBA7540	soil	oligotroph	4367	15	7.28925	0.530647	0.486267	-0.332127	416	5.68741	9.42693
3300043206_1	Bacteria; Acidobacteriota; Acidobacteriae; UBA7540; UBA7540	soil	oligotroph	4740	36	9.93845	0.528522	0.504363	-0.329197	417	7.69816	12.9541
3300043208_5	Bacteria; Acidobacteriota; Acidobacteriae; UBA7541; UBA7541; Palsa-295	soil	copiotroph	3885	27	4.54434	0.622107	0.516815	-0.341232	363	3.84443	5.39349
3300043247_10	Bacteria; Methylomirabilota; Methylomirabilia; Rokubacteriales; GWA2-73-35; AR37	soil	oligotroph	4969	22	7.36081	0.489332	0.458878	-0.270278	486	5.33008	10.3234
3300043247_11	Bacteria; Actinobacteriota; Actinomycetia; Streptomycetales; Catenulisporaceae; Actinospica	soil	copiotroph	5732	44	2.24011	0.546447	0.414275	-0.294195	634	1.54938	3.30514
3300043247_6	Bacteria; Actinobacteriota; Thermoleophilia; Solirubrobacterales; Solirubrobacteraceae; Palsa-744	soil	oligotroph	2583	50	8.53316	0.50538	0.479169	-0.335131	180	6.43161	11.4555
3300043250_11	Bacteria; Actinobacteriota; Actinomycetia; Mycobacteriales; Mycobacteriaceae; Mycobacterium	soil	oligotroph	5224	50	9.5848	0.559529	0.523151	-0.333796	521	7.51359	12.3336
3300043250_16	Bacteria; Actinobacteriota; Actinomycetia; Streptosporangiales; Streptosporangiaceae; Palsa-504	soil	oligotroph	4023	28	6.00995	0.506542	0.457319	-0.235766	461	4.42375	8.27904
3300043250_17	Bacteria; Proteobacteria; Alphaproteobacteria; ATCC43930; Stellaceae; AP-15	soil	oligotroph	5802	28	8.19005	0.509191	0.479161	-0.328981	814	6.20271	10.9378
3300043251_10	Bacteria; Acidobacteriota; Acidobacteriae; UBA7541; UBA7541; Palsa-295	soil	oligotroph	3024	13	5.39341	0.627015	0.531797	-0.3467	278	4.45455	6.56497
3300043251_12	Bacteria; Acidobacteriota; Thermoanaerobaculia; UBA5704; UBA5704; UBA5704	soil	oligotroph	4928	40	7.17119	0.49235	0.459243	-0.280438	417	5.21342	10.0138
3300043251_16	Bacteria; Acidobacteriota; Acidobacteriae; Acidobacteriales; Koribacteraceae; Sulfotelmatobacter	soil	oligotroph	5485	24	8.40842	0.60339	0.544706	-0.332774	489	6.53083	10.9277
[truncated: 4,708 more rows]
