# Supplementary material for: Growth rate is a dominant factor predicting the rhizosphere effect
Source: ISME J. 2023 Jun 15;17(9):1396–405. doi: 10.1038/s41396-023-01453-6 (PMC10432406; doi:10.1038/s41396-023-01453-6)
Supplement: Supplementary file 7 — Suplementary Table 6 [file 41396_2023_1453_MOESM7_ESM.xlsx]

## Sheet: Summary_PhyloGLM_tests
KO PhyloGLM models
taxonomic_group	Rhizosphere	Soil	Copiotroph	Oligotroph	Rhizosphere_Copiotroph	Rhizosphere_Oligotroph	Soil_Copiotroph	Soil_Oligotroph
Acidobacteria	302	374	235	242	148	39	18	159
Actinobacteria	108	147	841	314	987	30	62	361
Alphaproteobacteria	133	166	615	236	1136	7	11	675
Gammaproteobacteria	321	143	928	263	1456	3	37	439
Gemmatimonadota	10	5	0	20	0	0	0	0
Myxococcota	3	0	0	0	0	0	0	0
Planctomycetota	1	1	0	0	0	0	0	0
Bacteroidetes	0	0	665	461	0	0	0	0
Verrucomicrobiota	0	0	3	0	0	0	0	0
COG PhyloGLM models
taxonomic_group	Rhizosphere	Soil	Copiotroph	Oligotroph	Rhizosphere_Copiotroph	Rhizosphere_Oligotroph	Soil_Copiotroph	Soil_Oligotroph
Acidobacteria	327	507	188	268	123	35	27	226
Actinobacteria	115	142	779	346	848	24	61	368
Alphaproteobacteria	146	150	519	248	1063	15	16	621
Bacteroidetes	29	30	818	477	18	7	8	1
Gammaproteobacteria	161	143	792	196	1350	11	46	337
Myxococcota	2	0	0	0	0	0	0	0
Gemmatimonadota	0	0	0	15	0	0	0	0
Verrucomicrobiota	0	0	5	0	0	0	0	0
Pfam PhyloGLM models
taxonomic_group	Rhizosphere	Soil	Copiotroph	Oligotroph	Rhizosphere_Copiotroph	Rhizosphere_Oligotroph	Soil_Copiotroph	Soil_Oligotroph
Acidobacteria	291	638	209	260	136	11	29	215
Actinobacteria	127	158	1061	391	1051	15	73	419
Alphaproteobacteria	147	189	729	293	1235	18	18	710
Bacteroidetes	6	14	1169	569	8	4	8	3
Gammaproteobacteria	307	231	1117	254	1540	8	47	428
Gemmatimonadota	0	1	0	17	0	0	0	0
Verrucomicrobiota	4	5	4	0	0	0	0	0
Patescibacteria	0	0	1	0	0	0	0	0

## Sheet: binary_PhyloGLM_KO_FDR_0.05_d_5
taxa	Orthogroup_Id	molecular_function	niche_association	growth_association	RS_FDR	CO_FDR	RS_estimate	RS_SD	RS_zvalue	RS_pvalue	CO_estimate	CO_SD	CO_zvalue	CO_pvalue
Alphaproteobacteria	K00001	E1.1.1.1, adh; alcohol dehydrogenase	Soil	Oligotroph	8.62213e-05	3.6355e-07	-0.711267	0.166776	-4.2648	2.00082e-05	-1.12667	0.207187	-5.43791	5.39088e-08
Alphaproteobacteria	K00003	hom; homoserine dehydrogenase	Rhizosphere	Copiotroph	0.0186136	0.0424792	0.389854	0.1479	2.63593	0.00839058	0.219291	0.0994189	2.20573	0.0274032
Alphaproteobacteria	K00004	BDH, butB; (R,R)-butanediol dehydrogenase / meso-butanediol dehydrogenase / diacetyl reductase	Rhizosphere	Copiotroph	3.73213e-07	6.75711e-05	1.66047	0.303253	5.47553	4.362e-08	1.75749	0.409538	4.29141	1.7754e-05
Alphaproteobacteria	K00005	gldA; glycerol dehydrogenase	NA	Copiotroph	0.452011	0.0168153	0.284837	0.312774	0.91068	0.362464	1.04079	0.402314	2.58701	0.00968117
Alphaproteobacteria	K00008	SORD, gutB; L-iditol 2-dehydrogenase	Soil	Oligotroph	5.56583e-05	2.17171e-06	-0.740039	0.169266	-4.37205	1.23085e-05	-1.09599	0.215913	-5.07605	3.85371e-07
Alphaproteobacteria	K00010	iolG; myo-inositol 2-dehydrogenase / D-chiro-inositol 1-dehydrogenase	Soil	Oligotroph	0.00171239	7.2992e-13	-0.412845	0.119768	-3.44703	0.000566781	-1.14328	0.151348	-7.55396	4.22209e-14
Alphaproteobacteria	K00011	AKR1B; aldehyde reductase	NA	NA	0.821865	0.507824	-0.208275	0.719572	-0.289443	0.772242	-0.778927	1.02032	-0.763413	0.445217
Alphaproteobacteria	K00012	UGDH, ugd; UDPglucose 6-dehydrogenase	NA	NA	0.538735	0.526372	0.0637951	0.0849424	0.751039	0.452629	0.0609808	0.0831665	0.733238	0.463414
Alphaproteobacteria	K00013	hisD; histidinol dehydrogenase	NA	Copiotroph	0.404697	0.00263053	0.101156	0.100675	1.00478	0.315004	0.367815	0.113107	3.25191	0.00114634
Alphaproteobacteria	K00014	aroE; shikimate dehydrogenase	NA	NA	0.581678	0.0738314	-0.0756377	0.112127	-0.674574	0.499946	-0.216419	0.110628	-1.95627	0.0504334
Alphaproteobacteria	K00015	gyaR, GOR1; glyoxylate reductase	NA	Oligotroph	0.937448	0.00304335	-0.00465785	0.0540033	-0.0862512	0.931267	-0.667094	0.208289	-3.20273	0.00136132
Alphaproteobacteria	K00016	LDH, ldh; L-lactate dehydrogenase	Soil	Oligotroph	1.72958e-05	0.000134083	-0.85459	0.183901	-4.64701	3.36773e-06	-0.828279	0.201199	-4.11672	3.843e-05
Alphaproteobacteria	K00018	hprA; glycerate dehydrogenase	Soil	Oligotroph	7.57601e-05	1.14423e-06	-0.805036	0.187293	-4.29828	1.72132e-05	-2.00862	0.385576	-5.2094	1.8945e-07
Alphaproteobacteria	K00019	E1.1.1.30, bdh; 3-hydroxybutyrate dehydrogenase	NA	Copiotroph	0.138431	0.0103389	0.248896	0.144565	1.72169	0.0851264	0.356557	0.128624	2.77209	0.00556983
Alphaproteobacteria	K00020	HIBADH, mmsB; 3-hydroxyisobutyrate dehydrogenase	Soil	Oligotroph	0.0103345	0.0222535	-0.708735	0.248446	-2.85267	0.0043353	-0.530943	0.214207	-2.47864	0.0131885
Alphaproteobacteria	K00021	HMGCR; hydroxymethylglutaryl-CoA reductase (NADPH)	NA	Copiotroph	0.19023	0.0442117	1.19635	0.776881	1.53994	0.123576	1.73624	0.793275	2.1887	0.0286184
Alphaproteobacteria	K00023	phbB; acetoacetyl-CoA reductase	Rhizosphere	Copiotroph	0.0123016	0.00124246	0.429679	0.153896	2.79202	0.00523804	0.514082	0.147165	3.49324	0.000477189
Alphaproteobacteria	K00024	mdh; malate dehydrogenase	NA	Copiotroph	0.204528	0.00889285	0.147267	0.0984642	1.49564	0.134748	0.235278	0.0831829	2.82845	0.00467747
Alphaproteobacteria	K00027	ME2, sfcA, maeA; malate dehydrogenase (oxaloacetate-decarboxylating)	Soil	Oligotroph	3.31285e-08	3.13543e-08	-1.47856	0.248123	-5.95896	2.53846e-09	-2.54283	0.431683	-5.89051	3.85013e-09
Alphaproteobacteria	K00029	E1.1.1.40, maeB; malate dehydrogenase (oxaloacetate-decarboxylating)(NADP+)	NA	Copiotroph	0.38986	2.94551e-05	0.145638	0.140604	1.03581	0.300292	1.0788	0.240063	4.49382	6.99559e-06
Alphaproteobacteria	K00030	IDH3; isocitrate dehydrogenase (NAD+)	NA	NA	0.264028	0.709884	-0.687446	0.518276	-1.32641	0.184704	0.171272	0.379003	0.451901	0.65134
Alphaproteobacteria	K00031	IDH1, IDH2, icd; isocitrate dehydrogenase	NA	Copiotroph	0.0703355	0.0018198	0.249266	0.120253	2.07285	0.0381865	0.364709	0.10811	3.3735	0.000742192
Alphaproteobacteria	K00033	PGD, gnd, gntZ; 6-phosphogluconate dehydrogenase	Soil	Oligotroph	4.16976e-05	0.00307208	-0.553885	0.12471	-4.44139	8.9381e-06	-0.318495	0.0995582	-3.19908	0.00137867
Alphaproteobacteria	K00034	gdh; glucose 1-dehydrogenase	NA	Copiotroph	0.932369	0.0120131	-0.00637464	0.0678382	-0.0939683	0.925134	0.406381	0.149534	2.71765	0.00657482
Alphaproteobacteria	K00035	gal; D-galactose 1-dehydrogenase	Rhizosphere	Copiotroph	3.74904e-11	1.57001e-08	2.55833	0.359675	7.11289	1.13635e-12	2.61124	0.434185	6.01413	1.8086e-09
Alphaproteobacteria	K00036	G6PD, zwf; glucose-6-phosphate 1-dehydrogenase	NA	Copiotroph	0.801265	9.47542e-06	-0.0251407	0.077765	-0.323291	0.746475	0.6741	0.141592	4.76087	1.9276e-06
Alphaproteobacteria	K00038	E1.1.1.53; 3alpha(or 20beta)-hydroxysteroid dehydrogenase	Rhizosphere	Copiotroph	0.000113687	6.5895e-05	1.01384	0.241693	4.19474	2.7319e-05	1.54974	0.360535	4.29844	1.72005e-05
Alphaproteobacteria	K00039	rbtD; ribitol 2-dehydrogenase	Rhizosphere	Copiotroph	0.000134555	0.000786885	1.75718	0.423256	4.15158	3.30189e-05	1.52136	0.419118	3.62992	0.00028351
Alphaproteobacteria	K00040	uxuB; fructuronate reductase	Rhizosphere	Copiotroph	7.08276e-08	1.0057e-07	1.20765	0.207711	5.81408	6.09694e-09	2.01526	0.35481	5.67983	1.34833e-08
Alphaproteobacteria	K00041	uxaB; tagaturonate reductase	NA	Copiotroph	0.095149	0.0251965	1.19635	0.622761	1.92104	0.0547269	1.35679	0.558829	2.42792	0.0151858
Alphaproteobacteria	K00042	garR, glxR; 2-hydroxy-3-oxopropionate reductase	NA	NA	0.876003	0.859311	-0.0183224	0.0945004	-0.193887	0.846265	0.0192551	0.0966216	0.199284	0.842041
Alphaproteobacteria	K00045	E1.1.1.67, mtlK; mannitol 2-dehydrogenase	Rhizosphere	Copiotroph	0.00103356	0.00247965	1.91771	0.533039	3.5977	0.000321046	1.62327	0.496107	3.27202	0.00106783
Alphaproteobacteria	K00046	idnO; gluconate 5-dehydrogenase	Rhizosphere	Copiotroph	9.72517e-05	0.000491756	0.793849	0.187509	4.23366	2.29923e-05	0.988939	0.262415	3.76861	0.00016416
Alphaproteobacteria	K00050	ttuD; hydroxypyruvate reductase	Soil	Oligotroph	2.1456e-07	3.73493e-13	-0.740789	0.132563	-5.5882	2.2944e-08	-1.38115	0.180549	-7.64974	2.01393e-14
Alphaproteobacteria	K00052	leuB, IMDH; 3-isopropylmalate dehydrogenase	NA	NA	0.351345	0.306814	0.140356	0.125527	1.11814	0.263508	0.102177	0.0886746	1.15227	0.249211
Alphaproteobacteria	K00053	ilvC; ketol-acid reductoisomerase	Rhizosphere	Copiotroph	0.00342568	0.000202753	0.333025	0.103145	3.22871	0.00124351	0.47066	0.117406	4.00881	6.10246e-05
Alphaproteobacteria	K00054	mvaA; hydroxymethylglutaryl-CoA reductase	NA	NA	0.829504	0.448584	0.199258	0.717022	0.277896	0.781092	0.732551	0.838455	0.873692	0.382286
Alphaproteobacteria	K00055	E1.1.1.90; aryl-alcohol dehydrogenase	Soil	Oligotroph	0.00591735	0.0161691	-0.391855	0.128604	-3.04698	0.00231156	-0.281576	0.108162	-2.60327	0.0092338
Alphaproteobacteria	K00057	gpsA; glycerol-3-phosphate dehydrogenase (NAD(P)+)	Rhizosphere	Copiotroph	0.00113898	0.0303198	0.456623	0.127945	3.5689	0.000358485	0.231405	0.0984625	2.35019	0.0187641
Alphaproteobacteria	K00058	serA, PHGDH; D-3-phosphoglycerate dehydrogenase / 2-oxoglutarate reductase	NA	NA	0.0687558	0.989822	-0.365378	0.175358	-2.08361	0.0371955	-0.000105125	0.00786583	-0.0133647	0.989337
Alphaproteobacteria	K00059	fabG, OAR1; 3-oxoacyl-[acyl-carrier protein] reductase	NA	NA	0.944406	0.371873	0.0256424	0.340987	0.0752006	0.940055	0.449967	0.442623	1.01659	0.309347
Alphaproteobacteria	K00060	tdh; threonine 3-dehydrogenase	Rhizosphere	Copiotroph	2.8834e-06	0.00244031	1.74111	0.345263	5.04285	4.5866e-07	1.06374	0.324605	3.27702	0.00104909
Alphaproteobacteria	K00064	E1.1.1.122; D-threo-aldose 1-dehydrogenase	Rhizosphere	Copiotroph	6.97165e-10	2.93447e-08	1.27645	0.191937	6.65037	2.92362e-11	1.62555	0.275419	5.9021	3.58897e-09
Alphaproteobacteria	K00065	kduD; 2-dehydro-3-deoxy-D-gluconate 5-dehydrogenase	NA	Copiotroph	0.149273	0.0229153	0.175278	0.1044	1.67891	0.0931691	0.226214	0.0917019	2.46684	0.0136313
Alphaproteobacteria	K00066	algD; GDP-mannose 6-dehydrogenase	NA	NA	0.929502	0.0810806	0.0168528	0.172259	0.0978341	0.922064	-0.482965	0.252603	-1.91195	0.055882
Alphaproteobacteria	K00067	rfbD, rmlD; dTDP-4-dehydrorhamnose reductase	Rhizosphere	Copiotroph	1.61951e-06	2.18634e-07	0.738849	0.142901	5.17035	2.33659e-07	1.08519	0.196084	5.53434	3.12411e-08
Alphaproteobacteria	K00073	allD; ureidoglycolate dehydrogenase (NAD+)	Soil	Oligotroph	2.96983e-07	3.9603e-06	-1.69332	0.306725	-5.52065	3.37743e-08	-3.90983	0.789801	-4.9504	7.40616e-07
Alphaproteobacteria	K00074	paaH, hbd, fadB, mmgB; 3-hydroxybutyryl-CoA dehydrogenase	NA	NA	0.443504	0.111757	-0.130739	0.140812	-0.928461	0.353169	-0.221129	0.126246	-1.75158	0.0798462
Alphaproteobacteria	K00075	murB; UDP-N-acetylmuramate dehydrogenase	NA	NA	0.645962	0.451951	-0.0498762	0.087623	-0.569214	0.569211	0.0905018	0.104334	0.867425	0.385709
Alphaproteobacteria	K00076	hdhA; 7-alpha-hydroxysteroid dehydrogenase	Rhizosphere	Copiotroph	0.0194758	0.00494679	2.77446	1.05967	2.61823	0.00883874	1.74551	0.574202	3.03988	0.0023667
Alphaproteobacteria	K00077	panE, apbA; 2-dehydropantoate 2-reductase	Soil	Oligotroph	1.60922e-10	9.27826e-09	-1.2193	0.176968	-6.88998	5.57999e-12	-1.48762	0.243657	-6.10537	1.02561e-09
Alphaproteobacteria	K00082	ribD2; 5-amino-6-(5-phosphoribosylamino)uracil reductase	NA	NA	0.510258	NA	0.714233	0.88674	0.805459	0.420555	NA	NA	NA	NA
Alphaproteobacteria	K00087	ygeS, xdhA; xanthine dehydrogenase molybdenum-binding subunit	NA	NA	0.304954	0.364575	0.71958	0.58742	1.22498	0.220581	-0.602318	0.584016	-1.03134	0.302383
Alphaproteobacteria	K00088	IMPDH, guaB; IMP dehydrogenase	Rhizosphere	Copiotroph	0.00155483	0.000327813	0.373148	0.107326	3.47678	0.00050747	0.482669	0.124405	3.87983	0.000104531
Alphaproteobacteria	K00091	E1.1.1.219; dihydroflavonol-4-reductase	Soil	Oligotroph	9.45188e-07	2.73803e-08	-0.676408	0.127917	-5.28785	1.23764e-07	-0.880071	0.14879	-5.91485	3.32188e-09
Alphaproteobacteria	K00096	araM, egsA; glycerol-1-phosphate dehydrogenase	Rhizosphere	NA	0.0216546	0.172928	2.18315	0.846866	2.57791	0.0099399	0.785502	0.518953	1.51363	0.13012
Alphaproteobacteria	K00097	pdxA; 4-hydroxythreonine-4-phosphate dehydrogenase	Rhizosphere	Copiotroph	0.0109085	0.0113832	0.455223	0.16062	2.83416	0.00459457	0.371136	0.135597	2.73705	0.00619938
Alphaproteobacteria	K00098	idnD; L-idonate 5-dehydrogenase	NA	Copiotroph	0.755481	0.00311747	0.127351	0.323817	0.393281	0.694112	1.33569	0.418157	3.19422	0.0014021
Alphaproteobacteria	K00099	dxr; 1-deoxy-D-xylulose-5-phosphate reductoisomerase	NA	Copiotroph	0.550488	0.0242606	0.0716732	0.098433	0.728142	0.466527	0.229992	0.0941342	2.44323	0.0145564
Alphaproteobacteria	K00100	bdhAB; butanol dehydrogenase	NA	Oligotroph	0.318646	0.0158004	-0.180907	0.151694	-1.19258	0.233035	-0.387537	0.148373	-2.61191	0.00900391
Alphaproteobacteria	K00101	lldD; L-lactate dehydrogenase (cytochrome)	NA	NA	0.064329	0.272523	-0.290755	0.137482	-2.11486	0.0344419	0.129496	0.105172	1.23128	0.218219
Alphaproteobacteria	K00102	LDHD, dld; D-lactate dehydrogenase (cytochrome)	Soil	Oligotroph	2.27374e-08	3.30948e-11	-0.982996	0.162953	-6.0324	1.61544e-09	-1.5871	0.226514	-7.00661	2.44156e-12
Alphaproteobacteria	K00103	GULO; L-gulonolactone oxidase	NA	Copiotroph	0.0542118	0.00524084	1.35473	0.617679	2.19326	0.028289	1.896	0.62801	3.01906	0.00253564
Alphaproteobacteria	K00104	glcD; glycolate oxidase	Soil	Oligotroph	7.52857e-06	6.98917e-07	-0.717176	0.148394	-4.83292	1.34543e-06	-1.27788	0.240656	-5.30999	1.09634e-07
Alphaproteobacteria	K00106	XDH; xanthine dehydrogenase/oxidase	NA	NA	0.867511	0.804113	-0.207798	1.01275	-0.205182	0.83743	0.323614	1.08469	0.298346	0.765439
Alphaproteobacteria	K00108	betA, CHDH; choline dehydrogenase	Soil	NA	0.00280765	0.904497	-0.37088	0.112673	-3.29165	0.00099602	0.00609927	0.0461871	0.132056	0.89494
Alphaproteobacteria	K00111	glpA, glpD; glycerol-3-phosphate dehydrogenase	NA	NA	0.397344	0.0645439	0.119299	0.116986	1.01977	0.307835	-0.189854	0.0940055	-2.0196	0.0434247
Alphaproteobacteria	K00113	glpC; glycerol-3-phosphate dehydrogenase subunit C	NA	Copiotroph	0.414202	0.000228854	0.172428	0.175159	0.98441	0.324914	1.52643	0.383772	3.97742	6.96658e-05
Alphaproteobacteria	K00114	exaA; alcohol dehydrogenase (cytochrome c)	NA	Copiotroph	0.866891	0.0482846	0.0157012	0.0758795	0.206922	0.83607	0.197052	0.0916498	2.15006	0.0315507
Alphaproteobacteria	K00116	mqo; malate dehydrogenase (quinone)	Soil	NA	2.27697e-07	0.0738314	-1.95091	0.349916	-5.57536	2.47016e-08	-0.446862	0.228421	-1.95631	0.0504284
Alphaproteobacteria	K00117	gcd; quinoprotein glucose dehydrogenase	Rhizosphere	Copiotroph	1.76638e-14	2.71234e-19	1.56825	0.190508	8.23196	1.84177e-16	2.2978	0.242559	9.47317	2.71474e-21
Alphaproteobacteria	K00118	gfo; glucose-fructose oxidoreductase	Rhizosphere	Copiotroph	7.02847e-05	1.18597e-05	3.33944	0.773598	4.31677	1.58328e-05	2.72965	0.579684	4.70886	2.49111e-06
Alphaproteobacteria	K00119	E1.1.99.36; alcohol dehydrogenase (nicotinoprotein)	NA	NA	0.0667877	0.129769	2.30005	1.09659	2.09746	0.0359526	-1.39822	0.835459	-1.6736	0.0942095
Alphaproteobacteria	K00121	frmA, ADH5, adhC; S-(hydroxymethyl)glutathione dehydrogenase / alcohol dehydrogenase	NA	Copiotroph	0.0685104	0.000110979	0.238977	0.114603	2.08526	0.0370461	0.630798	0.15144	4.16533	3.10903e-05
Alphaproteobacteria	K00122	FDH; formate dehydrogenase	Soil	Oligotroph	4.15554e-21	2.51969e-13	-1.70546	0.169006	-10.0911	6.04589e-24	-2.07489	0.269315	-7.70432	1.31543e-14
Alphaproteobacteria	K00123	fdoG, fdhF, fdwA; formate dehydrogenase major subunit	Soil	Oligotroph	1.20568e-08	8.21919e-08	-1.34781	0.219155	-6.15002	7.74747e-10	-1.78621	0.3124	-5.7177	1.07978e-08
Alphaproteobacteria	K00124	fdoH, fdsB; formate dehydrogenase iron-sulfur subunit	Soil	Oligotroph	0.000177838	2.1768e-06	-0.433148	0.10615	-4.08053	4.49339e-05	-0.609944	0.120178	-5.07534	3.86809e-07
Alphaproteobacteria	K00126	fdsD; formate dehydrogenase subunit delta	Rhizosphere	Copiotroph	3.73213e-07	0.00012179	1.03393	0.188824	5.47562	4.3597e-08	1.24226	0.299926	4.14188	3.44474e-05
Alphaproteobacteria	K00127	fdoI, fdsG; formate dehydrogenase subunit gamma	Soil	Oligotroph	0.00011921	1.4796e-06	-0.451498	0.107965	-4.18191	2.89065e-05	-0.613713	0.119	-5.15726	2.5059e-07
Alphaproteobacteria	K00128	ALDH; aldehyde dehydrogenase (NAD+)	Rhizosphere	Copiotroph	9.79337e-10	1.46259e-17	1.04442	0.158558	6.58699	4.48823e-11	1.72668	0.192532	8.9683	3.01122e-19
Alphaproteobacteria	K00130	betB, gbsA; betaine-aldehyde dehydrogenase	Soil	Oligotroph	0.00495717	4.03439e-05	-0.370124	0.119131	-3.10687	0.00189079	-0.552689	0.125127	-4.41703	1.00069e-05
Alphaproteobacteria	K00133	asd; aspartate-semialdehyde dehydrogenase	Rhizosphere	Copiotroph	0.00370333	3.26604e-05	0.373302	0.116502	3.20424	0.00135417	0.747757	0.16734	4.4685	7.87691e-06
Alphaproteobacteria	K00134	GAPDH, gapA; glyceraldehyde 3-phosphate dehydrogenase	NA	Copiotroph	0.120889	0.0353449	0.237172	0.132174	1.7944	0.07275	0.223775	0.0979091	2.28554	0.0222811
Alphaproteobacteria	K00135	gabD; succinate-semialdehyde dehydrogenase / glutarate-semialdehyde dehydrogenase	Rhizosphere	NA	0.0351508	0.0504091	0.379174	0.159193	2.38185	0.0172259	0.263585	0.123733	2.13027	0.0331489
Alphaproteobacteria	K00137	prr; aminobutyraldehyde dehydrogenase	NA	NA	0.346071	0.112848	0.251209	0.222381	1.12963	0.25863	-0.325202	0.186175	-1.74675	0.080681
Alphaproteobacteria	K00138	aldB; aldehyde dehydrogenase	Rhizosphere	Copiotroph	3.19007e-06	8.27216e-05	0.927974	0.184802	5.02144	5.12856e-07	1.40928	0.332431	4.23933	2.24188e-05
Alphaproteobacteria	K00140	mmsA, iolA, ALDH6A1; malonate-semialdehyde dehydrogenase (acetylating) / methylmalonate-semialdehyde dehydrogenase	NA	NA	0.230459	0.770659	-0.140349	0.0988736	-1.41948	0.15576	-0.0184058	0.0514265	-0.357904	0.720415
Alphaproteobacteria	K00141	xylC; benzaldehyde dehydrogenase (NAD)	NA	Copiotroph	0.0676006	0.000473868	0.777528	0.371734	2.09162	0.0364722	1.63854	0.433555	3.77932	0.000157259
Alphaproteobacteria	K00145	argC; N-acetyl-gamma-glutamyl-phosphate reductase	NA	Copiotroph	0.140614	0.00182401	0.19821	0.115783	1.71192	0.0869119	0.370897	0.109976	3.37251	0.000744852
Alphaproteobacteria	K00146	feaB; phenylacetaldehyde dehydrogenase	Rhizosphere	Copiotroph	0.00104593	0.000128498	0.863032	0.240105	3.5944	0.000325141	1.58004	0.382728	4.12837	3.65337e-05
Alphaproteobacteria	K00147	proA; glutamate-5-semialdehyde dehydrogenase	NA	NA	0.126751	0.249342	0.212222	0.120069	1.7675	0.0771448	0.0998851	0.077152	1.29465	0.19544
Alphaproteobacteria	K00148	fdhA; glutathione-independent formaldehyde dehydrogenase	NA	NA	0.0739194	0.111328	0.45103	0.22011	2.04911	0.0404512	-0.326562	0.186198	-1.75384	0.0794574
Alphaproteobacteria	K00151	hpaE, hpcC; 5-carboxymethyl-2-hydroxymuconic-semialdehyde dehydrogenase	NA	Copiotroph	0.0897202	0.0225991	0.523416	0.267881	1.95391	0.0507119	0.613424	0.248079	2.47269	0.0134099
Alphaproteobacteria	K00154	E1.2.1.68; coniferyl-aldehyde dehydrogenase	Rhizosphere	Copiotroph	0.000480552	0.000305781	0.761723	0.199613	3.81599	0.000135636	1.37723	0.353178	3.89953	9.63811e-05
Alphaproteobacteria	K00156	poxB; pyruvate dehydrogenase (quinone)	Soil	NA	0.00106739	0.0590971	-0.48511	0.1352	-3.58809	0.000333107	-0.194667	0.0945469	-2.05895	0.0394994
Alphaproteobacteria	K00158	E1.2.3.3, poxL; pyruvate oxidase	NA	NA	0.114444	0.487386	0.594628	0.325941	1.82434	0.0681005	-0.212869	0.266649	-0.798313	0.424689
Alphaproteobacteria	K00161	PDHA, pdhA; pyruvate dehydrogenase E1 component alpha subunit	Soil	Oligotroph	0.048319	0.00369769	-0.387065	0.172431	-2.24476	0.0247837	-0.813106	0.259078	-3.13846	0.0016984
Alphaproteobacteria	K00162	PDHB, pdhB; pyruvate dehydrogenase E1 component beta subunit	NA	Oligotroph	0.0511684	0.00547776	-0.357506	0.161062	-2.21968	0.0264403	-0.664276	0.221214	-3.00287	0.00267443
Alphaproteobacteria	K00163	aceE; pyruvate dehydrogenase E1 component	Soil	Oligotroph	3.90725e-10	3.67203e-10	-1.03172	0.152826	-6.75098	1.46854e-11	-1.09437	0.164974	-6.6336	3.27602e-11
Alphaproteobacteria	K00164	OGDH, sucA; 2-oxoglutarate dehydrogenase E1 component	NA	Copiotroph	0.184291	0.0181318	0.196366	0.12599	1.55858	0.119095	0.270075	0.105545	2.55887	0.0105013
Alphaproteobacteria	K00166	BCKDHA, bkdA1; 2-oxoisovalerate dehydrogenase E1 component alpha subunit	Rhizosphere	Copiotroph	5.42025e-06	9.88225e-08	0.97774	0.199322	4.90533	9.32698e-07	1.66945	0.293723	5.68376	1.31763e-08
Alphaproteobacteria	K00167	BCKDHB, bkdA2; 2-oxoisovalerate dehydrogenase E1 component beta subunit	Rhizosphere	Copiotroph	1.20204e-05	2.51021e-07	0.903982	0.191135	4.72955	2.25018e-06	1.6192	0.293958	5.50827	3.62381e-08
Alphaproteobacteria	K00169	porA; pyruvate ferredoxin oxidoreductase alpha subunit	NA	Oligotroph	0.685467	0.0214105	-0.0519842	0.10268	-0.506273	0.612665	-0.635736	0.254921	-2.49386	0.0126364
Alphaproteobacteria	K00170	porB; pyruvate ferredoxin oxidoreductase beta subunit	NA	NA	0.616661	0.0601064	-0.0740641	0.120268	-0.615828	0.538008	-0.507281	0.247291	-2.05135	0.040233
Alphaproteobacteria	K00172	porC, porG; pyruvate ferredoxin oxidoreductase gamma subunit	NA	NA	0.534794	0.050641	0.107306	0.141589	0.757867	0.448531	-0.534099	0.250953	-2.12828	0.0333138
Alphaproteobacteria	K00174	korA, oorA, oforA; 2-oxoglutarate/2-oxoacid ferredoxin oxidoreductase subunit alpha	Soil	Oligotroph	6.35406e-10	6.4225e-06	-1.0771	0.161462	-6.67091	2.54224e-11	-0.827034	0.170713	-4.84459	1.26874e-06
Alphaproteobacteria	K00175	korB, oorB, oforB; 2-oxoglutarate/2-oxoacid ferredoxin oxidoreductase subunit beta	Soil	Oligotroph	2.05242e-11	3.39585e-06	-1.05484	0.146316	-7.20931	5.62375e-13	-0.730508	0.146614	-4.98254	6.27566e-07
Alphaproteobacteria	K00176	korD, oorD; 2-oxoglutarate ferredoxin oxidoreductase subunit delta	NA	Copiotroph	0.129607	0.0190409	1.31037	0.746496	1.75536	0.0791974	2.65089	1.0434	2.54063	0.0110652
Alphaproteobacteria	K00177	korC, oorC; 2-oxoglutarate ferredoxin oxidoreductase subunit gamma	NA	Copiotroph	0.348749	0.0134127	0.612121	0.544735	1.1237	0.261139	2.05387	0.767459	2.6762	0.00744619
Alphaproteobacteria	K00179	iorA; indolepyruvate ferredoxin oxidoreductase, alpha subunit	Soil	Oligotroph	2.66052e-09	7.27141e-16	-1.17857	0.183655	-6.41731	1.38703e-10	-1.82276	0.2151	-8.47404	2.37034e-17
Alphaproteobacteria	K00180	iorB; indolepyruvate ferredoxin oxidoreductase, beta subunit	Soil	Oligotroph	4.98758e-06	1.67137e-10	-0.787463	0.159895	-4.92487	8.44164e-07	-1.3873	0.205276	-6.75823	1.3969e-11
Alphaproteobacteria	K00183	NA	NA	NA	0.262768	0.277805	1.59432	1.19905	1.32966	0.183632	-1.478	1.21357	-1.21789	0.223265
Alphaproteobacteria	K00184	dmsB; dimethyl sulfoxide reductase iron-sulfur subunit	Rhizosphere	NA	0.0184835	0.0734769	0.78374	0.296958	2.63923	0.00830951	0.416224	0.21248	1.95888	0.0501265
Alphaproteobacteria	K00185	dmsC; dimethyl sulfoxide reductase membrane subunit	Rhizosphere	Copiotroph	0.0126632	0.0129256	0.945587	0.339998	2.78116	0.00541655	0.731246	0.271788	2.6905	0.00713444
Alphaproteobacteria	K00200	fwdA, fmdA; formylmethanofuran dehydrogenase subunit A	Soil	Oligotroph	0.000107577	8.07271e-09	-0.715055	0.169884	-4.20907	2.56421e-05	-2.18114	0.355769	-6.13077	8.74543e-10
Alphaproteobacteria	K00201	fwdB, fmdB; formylmethanofuran dehydrogenase subunit B	Soil	Oligotroph	0.000170836	2.41148e-08	-0.678922	0.165956	-4.09097	4.29577e-05	-2.10835	0.355158	-5.93638	2.91387e-09
Alphaproteobacteria	K00202	fwdC, fmdC; formylmethanofuran dehydrogenase subunit C	Soil	Oligotroph	0.00117372	5.42955e-09	-0.559269	0.157107	-3.55981	0.000371128	-2.21156	0.356845	-6.19753	5.73563e-10
Alphaproteobacteria	K00208	fabI; enoyl-[acyl-carrier protein] reductase I	NA	Oligotroph	0.290395	0.0350056	-0.207024	0.164478	-1.25867	0.208149	-0.356675	0.155757	-2.28995	0.0220243
Alphaproteobacteria	K00210	NA	Rhizosphere	NA	0.0235745	NA	2.77446	1.09016	2.545	0.0109277	NA	NA	NA	NA
Alphaproteobacteria	K00215	dapB; 4-hydroxy-tetrahydrodipicolinate reductase	NA	Copiotroph	0.258027	0.0129256	0.163442	0.121625	1.34383	0.179004	0.285717	0.106194	2.69053	0.00713384
Alphaproteobacteria	K00217	E1.3.1.32; maleylacetate reductase	Soil	Oligotroph	2.08483e-09	1.47539e-05	-1.33899	0.207295	-6.45935	1.05152e-10	-0.890911	0.191313	-4.65683	3.21113e-06
Alphaproteobacteria	K00218	por; protochlorophyllide reductase	NA	NA	0.856196	0.929326	0.199258	0.869769	0.229093	0.818797	-0.0830666	0.861387	-0.0964335	0.923176
Alphaproteobacteria	K00219	fadH; 2,4-dienoyl-CoA reductase (NADPH2)	NA	NA	0.344933	0.223743	-0.255838	0.22585	-1.13278	0.257307	-0.258862	0.190004	-1.3624	0.173072
Alphaproteobacteria	K00220	tyrC; cyclohexadieny/prephenate dehydrogenase	Soil	Oligotroph	0.00781144	0.0164559	-0.323483	0.109603	-2.95142	0.00316322	-0.275072	0.105963	-2.59592	0.00943393
Alphaproteobacteria	K00226	pyrD; dihydroorotate dehydrogenase (fumarate)	NA	Oligotroph	0.707069	0.00571476	0.11202	0.237223	0.472214	0.636774	-0.973449	0.32579	-2.98797	0.00280839
Alphaproteobacteria	K00227	SC5DL, ERG3; Delta7-sterol 5-desaturase	NA	NA	0.553291	0.194214	0.490623	0.67843	0.723174	0.469573	1.02647	0.709383	1.447	0.147898
Alphaproteobacteria	K00228	CPOX, hemF; coproporphyrinogen III oxidase	Rhizosphere	Copiotroph	0.00211757	0.000195571	0.328135	0.0970497	3.38111	0.000721946	0.416178	0.103571	4.01828	5.86234e-05
Alphaproteobacteria	K00230	hemG; menaquinone-dependent protoporphyrinogen oxidase	NA	Copiotroph	0.448718	0.0474864	0.646859	0.705609	0.916739	0.359279	1.7271	0.80064	2.15715	0.0309942
Alphaproteobacteria	K00231	PPOX, hemY; protoporphyrinogen/coproporphyrinogen III oxidase	NA	Copiotroph	0.148841	0.0332734	1.19049	0.708265	1.68086	0.0927908	1.7271	0.747169	2.31152	0.020804
Alphaproteobacteria	K00239	sdhA, frdA; succinate dehydrogenase / fumarate reductase, flavoprotein subunit	NA	NA	0.393167	0.316036	0.104035	0.101158	1.02844	0.303742	0.0858588	0.0758588	1.13182	0.257709
Alphaproteobacteria	K00240	sdhB, frdB; succinate dehydrogenase / fumarate reductase, iron-sulfur subunit	NA	Copiotroph	0.0611882	0.000551582	0.23257	0.108746	2.13866	0.0324636	0.375882	0.100616	3.73582	0.000187105
Alphaproteobacteria	K00241	sdhC, frdC; succinate dehydrogenase / fumarate reductase, cytochrome b subunit	NA	NA	0.554702	0.77891	0.0623146	0.0864533	0.720789	0.471039	0.0218721	0.0636938	0.343394	0.731302
Alphaproteobacteria	K00242	sdhD, frdD; succinate dehydrogenase / fumarate reductase, membrane anchor subunit	NA	NA	0.262204	0.823084	0.133726	0.100452	1.33124	0.183111	-0.0142213	0.05296	-0.268529	0.788292
Alphaproteobacteria	K00243	K00243; uncharacterized protein	NA	NA	0.897366	NA	-0.207798	1.41735	-0.14661	0.88344	NA	NA	NA	NA
Alphaproteobacteria	K00244	frdA; fumarate reductase flavoprotein subunit	Soil	Oligotroph	3.73446e-07	5.02492e-13	-0.849204	0.155104	-5.47505	4.37378e-08	-1.26277	0.165991	-7.60744	2.79573e-14
Alphaproteobacteria	K00245	frdB; fumarate reductase iron-sulfur subunit	Soil	Oligotroph	5.42025e-06	2.65201e-07	-0.955358	0.194763	-4.90523	9.33165e-07	-1.80796	0.32884	-5.49799	3.84151e-08
Alphaproteobacteria	K00246	frdC; fumarate reductase subunit C	Soil	Oligotroph	1.55295e-07	2.37207e-06	-1.29078	0.2282	-5.65636	1.54614e-08	-1.64467	0.32522	-5.05711	4.25665e-07
Alphaproteobacteria	K00247	frdD; fumarate reductase subunit D	Soil	Oligotroph	2.27697e-07	3.55407e-06	-1.2934	0.231995	-5.57512	2.47352e-08	-1.64451	0.330692	-4.97295	6.59419e-07
Alphaproteobacteria	K00248	ACADS, bcd; butyryl-CoA dehydrogenase	NA	NA	0.793304	0.734793	0.0266518	0.0795239	0.335141	0.737518	-0.0375191	0.0908683	-0.412895	0.679684
Alphaproteobacteria	K00249	ACADM, acd; acyl-CoA dehydrogenase	Soil	NA	0.00780248	0.663811	-0.585457	0.198316	-2.95214	0.0031558	-0.0791161	0.152103	-0.520146	0.602962
Alphaproteobacteria	K00252	GCDH, gcdH; glutaryl-CoA dehydrogenase	Soil	Oligotroph	0.000746087	0.000769068	-0.420835	0.113993	-3.69176	0.000222704	-0.428166	0.117718	-3.63723	0.000275583
Alphaproteobacteria	K00253	IVD, ivd; isovaleryl-CoA dehydrogenase	NA	NA	0.372094	0.0521419	0.110352	0.102796	1.07351	0.283041	0.17062	0.0807052	2.11411	0.0345057
Alphaproteobacteria	K00254	DHODH, pyrD; dihydroorotate dehydrogenase	Rhizosphere	Copiotroph	3.30982e-05	0.000128703	0.583083	0.129677	4.49644	6.91018e-06	0.653173	0.158237	4.12781	3.66237e-05
Alphaproteobacteria	K00255	ACADL; long-chain-acyl-CoA dehydrogenase	Rhizosphere	Copiotroph	0.000480849	0.000114739	2.78456	0.729777	3.81563	0.000135836	2.10922	0.507424	4.15672	3.22843e-05
Alphaproteobacteria	K00256	NA	Soil	NA	0.00351569	0.231425	-1.39554	0.433328	-3.22052	0.00127959	-0.528698	0.394052	-1.34169	0.179695
Alphaproteobacteria	K00257	mbtN, fadE14; acyl-ACP dehydrogenase	NA	NA	0.135272	0.885386	-0.271877	0.156827	-1.73361	0.0829872	0.0123985	0.0773074	0.160379	0.872583
Alphaproteobacteria	K00259	ald; alanine dehydrogenase	Rhizosphere	Copiotroph	0.0129584	1.25017e-17	0.289162	0.104308	2.7722	0.00556797	1.42036	0.158001	8.98957	2.48196e-19
Alphaproteobacteria	K00260	gudB, rocG; glutamate dehydrogenase	NA	NA	0.0732282	0.151829	2.21093	1.07617	2.05444	0.0399327	-1.30091	0.818843	-1.58872	0.112123
Alphaproteobacteria	K00261	GLUD1_2, gdhA; glutamate dehydrogenase (NAD(P)+)	Rhizosphere	NA	0.0360578	0.0994655	0.551107	0.232403	2.37135	0.0177234	0.296193	0.163579	1.8107	0.0701866
Alphaproteobacteria	K00262	E1.4.1.4, gdhA; glutamate dehydrogenase (NADP+)	Rhizosphere	Copiotroph	0.000860111	0.000305373	1.52083	0.41654	3.6511	0.00026112	1.80381	0.46251	3.90004	9.61774e-05
Alphaproteobacteria	K00263	E1.4.1.9; leucine dehydrogenase	Rhizosphere	Copiotroph	1.98952e-07	5.72218e-07	1.41452	0.252409	5.60407	2.09372e-08	1.89816	0.354793	5.35004	8.79364e-08
Alphaproteobacteria	K00265	gltB; glutamate synthase (NADPH) large chain	NA	NA	0.542081	0.0667775	0.103589	0.13916	0.744388	0.456642	0.284147	0.141804	2.0038	0.0450912
Alphaproteobacteria	K00266	gltD; glutamate synthase (NADPH) small chain	NA	Copiotroph	0.197259	0.011021	0.181296	0.119353	1.519	0.128764	0.287794	0.104679	2.74929	0.00597241
Alphaproteobacteria	K00274	MAO, aofH; monoamine oxidase	NA	Oligotroph	0.820443	0.0300131	0.0186771	0.0639689	0.291971	0.770309	-0.191576	0.0813486	-2.355	0.0185228
Alphaproteobacteria	K00275	pdxH, PNPO; pyridoxamine 5'-phosphate oxidase	NA	Copiotroph	0.0758811	6.60284e-05	0.238963	0.117388	2.03567	0.041784	0.587493	0.136709	4.29741	1.72808e-05
Alphaproteobacteria	K00276	AOC3, AOC2, tynA; primary-amine oxidase	Soil	NA	0.00907767	0.126342	-0.91147	0.314395	-2.89913	0.00374201	-0.461204	0.273225	-1.688	0.091412
Alphaproteobacteria	K00278	nadB; L-aspartate oxidase	Rhizosphere	Copiotroph	8.0388e-13	2.5144e-17	1.41188	0.182852	7.72146	1.15007e-14	1.90048	0.213549	8.89954	5.60811e-19
Alphaproteobacteria	K00281	GLDC, gcvP; glycine dehydrogenase	NA	Oligotroph	0.552803	0.00622057	-0.0908692	0.125498	-0.724067	0.469025	-0.418937	0.141651	-2.95753	0.00310114
Alphaproteobacteria	K00282	gcvPA; glycine dehydrogenase subunit 1	Rhizosphere	Copiotroph	0.00199286	8.1253e-13	0.549205	0.161527	3.40009	0.000673629	1.77068	0.234856	7.53944	4.71984e-14
Alphaproteobacteria	K00283	gcvPB; glycine dehydrogenase subunit 2	Rhizosphere	Copiotroph	0.000231361	3.13239e-13	0.69124	0.172244	4.01314	5.99159e-05	1.81544	0.236531	7.67527	1.65065e-14
Alphaproteobacteria	K00284	GLU, gltS; glutamate synthase (ferredoxin)	NA	NA	0.861075	0.932228	0.199258	0.905153	0.220137	0.825764	-0.0830666	0.903465	-0.0919423	0.926744
Alphaproteobacteria	K00285	dadA; D-amino-acid dehydrogenase	Soil	Oligotroph	0.00623976	0.000310905	-0.372942	0.123172	-3.02782	0.00246322	-0.633031	0.162534	-3.89475	9.83009e-05
Alphaproteobacteria	K00286	proC; pyrroline-5-carboxylate reductase	NA	Copiotroph	0.252828	0.0220055	0.149117	0.109873	1.35718	0.174724	0.233725	0.0941328	2.48293	0.0130307
Alphaproteobacteria	K00287	DHFR, folA; dihydrofolate reductase	Rhizosphere	Copiotroph	1.27079e-05	9.55147e-06	0.571649	0.121199	4.7166	2.39819e-06	0.543553	0.114216	4.75901	1.94541e-06
Alphaproteobacteria	K00290	LYS1; saccharopine dehydrogenase (NAD+, L-lysine forming)	Rhizosphere	Copiotroph	6.20888e-08	2.0564e-07	2.18263	0.373623	5.8418	5.16403e-09	3.19956	0.576948	5.54567	2.92835e-08
Alphaproteobacteria	K00294	E1.2.1.88; 1-pyrroline-5-carboxylate dehydrogenase	NA	NA	0.698751	0.151145	-0.210695	0.434098	-0.485364	0.627418	-0.990037	0.622093	-1.59146	0.111506
Alphaproteobacteria	K00297	metF, MTHFR; methylenetetrahydrofolate reductase (NADPH)	NA	Oligotroph	0.646117	0.0211736	0.0669238	0.117722	0.568492	0.569701	-0.386386	0.154663	-2.49825	0.012481
Alphaproteobacteria	K00299	ssuE; FMN reductase	Rhizosphere	Copiotroph	8.79586e-05	4.81826e-06	0.974105	0.22872	4.25895	2.05393e-05	2.07523	0.422845	4.90778	9.21138e-07
Alphaproteobacteria	K00301	E1.5.3.1; sarcosine oxidase	NA	NA	0.753155	0.233504	-0.0347291	0.0863105	-0.402374	0.687409	-0.160487	0.120106	-1.33621	0.181481
Alphaproteobacteria	K00302	soxA; sarcosine oxidase, subunit alpha	NA	NA	0.781537	0.121775	0.0491552	0.139117	0.353336	0.723836	0.205298	0.120275	1.70691	0.0878393
Alphaproteobacteria	K00303	soxB; sarcosine oxidase, subunit beta	NA	Copiotroph	0.640341	0.025088	0.0781867	0.135181	0.578384	0.563005	0.327836	0.134908	2.43007	0.0150959
Alphaproteobacteria	K00304	soxD; sarcosine oxidase, subunit delta	Rhizosphere	Copiotroph	0.00341523	0.0458542	0.587	0.181746	3.22977	0.00123889	0.331558	0.152636	2.17222	0.0298389
Alphaproteobacteria	K00305	soxG; sarcosine oxidase, subunit gamma	NA	NA	0.116421	0.0603167	0.27434	0.151171	1.81477	0.0695592	0.2611	0.127381	2.04975	0.0403886
Alphaproteobacteria	K00311	ETFDH; electron-transferring-flavoprotein dehydrogenase	NA	Copiotroph	0.156318	0.0241369	0.203725	0.123243	1.65303	0.0983242	0.239222	0.0978086	2.44581	0.0144526
Alphaproteobacteria	K00313	fixC; electron transfer flavoprotein-quinone oxidoreductase	NA	NA	0.834463	0.296682	0.130918	0.486197	0.26927	0.787722	0.668606	0.569077	1.1749	0.240036
Alphaproteobacteria	K00314	SARDH; sarcosine dehydrogenase	NA	NA	0.38986	NA	1.1847	1.14424	1.03536	0.3005	NA	NA	NA	NA
Alphaproteobacteria	K00315	DMGDH; dimethylglycine dehydrogenase	Rhizosphere	Copiotroph	0.000304237	0.00436158	1.61832	0.410661	3.94076	8.12232e-05	1.24485	0.403625	3.08417	0.00204123
Alphaproteobacteria	K00316	spdH; spermidine dehydrogenase	Soil	Oligotroph	5.08209e-07	0.000153113	-1.21664	0.22473	-5.41377	6.17103e-08	-0.99907	0.244776	-4.08157	4.47329e-05
Alphaproteobacteria	K00317	dmd-tmd; dimethylamine/trimethylamine dehydrogenase	Rhizosphere	Copiotroph	0.0363152	0.00542444	0.996628	0.420906	2.36782	0.0178934	1.32208	0.439767	3.00631	0.0026444
Alphaproteobacteria	K00318	PRODH, fadM, putB; proline dehydrogenase	NA	NA	0.0778098	0.37482	1.51524	0.749027	2.02295	0.0430786	0.484306	0.479095	1.01088	0.312075
Alphaproteobacteria	K00320	mer; 5,10-methylenetetrahydromethanopterin reductase	Soil	Oligotroph	2.61151e-11	3.14194e-05	-2.15807	0.301062	-7.1682	7.59895e-13	-1.40873	0.314582	-4.47809	7.53141e-06
Alphaproteobacteria	K00322	sthA, udhA; NAD(P) transhydrogenase	Rhizosphere	Copiotroph	0.000437232	0.000414539	0.877357	0.228456	3.84037	0.000122849	1.21763	0.318993	3.81712	0.000135019
Alphaproteobacteria	K00324	pntA; H+-translocating NAD(P) transhydrogenase subunit alpha	NA	Copiotroph	0.814127	0.0164103	-0.0228658	0.0755118	-0.302811	0.762034	0.243265	0.0936604	2.59731	0.00939571
Alphaproteobacteria	K00325	pntB; H+-translocating NAD(P) transhydrogenase subunit beta	Soil	NA	0.0437305	0.571151	-0.285835	0.124921	-2.28812	0.0221303	0.0561376	0.0847371	0.662491	0.507656
Alphaproteobacteria	K00330	nuoA; NADH-quinone oxidoreductase subunit A	NA	NA	0.204929	0.571151	0.14684	0.0982826	1.49405	0.135161	0.0514075	0.0776119	0.662366	0.507736
Alphaproteobacteria	K00331	nuoB; NADH-quinone oxidoreductase subunit B	NA	NA	0.249717	0.350442	0.131919	0.0965931	1.36571	0.172029	0.06436	0.06067	1.06082	0.288771
Alphaproteobacteria	K00332	nuoC; NADH-quinone oxidoreductase subunit C	NA	Oligotroph	0.760823	0.00832838	-0.023877	0.0620743	-0.384651	0.700496	-0.277356	0.0972223	-2.8528	0.00433361
Alphaproteobacteria	K00333	nuoD; NADH-quinone oxidoreductase subunit D	NA	Oligotroph	0.174461	0.00341789	-0.183674	0.115537	-1.58974	0.111894	-0.444156	0.140339	-3.16488	0.00155146
Alphaproteobacteria	K00334	nuoE; NADH-quinone oxidoreductase subunit E	NA	Oligotroph	0.159119	0.000827316	-0.180314	0.109763	-1.64276	0.100433	-0.508271	0.140636	-3.61408	0.000301415
Alphaproteobacteria	K00335	nuoF; NADH-quinone oxidoreductase subunit F	NA	Oligotroph	0.856196	0.00853853	0.0138127	0.0603027	0.229056	0.818825	-0.293825	0.103321	-2.84382	0.00445761
Alphaproteobacteria	K00336	nuoG; NADH-quinone oxidoreductase subunit G	Soil	Oligotroph	0.00442666	0.00172309	-0.3577	0.113748	-3.14468	0.00166268	-0.510794	0.150648	-3.39065	0.000697259
Alphaproteobacteria	K00337	nuoH; NADH-quinone oxidoreductase subunit H	NA	Oligotroph	0.101475	0.00342495	-0.206919	0.109631	-1.88742	0.0591036	-0.322711	0.101996	-3.16397	0.00155634
Alphaproteobacteria	K00338	nuoI; NADH-quinone oxidoreductase subunit I	NA	Oligotroph	0.554238	0.00306373	-0.0536527	0.0743475	-0.721648	0.470511	-0.286472	0.0895176	-3.20018	0.00137342
Alphaproteobacteria	K00339	nuoJ; NADH-quinone oxidoreductase subunit J	NA	Oligotroph	0.422543	0.000865689	-0.0760969	0.0786542	-0.967486	0.333301	-0.346246	0.0961851	-3.59979	0.00031848
Alphaproteobacteria	K00340	nuoK; NADH-quinone oxidoreductase subunit K	NA	Oligotroph	0.420507	0.000488405	-0.0731947	0.0753401	-0.971525	0.331287	-0.349655	0.0927345	-3.7705	0.000162921
Alphaproteobacteria	K00341	nuoL; NADH-quinone oxidoreductase subunit L	NA	Oligotroph	0.223865	0.00124324	-0.126859	0.0881454	-1.4392	0.150095	-0.36198	0.103633	-3.49291	0.000477794
Alphaproteobacteria	K00342	nuoM; NADH-quinone oxidoreductase subunit M	NA	Oligotroph	0.423189	0.0234283	-0.0832472	0.0862087	-0.965647	0.334221	-0.193544	0.0787448	-2.45786	0.0139766
Alphaproteobacteria	K00343	nuoN; NADH-quinone oxidoreductase subunit N	Soil	NA	0.0237771	0.392281	-0.335395	0.131974	-2.54137	0.0110419	-0.0686974	0.0703376	-0.97668	0.328728
Alphaproteobacteria	K00344	qor, CRYZ; NADPH:quinone reductase	Soil	Oligotroph	0.00243935	0.00514561	-1.18345	0.354815	-3.3354	0.000851761	-0.977309	0.323036	-3.02539	0.00248316
Alphaproteobacteria	K00354	E1.6.99.1; NADPH2 dehydrogenase	Soil	Oligotroph	4.00584e-10	2.4511e-16	-1.18084	0.175056	-6.7455	1.52502e-11	-1.77457	0.205999	-8.61443	7.02888e-18
Alphaproteobacteria	K00355	NQO1; NAD(P)H dehydrogenase (quinone)	Rhizosphere	Copiotroph	1.06588e-05	5.67452e-05	1.03604	0.217814	4.75654	1.96944e-06	1.65319	0.381265	4.33606	1.45062e-05
Alphaproteobacteria	K00356	NA	NA	NA	0.230459	0.582395	0.16185	0.114032	1.41934	0.1558	-0.0563914	0.0874473	-0.644862	0.519017
Alphaproteobacteria	K00362	nirB; nitrite reductase (NADH) large subunit	Rhizosphere	Copiotroph	0.00433137	9.60315e-11	0.399382	0.126708	3.15199	0.00162164	1.235	0.180448	6.84408	7.69664e-12
Alphaproteobacteria	K00363	nirD; nitrite reductase (NADH) small subunit	Rhizosphere	Copiotroph	4.38607e-11	1.47751e-13	1.49934	0.211469	7.09011	1.34007e-12	2.89162	0.371696	7.77954	7.2789e-15
Alphaproteobacteria	K00364	E1.7.1.7, guaC; GMP reductase	NA	NA	0.407557	0.360339	0.898636	0.90014	0.998329	0.31812	0.84141	0.80889	1.0402	0.298246
Alphaproteobacteria	K00365	uaZ; urate oxidase	NA	NA	0.719773	0.106003	0.30622	0.675486	0.453333	0.650309	1.43391	0.805879	1.77931	0.0751894
Alphaproteobacteria	K00366	nirA; ferredoxin-nitrite reductase	Soil	Oligotroph	2.42429e-13	1.15153e-18	-1.48322	0.187845	-7.89598	2.88046e-15	-2.06715	0.222575	-9.28743	1.58053e-20
Alphaproteobacteria	K00368	nirK; nitrite reductase (NO-forming)	NA	Oligotroph	0.112964	2.39026e-05	-0.298712	0.163098	-1.83149	0.067028	-0.949487	0.20887	-4.54583	5.47182e-06
Alphaproteobacteria	K00370	narG, narZ, nxrA; nitrate reductase / nitrite oxidoreductase, alpha subunit	NA	NA	0.0854456	0.660072	0.347497	0.175742	1.97731	0.0480062	0.0573367	0.109044	0.525812	0.599019
Alphaproteobacteria	K00371	narH, narY, nxrB; nitrate reductase / nitrite oxidoreductase, beta subunit	Rhizosphere	NA	0.0286211	0.80163	0.45025	0.182425	2.46814	0.0135818	0.0225811	0.0743807	0.303589	0.761441
Alphaproteobacteria	K00372	nasA; assimilatory nitrate reductase catalytic subunit	NA	Copiotroph	0.069294	2.51594e-09	0.240483	0.115634	2.07969	0.0375538	1.03877	0.164265	6.32375	2.55294e-10
Alphaproteobacteria	K00373	narJ, narW; nitrate reductase molybdenum cofactor assembly chaperone NarJ/NarW	Soil	Oligotroph	0.0284873	2.0392e-05	-0.359262	0.14545	-2.47	0.0135114	-0.871878	0.190213	-4.5837	4.5682e-06
Alphaproteobacteria	K00374	narI, narV; nitrate reductase gamma subunit	Rhizosphere	NA	0.00210805	0.107188	0.695679	0.205668	3.38254	0.000718187	0.215325	0.121451	1.77293	0.07624
Alphaproteobacteria	K00375	K00375; GntR family transcriptional regulator / MocR family aminotransferase	NA	Copiotroph	0.640341	0.000878282	-0.077447	0.133906	-0.578368	0.563015	0.618659	0.172131	3.59413	0.000325481
Alphaproteobacteria	K00376	nosZ; nitrous-oxide reductase	NA	Copiotroph	0.122218	0.00151181	0.668464	0.373845	1.78808	0.0737636	1.48627	0.432873	3.4335	0.000595832
Alphaproteobacteria	K00380	cysJ; sulfite reductase (NADPH) flavoprotein alpha-component	Soil	Oligotroph	0.0142971	2.66666e-05	-0.317306	0.115952	-2.73653	0.00620903	-0.577698	0.127821	-4.51959	6.19605e-06
Alphaproteobacteria	K00381	cysI; sulfite reductase (NADPH) hemoprotein beta-component	Rhizosphere	Copiotroph	2.54516e-06	5.90981e-06	0.728845	0.143718	5.07136	3.94981e-07	0.741521	0.152473	4.8633	1.15444e-06
Alphaproteobacteria	K00382	DLD, lpd, pdhD; dihydrolipoamide dehydrogenase	NA	NA	0.092223	0.0769897	0.507263	0.261667	1.93858	0.0525519	0.461204	0.238193	1.93626	0.052836
Alphaproteobacteria	K00383	GSR, gor; glutathione reductase (NADPH)	NA	NA	0.0555203	0.0566413	0.263383	0.120644	2.18314	0.0290256	0.17269	0.0831261	2.07744	0.0377608
Alphaproteobacteria	K00384	trxB, TRR; thioredoxin reductase (NADPH)	NA	NA	0.356472	0.723878	-0.200807	0.181441	-1.10673	0.268409	-0.0569226	0.132264	-0.430371	0.666926
Alphaproteobacteria	K00387	SUOX; sulfite oxidase	NA	NA	0.257859	0.271168	1.40992	1.04849	1.34472	0.178717	-1.2937	1.04534	-1.23758	0.215871
Alphaproteobacteria	K00389	yidH; putative membrane protein	Soil	Oligotroph	6.96892e-11	1.72651e-06	-1.16394	0.16577	-7.02138	2.1968e-12	-0.787472	0.153672	-5.12438	2.98522e-07
Alphaproteobacteria	K00390	cysH; phosphoadenosine phosphosulfate reductase	Rhizosphere	Copiotroph	2.94001e-13	1.24935e-22	1.3261	0.168576	7.86649	3.64739e-15	2.0497	0.197253	10.3913	2.71737e-25
Alphaproteobacteria	K00392	sir; sulfite reductase (ferredoxin)	Soil	Oligotroph	0.00411013	0.00272473	-1.6874	0.532286	-3.1701	0.00152386	-1.95894	0.604585	-3.24013	0.00119474
Alphaproteobacteria	K00394	aprA; adenylylsulfate reductase, subunit A	Soil	Oligotroph	5.65615e-05	3.39897e-05	-1.23167	0.281956	-4.3683	1.2522e-05	-2.25431	0.505653	-4.45822	8.26417e-06
Alphaproteobacteria	K00395	aprB; adenylylsulfate reductase, subunit B	Soil	Oligotroph	1.7202e-05	6.16619e-05	-1.34438	0.289213	-4.64839	3.3453e-06	-2.13388	0.494549	-4.3148	1.59747e-05
Alphaproteobacteria	K00397	NA	NA	NA	0.19942	NA	1.59432	1.05505	1.51113	0.130754	NA	NA	NA	NA
Alphaproteobacteria	K00404	ccoN; cytochrome c oxidase cbb3-type subunit I	Rhizosphere	NA	7.67515e-05	0.791095	0.502928	0.117098	4.29495	1.74735e-05	0.0228846	0.0710118	0.322265	0.747252
Alphaproteobacteria	K00405	ccoO; cytochrome c oxidase cbb3-type subunit II	Rhizosphere	NA	0.000784958	0.812758	0.408287	0.111033	3.67718	0.00023583	0.0154177	0.0543605	0.28362	0.776702
Alphaproteobacteria	K00406	ccoP; cytochrome c oxidase cbb3-type subunit III	Rhizosphere	Copiotroph	3.91958e-09	6.719e-06	0.736888	0.115988	6.35312	2.10996e-10	0.554427	0.114684	4.83439	1.33557e-06
Alphaproteobacteria	K00407	ccoQ; cytochrome c oxidase cbb3-type subunit IV	Rhizosphere	Copiotroph	4.47109e-05	0.047064	0.533758	0.120629	4.42479	9.65347e-06	0.181039	0.0837726	2.16107	0.0306897
Alphaproteobacteria	K00410	fbcH; ubiquinol-cytochrome c reductase cytochrome b/c1 subunit	Soil	Oligotroph	2.82852e-08	6.0877e-14	-0.939285	0.156782	-5.99104	2.08504e-09	-1.43427	0.18157	-7.89928	2.80512e-15
Alphaproteobacteria	K00411	UQCRFS1, RIP1, petA; ubiquinol-cytochrome c reductase iron-sulfur subunit	Rhizosphere	Copiotroph	0.000399241	1.11141e-05	0.386683	0.10005	3.86489	0.000111137	0.594761	0.125915	4.7235	2.31816e-06
Alphaproteobacteria	K00412	CYTB, petB; ubiquinol-cytochrome c reductase cytochrome b subunit	Rhizosphere	Copiotroph	4.61427e-10	1.7235e-17	1.09598	0.163084	6.72037	1.81259e-11	1.99996	0.223519	8.9476	3.63286e-19
Alphaproteobacteria	K00413	CYC1, CYT1, petC; ubiquinol-cytochrome c reductase cytochrome c1 subunit	Rhizosphere	Copiotroph	5.91925e-10	3.5654e-13	1.1957	0.178938	6.68219	2.35392e-11	1.89474	0.247437	7.65747	1.8963e-14
Alphaproteobacteria	K00423	E1.10.3.3; L-ascorbate oxidase	Rhizosphere	Copiotroph	0.0298828	0.0454888	1.90052	0.775519	2.45064	0.0142603	1.03717	0.476669	2.17588	0.0295646
Alphaproteobacteria	K00425	cydA; cytochrome bd ubiquinol oxidase subunit I	NA	Oligotroph	0.393424	1.72651e-06	-0.104845	0.102007	-1.02782	0.304035	-0.728037	0.142077	-5.12423	2.98754e-07
Alphaproteobacteria	K00426	cydB; cytochrome bd ubiquinol oxidase subunit II	NA	Oligotroph	0.362658	3.55644e-07	-0.115382	0.105566	-1.09299	0.274399	-0.815143	0.149784	-5.44212	5.26493e-08
Alphaproteobacteria	K00427	lldP, lctP; L-lactate permease	NA	Copiotroph	0.352465	0.0454496	-0.724695	0.649385	-1.11597	0.264434	2.28592	1.05029	2.17647	0.02952
Alphaproteobacteria	K00428	E1.11.1.5; cytochrome c peroxidase	Rhizosphere	Copiotroph	0.0143129	0.00761417	0.275304	0.100644	2.73543	0.0062298	0.264838	0.0918157	2.88445	0.00392092
Alphaproteobacteria	K00432	gpx, btuE, bsaA; glutathione peroxidase	Rhizosphere	Copiotroph	2.18139e-05	2.4725e-11	0.632007	0.137595	4.59326	4.36384e-06	1.05198	0.149224	7.04964	1.79378e-12
Alphaproteobacteria	K00433	cpo; non-heme chloroperoxidase	NA	Copiotroph	0.269357	0.0111599	0.136174	0.103827	1.31155	0.189673	0.210367	0.0766436	2.74474	0.00605591
Alphaproteobacteria	K00436	hoxH; NAD-reducing hydrogenase large subunit	NA	NA	0.527296	0.791095	0.894947	1.15855	0.772473	0.439834	0.324365	1.00451	0.322908	0.746765
Alphaproteobacteria	K00441	frhB; coenzyme F420 hydrogenase subunit beta	NA	NA	0.186053	0.61147	1.19049	0.766738	1.55267	0.120501	0.326639	0.543405	0.601097	0.547775
Alphaproteobacteria	K00446	dmpB, xylE; catechol 2,3-dioxygenase	Soil	Oligotroph	2.29167e-11	5.64182e-16	-1.30572	0.181609	-7.18975	6.49083e-13	-1.64207	0.193003	-8.50797	1.76998e-17
Alphaproteobacteria	K00448	pcaG; protocatechuate 3,4-dioxygenase, alpha subunit	Soil	Oligotroph	0.000113782	9.74739e-07	-0.677111	0.161444	-4.19409	2.7397e-05	-0.945329	0.180348	-5.24169	1.59112e-07
Alphaproteobacteria	K00449	pcaH; protocatechuate 3,4-dioxygenase, beta subunit	Soil	Oligotroph	0.000224254	1.13292e-07	-0.656262	0.163193	-4.02138	5.7858e-05	-1.00353	0.177389	-5.65723	1.53832e-08
Alphaproteobacteria	K00450	E1.13.11.4; gentisate 1,2-dioxygenase	Soil	Oligotroph	8.95092e-13	5.92133e-14	-1.39522	0.181158	-7.70168	1.34291e-14	-1.46233	0.185026	-7.9034	2.71394e-15
Alphaproteobacteria	K00451	HGD, hmgA; homogentisate 1,2-dioxygenase	Soil	NA	0.000952541	0.106449	-0.445593	0.123047	-3.62132	0.000293107	0.150004	0.0844115	1.77706	0.0755582
Alphaproteobacteria	K00452	HAAO; 3-hydroxyanthranilate 3,4-dioxygenase	Soil	Oligotroph	1.82587e-06	0.0036056	-1.61602	0.314223	-5.14291	2.7051e-07	-0.850672	0.270304	-3.14709	0.00164903
Alphaproteobacteria	K00453	TDO2, kynA; tryptophan 2,3-dioxygenase	NA	Copiotroph	0.314771	0.00270396	0.196733	0.163643	1.2022	0.229285	0.837584	0.258316	3.24247	0.00118497
Alphaproteobacteria	K00455	hpaD, hpcB; 3,4-dihydroxyphenylacetate 2,3-dioxygenase	NA	NA	0.314785	0.404511	-0.776554	0.646063	-1.20198	0.229372	-0.665601	0.697814	-0.953838	0.340166
Alphaproteobacteria	K00457	HPD, hppD; 4-hydroxyphenylpyruvate dioxygenase	NA	Copiotroph	0.624991	0.0209328	-0.0788353	0.13088	-0.602348	0.546942	0.255555	0.102086	2.50333	0.012303
Alphaproteobacteria	K00459	ncd2, npd; nitronate monooxygenase	NA	NA	0.534794	0.0507861	0.0614781	0.0810553	0.75847	0.448169	0.20625	0.0969687	2.12698	0.0334218
Alphaproteobacteria	K00462	bphC; biphenyl-2,3-diol 1,2-dioxygenase	NA	NA	0.897366	0.839147	-0.207798	1.41734	-0.146611	0.883439	0.323614	1.41741	0.228314	0.819402
Alphaproteobacteria	K00463	IDO, INDO; indoleamine 2,3-dioxygenase	NA	NA	0.808663	0.0523935	0.152262	0.489828	0.310849	0.755916	1.22147	0.578426	2.11172	0.0347107
Alphaproteobacteria	K00464	diox1; all-trans-8'-apo-beta-carotenal 15,15'-oxygenase	Soil	NA	0.00729326	0.823084	-3.08247	1.03582	-2.97587	0.00292155	-0.13178	0.490969	-0.268408	0.788385
Alphaproteobacteria	K00466	iaaM; tryptophan 2-monooxygenase	NA	NA	0.562979	0.924865	-0.616288	0.8717	-0.706995	0.479569	-0.0830666	0.807471	-0.102872	0.918064
Alphaproteobacteria	K00467	E1.13.12.4; lactate 2-monooxygenase	Rhizosphere	Copiotroph	0.000956226	0.00304845	2.02629	0.559732	3.62011	0.000294473	1.18581	0.37034	3.20194	0.00136508
Alphaproteobacteria	K00471	BBOX1; gamma-butyrobetaine dioxygenase	NA	NA	0.0733373	0.120105	1.08432	0.528049	2.05344	0.0400297	0.687976	0.401371	1.71407	0.0865168
Alphaproteobacteria	K00472	P4HA; prolyl 4-hydroxylase	Rhizosphere	Copiotroph	3.08968e-05	1.07172e-06	1.52075	0.337006	4.51254	6.40562e-06	2.53892	0.48615	5.22251	1.76519e-07
Alphaproteobacteria	K00476	ASPH; aspartate beta-hydroxylase	Soil	NA	0.0109322	0.474917	-2.1852	0.771351	-2.83295	0.0046121	-0.473747	0.576829	-0.821295	0.411478
Alphaproteobacteria	K00477	PHYH; phytanoyl-CoA hydroxylase	NA	Copiotroph	0.470989	0.0210914	-0.21674	0.247698	-0.875016	0.381565	0.784695	0.313907	2.49977	0.0124274
Alphaproteobacteria	K00479	gbcA; glycine betaine catabolism A	NA	Copiotroph	0.109873	0.000672103	0.523416	0.283437	1.84668	0.0647943	1.4897	0.405207	3.67639	0.000236554
Alphaproteobacteria	K00480	E1.14.13.1; salicylate hydroxylase	Soil	Oligotroph	1.4697e-08	1.47198e-12	-1.35238	0.221244	-6.11263	9.80038e-10	-2.01328	0.269959	-7.45772	8.803e-14
Alphaproteobacteria	K00481	pobA; p-hydroxybenzoate 3-monooxygenase	Soil	Oligotroph	0.00190067	8.70482e-07	-0.458526	0.134269	-3.41498	0.000637858	-0.719612	0.1367	-5.26418	1.40813e-07
Alphaproteobacteria	K00483	hpaB; 4-hydroxyphenylacetate 3-monooxygenase	Soil	Oligotroph	4.21573e-13	1.07296e-17	-1.73484	0.222198	-7.80764	5.82679e-15	-2.46064	0.273128	-9.0091	2.07754e-19
Alphaproteobacteria	K00484	hpaC; flavin reductase (NADH)	NA	NA	0.236066	0.078802	0.561594	0.400585	1.40193	0.160935	-0.851355	0.442165	-1.92542	0.0541764
Alphaproteobacteria	K00485	FMO; dimethylaniline monooxygenase (N-oxide forming)	NA	NA	0.909568	0.527547	0.0809998	0.628395	0.128899	0.897437	-0.597837	0.817703	-0.731118	0.464707
Alphaproteobacteria	K00493	XANG; xanthocillin biosynthesis cytochrome P450 monooxygenase	NA	Copiotroph	0.902364	0.015694	-0.0277796	0.199463	-0.139272	0.889235	0.665211	0.254431	2.61451	0.00893559
Alphaproteobacteria	K00494	luxA; alkanal monooxygenase alpha chain	NA	NA	0.0939122	0.0972173	2.00606	1.04029	1.92836	0.0538105	-1.88942	1.03692	-1.82214	0.0684334
Alphaproteobacteria	K00496	alkB1_2, alkM; alkane 1-monooxygenase	NA	NA	0.39067	0.739074	0.346231	0.334921	1.03377	0.301244	0.116628	0.286901	0.40651	0.684368
Alphaproteobacteria	K00499	CMO; choline monooxygenase	NA	Copiotroph	0.0717752	0.0273577	0.753508	0.365131	2.06367	0.0390494	0.8911	0.372281	2.39362	0.0166829
Alphaproteobacteria	K00500	phhA, PAH; phenylalanine-4-hydroxylase	Rhizosphere	Copiotroph	0.00406805	1.02129e-06	0.481173	0.151614	3.17366	0.0015053	1.18456	0.226384	5.23252	1.67211e-07
Alphaproteobacteria	K00504	PHM; peptidylglycine monooxygenase	Soil	NA	0.00369457	0.4147	-3.30442	1.03098	-3.20512	0.00135008	-0.449967	0.481008	-0.935468	0.349547
Alphaproteobacteria	K00505	TYR; tyrosinase	Soil	Oligotroph	0.000331831	7.23915e-05	-0.691704	0.176636	-3.91598	9.00386e-05	-1.01104	0.236533	-4.27443	1.91624e-05
Alphaproteobacteria	K00507	SCD, desC; stearoyl-CoA desaturase (Delta-9 desaturase)	NA	Oligotroph	0.615762	0.037377	-0.0970439	0.157106	-0.617695	0.536776	-0.294863	0.130331	-2.26241	0.0236721
Alphaproteobacteria	K00517	CYP81F; indol-3-yl-methylglucosinolate hydroxylase	Soil	Oligotroph	0.000436799	0.00187042	-0.531226	0.138297	-3.84119	0.000122439	-0.431984	0.128384	-3.36478	0.000766046
Alphaproteobacteria	K00520	merA; mercuric reductase	Rhizosphere	NA	0.0320869	0.238269	2.59621	1.07259	2.42051	0.015499	-0.870688	0.658103	-1.32303	0.185826
Alphaproteobacteria	K00523	ascD, ddhD, rfbI; CDP-4-dehydro-6-deoxyglucose reductase, E3	Soil	NA	0.000857003	0.184115	-1.29434	0.354397	-3.65223	0.000259969	-0.423605	0.286826	-1.47687	0.139711
Alphaproteobacteria	K00525	E1.17.4.1A, nrdA, nrdE; ribonucleoside-diphosphate reductase alpha chain	Rhizosphere	Copiotroph	0.0381502	0.0229742	0.3937	0.16771	2.34751	0.0188994	0.329782	0.133744	2.46577	0.0136719
Alphaproteobacteria	K00526	E1.17.4.1B, nrdB, nrdF; ribonucleoside-diphosphate reductase beta chain	Rhizosphere	Copiotroph	7.94207e-11	3.59257e-13	1.36251	0.194588	7.00203	2.52282e-12	2.16159	0.282342	7.6559	1.91956e-14
Alphaproteobacteria	K00528	fpr; ferredoxin/flavodoxin---NADP+ reductase	Rhizosphere	Copiotroph	9.42142e-08	1.50509e-19	1.02729	0.178403	5.75826	8.49847e-09	2.52955	0.265098	9.54194	1.4018e-21
Alphaproteobacteria	K00529	hcaD; 3-phenylpropionate/trans-cinnamate dioxygenase ferredoxin reductase component	Rhizosphere	Copiotroph	1.36108e-07	5.36755e-15	0.92795	0.163322	5.68173	1.33336e-08	1.56472	0.190414	8.21746	2.07861e-16
Alphaproteobacteria	K00534	E1.12.7.2S; ferredoxin hydrogenase small subunit	NA	NA	0.649968	NA	-0.346807	0.61776	-0.561395	0.574528	NA	NA	NA	NA
Alphaproteobacteria	K00537	arsC; arsenate reductase (glutaredoxin)	Rhizosphere	Copiotroph	6.45622e-08	4.44438e-12	0.911515	0.156246	5.83384	5.41672e-09	1.41023	0.19314	7.30163	2.84309e-13
Alphaproteobacteria	K00540	fqr; F420H(2)-dependent quinone reductase	NA	NA	0.75277	0.0869493	-0.0371962	0.0922756	-0.403099	0.686875	-0.191801	0.102162	-1.87743	0.0604596
Alphaproteobacteria	K00543	ASMT; acetylserotonin O-methyltransferase	NA	NA	0.744794	0.0508236	0.30622	0.73712	0.415428	0.677829	2.28592	1.07495	2.12653	0.0334588
Alphaproteobacteria	K00544	BHMT; betaine-homocysteine S-methyltransferase	NA	Oligotroph	0.138969	0.0344088	-0.915771	0.532582	-1.71949	0.0855246	-2.34126	1.01931	-2.29692	0.0216236
Alphaproteobacteria	K00547	mmuM, BHMT2; homocysteine S-methyltransferase	NA	NA	0.386914	0.832641	-0.317917	0.304865	-1.04281	0.297035	-0.0659219	0.260733	-0.252833	0.800397
Alphaproteobacteria	K00548	metH, MTR; 5-methyltetrahydrofolate--homocysteine methyltransferase	NA	NA	0.0676118	0.628711	0.315916	0.151057	2.09137	0.0364946	0.0593707	0.103523	0.573506	0.566302
Alphaproteobacteria	K00549	metE; 5-methyltetrahydropteroyltriglutamate--homocysteine methyltransferase	Soil	Oligotroph	2.99753e-08	5.53564e-10	-1.17359	0.196237	-5.9805	2.22459e-09	-1.64549	0.250579	-6.56676	5.14218e-11
Alphaproteobacteria	K00551	PEMT; phosphatidylethanolamine/phosphatidyl-N-methylethanolamine N-methyltransferase	NA	NA	0.114334	0.119723	2.00606	1.09924	1.82496	0.0680073	-1.88942	1.10124	-1.71573	0.0862123
Alphaproteobacteria	K00554	trmD; tRNA (guanine37-N1)-methyltransferase	Rhizosphere	Copiotroph	0.00076384	0.00124916	0.464922	0.126175	3.68475	0.00022893	0.43056	0.123318	3.49147	0.000480374
Alphaproteobacteria	K00556	trmH; tRNA (guanosine-2'-O-)-methyltransferase	NA	NA	0.358368	NA	1.1847	1.07458	1.10248	0.270253	NA	NA	NA	NA
Alphaproteobacteria	K00558	DNMT1, dcm; DNA (cytosine-5)-methyltransferase 1	Rhizosphere	Copiotroph	6.66653e-08	1.18171e-05	1.22063	0.209443	5.82801	5.60932e-09	1.48363	0.314992	4.71006	2.47638e-06
Alphaproteobacteria	K00559	SMT1, ERG6; sterol 24-C-methyltransferase	NA	NA	0.546531	0.80163	-0.903485	1.22824	-0.735592	0.461979	-0.371496	1.22823	-0.302464	0.762298
Alphaproteobacteria	K00560	thyA, TYMS; thymidylate synthase	Rhizosphere	Copiotroph	1.13115e-06	1.55668e-06	0.64416	0.122638	5.25252	1.50034e-07	0.590105	0.114658	5.14666	2.6517e-07
Alphaproteobacteria	K00561	ermC, ermA; 23S rRNA (adenine-N6)-dimethyltransferase	NA	NA	0.897366	NA	-0.207798	1.41734	-0.146611	0.883439	NA	NA	NA	NA
Alphaproteobacteria	K00563	rlmA1; 23S rRNA (guanine745-N1)-methyltransferase	Soil	NA	0.0337297	0.118221	-1.83828	0.766171	-2.39931	0.0164261	-1.30091	0.755054	-1.72294	0.0848987
Alphaproteobacteria	K00564	rsmC; 16S rRNA (guanine1207-N2)-methyltransferase	Rhizosphere	Copiotroph	0.0169044	0.000141027	0.645289	0.241393	2.67318	0.00751352	1.64608	0.40123	4.10258	4.08564e-05
Alphaproteobacteria	K00566	mnmA, trmU; tRNA-uridine 2-sulfurtransferase	NA	Copiotroph	0.0650467	1.77667e-05	0.243865	0.115615	2.10928	0.0349208	0.657724	0.142528	4.61471	3.93653e-06
Alphaproteobacteria	K00567	ogt, MGMT; methylated-DNA-[protein]-cysteine S-methyltransferase	NA	Copiotroph	0.866891	0.00281542	-0.0161777	0.0783476	-0.206486	0.836411	0.296589	0.0918597	3.22872	0.00124348
Alphaproteobacteria	K00568	ubiG; 2-polyprenyl-6-hydroxyphenyl methylase / 3-demethylubiquinone-9 3-methyltransferase	NA	NA	0.730833	0.730279	-0.0376737	0.0863445	-0.436319	0.662605	0.0362883	0.0863556	0.420219	0.674326
Alphaproteobacteria	K00569	TPMT, tpmT; thiopurine S-methyltransferase	Rhizosphere	Copiotroph	0.0398085	0.014947	2.3822	1.02298	2.32869	0.0198753	1.64644	0.625052	2.63409	0.00843632
Alphaproteobacteria	K00570	pmtA; phosphatidylethanolamine/phosphatidyl-N-methylethanolamine N-methyltransferase	Soil	Oligotroph	4.04604e-07	1.20634e-12	-0.9574	0.175344	-5.46011	4.75832e-08	-1.94051	0.259264	-7.48469	7.17139e-14
Alphaproteobacteria	K00571	E2.1.1.72; site-specific DNA-methyltransferase (adenine-specific)	NA	NA	0.542974	0.129714	-0.136842	0.184233	-0.742768	0.457622	-0.273628	0.163461	-1.67396	0.0941382
Alphaproteobacteria	K00573	E2.1.1.77, pcm; protein-L-isoaspartate(D-aspartate) O-methyltransferase	Soil	Oligotroph	0.00282348	0.0422163	-0.613798	0.186604	-3.2893	0.00100438	-0.264238	0.119633	-2.20875	0.0271923
Alphaproteobacteria	K00574	cfa; cyclopropane-fatty-acyl-phospholipid synthase	NA	Copiotroph	0.114227	0.020864	0.300622	0.164657	1.82575	0.0678882	0.370419	0.147876	2.50493	0.0122474
Alphaproteobacteria	K00575	cheR; chemotaxis protein methyltransferase CheR	Rhizosphere	Copiotroph	3.12323e-08	4.73533e-13	0.864291	0.144718	5.97224	2.34015e-09	1.20581	0.158332	7.61568	2.623e-14
Alphaproteobacteria	K00577	mtrA; tetrahydromethanopterin S-methyltransferase subunit A	NA	NA	0.897366	0.839147	-0.207798	1.41735	-0.14661	0.88344	0.323614	1.41739	0.228316	0.8194
Alphaproteobacteria	K00587	ICMT, STE14; protein-S-isoprenylcysteine O-methyltransferase	NA	Copiotroph	0.848698	0.00536388	-0.114761	0.471902	-0.243189	0.807859	1.52039	0.504929	3.0111	0.00260306
Alphaproteobacteria	K00588	E2.1.1.104; caffeoyl-CoA O-methyltransferase	Rhizosphere	NA	0.0477466	0.365758	0.741833	0.329604	2.25068	0.0244059	0.239119	0.232454	1.02867	0.303633
Alphaproteobacteria	K00590	E2.1.1.113; site-specific DNA-methyltransferase (cytosine-N4-specific)	NA	NA	0.552423	0.460877	-0.616288	0.850147	-0.724919	0.468501	0.732551	0.861065	0.85075	0.394908
Alphaproteobacteria	K00594	xyoA, aldO; alditol oxidase	Soil	NA	0.0187997	0.0931096	-1.70093	0.646293	-2.63183	0.0084927	-1.1611	0.629969	-1.84311	0.0653136
Alphaproteobacteria	K00595	cobL-cbiET; precorrin-6B C5,15-methyltransferase / cobalt-precorrin-6B C5,C15-methyltransferase	Soil	Oligotroph	1.00832e-06	0.000228108	-0.716437	0.135809	-5.27533	1.32519e-07	-0.426934	0.107308	-3.97858	6.9327e-05
Alphaproteobacteria	K00596	E4.1.1.64; 2,2-dialkylglycine decarboxylase (pyruvate)	Soil	Oligotroph	0.00394792	0.0167272	-0.908304	0.2853	-3.18368	0.00145415	-0.683775	0.264081	-2.58926	0.00961816
Alphaproteobacteria	K00598	tam; trans-aconitate 2-methyltransferase	Soil	NA	0.000557218	0.991543	-0.591291	0.156631	-3.77505	0.000159977	-0.000292184	0.0275649	-0.0105999	0.991543
Alphaproteobacteria	K00599	METTL6; methyltransferase-like protein 6	NA	NA	0.0758811	0.0760906	2.11352	1.03826	2.03564	0.0417861	-1.99678	1.02824	-1.94194	0.0521444
Alphaproteobacteria	K00600	glyA, SHMT; glycine hydroxymethyltransferase	NA	NA	0.557157	0.632049	0.0646491	0.0901702	0.716967	0.473394	-0.0473288	0.0832354	-0.568614	0.569618
Alphaproteobacteria	K00602	purH; phosphoribosylaminoimidazolecarboxamide formyltransferase / IMP cyclohydrolase	NA	Copiotroph	0.113745	0.010088	0.235452	0.128815	1.82784	0.067574	0.306759	0.110313	2.78081	0.00542227
Alphaproteobacteria	K00604	MTFMT, fmt; methionyl-tRNA formyltransferase	NA	Oligotroph	0.0530683	0.00658577	-0.343608	0.155955	-2.20326	0.0275765	-0.432818	0.147346	-2.93743	0.00330948
Alphaproteobacteria	K00605	gcvT, AMT; aminomethyltransferase	Rhizosphere	Copiotroph	7.78979e-07	1.11815e-17	0.701131	0.131613	5.32721	9.97335e-08	1.45173	0.161246	9.00319	2.19245e-19
Alphaproteobacteria	K00606	panB; 3-methyl-2-oxobutanoate hydroxymethyltransferase	NA	NA	0.185526	0.0750814	0.184304	0.118549	1.55467	0.120025	0.175973	0.0903284	1.94814	0.0513977
Alphaproteobacteria	K00609	pyrB, PYR2; aspartate carbamoyltransferase catalytic subunit	Rhizosphere	Copiotroph	5.68865e-05	3.9152e-05	0.492312	0.112746	4.36657	1.26215e-05	0.588062	0.132895	4.425	9.64407e-06
Alphaproteobacteria	K00611	OTC, argF, argI; ornithine carbamoyltransferase	NA	NA	0.500404	0.674866	-0.0930211	0.112994	-0.823242	0.41037	-0.0473288	0.0938335	-0.504391	0.613987
Alphaproteobacteria	K00612	nodU; carbamoyltransferase	Soil	Oligotroph	2.49952e-10	5.80271e-13	-1.0315	0.151242	-6.8202	9.09137e-12	-1.09192	0.143918	-7.58711	3.27114e-14
Alphaproteobacteria	K00613	GATM; glycine amidinotransferase	NA	Oligotroph	0.950177	0.000893758	-0.0263173	0.393822	-0.0668254	0.946721	-2.36759	0.659795	-3.58837	0.00033275
Alphaproteobacteria	K00614	CSKMT, METTL12; citrate synthase lysine N-methyltransferase	NA	NA	0.41592	0.0943541	0.612121	0.62394	0.981059	0.326564	1.15056	0.626487	1.83653	0.0662791
Alphaproteobacteria	K00615	E2.2.1.1, tktA, tktB; transketolase	NA	NA	0.719773	0.404064	0.0491751	0.108472	0.453343	0.650301	-0.132992	0.139273	-0.954896	0.33963
Alphaproteobacteria	K00616	E2.2.1.2, talA, talB; transaldolase	Rhizosphere	Copiotroph	9.63448e-05	5.34617e-15	0.576262	0.136032	4.23622	2.27312e-05	1.34902	0.164139	8.21879	2.05567e-16
Alphaproteobacteria	K00619	argA; amino-acid N-acetyltransferase	NA	Oligotroph	0.561036	0.00168639	-0.261822	0.368598	-0.710319	0.477506	-1.58635	0.466889	-3.39771	0.000679518
Alphaproteobacteria	K00620	argJ; glutamate N-acetyltransferase / amino-acid N-acetyltransferase	Rhizosphere	NA	0.0228685	0.970928	0.331288	0.129598	2.55626	0.0105803	0.000453618	0.0116815	0.0388321	0.969024
Alphaproteobacteria	K00625	E2.3.1.8, pta; phosphate acetyltransferase	Soil	Oligotroph	6.74398e-10	5.92939e-18	-1.05943	0.159085	-6.65952	2.74731e-11	-1.64269	0.180802	-9.08554	1.03183e-19
Alphaproteobacteria	K00626	ACAT, atoB; acetyl-CoA C-acetyltransferase	NA	NA	0.244894	0.804871	0.623414	0.452118	1.37887	0.167934	0.0840189	0.283305	0.296567	0.766797
Alphaproteobacteria	K00627	DLAT, aceF, pdhC; pyruvate dehydrogenase E2 component (dihydrolipoamide acetyltransferase)	NA	Oligotroph	0.353748	0.00901562	-0.172936	0.155357	-1.11315	0.265644	-0.576461	0.20419	-2.82316	0.0047553
Alphaproteobacteria	K00631	plsB; glycerol-3-phosphate O-acyltransferase	Soil	NA	0.0119738	0.0519133	-0.983641	0.351115	-2.80148	0.00508684	-0.75447	0.356498	-2.11634	0.0343162
Alphaproteobacteria	K00632	fadA, fadI; acetyl-CoA acyltransferase	Rhizosphere	Copiotroph	5.19749e-09	2.34125e-05	1.43757	0.228134	6.30143	2.94911e-10	1.61679	0.355236	4.55132	5.33094e-06
Alphaproteobacteria	K00633	lacA; galactoside O-acetyltransferase	NA	NA	0.597907	0.475431	-0.434941	0.672403	-0.646846	0.517732	0.551757	0.67315	0.819664	0.412407
Alphaproteobacteria	K00634	ptb; phosphate butyryltransferase	NA	NA	0.504605	0.545773	-0.295829	0.36286	-0.815272	0.414917	0.250024	0.356233	0.701856	0.482769
Alphaproteobacteria	K00639	kbl, GCAT; glycine C-acetyltransferase	Rhizosphere	Copiotroph	2.08638e-06	0.000239809	0.922563	0.180416	5.11353	3.16195e-07	1.01286	0.255491	3.96438	7.35884e-05
Alphaproteobacteria	K00640	cysE; serine O-acetyltransferase	Rhizosphere	Copiotroph	0.00456771	1.36993e-05	0.345173	0.110119	3.13455	0.0017212	0.794013	0.169851	4.67477	2.94284e-06
Alphaproteobacteria	K00641	metX; homoserine O-acetyltransferase/O-succinyltransferase	Soil	Oligotroph	1.07651e-06	0.00329643	-1.06259	0.201912	-5.26264	1.42003e-07	-0.718262	0.226107	-3.17665	0.00148986
Alphaproteobacteria	K00643	E2.3.1.37, ALAS; 5-aminolevulinate synthase	NA	Copiotroph	0.227742	0.000784097	0.17645	0.123683	1.42663	0.153687	0.482222	0.1328	3.63119	0.000282121
Alphaproteobacteria	K00645	fabD, MCAT, MCT1;	NA	Copiotroph	0.0743197	0.0176005	0.233078	0.113892	2.04647	0.04071	0.220457	0.0857833	2.56993	0.010172
Alphaproteobacteria	K00647	fabB; 3-oxoacyl-[acyl-carrier-protein] synthase I	Soil	Oligotroph	0.00255823	7.3972e-05	-0.482224	0.14523	-3.32041	0.000898856	-0.896951	0.210098	-4.2692	1.96171e-05
Alphaproteobacteria	K00648	fabH; 3-oxoacyl-[acyl-carrier-protein] synthase III	NA	NA	0.646117	0.173863	0.0563338	0.0990798	0.56857	0.569648	0.150382	0.0995777	1.51019	0.130994
Alphaproteobacteria	K00651	metA; homoserine O-succinyltransferase/O-acetyltransferase	Rhizosphere	Copiotroph	0.0290573	0.037538	0.416534	0.169174	2.46217	0.01381	0.333449	0.147504	2.26061	0.0237833
Alphaproteobacteria	K00652	bioF; 8-amino-7-oxononanoate synthase	NA	Copiotroph	0.0762246	0.023543	0.216816	0.106627	2.0334	0.0420123	0.221581	0.0902215	2.45596	0.0140508
Alphaproteobacteria	K00655	plsC; 1-acyl-sn-glycerol-3-phosphate acyltransferase	NA	NA	0.229229	0.256643	0.286504	0.20137	1.42277	0.154802	0.20437	0.160151	1.27611	0.201918
Alphaproteobacteria	K00656	E2.3.1.54, pflD; formate C-acetyltransferase	Soil	Oligotroph	2.2009e-05	8.71774e-07	-0.773006	0.168369	-4.59115	4.4082e-06	-1.30258	0.247467	-5.26363	1.41236e-07
Alphaproteobacteria	K00657	speG, SAT; diamine N-acetyltransferase	NA	Copiotroph	0.90405	0.00460682	0.0168528	0.123611	0.136337	0.891555	0.995257	0.324753	3.06466	0.00217921
Alphaproteobacteria	K00658	DLST, sucB; 2-oxoglutarate dehydrogenase E2 component (dihydrolipoamide succinyltransferase)	Rhizosphere	Copiotroph	0.00446001	0.000786885	0.373691	0.118923	3.1423	0.00167629	0.448078	0.123434	3.63009	0.000283318
Alphaproteobacteria	K00660	CHS; chalcone synthase	NA	NA	0.0907729	0.198081	2.11352	1.08539	1.94724	0.0515055	-1.19356	0.832228	-1.43417	0.151522
Alphaproteobacteria	K00661	maa; maltose O-acetyltransferase	NA	Copiotroph	0.705697	0.00595181	0.0794558	0.167393	0.474666	0.635025	0.729683	0.245341	2.97415	0.00293798
Alphaproteobacteria	K00662	aacC; aminoglycoside 3-N-acetyltransferase	NA	NA	0.156577	0.14843	1.10723	0.670217	1.65205	0.0985251	0.925445	0.577656	1.60207	0.10914
Alphaproteobacteria	K00663	aacA; aminoglycoside 6'-N-acetyltransferase	Soil	Oligotroph	0.00205676	0.0112066	-0.632284	0.186467	-3.39086	0.000696726	-0.451758	0.164702	-2.74288	0.00609033
Alphaproteobacteria	K00666	K00666; fatty-acyl-CoA synthase	NA	Oligotroph	0.07749	0.0245058	-0.612736	0.302548	-2.02525	0.0428412	-0.698106	0.286173	-2.43945	0.0147095
Alphaproteobacteria	K00672	ftr; formylmethanofuran--tetrahydromethanopterin N-formyltransferase	Soil	Oligotroph	9.07915e-06	6.46157e-10	-0.832451	0.173736	-4.79148	1.65556e-06	-2.30997	0.353072	-6.5425	6.0498e-11
Alphaproteobacteria	K00673	astA; arginine N-succinyltransferase	Rhizosphere	Copiotroph	7.01957e-08	2.88681e-08	1.81261	0.311606	5.817	5.99148e-09	2.73243	0.462721	5.90513	3.52361e-09
Alphaproteobacteria	K00674	dapD; 2,3,4,5-tetrahydropyridine-2,6-dicarboxylate N-succinyltransferase	NA	NA	0.686438	0.150821	-0.0384542	0.0763205	-0.503852	0.614366	0.115832	0.0727197	1.59285	0.111193
Alphaproteobacteria	K00675	nhoA; N-hydroxyarylamine O-acetyltransferase	Rhizosphere	Copiotroph	0.000484356	4.46008e-06	0.835699	0.21916	3.8132	0.000137179	1.89483	0.384702	4.92543	8.41731e-07
Alphaproteobacteria	K00677	lpxA; UDP-N-acetylglucosamine acyltransferase	Soil	Oligotroph	5.20848e-05	2.60345e-05	-0.498708	0.113604	-4.38988	1.13415e-05	-0.622024	0.13744	-4.52578	6.01729e-06
Alphaproteobacteria	K00680	ytmI; uncharacterized N-acetyltransferase	NA	Copiotroph	0.266466	0.0154761	0.160415	0.121499	1.32031	0.186733	0.322711	0.123165	2.62016	0.00878877
Alphaproteobacteria	K00681	ggt; gamma-glutamyltranspeptidase / glutathione hydrolase	Soil	Oligotroph	0.0331345	0.00760355	-0.855994	0.355522	-2.40771	0.016053	-1.02098	0.353888	-2.88504	0.00391359
Alphaproteobacteria	K00683	QPCT; glutaminyl-peptide cyclotransferase	Rhizosphere	Copiotroph	5.23034e-05	6.41898e-06	1.77854	0.405274	4.38848	1.14144e-05	3.44931	0.711904	4.84519	1.26492e-06
Alphaproteobacteria	K00684	aat; leucyl/phenylalanyl-tRNA---protein transferase	Rhizosphere	Copiotroph	0.00136086	0.000438197	0.372948	0.106044	3.51693	0.00043657	0.428459	0.112713	3.80134	0.000143918
Alphaproteobacteria	K00685	ATE1; arginyl-tRNA---protein transferase	NA	NA	0.169119	0.088802	0.190371	0.118451	1.60717	0.108016	0.150183	0.080474	1.86623	0.0620091
Alphaproteobacteria	K00688	PYG, glgP; glycogen phosphorylase	NA	Copiotroph	0.46987	0.00064165	-0.0956388	0.109039	-0.877103	0.380431	0.6251	0.169388	3.69035	0.000223948
Alphaproteobacteria	K00694	bcsA; cellulose synthase (UDP-forming)	NA	Copiotroph	0.0797485	0.000629424	0.46251	0.230007	2.01085	0.0443412	1.16406	0.314926	3.69631	0.000218757
Alphaproteobacteria	K00697	otsA; trehalose 6-phosphate synthase	Soil	Oligotroph	0.0092525	0.0184974	-0.311855	0.107846	-2.89167	0.00383202	-0.245835	0.0963444	-2.55163	0.0107221
Alphaproteobacteria	K00700	GBE1, glgB; 1,4-alpha-glucan branching enzyme	NA	Copiotroph	0.0669506	0.0490921	-0.24959	0.119084	-2.09592	0.0360891	0.213945	0.0998701	2.14223	0.0321746
Alphaproteobacteria	K00703	glgA; starch synthase	Rhizosphere	Copiotroph	0.0216331	3.28122e-05	0.370601	0.143731	2.57844	0.0099248	1.26233	0.282571	4.46729	7.92156e-06
Alphaproteobacteria	K00705	malQ; 4-alpha-glucanotransferase	Soil	Oligotroph	1.7202e-05	2.8382e-05	-0.757913	0.163043	-4.64854	3.34296e-06	-0.705436	0.15665	-4.50326	6.69202e-06
Alphaproteobacteria	K00712	tagE; poly(glycerol-phosphate) alpha-glucosyltransferase	Rhizosphere	Copiotroph	0.00620632	0.000521054	3.06183	1.01057	3.02982	0.00244701	2.41804	0.644571	3.75139	0.000175856
Alphaproteobacteria	K00720	UGCG; ceramide glucosyltransferase	Soil	Oligotroph	8.24549e-10	1.15739e-09	-1.17584	0.177576	-6.62163	3.55253e-11	-1.02987	0.159687	-6.44934	1.12335e-10
Alphaproteobacteria	K00721	DPM1; dolichol-phosphate mannosyltransferase	Soil	Oligotroph	2.02506e-06	0.00569945	-0.616937	0.120487	-5.12037	3.04938e-07	-0.303857	0.10166	-2.98894	0.00279943
Alphaproteobacteria	K00748	lpxB; lipid-A-disaccharide synthase	Soil	Oligotroph	3.05217e-05	1.2985e-06	-0.531986	0.117804	-4.51587	6.30565e-06	-0.874756	0.168756	-5.18356	2.17689e-07
Alphaproteobacteria	K00754	bshA; L-malate glycosyltransferase	Rhizosphere	NA	0.00328083	0.155426	0.7495	0.231171	3.24219	0.00118616	-0.271293	0.172258	-1.57492	0.115274
Alphaproteobacteria	K00757	udp, UPP; uridine phosphorylase	NA	Oligotroph	0.457437	0.0011584	-0.224804	0.249796	-0.899952	0.368146	-1.00749	0.28674	-3.51361	0.000442064
Alphaproteobacteria	K00758	deoA, TYMP; thymidine phosphorylase	Rhizosphere	Copiotroph	3.60143e-05	0.00173272	0.9914	0.221471	4.47644	7.58977e-06	1.05655	0.311763	3.38896	0.000701583
Alphaproteobacteria	K00759	APRT, apt; adenine phosphoribosyltransferase	Soil	Oligotroph	0.00949432	0.0037114	-0.284086	0.0985519	-2.8826	0.00394405	-0.346544	0.110462	-3.13722	0.00170561
Alphaproteobacteria	K00760	hprT, hpt, HPRT1; hypoxanthine phosphoribosyltransferase	Rhizosphere	Copiotroph	0.00183174	0.00098817	0.524817	0.153203	3.42562	0.000613394	0.732678	0.205866	3.55901	0.000372259
Alphaproteobacteria	K00761	upp, UPRT; uracil phosphoribosyltransferase	Soil	Copiotroph	0.0343219	0.038588	-0.380937	0.159249	-2.39208	0.0167532	0.320765	0.142722	2.24748	0.0246093
Alphaproteobacteria	K00762	pyrE; orotate phosphoribosyltransferase	Rhizosphere	Copiotroph	0.000670668	5.92997e-06	0.385954	0.103719	3.72117	0.000198305	0.706177	0.145233	4.86238	1.15983e-06
Alphaproteobacteria	K00763	pncB, NAPRT1; nicotinate phosphoribosyltransferase	Soil	Oligotroph	9.56124e-08	9.15228e-07	-0.732127	0.127221	-5.75478	8.67527e-09	-0.56303	0.107165	-5.25385	1.48949e-07
Alphaproteobacteria	K00764	purF, PPAT; amidophosphoribosyltransferase	NA	NA	0.61727	0.627709	-0.0631393	0.1027	-0.614796	0.538689	0.0584024	0.101397	0.575977	0.564631
Alphaproteobacteria	K00765	hisG; ATP phosphoribosyltransferase	Rhizosphere	Copiotroph	0.00325591	1.7332e-05	0.33683	0.103808	3.24474	0.00117557	0.667682	0.144517	4.62008	3.83598e-06
Alphaproteobacteria	K00766	trpD; anthranilate phosphoribosyltransferase	NA	NA	0.286316	0.353618	0.137607	0.108515	1.2681	0.204764	0.0811902	0.0770207	1.05413	0.291822
Alphaproteobacteria	K00767	nadC, QPRT; nicotinate-nucleotide pyrophosphorylase (carboxylating)	NA	Copiotroph	0.10796	3.80743e-08	0.173757	0.093648	1.85543	0.0635354	0.717959	0.122622	5.85505	4.76861e-09
Alphaproteobacteria	K00768	E2.4.2.21, cobU, cobT; nicotinate-nucleotide--dimethylbenzimidazole phosphoribosyltransferase	NA	Copiotroph	0.274971	2.24317e-06	0.121562	0.0937249	1.29701	0.194626	0.617831	0.121882	5.0691	3.99701e-07
Alphaproteobacteria	K00769	gpt; xanthine phosphoribosyltransferase	Soil	Oligotroph	0.00440747	1.01792e-05	-0.342583	0.108883	-3.14633	0.00165334	-0.527059	0.111095	-4.74421	2.09323e-06
Alphaproteobacteria	K00772	mtaP, MTAP; 5'-methylthioadenosine phosphorylase	Soil	Oligotroph	1.24239e-10	4.78846e-12	-0.942908	0.136028	-6.93173	4.15736e-12	-1.16313	0.159539	-7.29056	3.08668e-13
Alphaproteobacteria	K00773	tgt, QTRT1; queuine tRNA-ribosyltransferase	NA	Copiotroph	0.127507	0.000972163	-0.195813	0.111004	-1.76402	0.0777287	0.378287	0.106137	3.56415	0.000365038
Alphaproteobacteria	K00777	NA	NA	Oligotroph	0.464902	0.00013957	0.156283	0.176434	0.885787	0.375732	-1.27261	0.309947	-4.1059	4.02738e-05
Alphaproteobacteria	K00782	lldG; L-lactate dehydrogenase complex protein LldG	Soil	Oligotroph	0.00548602	1.56085e-09	-0.482597	0.157073	-3.07245	0.00212311	-1.31072	0.20481	-6.39968	1.55702e-10
Alphaproteobacteria	K00783	rlmH; 23S rRNA (pseudouridine1915-N3)-methyltransferase	Rhizosphere	Copiotroph	0.000131499	0.00942926	0.465684	0.112006	4.15767	3.21505e-05	0.243714	0.0868619	2.80577	0.00501969
Alphaproteobacteria	K00784	rnz; ribonuclease Z	Soil	Oligotroph	0.00237665	1.83915e-08	-0.413404	0.123633	-3.34379	0.000826411	-1.04744	0.175011	-5.98501	2.16371e-09
Alphaproteobacteria	K00786	GALT29A; beta-1,6-galactosyltransferase	Rhizosphere	NA	0.0172071	0.106554	0.682954	0.256142	2.66631	0.00766892	0.35396	0.199251	1.77645	0.0756583
Alphaproteobacteria	K00788	thiE; thiamine-phosphate pyrophosphorylase	NA	Copiotroph	0.827285	0.01238	0.0462272	0.164098	0.281704	0.77817	0.671115	0.247974	2.70639	0.00680187
Alphaproteobacteria	K00789	metK; S-adenosylmethionine synthetase	NA	NA	0.0923706	0.319746	0.253071	0.130603	1.93771	0.0526584	-0.0833652	0.074198	-1.12355	0.261204
Alphaproteobacteria	K00790	murA; UDP-N-acetylglucosamine 1-carboxyvinyltransferase	NA	Copiotroph	0.786334	0.00741557	0.0250231	0.0722624	0.346281	0.729132	0.306022	0.105733	2.89428	0.00380033
Alphaproteobacteria	K00791	miaA, TRIT1; tRNA dimethylallyltransferase	Rhizosphere	Copiotroph	0.00633422	0.00426349	0.331931	0.109812	3.02272	0.00250512	0.298781	0.0966422	3.09162	0.00199067
Alphaproteobacteria	K00793	ribE, RIB5; riboflavin synthase	NA	Oligotroph	0.20851	0.00322586	-0.174021	0.117421	-1.48203	0.138333	-0.470643	0.147851	-3.18324	0.00145638
Alphaproteobacteria	K00794	ribH, RIB4; 6,7-dimethyl-8-ribityllumazine synthase	NA	NA	0.591927	0.145158	0.0591288	0.090046	0.656652	0.511405	0.12723	0.0788275	1.61403	0.10652
Alphaproteobacteria	K00795	ispA; farnesyl diphosphate synthase	Rhizosphere	Copiotroph	0.00171509	0.000113801	0.422111	0.122486	3.44621	0.00056851	0.644286	0.154921	4.1588	3.19926e-05
Alphaproteobacteria	K00796	folP; dihydropteroate synthase	Rhizosphere	NA	0.0243547	0.317978	0.286769	0.113303	2.53099	0.0113742	0.085286	0.0756533	1.12733	0.259604
Alphaproteobacteria	K00797	speE, SRM, SPE3; spermidine synthase	Soil	Oligotroph	0.04414	9.00856e-05	-0.278755	0.122067	-2.28361	0.0223943	-0.549419	0.130248	-4.21826	2.4619e-05
Alphaproteobacteria	K00798	MMAB, pduO; cob(I)alamin adenosyltransferase	NA	Copiotroph	0.183142	0.01238	0.181296	0.116016	1.56268	0.118127	0.258827	0.0956372	2.70634	0.00680295
Alphaproteobacteria	K00799	GST, gst; glutathione S-transferase	NA	NA	0.36443	0.46375	-1.1847	1.08767	-1.08921	0.276062	-0.732551	0.866607	-0.845309	0.397938
Alphaproteobacteria	K00800	aroA; 3-phosphoshikimate 1-carboxyvinyltransferase	Rhizosphere	NA	0.000942972	0.0660821	0.361586	0.0997661	3.62434	0.000289706	0.134573	0.0669951	2.0087	0.0445692
Alphaproteobacteria	K00801	FDFT1; farnesyl-diphosphate farnesyltransferase	Soil	Oligotroph	0.000232103	0.00520419	-1.42038	0.354037	-4.01194	6.02207e-05	-1.15188	0.381191	-3.02179	0.00251281
Alphaproteobacteria	K00803	AGPS, agpS; alkyldihydroxyacetonephosphate synthase	NA	NA	0.111642	0.358263	-0.365802	0.198957	-1.8386	0.0659742	-0.147498	0.141218	-1.04447	0.29627
Alphaproteobacteria	K00806	uppS; undecaprenyl diphosphate synthase	NA	Copiotroph	0.40074	0.00165981	0.122363	0.120845	1.01256	0.31127	0.473313	0.139078	3.40322	0.00066596
Alphaproteobacteria	K00808	hss; homospermidine synthase	Soil	Oligotroph	6.94064e-10	4.89536e-14	-1.08551	0.163148	-6.65353	2.86146e-11	-1.31272	0.165558	-7.92908	2.20771e-15
Alphaproteobacteria	K00809	DHPS, dys; deoxyhypusine synthase	Rhizosphere	Copiotroph	2.60612e-07	4.44427e-06	1.48887	0.268412	5.54695	2.90692e-08	2.13287	0.432949	4.92638	8.37659e-07
Alphaproteobacteria	K00812	aspB; aspartate aminotransferase	Rhizosphere	Copiotroph	0.0428337	0.00264659	0.304211	0.132413	2.29744	0.0215934	0.394346	0.121343	3.24985	0.00115464
Alphaproteobacteria	K00813	aspC; aspartate aminotransferase	NA	NA	0.753249	0.470627	0.487412	1.22836	0.396799	0.691516	1.01947	1.22846	0.829878	0.406608
Alphaproteobacteria	K00817	hisC; histidinol-phosphate aminotransferase	NA	NA	0.766456	0.0800413	0.0303053	0.0805393	0.37628	0.706708	0.185447	0.0966705	1.91834	0.0550677
Alphaproteobacteria	K00818	E2.6.1.11, argD; acetylornithine aminotransferase	NA	NA	0.742039	0.791095	0.487412	1.16012	0.420138	0.674385	-0.371496	1.15008	-0.323017	0.746682
Alphaproteobacteria	K00819	rocD, OAT; ornithine--oxo-acid transaminase	Soil	Oligotroph	5.94897e-06	1.68734e-07	-0.841589	0.17229	-4.88473	1.03573e-06	-1.08905	0.195091	-5.58228	2.37386e-08
Alphaproteobacteria	K00820	glmS, GFPT; glutamine---fructose-6-phosphate transaminase (isomerizing)	NA	NA	0.424395	0.535582	-0.185493	0.192677	-0.962714	0.335691	0.131251	0.182779	0.718088	0.472703
Alphaproteobacteria	K00821	argD; acetylornithine/N-succinyldiaminopimelate aminotransferase	NA	NA	0.564797	0.577234	0.073723	0.104781	0.703593	0.481686	0.0693036	0.106122	0.653059	0.513718
Alphaproteobacteria	K00822	E2.6.1.18; beta-alanine--pyruvate transaminase	Soil	Oligotroph	0.00700238	4.88456e-05	-0.311516	0.104199	-2.98963	0.00279314	-0.575024	0.131541	-4.37144	1.23431e-05
Alphaproteobacteria	K00823	puuE; 4-aminobutyrate aminotransferase	NA	Oligotroph	0.646793	0.0154098	-0.0773867	0.136489	-0.56698	0.570728	-0.500107	0.190751	-2.62177	0.00874732
Alphaproteobacteria	K00824	dat; D-alanine transaminase	Soil	Oligotroph	0.0189815	2.86343e-05	-0.269021	0.102367	-2.62801	0.00858864	-0.859522	0.19098	-4.50059	6.77642e-06
Alphaproteobacteria	K00826	E2.6.1.42, ilvE; branched-chain amino acid aminotransferase	NA	NA	0.518124	0.621962	-0.0969499	0.122494	-0.791468	0.428671	0.0635108	0.108481	0.585456	0.558241
Alphaproteobacteria	K00830	AGXT; alanine-glyoxylate transaminase / serine-glyoxylate transaminase / serine-pyruvate transaminase	Soil	Oligotroph	2.44828e-11	4.68778e-16	-1.17611	0.163819	-7.17933	7.00526e-13	-1.68188	0.197122	-8.53218	1.43621e-17
Alphaproteobacteria	K00831	serC, PSAT1; phosphoserine aminotransferase	NA	NA	0.108932	0.791095	0.217413	0.117476	1.8507	0.0642126	-0.0192551	0.0595461	-0.323365	0.746419
Alphaproteobacteria	K00832	tyrB; aromatic-amino-acid transaminase	Rhizosphere	Copiotroph	2.51373e-06	2.81028e-05	1.48998	0.293649	5.07402	3.89494e-07	2.10929	0.468106	4.50602	6.60553e-06
Alphaproteobacteria	K00833	bioA; adenosylmethionine---8-amino-7-oxononanoate aminotransferase	Rhizosphere	NA	0.00549409	0.276244	0.342671	0.111567	3.07145	0.00213023	0.0850805	0.069639	1.22174	0.221807
Alphaproteobacteria	K00836	ectB, dat; diaminobutyrate-2-oxoglutarate transaminase	NA	Copiotroph	0.0708589	0.0073177	0.87675	0.423666	2.06944	0.038505	1.10347	0.380615	2.89918	0.00374135
Alphaproteobacteria	K00837	ISS1, VAS1; aromatic aminotransferase	NA	NA	0.655657	0.653814	-0.0760303	0.138079	-0.55063	0.581887	0.0537258	0.100278	0.535769	0.592118
Alphaproteobacteria	K00839	pucG; (S)-ureidoglycine---glyoxylate transaminase	Rhizosphere	Copiotroph	8.45948e-05	1.20333e-05	1.75993	0.412231	4.26928	1.96102e-05	2.33882	0.497047	4.70542	2.53348e-06
Alphaproteobacteria	K00845	glk; glucokinase	Rhizosphere	Copiotroph	1.57349e-05	4.06632e-15	0.577525	0.123685	4.66933	3.02182e-06	1.19569	0.144839	8.25532	1.5149e-16
Alphaproteobacteria	K00847	E2.7.1.4, scrK; fructokinase	Rhizosphere	Copiotroph	1.60775e-07	1.04825e-16	0.853898	0.151184	5.64807	1.62255e-08	1.75607	0.201401	8.71925	2.80048e-18
Alphaproteobacteria	K00849	galK; galactokinase	NA	NA	0.226522	0.932342	-1.60173	1.1193	-1.43102	0.152425	-0.0830666	0.907712	-0.0915121	0.927086
Alphaproteobacteria	K00850	pfkA, PFK; 6-phosphofructokinase 1	NA	Oligotroph	0.365302	2.23844e-05	-0.116258	0.106922	-1.08731	0.276899	-0.649942	0.142458	-4.56235	5.05844e-06
Alphaproteobacteria	K00851	E2.7.1.12, gntK, idnK; gluconokinase	Rhizosphere	Copiotroph	0.000651102	0.000328879	0.652026	0.174817	3.72975	0.000191668	1.13259	0.291991	3.87885	0.000104951
Alphaproteobacteria	K00852	rbsK, RBKS; ribokinase	Rhizosphere	Copiotroph	4.60782e-05	2.28315e-06	0.688226	0.155781	4.4179	9.96648e-06	1.14875	0.226815	5.06469	4.09064e-07
Alphaproteobacteria	K00853	araB; L-ribulokinase	NA	NA	0.570285	0.0704039	-0.498991	0.719085	-0.693925	0.487729	2.12902	1.07572	1.97915	0.0477987
Alphaproteobacteria	K00854	xylB, XYLB; xylulokinase	Rhizosphere	Copiotroph	1.39792e-06	0.0011262	1.62697	0.312663	5.2036	1.95466e-07	1.31626	0.373695	3.52228	0.000427847
Alphaproteobacteria	K00855	PRK, prkB; phosphoribulokinase	NA	Oligotroph	0.589087	0.00680891	0.0983431	0.148458	0.662429	0.507697	-0.558286	0.190864	-2.92505	0.00344397
Alphaproteobacteria	K00856	E2.7.1.20, ADK; adenosine kinase	Soil	Oligotroph	1.50148e-09	5.15657e-13	-1.29157	0.198253	-6.51474	7.28167e-11	-2.0915	0.27507	-7.60353	2.88161e-14
Alphaproteobacteria	K00857	tdk, TK; thymidine kinase	Rhizosphere	Copiotroph	1.37105e-07	2.3532e-08	1.87257	0.329699	5.67964	1.34977e-08	3.14281	0.528998	5.94106	2.83192e-09
Alphaproteobacteria	K00858	ppnK, NADK; NAD+ kinase	Rhizosphere	Copiotroph	0.000335145	7.77439e-05	0.43748	0.111791	3.91336	9.10191e-05	0.5516	0.129599	4.25619	2.07939e-05
Alphaproteobacteria	K16564	exoU; succinoglycan biosynthesis protein ExoU	Rhizosphere	Copiotroph	0.0225333	0.00174807	0.892303	0.348291	2.56194	0.0104088	1.45932	0.430981	3.38604	0.000709083
Alphaproteobacteria	K16565	exoX; exopolysaccharide production repressor protein	Rhizosphere	Copiotroph	0.0429576	0.0156331	1.76274	0.767871	2.29562	0.0216975	1.81908	0.695294	2.61628	0.0088894
Alphaproteobacteria	K16566	exoY; exopolysaccharide production protein ExoY	Rhizosphere	Copiotroph	0.00110817	0.000973892	1.34173	0.375111	3.57688	0.000347715	1.40321	0.39379	3.56334	0.000366164
Alphaproteobacteria	K16567	exoQ; exopolysaccharide production protein ExoQ	Rhizosphere	Copiotroph	0.000218855	5.86963e-05	1.55021	0.384922	4.02734	5.64119e-05	2.12541	0.491205	4.32693	1.512e-05
Alphaproteobacteria	K16568	exoZ; exopolysaccharide production protein ExoZ	Rhizosphere	Copiotroph	0.00613623	4.39668e-05	0.872419	0.287531	3.03418	0.00241194	2.04269	0.464574	4.3969	1.09809e-05
Alphaproteobacteria	K16650	glft2; galactofuranosylgalactofuranosylrhamnosyl-N-acetylglucosaminyl-diphospho-decaprenol beta-1,5/1,6-galactofuranosyltransferase	NA	NA	0.897366	0.839147	-0.207798	1.41733	-0.146612	0.883438	0.323614	1.41737	0.22832	0.819398
Alphaproteobacteria	K16653	dprE1; decaprenylphospho-beta-D-ribofuranose 2-oxidase	NA	NA	0.897366	NA	-0.207798	1.41735	-0.14661	0.883439	NA	NA	NA	NA
Alphaproteobacteria	K16692	etk-wzc; tyrosine-protein kinase Etk/Wzc	Rhizosphere	Copiotroph	0.0243357	0.00255221	2.71825	1.0738	2.53144	0.0113594	2.50605	0.768159	3.26241	0.00110471
Alphaproteobacteria	K16703	wcaL, amsK; colanic acid/amylovoran biosynthesis glycosyltransferase	NA	NA	0.549905	0.402727	-0.346807	0.475621	-0.729167	0.465899	0.464463	0.485035	0.957587	0.338271
Alphaproteobacteria	K16783	bioN; biotin transport system permease protein	Rhizosphere	NA	0.0485272	NA	1.76274	0.786025	2.2426	0.0249226	NA	NA	NA	NA
Alphaproteobacteria	K16784	bioM; biotin transport system ATP-binding protein	Rhizosphere	NA	0.0403362	NA	1.83385	0.78955	2.32266	0.0201975	NA	NA	NA	NA
Alphaproteobacteria	K16785	ecfT; energy-coupling factor transport system permease protein	NA	NA	0.438548	0.121775	0.646859	0.690406	0.936926	0.348797	1.18338	0.693246	1.70701	0.0878207
Alphaproteobacteria	K16787	ecfA2; energy-coupling factor transport system ATP-binding protein	NA	NA	0.354581	0.714497	-0.537422	0.48361	-1.11127	0.266451	-0.220793	0.496492	-0.444706	0.656532
Alphaproteobacteria	K16841	hpxA; allantoin racemase	NA	NA	0.865547	0.0690449	-0.0329383	0.156227	-0.210836	0.833015	0.478343	0.240537	1.98864	0.0467407
Alphaproteobacteria	K16843	slcC; (S)-sulfolactate dehydrogenase	NA	NA	0.278294	0.100798	0.816994	0.634032	1.28857	0.197548	-1.56929	0.86995	-1.80388	0.0712501
Alphaproteobacteria	K16844	comC; (2R)-3-sulfolactate dehydrogenase (NADP+)	NA	NA	0.0973042	0.969261	0.458889	0.2403	1.90965	0.0561788	0.000905387	0.0218087	0.041515	0.966885
Alphaproteobacteria	K16845	suyA; (2R)-sulfolactate sulfo-lyase subunit alpha	NA	Oligotroph	0.345408	0.000176535	-0.256566	0.226847	-1.13101	0.258051	-1.67453	0.41395	-4.04525	5.22681e-05
Alphaproteobacteria	K16846	suyB; (2R)-sulfolactate sulfo-lyase subunit beta	NA	Oligotroph	0.452426	9.87282e-05	-0.192185	0.211278	-0.909633	0.363016	-1.93137	0.460494	-4.19413	2.73922e-05
Alphaproteobacteria	K16850	uxaA2; altronate dehydratase large subunit	NA	NA	0.327242	0.528584	-1.3115	1.11664	-1.1745	0.240194	-0.778927	1.06819	-0.7292	0.465879
Alphaproteobacteria	K16856	ugl; ureidoglycolate lyase	Rhizosphere	NA	7.25098e-05	0.659158	1.1169	0.259178	4.30941	1.63692e-05	-0.0693756	0.131523	-0.527478	0.597862
Alphaproteobacteria	K16871	POP2; 4-aminobutyrate---pyruvate transaminase	Soil	Oligotroph	5.16499e-06	1.99629e-06	-0.769928	0.15657	-4.91747	8.76696e-07	-0.749143	0.147067	-5.09387	3.50818e-07
Alphaproteobacteria	K16872	E2.3.1.207; beta-ketodecanoyl-[acyl-carrier-protein] synthase	Rhizosphere	Copiotroph	4.60609e-06	0.000161766	1.58678	0.321039	4.94265	7.70659e-07	1.70979	0.420344	4.0676	4.74989e-05
Alphaproteobacteria	K16873	hmfH; 5-(hydroxymethyl)furfural/furfural oxidase	Soil	Oligotroph	7.79695e-15	4.81902e-11	-1.9294	0.231368	-8.33909	7.4866e-17	-1.99049	0.286453	-6.94876	3.68513e-12
Alphaproteobacteria	K16874	hmfF; 2,5-furandicarboxylate decarboxylase 1	Soil	Oligotroph	7.79634e-08	4.78803e-07	-1.79119	0.308957	-5.79752	6.73011e-09	-2.65264	0.49267	-5.38422	7.27593e-08
Alphaproteobacteria	K16876	hmfD; 2-furoate---CoA ligase	Soil	Oligotroph	8.75193e-13	1.25993e-11	-1.82303	0.236497	-7.70847	1.27332e-14	-2.95116	0.412777	-7.14952	8.70832e-13
Alphaproteobacteria	K16877	hmfA; 2-furoyl-CoA dehydrogenase large subunit	Soil	Oligotroph	1.03456e-12	9.07571e-15	-1.64874	0.215136	-7.66372	1.80622e-14	-2.25149	0.276291	-8.14897	3.67032e-16
Alphaproteobacteria	K16878	hmfB; 2-furoyl-CoA dehydrogenase FAD binding subunit	Soil	Oligotroph	3.47953e-13	9.60067e-09	-2.24988	0.287026	-7.8386	4.55612e-15	-2.64185	0.433146	-6.09921	1.06596e-09
Alphaproteobacteria	K16879	hmfC; 2-furoyl-CoA dehydrogenase 2Fe-2S iron sulfur subunit	Soil	Oligotroph	3.718e-12	9.72234e-11	-1.71427	0.229489	-7.46993	8.02382e-14	-2.83221	0.413955	-6.84183	7.81889e-12
Alphaproteobacteria	K16880	hmfE; 2-oxoglutaroyl-CoA hydrolase	Soil	Oligotroph	1.33679e-11	9.53912e-11	-1.68537	0.231631	-7.2761	3.43597e-13	-3.11699	0.455335	-6.84548	7.62195e-12
Alphaproteobacteria	K16898	addA; ATP-dependent helicase/nuclease subunit A	NA	Copiotroph	0.158841	0.00846947	-0.28877	0.175673	-1.64379	0.10022	0.449513	0.157898	2.84686	0.00441534
Alphaproteobacteria	K16899	addB; ATP-dependent helicase/nuclease subunit B	NA	Copiotroph	0.114819	0.00161729	-0.277231	0.152131	-1.82232	0.0684067	0.572884	0.167943	3.41119	0.000646794
Alphaproteobacteria	K16901	K16901; anthranilate 3-monooxygenase (FAD) / 4-hydroxyphenylacetate 3-monooxygenase	NA	NA	0.523553	0.364814	-0.616288	0.789337	-0.780767	0.43494	-1.06858	1.03673	-1.03072	0.30267
Alphaproteobacteria	K16915	cbiL; nickel transport protein	NA	NA	0.474442	0.176619	0.714233	0.822657	0.868203	0.385283	1.24884	0.832138	1.50076	0.133417
Alphaproteobacteria	K16922	yydH; putative peptide zinc metalloprotease protein	NA	Oligotroph	0.637525	0.0328741	0.0678487	0.116341	0.583188	0.559767	-0.410625	0.177237	-2.31681	0.0205141
Alphaproteobacteria	K16923	qrtT; energy-coupling factor transport system substrate-specific component	NA	Oligotroph	0.336078	0.000322385	-0.264085	0.228869	-1.15387	0.248554	-2.44461	0.629341	-3.8844	0.000102583
Alphaproteobacteria	K16925	ykoE; energy-coupling factor transport system permease protein	NA	NA	0.864214	0.786626	-0.208275	0.97651	-0.213285	0.831104	0.324365	0.980329	0.330874	0.74074
Alphaproteobacteria	K16937	doxD; thiosulfate dehydrogenase (quinone) large subunit	Soil	Oligotroph	0.00523297	5.28015e-05	-0.797772	0.258345	-3.08801	0.00201502	-1.86949	0.429479	-4.35292	1.34333e-05
Alphaproteobacteria	K16968	msmA; methanesulfonate monooxygenase subunit alpha	Soil	NA	0.000242541	NA	-1.80887	0.452142	-4.00067	6.31641e-05	NA	NA	NA	NA
Alphaproteobacteria	K16969	msmB; methanesulfonate monooxygenase subunit beta	Soil	NA	0.000340871	NA	-1.76978	0.452788	-3.90863	9.2822e-05	NA	NA	NA	NA
Alphaproteobacteria	K17103	CHO1, pssA; CDP-diacylglycerol---serine O-phosphatidyltransferase	NA	Oligotroph	0.220622	0.000577018	-0.14642	0.101158	-1.44744	0.147774	-0.528499	0.14201	-3.72156	0.000197996
Alphaproteobacteria	K17202	K17202, eryG; erythritol transport system substrate-binding protein	Rhizosphere	Copiotroph	0.000382566	0.000111467	3.11504	0.8036	3.87636	0.000106031	2.2995	0.55227	4.16373	3.1309e-05
Alphaproteobacteria	K17203	K17203, eryF; erythritol transport system permease protein	Rhizosphere	Copiotroph	0.000121649	5.8105e-05	3.11504	0.745787	4.17686	2.95567e-05	2.2995	0.531063	4.33	1.49108e-05
Alphaproteobacteria	K17204	eryE; erythritol transport system ATP-binding protein	Rhizosphere	Copiotroph	0.000749021	0.000105904	2.75493	0.746481	3.69056	0.000223762	2.55147	0.610838	4.17699	2.95389e-05
Alphaproteobacteria	K17205	xltC; putative xylitol transport system substrate-binding protein	NA	NA	0.26279	NA	1.40992	1.06056	1.32941	0.183711	NA	NA	NA	NA
Alphaproteobacteria	K17206	xltB; putative xylitol transport system permease protein	NA	NA	0.451697	0.068575	0.714233	0.783695	0.911366	0.362102	2.12902	1.06895	1.99168	0.0464058
Alphaproteobacteria	K17207	xltA; putative xylitol transport system ATP-binding protein	NA	NA	0.204216	NA	1.75056	1.16953	1.4968	0.134444	NA	NA	NA	NA
Alphaproteobacteria	K17208	K17208, ibpA; inositol transport system substrate-binding protein	Rhizosphere	Copiotroph	0.0126781	0.00236165	2.07877	0.747601	2.78059	0.00542601	1.80896	0.550166	3.28803	0.00100891
Alphaproteobacteria	K17210	iatA; inositol transport system ATP-binding protein	Rhizosphere	Copiotroph	0.0103369	0.00139405	2.92751	1.02633	2.85242	0.0043388	1.92587	0.556912	3.45812	0.000543955
Alphaproteobacteria	K17213	K17213; inositol transport system substrate-binding protein	Rhizosphere	Copiotroph	0.0257356	0.00348672	1.55526	0.619506	2.51049	0.0120565	3.31806	1.05054	3.15845	0.00158612
Alphaproteobacteria	K17214	K17214; inositol transport system permease protein	NA	Copiotroph	0.453888	0.0292235	0.646859	0.713269	0.906894	0.364463	2.54276	1.07481	2.36577	0.0179925
Alphaproteobacteria	K17215	K17215; inositol transport system ATP-binding protein	NA	Copiotroph	0.143576	0.0127089	1.10723	0.65123	1.70021	0.0890907	2.14367	0.794959	2.69658	0.00700547
Alphaproteobacteria	K17218	sqr; sulfide:quinone oxidoreductase	Rhizosphere	Copiotroph	0.00614358	0.00508543	0.69972	0.23067	3.03342	0.00241797	0.899042	0.296728	3.02985	0.00244674
Alphaproteobacteria	K17222	soxA; L-cysteine S-thiosulfotransferase	Soil	Oligotroph	4.06201e-08	2.16075e-12	-1.17541	0.198585	-5.91892	3.24055e-09	-1.6402	0.221504	-7.40481	1.3134e-13
Alphaproteobacteria	K17223	soxX; L-cysteine S-thiosulfotransferase	Soil	Oligotroph	6.93059e-10	2.78403e-09	-1.38558	0.208212	-6.65463	2.84013e-11	-1.64507	0.260818	-6.30735	2.83861e-10
Alphaproteobacteria	K17224	soxB; S-sulfosulfanyl-L-cysteine sulfohydrolase	Soil	Oligotroph	0.000317607	3.16787e-07	-0.707762	0.180152	-3.92869	8.54089e-05	-1.249	0.228592	-5.46387	4.65864e-08
Alphaproteobacteria	K17225	soxC; sulfane dehydrogenase subunit SoxC	Soil	Oligotroph	2.99753e-08	4.46046e-13	-1.07219	0.179296	-5.98	2.23143e-09	-1.58678	0.208099	-7.62513	2.43795e-14
Alphaproteobacteria	K17226	soxY; sulfur-oxidizing protein SoxY	Soil	Oligotroph	1.04286e-07	1.1988e-14	-0.786033	0.137063	-5.73483	9.76097e-09	-1.23478	0.152197	-8.11306	4.93622e-16
Alphaproteobacteria	K17227	soxZ; sulfur-oxidizing protein SoxZ	Soil	Oligotroph	2.57274e-08	7.02718e-12	-1.13208	0.18841	-6.00858	1.87154e-09	-1.50301	0.207752	-7.23464	4.66756e-13
Alphaproteobacteria	K17228	sfnG; dimethylsulfone monooxygenase	NA	NA	0.0619725	0.302803	-0.517981	0.242821	-2.13318	0.0329097	0.22731	0.195732	1.16133	0.245508
Alphaproteobacteria	K17229	fccB; sulfide dehydrogenase	NA	NA	0.797368	0.920162	0.152262	0.463229	0.328698	0.742384	-0.0344717	0.315316	-0.109324	0.912945
Alphaproteobacteria	K17230	fccA; cytochrome subunit of sulfide dehydrogenase	NA	NA	0.183647	0.106862	1.19049	0.762663	1.56097	0.118532	1.18338	0.666823	1.77465	0.0759559
Alphaproteobacteria	K17237	inoE; inositol-phosphate transport system substrate-binding protein	NA	NA	0.23387	0.571616	-0.909584	0.646005	-1.40802	0.159127	-0.373951	0.565305	-0.661503	0.50829
Alphaproteobacteria	K17238	inoF; inositol-phosphate transport system permease protein	NA	NA	0.261437	0.76111	-0.687446	0.51569	-1.33306	0.182512	-0.149311	0.400714	-0.372612	0.709437
Alphaproteobacteria	K17239	inoG; inositol-phosphate transport system permease protein	NA	NA	0.267701	0.772374	-0.687446	0.521925	-1.31714	0.187793	-0.149311	0.420462	-0.355111	0.722506
Alphaproteobacteria	K17240	inoK; inositol-phosphate transport system ATP-binding protein	NA	NA	0.123184	0.474625	-0.915771	0.513347	-1.78392	0.0744361	-0.376438	0.457986	-0.821943	0.411109
Alphaproteobacteria	K17241	aguE; alpha-1,4-digalacturonate transport system substrate-binding protein	NA	Copiotroph	0.0653881	0.00555169	1.49251	0.708426	2.10679	0.0351358	2.03516	0.67873	2.99849	0.00271325
Alphaproteobacteria	K17242	aguF; alpha-1,4-digalacturonate transport system permease protein	NA	Copiotroph	0.12722	0.0121863	1.13561	0.643247	1.76543	0.0774919	1.67815	0.618682	2.71246	0.00667858
Alphaproteobacteria	K17243	aguG; alpha-1,4-digalacturonate transport system permease protein	NA	Copiotroph	0.148889	0.0126465	0.976565	0.581111	1.68051	0.0928573	1.52039	0.563448	2.69837	0.00696797
Alphaproteobacteria	K17247	msrQ; methionine sulfoxide reductase heme-binding subunit	Soil	Oligotroph	0.0057639	0.0174088	-0.387545	0.126823	-3.0558	0.00224462	-0.265238	0.103045	-2.57401	0.0100528
Alphaproteobacteria	K17248	pglJ; N-acetylgalactosamine-N,N'-diacetylbacillosaminyl-diphospho-undecaprenol 4-alpha-N-acetylgalactosaminyltransferase	Rhizosphere	Copiotroph	0.0157588	0.000579254	1.53357	0.56789	2.70047	0.00692408	2.87091	0.771668	3.7204	0.000198906
Alphaproteobacteria	K17285	SELENBP1; methanethiol oxidase	Soil	Oligotroph	6.48384e-06	6.31808e-12	-0.827601	0.170075	-4.86609	1.13829e-06	-2.06779	0.28517	-7.25108	4.13463e-13
Alphaproteobacteria	K17315	gtsA, glcE; glucose/mannose transport system substrate-binding protein	Rhizosphere	Copiotroph	0.00406805	0.00618325	0.730179	0.230061	3.17385	0.00150433	0.901277	0.304486	2.95999	0.00307647
Alphaproteobacteria	K17316	gtsB, glcF; glucose/mannose transport system permease protein	Rhizosphere	Copiotroph	0.00363666	0.00651113	0.765712	0.238522	3.21023	0.00132627	0.928715	0.315749	2.9413	0.00326833
Alphaproteobacteria	K17317	gtsC, glcG; glucose/mannose transport system permease protein	Rhizosphere	Copiotroph	0.00248946	0.00672665	0.813266	0.244271	3.32936	0.000870465	0.838949	0.286405	2.92924	0.00339795
Alphaproteobacteria	K17321	glpV; glycerol transport system substrate-binding protein	Rhizosphere	Copiotroph	0.00144241	0.00328882	0.887101	0.253512	3.49924	0.000466579	1.0071	0.316951	3.17748	0.00148561
Alphaproteobacteria	K17322	K17322, glpP; glycerol transport system permease protein	Rhizosphere	Copiotroph	0.000949522	0.00201093	0.945427	0.260999	3.62234	0.000291948	1.16004	0.347238	3.34076	0.000835485
Alphaproteobacteria	K17323	glpQ; glycerol transport system permease protein	Rhizosphere	Copiotroph	0.00118814	0.00283319	0.939169	0.264128	3.55573	0.000376935	1.0835	0.335785	3.22676	0.00125202
Alphaproteobacteria	K17324	glpS; glycerol transport system ATP-binding protein	Rhizosphere	Copiotroph	0.000704877	0.00300468	1.06824	0.288119	3.70763	0.000209207	1.13212	0.353044	3.20673	0.00134253
Alphaproteobacteria	K17325	K17325, glpT; glycerol transport system ATP-binding protein	Rhizosphere	Copiotroph	0.000555415	0.00304924	1.02472	0.271372	3.77607	0.000159325	1.10103	0.343889	3.2017	0.00136618
Alphaproteobacteria	K17364	dmrA; dihydromethanopterin reductase	NA	Oligotroph	0.405424	0.000827316	-0.223144	0.222388	-1.0034	0.315668	-1.17425	0.324909	-3.6141	0.000301398
Alphaproteobacteria	K17662	CBP3, UQCC; cytochrome b pre-mRNA-processing protein 3	Rhizosphere	Copiotroph	2.81968e-05	0.00092325	0.536351	0.118279	4.53462	5.77063e-06	0.375163	0.104817	3.57921	0.000344635
Alphaproteobacteria	K17675	SUPV3L1, SUV3; ATP-dependent RNA helicase SUPV3L1/SUV3	NA	NA	0.166728	0.532304	0.240948	0.149184	1.61511	0.106287	0.0878614	0.121488	0.723213	0.469549
Alphaproteobacteria	K17680	PEO1; twinkle protein	NA	NA	0.359024	0.676643	-0.467178	0.424721	-1.09996	0.271348	-0.191373	0.381879	-0.501136	0.616275
Alphaproteobacteria	K17686	copA, ctpA, ATP7; P-type Cu+ transporter	Soil	Oligotroph	3.20234e-05	9.11262e-06	-0.538048	0.119448	-4.50444	6.65472e-06	-1.0201	0.213902	-4.76899	1.85156e-06
Alphaproteobacteria	K17713	bamB; outer membrane protein assembly factor BamB	NA	NA	0.227327	0.487323	-1.60173	1.12153	-1.42817	0.153242	0.732551	0.917006	0.798851	0.424377
Alphaproteobacteria	K17716	capD; UDP-glucose 4-epimerase	NA	Copiotroph	0.254623	0.0335096	0.816994	0.603797	1.35309	0.176026	1.35679	0.587835	2.30811	0.0209928
Alphaproteobacteria	K17723	preA; dihydropyrimidine dehydrogenase (NAD+) subunit PreA	Rhizosphere	Copiotroph	0.0455725	0.00636766	0.744966	0.328176	2.27002	0.0232062	1.13744	0.385664	2.94931	0.00318487
Alphaproteobacteria	K17724	IRG1; aconitate decarboxylase	Soil	NA	0.0347873	0.56576	-1.83828	0.770314	-2.3864	0.0170141	-0.37519	0.559553	-0.670518	0.502528
Alphaproteobacteria	K17733	cwlK; peptidoglycan LD-endopeptidase CwlK	NA	Copiotroph	0.21615	0.0276669	0.816994	0.559661	1.4598	0.144344	1.35679	0.568024	2.38861	0.0169121
Alphaproteobacteria	K17734	aprX; serine protease AprX	NA	NA	0.490234	0.519808	0.894947	1.06517	0.840188	0.400803	-0.778927	1.04723	-0.743799	0.456998
Alphaproteobacteria	K17735	lcdH, cdhA; carnitine 3-dehydrogenase	Rhizosphere	Copiotroph	0.000312166	0.00505721	1.62085	0.412093	3.93322	8.38166e-05	0.995257	0.328285	3.03169	0.00243192
Alphaproteobacteria	K17736	cdhR; AraC family transcriptional regulator, carnitine catabolism transcriptional activator	Rhizosphere	Copiotroph	0.00613972	0.00488164	2.23182	0.735647	3.03382	0.0024148	1.45954	0.479403	3.04449	0.00233075
Alphaproteobacteria	K17737	dhcR; LysR family transcriptional regulator, carnitine catabolism transcriptional activator	NA	NA	0.0795768	0.379679	-1.06084	0.527274	-2.01194	0.0442265	-0.516524	0.515651	-1.00169	0.316492
Alphaproteobacteria	K17744	GalDH; L-galactose dehydrogenase	Soil	Oligotroph	8.38876e-08	1.44505e-05	-1.41497	0.244741	-5.78149	7.40424e-09	-1.52667	0.327502	-4.66157	3.13802e-06
Alphaproteobacteria	K17752	rsbT; serine/threonine-protein kinase RsbT	NA	NA	0.227327	0.387942	-0.532771	0.373024	-1.42825	0.15322	-0.384107	0.38972	-0.985597	0.324331
Alphaproteobacteria	K17754	cpnA; cyclopentanol dehydrogenase	Rhizosphere	Copiotroph	0.0474759	0.00129354	0.921472	0.408956	2.25323	0.0242445	1.47276	0.423073	3.48111	0.000499344
Alphaproteobacteria	K17759	NAXE, nnrE; NAD(P)H-hydrate epimerase	NA	NA	0.922868	0.0806085	0.00924882	0.0856463	0.107989	0.914005	0.244701	0.127794	1.91481	0.0555171
Alphaproteobacteria	K17760	qheDH, qbdA; quinohemoprotein ethanol dehydrogenase	Rhizosphere	Copiotroph	9.07724e-07	6.19646e-06	1.49241	0.281768	5.2966	1.17978e-07	1.9465	0.401138	4.85243	1.21955e-06
Alphaproteobacteria	K17762	rsbS; rsbT antagonist protein RsbS	NA	NA	0.544979	0.428121	-0.290404	0.39271	-0.739487	0.459611	-0.381516	0.418726	-0.911136	0.362224
Alphaproteobacteria	K17763	rsbR; rsbT co-antagonist protein RsbR	NA	NA	0.339561	0.149661	-0.416241	0.363456	-1.14523	0.252114	-0.590333	0.369575	-1.59733	0.110192
Alphaproteobacteria	K17828	pyrDI; dihydroorotate dehydrogenase (NAD+) catalytic subunit	Soil	Oligotroph	1.60775e-07	0.000883075	-1.81765	0.321837	-5.64774	1.62569e-08	-1.06056	0.295255	-3.59202	0.000328123
Alphaproteobacteria	K17832	geoB; geranial dehydrogenase	NA	NA	0.860978	0.266508	-0.208275	0.942294	-0.22103	0.825069	1.42766	1.14167	1.2505	0.211116
Alphaproteobacteria	K17836	penP; beta-lactamase class A	Rhizosphere	Copiotroph	0.000380774	5.24601e-11	0.659942	0.170179	3.87793	0.00010535	1.93792	0.279406	6.93587	4.03737e-12
Alphaproteobacteria	K17837	bla2, blm, ccrA, blaB; metallo-beta-lactamase class B	Rhizosphere	Copiotroph	1.17209e-07	5.7088e-06	1.07715	0.188619	5.7107	1.12515e-08	1.33524	0.274098	4.87139	1.10818e-06
Alphaproteobacteria	K17838	oxa; beta-lactamase class D	NA	Copiotroph	0.357073	0.00137858	0.370283	0.334998	1.10533	0.269017	1.62327	0.468886	3.46198	0.000536226
Alphaproteobacteria	K17850	ampR; LysR family transcriptional regulator, regulator of gene expression of beta-lactamase	Rhizosphere	Copiotroph	1.50937e-09	3.02134e-07	2.1864	0.335725	6.51246	7.39315e-11	2.46595	0.450579	5.47286	4.42834e-08
Alphaproteobacteria	K17865	croR; 3-hydroxybutyryl-CoA dehydratase	Soil	Oligotroph	0.0130261	2.23204e-06	-0.279701	0.10097	-2.77013	0.00560335	-0.594492	0.11725	-5.07031	3.97172e-07
Alphaproteobacteria	K17880	hyg; hygromycin-B 7''-O-kinase	NA	Copiotroph	0.298264	0.0325528	0.550514	0.443656	1.24086	0.214658	1.10288	0.475156	2.3211	0.0202817
Alphaproteobacteria	K17893	AOX1, AOX2; ubiquinol oxidase	Rhizosphere	Copiotroph	0.000927245	0.000409724	1.48937	0.410374	3.62929	0.000284199	1.4594	0.381989	3.82054	0.00013316
Alphaproteobacteria	K17910	aphD; aminoglycoside 2''-phosphotransferase	NA	NA	0.344325	0.563668	-1.3115	1.15579	-1.13473	0.25649	-0.778927	1.15441	-0.67474	0.499841
Alphaproteobacteria	K17938	sbmA, bacA; peptide/bleomycin uptake transporter	NA	Copiotroph	0.0627297	0.00447761	0.6216	0.292189	2.12739	0.0333877	1.19778	0.38954	3.07486	0.00210602
Alphaproteobacteria	K17947	wbiB; dTDP-L-rhamnose 4-epimerase	NA	Copiotroph	0.896753	0.0196528	0.0369817	0.227131	0.162821	0.87066	0.55867	0.220922	2.52881	0.0114449
Alphaproteobacteria	K17950	cuyA; L-cysteate sulfo-lyase	Rhizosphere	Copiotroph	0.0119176	0.000980291	0.61438	0.219172	2.80318	0.00506007	1.22695	0.344508	3.56145	0.00036881
Alphaproteobacteria	K17989	SDS, SDH, CHA1; L-serine/L-threonine ammonia-lyase	NA	NA	0.913826	0.170821	0.0809998	0.670565	0.120793	0.903855	1.24884	0.821296	1.52057	0.128367
Alphaproteobacteria	K18005	hoxF;	NA	NA	0.485457	0.182176	0.714233	0.842093	0.848164	0.396346	1.24884	0.842075	1.48305	0.138061
Alphaproteobacteria	K18006	hoxU;	NA	NA	0.861775	0.167881	0.199258	0.917733	0.21712	0.828115	1.71807	1.12208	1.53115	0.125732
Alphaproteobacteria	K18007	hoxY; NAD-reducing hydrogenase small subunit	NA	NA	0.861775	0.487386	0.199258	0.917756	0.217114	0.828119	0.732551	0.917825	0.798139	0.42479
Alphaproteobacteria	K18009	budC; meso-butanediol dehydrogenase / (S,S)-butanediol dehydrogenase / diacetyl reductase	NA	Copiotroph	0.126751	0.00362933	0.476563	0.269606	1.76762	0.0771236	0.895157	0.284641	3.14486	0.00166166
Alphaproteobacteria	K18013	kce; 3-keto-5-aminohexanoate cleavage enzyme	Soil	Oligotroph	0.000218855	1.78488e-05	-1.0116	0.251172	-4.02752	5.63681e-05	-2.03633	0.441384	-4.61352	3.9591e-06
Alphaproteobacteria	K18028	nicX; 2,5-dihydroxypyridine 5,6-dioxygenase	NA	NA	0.0572711	0.490348	-0.554515	0.255693	-2.16867	0.0301076	-0.185508	0.23397	-0.792872	0.427852
Alphaproteobacteria	K18029	nicA; nicotinate dehydrogenase subunit A	Soil	Oligotroph	8.84283e-21	1.67016e-20	-1.80586	0.180798	-9.98828	1.71539e-23	-1.7919	0.182427	-9.82253	9.00574e-23
Alphaproteobacteria	K18030	nicB; nicotinate dehydrogenase subunit B	NA	Copiotroph	0.220622	0.0377313	-0.382746	0.264455	-1.4473	0.147812	0.50874	0.225345	2.2576	0.0239705
Alphaproteobacteria	K18067	pht4; phthalate 4,5-cis-dihydrodiol dehydrogenase	Soil	Oligotroph	6.95417e-07	8.52805e-10	-1.11459	0.208353	-5.34951	8.81918e-08	-2.65762	0.408932	-6.49893	8.08911e-11
Alphaproteobacteria	K18068	pht3; phthalate 4,5-dioxygenase	Soil	Oligotroph	0.000122898	1.89826e-08	-0.850935	0.203851	-4.1743	2.98901e-05	-2.41016	0.403092	-5.97919	2.24255e-09
Alphaproteobacteria	K18069	pht2; phthalate 4,5-dioxygenase reductase component	Soil	Oligotroph	0.00121677	6.83434e-08	-0.625457	0.176248	-3.54873	0.0003871	-2.71201	0.471529	-5.75152	8.84445e-09
Alphaproteobacteria	K18070	pht1, ophD; MFS transporter, ACS family, phthalate transporter	NA	NA	0.753249	0.470627	0.487412	1.22825	0.396834	0.69149	1.01947	1.22835	0.829956	0.406564
Alphaproteobacteria	K18071	mhpco; 2-methyl-3-hydroxypyridine 5-carboxylic acid dioxygenase	NA	NA	0.385638	0.723316	-0.906525	0.867041	-1.04554	0.295774	-0.372719	0.864122	-0.431327	0.666231
Alphaproteobacteria	K18074	tphA2; terephthalate 1,2-dioxygenase oxygenase component alpha subunit	Soil	Oligotroph	3.69056e-07	0.000854392	-2.70191	0.493207	-5.47825	4.29551e-08	-1.44791	0.401762	-3.60389	0.000313487
Alphaproteobacteria	K18075	tphA3; terephthalate 1,2-dioxygenase oxygenase component beta subunit	Soil	Oligotroph	0.00770349	6.741e-05	-0.918511	0.310636	-2.95687	0.0031078	-2.07443	0.483308	-4.29215	1.76951e-05
Alphaproteobacteria	K18087	bphAc, bphA3, bphF; biphenyl 2,3-dioxygenase ferredoxin component	NA	Oligotroph	0.108249	0.000830528	-0.539066	0.290808	-1.85368	0.0637843	-3.75422	1.03919	-3.61263	0.000303102
Alphaproteobacteria	K18096	bjaI, rpaI, braI, rhiI; acyl-homoserine lactone synthase	NA	Copiotroph	0.087779	0.000787507	0.402423	0.20488	1.96418	0.0495087	1.20997	0.333367	3.62954	0.000283927
Alphaproteobacteria	K18098	bjaR1, rpaR, rhiR; LuxR family transcriptional regulator, quorum-sensing system regulator BjaR1	Soil	Oligotroph	0.0308741	0.000190696	-0.474712	0.194834	-2.43649	0.0148307	-0.999049	0.248235	-4.02462	5.70685e-05
Alphaproteobacteria	K18118	aarC, cat1; succinyl-CoA:acetate CoA-transferase	Rhizosphere	Copiotroph	0.000777617	1.96013e-06	1.17908	0.320422	3.67978	0.000233436	3.02953	0.594242	5.09813	3.43022e-07
Alphaproteobacteria	K18121	GLYR; glyoxylate/succinic semialdehyde reductase	NA	NA	0.251851	0.802252	-0.623414	0.45843	-1.35989	0.173865	-0.0840189	0.278778	-0.301383	0.763122
Alphaproteobacteria	K18135	nalD; TetR/AcrR family transcriptional regulator, repressor of the mexAB-oprM multidrug resistance operon	NA	NA	0.897366	0.839147	-0.207798	1.41734	-0.146611	0.883439	0.323614	1.41739	0.228317	0.8194
Alphaproteobacteria	K18138	acrB, mexB, adeJ, smeE, mtrD, cmeB; multidrug efflux pump	Rhizosphere	Copiotroph	8.71648e-12	2.30752e-20	1.34998	0.183953	7.33876	2.15587e-13	2.08495	0.213421	9.76917	1.52703e-22
Alphaproteobacteria	K18139	oprM, emhC, ttgC, cusC, adeK, smeF, mtrE, cmeC, gesC; outer membrane protein, multidrug efflux system	Rhizosphere	Copiotroph	6.15952e-07	1.50659e-09	1.28084	0.238284	5.37526	7.64713e-08	2.53169	0.395193	6.40621	1.49182e-10
Alphaproteobacteria	K18144	adeR; two-component system, OmpR family, response regulator AdeR	Rhizosphere	NA	0.00949432	NA	3.01884	1.04732	2.88245	0.00394599	NA	NA	NA	NA
Alphaproteobacteria	K18148	rtcB; release factor H-coupled RctB family protein	NA	Copiotroph	0.0604832	0.00860759	1.60436	0.748358	2.14384	0.0320456	2.92162	1.0285	2.84065	0.00450211
Alphaproteobacteria	K18164	NDUFAF7; NADH dehydrogenase	NA	Copiotroph	0.766984	0.00864955	0.0500374	0.133342	0.375256	0.70747	0.580615	0.204528	2.8388	0.00452829
Alphaproteobacteria	K18199	inhA; cyclohexyl-isocyanide hydratase	Soil	NA	0.000317777	0.638475	-0.567085	0.144357	-3.92835	8.55316e-05	-0.0594258	0.106229	-0.559413	0.57588
Alphaproteobacteria	K18209	tfrA; fumarate reductase (CoM/CoB) subunit A	NA	Oligotroph	0.841658	0.00565773	-0.0369428	0.145287	-0.254274	0.799284	-1.10068	0.367899	-2.9918	0.0027734
Alphaproteobacteria	K18220	tetM, tetO; ribosomal protection tetracycline resistance protein	NA	NA	0.547805	NA	0.894947	1.22138	0.732732	0.463722	NA	NA	NA	NA
Alphaproteobacteria	K18223	prmA; propane 2-monooxygenase large subunit	NA	NA	0.767466	0.636983	-0.210207	0.561813	-0.374158	0.708287	0.327405	0.582969	0.561616	0.574378
Alphaproteobacteria	K18224	prmC; propane 2-monooxygenase small subunit	NA	NA	0.979194	0.88272	0.0159838	0.592596	0.0269726	0.978482	0.10076	0.611352	0.164815	0.86909
Alphaproteobacteria	K18225	prmB; propane monooxygenase reductase component	NA	NA	0.781537	0.648988	-0.209721	0.593745	-0.353216	0.723926	0.326639	0.602028	0.542565	0.587429
Alphaproteobacteria	K18226	prmD; propane monooxygenase coupling protein	NA	NA	0.979194	0.88272	0.0159838	0.592596	0.0269726	0.978482	0.10076	0.611352	0.164815	0.86909
Alphaproteobacteria	K18227	cmtAa; p-cumate 2,3-dioxygenase ferredoxin reductase component	NA	NA	0.319243	0.628051	0.898636	0.754353	1.19127	0.233549	0.325878	0.566453	0.575295	0.565092
Alphaproteobacteria	K18234	vat; virginiamycin A acetyltransferase	Rhizosphere	Copiotroph	0.00311399	0.00035024	2.55937	0.785337	3.25894	0.00111829	2.33961	0.605742	3.86239	0.000112283
Alphaproteobacteria	K18235	vgb; virginiamycin B lyase	Soil	Oligotroph	1.04706e-08	7.19294e-17	-1.14812	0.185864	-6.17719	6.52508e-10	-2.02012	0.230449	-8.76601	1.85112e-18
Alphaproteobacteria	K18242	nagG; salicylate 5-hydroxylase large subunit	NA	NA	0.371223	0.127249	0.358991	0.333807	1.07545	0.282175	0.49288	0.292638	1.68426	0.0921311
Alphaproteobacteria	K18243	nagH; salicylate 5-hydroxylase small subunit	Rhizosphere	Copiotroph	0.0412635	0.00719315	2.3822	1.02968	2.31354	0.0206928	2.14367	0.737808	2.90546	0.00366709
Alphaproteobacteria	K18249	andAa; anthranilate 1,2-dioxygenase ferredoxin reductase component	NA	NA	0.866891	0.272291	-0.208275	1.00446	-0.207351	0.835736	1.42766	1.15861	1.23222	0.217868
Alphaproteobacteria	K18258	CRYM; thiomorpholine-carboxylate dehydrogenase	Soil	Oligotroph	0.000388303	0.00117805	-1.627	0.42015	-3.87243	0.000107755	-2.66465	0.759419	-3.5088	0.000450142
Alphaproteobacteria	K18276	hspB; 6-hydroxy-3-succinoylpyridine 3-monooxygenase	NA	NA	0.209227	0.071737	1.59432	1.07762	1.47948	0.139011	2.12902	1.0805	1.97041	0.0487917
Alphaproteobacteria	K18277	tmm; trimethylamine monooxygenase	Rhizosphere	NA	0.0240745	0.356174	0.747623	0.294809	2.53595	0.0112141	0.212222	0.202278	1.04916	0.294105
Alphaproteobacteria	K18288	ict-Y; itaconate CoA-transferase	Soil	NA	0.0172071	0.106715	-0.981673	0.36817	-2.66636	0.0076678	0.507121	0.285631	1.77544	0.0758252
Alphaproteobacteria	K18290	ich-Y; itaconyl-CoA hydratase	Soil	Oligotroph	0.0180829	0.0143391	-1.0323	0.389878	-2.64774	0.00810311	-1.17934	0.445003	-2.65019	0.00804465
Alphaproteobacteria	K18292	E4.1.3.25; (S)-citramalyl-CoA lyase	Soil	NA	0.00271436	0.628541	-3.40075	1.02999	-3.30172	0.000960951	-0.193128	0.336483	-0.57396	0.565995
Alphaproteobacteria	K18293	cymAb; p-cymene methyl-monooxygenase electron transfer component	NA	NA	0.860978	0.266508	-0.208275	0.942294	-0.22103	0.825069	1.42766	1.14167	1.2505	0.211116
Alphaproteobacteria	K18298	mexE; membrane fusion protein, multidrug efflux system	NA	Copiotroph	0.152381	0.0412064	0.988267	0.592645	1.66755	0.0954043	1.22147	0.550404	2.21923	0.0264711
Alphaproteobacteria	K18299	mexF; multidrug efflux pump	Rhizosphere	NA	0.0091812	NA	3.01884	1.04284	2.89483	0.00379359	NA	NA	NA	NA
Alphaproteobacteria	K18300	oprN; outer membrane protein, multidrug efflux system	Rhizosphere	Copiotroph	0.00666444	6.95494e-05	1.36273	0.453281	3.00638	0.0026438	2.90425	0.677836	4.28459	1.83079e-05
Alphaproteobacteria	K18301	mexL; TetR/AcrR family transcriptional regulator, mexJK operon transcriptional repressor	NA	Copiotroph	0.101952	0.000484025	0.52713	0.279754	1.88426	0.0595295	1.31652	0.348887	3.77348	0.000160986
Alphaproteobacteria	K18303	mexK; multidrug efflux pump	Soil	NA	0.00228561	0.884983	-2.15021	0.640564	-3.35675	0.000788656	0.0621318	0.384218	0.16171	0.871534
Alphaproteobacteria	K18305	mexG; transmembrane protein	NA	NA	0.8191	0.0502932	-0.209237	0.71135	-0.29414	0.768651	2.28592	1.07245	2.1315	0.0330481
Alphaproteobacteria	K18306	mexH; membrane fusion protein, multidrug efflux system	NA	NA	0.468454	0.851047	-0.203571	0.231482	-0.879426	0.37917	-0.0374074	0.176607	-0.211811	0.832254
Alphaproteobacteria	K18307	mexI; multidrug efflux pump	Soil	Oligotroph	0.0356061	9.66496e-05	-0.375564	0.158004	-2.37692	0.0174577	-1.01103	0.240771	-4.19915	2.67918e-05
Alphaproteobacteria	K18334	fucD; L-fuconate dehydratase	Rhizosphere	Copiotroph	6.06704e-06	5.1667e-06	2.58373	0.529421	4.8803	1.05923e-06	3.15966	0.645776	4.89281	9.94083e-07
Alphaproteobacteria	K18335	K18335; 2-keto-3-deoxy-L-fuconate dehydrogenase	NA	Oligotroph	0.112724	0.00623978	-0.183518	0.100116	-1.83306	0.0667931	-0.293341	0.0992213	-2.95643	0.00311225
Alphaproteobacteria	K18336	lra6; 2,4-didehydro-3-deoxy-L-rhamnonate hydrolase	NA	NA	0.140095	0.854607	0.354113	0.206574	1.71421	0.0864892	0.0209202	0.10143	0.206253	0.836593
Alphaproteobacteria	K18337	LRA1; L-rhamnose 1-dehydrogenase	Rhizosphere	Copiotroph	8.08456e-05	2.02183e-05	4.42504	1.03353	4.28149	1.85647e-05	5.02457	1.0957	4.58572	4.52434e-06
Alphaproteobacteria	K18346	vanW; vancomycin resistance protein VanW	NA	Copiotroph	0.106536	0.0116024	1.2785	0.686672	1.86188	0.0626195	1.81908	0.666361	2.72987	0.00633584
Alphaproteobacteria	K18361	padB; phenylacetyl-CoA:acceptor oxidoreductase	NA	NA	0.566711	0.14187	-0.310085	0.442899	-0.700127	0.483848	-0.85849	0.527952	-1.62608	0.103933
Alphaproteobacteria	K18362	padC; phenylacetyl-CoA:acceptor oxidoreductase 27-kDa subunit	NA	NA	0.692476	0.151301	0.249676	0.504165	0.495226	0.620441	-0.946806	0.595183	-1.59078	0.111659
Alphaproteobacteria	K18363	padD; phenylacetyl-CoA:acceptor oxidoreductase 26-kDa subunit	NA	NA	0.649968	0.296933	0.489012	0.871301	0.561243	0.574632	1.02296	0.871328	1.17403	0.240385
Alphaproteobacteria	K18364	bphH, xylJ, tesE; 2-oxopent-4-enoate/cis-2-oxohex-4-enoate hydratase	Rhizosphere	NA	0.00722628	NA	3.06183	1.02778	2.97907	0.00289121	NA	NA	NA	NA
Alphaproteobacteria	K18369	adh2; alcohol dehydrogenase	NA	Copiotroph	0.0814101	0.00603623	0.736136	0.367903	2.0009	0.0454033	1.01387	0.341477	2.96907	0.00298705
Alphaproteobacteria	K18371	acmA; acetone monooxygenase (methyl acetate-forming)	NA	NA	0.74989	0.470542	0.487412	1.19635	0.407417	0.683702	1.01947	1.22374	0.833081	0.404799
Alphaproteobacteria	K18372	acmB; methyl acetate hydrolase	NA	NA	0.653633	0.473971	0.356622	0.643786	0.553946	0.579616	0.511704	0.621492	0.823349	0.41031
Alphaproteobacteria	K18382	adh1; NAD+-dependent secondary alcohol dehydrogenase Adh1	NA	NA	0.960954	0.834256	-0.0253178	0.482566	-0.052465	0.958158	0.14234	0.569887	0.249768	0.802767
Alphaproteobacteria	K18383	ferB; feruloyl-CoA hydratase/lyase	NA	NA	0.21615	0.292878	-0.262618	0.179878	-1.45998	0.144296	-0.1787	0.150919	-1.18407	0.236384
Alphaproteobacteria	K18384	L3HYPDH; trans-L-3-hydroxyproline dehydratase	NA	Copiotroph	0.064101	0.00503091	0.619518	0.292712	2.11648	0.0343043	1.19797	0.394864	3.03388	0.00241434
Alphaproteobacteria	K18425	dhaa; 3-hydroxy-D-aspartate aldolase	Soil	Oligotroph	0.00560943	0.0334473	-1.68997	0.5514	-3.06487	0.00217767	-1.14702	0.496735	-2.30911	0.0209374
Alphaproteobacteria	K18429	legG, neuC2; GDP/UDP-N,N'-diacetylbacillosamine 2-epimerase (hydrolysing)	Rhizosphere	Copiotroph	0.0309715	0.00680891	1.15482	0.474226	2.43517	0.0148849	1.24341	0.425097	2.925	0.00344451
Alphaproteobacteria	K18430	legI, neuB2; N,N'-diacetyllegionaminate synthase	Rhizosphere	Copiotroph	0.0124058	0.00670181	1.67076	0.599149	2.78855	0.00529442	1.33609	0.45592	2.93054	0.00338375
Alphaproteobacteria	K18431	legF, ptmB; CMP-N,N'-diacetyllegionaminic acid synthase	NA	NA	0.650304	0.744964	0.489012	0.872338	0.560576	0.575087	0.32512	0.820088	0.396445	0.691777
Alphaproteobacteria	K18456	E3.5.4.32; 8-oxoguanine deaminase	NA	NA	0.935245	0.774979	-0.0413988	0.459518	-0.0900918	0.928214	0.160224	0.457079	0.350538	0.725935
Alphaproteobacteria	K18457	laaA; L-proline amide hydrolase	Rhizosphere	Copiotroph	0.000927245	5.78415e-05	1.67571	0.461715	3.62932	0.000284165	2.70366	0.624196	4.33142	1.48148e-05
Alphaproteobacteria	K18459	gpuA; guanidinopropionase	NA	NA	0.162012	0.881721	0.52713	0.323192	1.63101	0.102888	0.0471477	0.282511	0.166888	0.867458
Alphaproteobacteria	K18476	tetR; TetR/AcrR family transcriptional regulator, tetracycline repressor protein	Rhizosphere	Copiotroph	0.00743754	0.000768068	1.56204	0.526064	2.9693	0.00298475	3.8771	1.06575	3.63792	0.000274848
Alphaproteobacteria	K18478	yihV; sulfofructose kinase	NA	NA	0.534312	0.266157	-0.136451	0.179333	-0.76088	0.446729	-0.228498	0.182535	-1.2518	0.210642
Alphaproteobacteria	K18480	linN; cholesterol transport system auxiliary component	Rhizosphere	Copiotroph	9.2576e-07	1.0198e-12	0.907244	0.171426	5.29233	1.20771e-07	1.55665	0.207329	7.50811	5.99883e-14
Alphaproteobacteria	K18541	mdlY; mandelamide amidase	NA	NA	0.243539	0.513893	-0.379185	0.274357	-1.38208	0.166946	0.18598	0.246762	0.75368	0.451042
Alphaproteobacteria	K18554	cpt; chloramphenicol 3-O phosphotransferase	NA	Copiotroph	0.407928	0.0481189	-0.326903	0.327713	-0.997528	0.318508	0.670809	0.311775	2.15158	0.0314306
Alphaproteobacteria	K18555	qnr, mcbG; fluoroquinolone resistance protein	NA	NA	0.139725	0.0828163	-1.03304	0.601997	-1.71602	0.0861592	1.15056	0.604944	1.90193	0.0571798
Alphaproteobacteria	K18571	cmmSu; putative sulfotransferase	NA	NA	0.331361	NA	0.898636	0.771858	1.16425	0.244322	NA	NA	NA	NA
Alphaproteobacteria	K18581	ugl; unsaturated chondroitin disaccharide hydrolase	Rhizosphere	Copiotroph	0.00205754	7.84478e-05	1.51899	0.448005	3.39056	0.000697488	2.47854	0.582663	4.25382	2.10156e-05
Alphaproteobacteria	K18586	COQ4; ubiquinone biosynthesis protein COQ4	Rhizosphere	Copiotroph	0.00064158	6.70567e-06	1.03156	0.276254	3.73409	0.000188398	2.32561	0.480967	4.83527	1.32963e-06
Alphaproteobacteria	K18587	COQ9; ubiquinone biosynthesis protein COQ9	Rhizosphere	Copiotroph	2.49634e-08	6.45859e-14	1.13815	0.189233	6.01455	1.80385e-09	2.02403	0.25649	7.89125	2.99185e-15
Alphaproteobacteria	K18588	COQ10; coenzyme Q-binding protein COQ10	Soil	NA	0.0442267	0.243064	-0.275955	0.120897	-2.28256	0.0224565	-0.0873074	0.0666418	-1.3101	0.190162
Alphaproteobacteria	K18610	pdla; 4-pyridoxolactonase	Rhizosphere	Copiotroph	0.0195049	0.00605002	2.65896	1.01592	2.61728	0.00886327	1.60634	0.541182	2.96821	0.00299536
Alphaproteobacteria	K18611	K18611; 4-pyridoxate dehydrogenase	Soil	Oligotroph	1.98952e-07	0.000104063	-1.56219	0.27875	-5.60425	2.09159e-08	-1.41945	0.339454	-4.18158	2.89488e-05
Alphaproteobacteria	K18612	E1.2.1.100; 5-formyl-3-hydroxy-2-methylpyridine 4-carboxylic acid 5-dehydrogenase	Rhizosphere	Copiotroph	0.0229272	0.00832838	2.59621	1.01605	2.55519	0.010613	1.52943	0.536093	2.85292	0.00433197
Alphaproteobacteria	K18642	creS; crescentin	NA	Copiotroph	0.0861152	0.0275481	0.741833	0.375908	1.97344	0.048445	0.849424	0.355335	2.39049	0.0168259
Alphaproteobacteria	K18649	IMPL2; inositol-phosphate phosphatase / L-galactose 1-phosphate phosphatase / histidinol-phosphatase	Soil	NA	0.0483308	0.127811	-0.542374	0.241662	-2.24435	0.02481	0.312051	0.185577	1.68151	0.0926632
Alphaproteobacteria	K18661	matB; malonyl-CoA/methylmalonyl-CoA synthetase	Rhizosphere	Copiotroph	1.77889e-06	5.74438e-05	0.953164	0.185082	5.14996	2.60536e-07	1.20988	0.279214	4.33315	1.46989e-05
Alphaproteobacteria	K18672	dacA; diadenylate cyclase	NA	NA	0.894513	NA	-0.207798	1.25286	-0.165859	0.868268	NA	NA	NA	NA
Alphaproteobacteria	K18676	gspK; glucosamine kinase	NA	Oligotroph	0.338414	3.8575e-06	-0.12848	0.11191	-1.14807	0.250939	-0.635619	0.128252	-4.95603	7.19499e-07
Alphaproteobacteria	K18691	mltF; membrane-bound lytic murein transglycosylase F	NA	Oligotroph	0.423032	0.0494646	-0.537422	0.55628	-0.9661	0.333994	-1.84561	0.862876	-2.13891	0.0324429
Alphaproteobacteria	K18697	pgpC; phosphatidylglycerophosphatase C	Rhizosphere	Copiotroph	0.00561114	2.873e-05	1.15455	0.37674	3.06459	0.00217969	3.12916	0.69547	4.49934	6.81632e-06
Alphaproteobacteria	K18700	flK; fluoroacetyl-CoA thioesterase	Soil	Oligotroph	1.81968e-11	1.60087e-21	-1.14468	0.158364	-7.22811	4.89779e-13	-2.46966	0.244671	-10.0938	5.88555e-24
Alphaproteobacteria	K18702	uctC; CoA:oxalate CoA-transferase	Soil	Oligotroph	4.27545e-05	0.0179475	-1.1184	0.252174	-4.43503	9.2061e-06	-0.565551	0.220684	-2.56271	0.0103858
Alphaproteobacteria	K18707	mtaB; threonylcarbamoyladenosine tRNA methylthiotransferase MtaB	Rhizosphere	Copiotroph	3.76692e-06	0.000419321	0.610052	0.122333	4.98682	6.13814e-07	0.402913	0.105643	3.8139	0.000136793
Alphaproteobacteria	K18815	aac6-I; aminoglycoside 6'-N-acetyltransferase I	NA	NA	0.382709	0.740375	-0.906525	0.862187	-1.05142	0.293064	0.32512	0.804985	0.403883	0.686299
Alphaproteobacteria	K18816	aac6-I, aacA7; aminoglycoside 6'-N-acetyltransferase I	NA	Copiotroph	0.907219	0.006607	-0.0207818	0.157311	-0.132107	0.8949	0.758504	0.258344	2.93602	0.00332455
Alphaproteobacteria	K18824	sul2; dihydropteroate synthase type 2	NA	NA	0.706439	0.0960806	0.107306	0.226734	0.473265	0.636024	0.455799	0.249355	1.82791	0.0675626
Alphaproteobacteria	K18827	wbdD; O-antigen chain-terminating bifunctional methyltransferase/kinase	NA	NA	0.206532	0.924865	1.59432	1.07068	1.48907	0.136469	0.0354671	0.344148	0.103058	0.917917
Alphaproteobacteria	K18828	mvpA, vapC; tRNA(fMet)-specific endonuclease VapC	NA	Copiotroph	0.198249	0.00155805	0.270623	0.178606	1.51519	0.129724	0.765022	0.223433	3.42394	0.0006172
Alphaproteobacteria	K18829	mvpT, vapB; antitoxin VapB	NA	Copiotroph	0.881469	0.00207778	0.0231329	0.125434	0.184422	0.853682	0.645774	0.193932	3.32989	0.000868797
Alphaproteobacteria	K18831	higA; HTH-type transcriptional regulator / antitoxin HigA	Soil	Oligotroph	0.000773592	0.0018198	-0.744049	0.202115	-3.68131	0.00023204	-0.693035	0.205426	-3.37365	0.000741785
Alphaproteobacteria	K18833	cmr; MFS transporter, DHA3 family, multidrug efflux protein	NA	NA	0.207219	NA	1.59432	1.07206	1.48716	0.136974	NA	NA	NA	NA
Alphaproteobacteria	K18841	chpB, chpBK; mRNA interferase ChpB	NA	NA	0.884633	0.904497	-0.0764019	0.424526	-0.17997	0.857176	0.0565357	0.427507	0.132245	0.89479
Alphaproteobacteria	K18842	chpS, chpBI; antitoxin ChpS	NA	NA	0.761443	0.818611	-0.152442	0.397756	-0.383255	0.701531	-0.112075	0.406737	-0.275545	0.782897
Alphaproteobacteria	K18843	hicB; antitoxin HicB	Soil	Oligotroph	4.29131e-08	0.000152383	-1.92931	0.32651	-5.90889	3.44428e-09	-1.41945	0.347644	-4.08307	4.44449e-05
Alphaproteobacteria	K18850	ycfD; 50S ribosomal protein L16 3-hydroxylase	Rhizosphere	Copiotroph	0.0050855	0.00042756	2.03944	0.658389	3.09762	0.00195084	3.03669	0.797417	3.80816	0.000140003
Alphaproteobacteria	K18855	E1.1.1.374; UDP-N-acetylglucosamine 3-dehydrogenase	NA	NA	0.518265	0.272366	0.490623	0.620553	0.790622	0.429165	-0.93827	0.76171	-1.23179	0.218026
Alphaproteobacteria	K18893	vcaM; ATP-binding cassette, subfamily B, multidrug efflux pump	Soil	Oligotroph	1.15141e-07	6.63917e-11	-1.01137	0.176968	-5.71497	1.09724e-08	-1.22107	0.176972	-6.89981	5.2072e-12
Alphaproteobacteria	K18900	bpeT; LysR family transcriptional regulator, regulator for bpeEF and oprC	NA	NA	0.313335	0.469137	-0.338271	0.280607	-1.2055	0.228011	0.213429	0.255288	0.836034	0.403136
Alphaproteobacteria	K18901	bpeE; membrane fusion protein, multidrug efflux system	Rhizosphere	Copiotroph	0.0479952	0.000599088	0.391126	0.173976	2.24816	0.0245658	1.14245	0.307885	3.71063	0.000206744
Alphaproteobacteria	K18902	bpeF; multidrug efflux pump	NA	Copiotroph	0.813095	0.00113477	0.0525905	0.172638	0.304628	0.76065	1.31937	0.374829	3.51993	0.000431657
Alphaproteobacteria	K18903	oprC, opcM; outer membrane protein, multidrug efflux system	Rhizosphere	NA	5.90993e-06	NA	2.21612	0.453511	4.88657	1.02607e-06	NA	NA	NA	NA
Alphaproteobacteria	K18904	nodT, ameC; outer membrane protein, multidrug efflux system	NA	Copiotroph	0.0777045	0.0125572	1.60436	0.792773	2.02373	0.0429975	2.92162	1.08173	2.70088	0.00691571
Alphaproteobacteria	K18910	dpe, lre; D-psicose/D-tagatose/L-ribulose 3-epimerase	Rhizosphere	Copiotroph	0.0009849	0.00557571	1.31961	0.365417	3.61124	0.000304736	1.01883	0.339984	2.99671	0.00272909
Alphaproteobacteria	K18911	egtD; L-histidine Nalpha-methyltransferase	NA	NA	0.897366	NA	-0.207798	1.40604	-0.14779	0.882509	NA	NA	NA	NA
Alphaproteobacteria	K18912	egtB; gamma-glutamyl hercynylcysteine S-oxide synthase	Soil	Oligotroph	1.69475e-06	0.00167983	-2.30543	0.446845	-5.15936	2.47801e-07	-1.25249	0.36844	-3.39945	0.000675225
Alphaproteobacteria	K18918	relB; RHH-type transcriptional regulator, rel operon repressor / antitoxin RelB	NA	NA	0.80135	0.150478	0.145739	0.451616	0.322705	0.746919	0.694445	0.435623	1.59414	0.110904
Alphaproteobacteria	K18923	stbD; antitoxin StbD	Rhizosphere	Copiotroph	0.0356793	0.00915267	2.71825	1.14405	2.37598	0.0175022	2.03516	0.722539	2.81668	0.00485226
Alphaproteobacteria	K18928	lldE; L-lactate dehydrogenase complex protein LldE	Soil	Oligotroph	0.00798687	1.54248e-09	-0.461918	0.156892	-2.94418	0.00323813	-1.2903	0.201551	-6.40186	1.53492e-10
Alphaproteobacteria	K18929	lldF; L-lactate dehydrogenase complex protein LldF	Soil	Oligotroph	0.0017212	1.38143e-10	-0.548437	0.159214	-3.44466	0.000571785	-1.37888	0.20315	-6.78749	1.14104e-11
Alphaproteobacteria	K18930	dld; D-lactate dehydrogenase	NA	NA	0.104106	0.107481	-0.858048	0.457885	-1.87394	0.060939	0.785502	0.443406	1.77152	0.0764746
Alphaproteobacteria	K18939	lmrA, yxaF; TetR/AcrR family transcriptional regulator, lmrAB and yxaGH operons repressor	NA	Copiotroph	0.514491	0.0407375	0.2549	0.319627	0.797491	0.425166	0.687976	0.309324	2.22413	0.0261399
Alphaproteobacteria	K18954	pobR; AraC family transcriptional regulator, transcriptional activator of pobA	Soil	Oligotroph	0.0157457	1.37452e-05	-0.350968	0.129943	-2.70093	0.00691453	-0.654163	0.139966	-4.67372	2.95792e-06
Alphaproteobacteria	K18979	queG; epoxyqueuosine reductase	NA	NA	0.0897202	0.781845	-0.255736	0.130897	-1.95372	0.0507341	0.0218488	0.0647175	0.337602	0.735663
Alphaproteobacteria	K18981	udh; uronate dehydrogenase	Soil	Oligotroph	8.44846e-10	2.06503e-13	-1.09291	0.165169	-6.61694	3.66701e-11	-1.30056	0.16819	-7.73272	1.05276e-14
Alphaproteobacteria	K18982	gli; D-galactarolactone isomerase	NA	Oligotroph	0.337775	1.89973e-05	-0.201264	0.17501	-1.15002	0.250137	-1.75942	0.382476	-4.60009	4.22318e-06
Alphaproteobacteria	K18983	gci; D-galactarolactone cycloisomerase	Soil	NA	0.0142637	0.122701	-0.595167	0.217414	-2.73749	0.00619109	-0.268606	0.157725	-1.703	0.0885674
Alphaproteobacteria	K18988	ampH; serine-type D-Ala-D-Ala carboxypeptidase/endopeptidase	Soil	NA	0.0374399	NA	-0.818995	0.347734	-2.35523	0.0185112	NA	NA	NA	NA
Alphaproteobacteria	K18989	vexF; multidrug efflux pump	NA	NA	0.391885	0.646291	-0.281558	0.27305	-1.03116	0.302466	0.15118	0.276363	0.547035	0.584355
Alphaproteobacteria	K18990	vexE; membrane fusion protein, multidrug efflux system	NA	NA	0.710484	0.0859718	0.126095	0.269763	0.467428	0.640194	0.511656	0.271764	1.88272	0.0597378
Alphaproteobacteria	K18991	mtrA; AraC family transcriptional regulator, activator of mtrCDE	NA	NA	0.412183	0.0666779	0.292412	0.295888	0.988251	0.32303	0.539585	0.269175	2.00458	0.0450076
Alphaproteobacteria	K18996	repC; replication initiation protein RepC	NA	NA	0.861775	0.362326	0.0706279	0.324813	0.217442	0.827864	0.34016	0.328312	1.03609	0.300162
Alphaproteobacteria	K18997	cbpM; chaperone modulatory protein CbpM	Soil	Oligotroph	8.88479e-07	7.7592e-09	-0.859828	0.162164	-5.30223	1.14399e-07	-1.50514	0.245239	-6.13743	8.38678e-10
Alphaproteobacteria	K19003	mgdA; 1,2-diacylglycerol 3-beta-glucosyltransferase	NA	NA	0.753249	NA	0.487412	1.22912	0.396554	0.691696	NA	NA	NA	NA
Alphaproteobacteria	K19031	CEMIP, KIAA1199; cell migration-inducing and hyaluronan-binding protein	NA	NA	0.861075	0.166737	0.199258	0.905321	0.220096	0.825796	1.71807	1.11885	1.53557	0.124644
Alphaproteobacteria	K19046	casB, cse2; CRISPR system Cascade subunit CasB	NA	NA	0.566716	0.261277	0.489012	0.698688	0.6999	0.48399	-1.2937	1.02327	-1.26428	0.20613
Alphaproteobacteria	K19054	FXN; frataxin	NA	Copiotroph	0.546531	0.00137058	-0.217782	0.295846	-0.736133	0.46165	1.55671	0.449434	3.46371	0.000532776
Alphaproteobacteria	K19055	prdX, proX; Ala-tRNA(Pro) deacylase	Soil	Oligotroph	2.79686e-05	3.32497e-07	-0.500775	0.110386	-4.53659	5.71715e-06	-0.849801	0.155793	-5.45469	4.90596e-08
Alphaproteobacteria	K19058	merC; mercuric ion transport protein	Soil	NA	0.0433191	NA	-2.42554	1.05823	-2.29208	0.0219012	NA	NA	NA	NA
Alphaproteobacteria	K19062	arr; rifampin ADP-ribosylating transferase	Rhizosphere	Copiotroph	0.000363018	6.62178e-05	1.36463	0.350697	3.8912	9.97495e-05	1.93709	0.450851	4.29652	1.73497e-05
Alphaproteobacteria	K19068	wbjC; UDP-2-acetamido-2,6-beta-L-arabino-hexul-4-ose reductase	NA	Copiotroph	0.161577	0.0204142	1.31037	0.802307	1.63325	0.102416	2.65089	1.05472	2.51337	0.0119583
Alphaproteobacteria	K19092	parE1_3_4; toxin ParE1/3/4	NA	Copiotroph	0.0951881	2.84755e-05	0.300528	0.156485	1.92049	0.0547955	1.07134	0.237959	4.50221	6.72507e-06
Alphaproteobacteria	K19117	csd1, cas8c; CRISPR-associated protein Csd1	NA	NA	0.374485	0.469854	1.1847	1.10899	1.06827	0.285399	0.732551	0.877586	0.834735	0.403867
Alphaproteobacteria	K19118	csd2, cas7; CRISPR-associated protein Csd2	NA	NA	0.878812	0.920162	0.0809998	0.429046	0.188791	0.850257	0.0354671	0.323587	0.109606	0.912722
Alphaproteobacteria	K19119	cas5d; CRISPR-associated protein Cas5d	NA	NA	0.888303	0.173391	0.0809998	0.463864	0.17462	0.861379	1.24884	0.825995	1.51192	0.130553
Alphaproteobacteria	K19123	casA, cse1; CRISPR system Cascade subunit CasA	Rhizosphere	Copiotroph	0.0151229	0.00110229	1.30787	0.48161	2.71561	0.00661537	1.62225	0.459758	3.52848	0.00041795
Alphaproteobacteria	K19124	casC, cse4; CRISPR system Cascade subunit CasC	NA	NA	0.8814	0.198197	0.0809998	0.43836	0.184779	0.853402	-1.478	1.03102	-1.43352	0.151708
Alphaproteobacteria	K19125	casD, cse5; CRISPR system Cascade subunit CasD	NA	NA	0.78638	0.349325	0.199258	0.57594	0.34597	0.729365	-1.06858	1.00521	-1.06304	0.287765
Alphaproteobacteria	K19126	casE, cse3; CRISPR system Cascade subunit CasE	NA	NA	0.506175	0.355378	-0.616288	0.758824	-0.812162	0.416698	-1.06858	1.01694	-1.05078	0.293361
Alphaproteobacteria	K19131	csb1; CRISPR-associated protein Csb1	NA	NA	0.525335	0.365343	-0.616288	0.792327	-0.77782	0.436675	-1.06858	1.03786	-1.0296	0.303199
Alphaproteobacteria	K19132	csb2; CRISPR-associated protein Csb2	NA	NA	0.51296	0.196281	-0.498991	0.623094	-0.800828	0.423231	-1.478	1.02624	-1.44021	0.149809
Alphaproteobacteria	K19135	csx14; CRISPR-associated protein Csx14	NA	NA	0.514491	0.77136	-0.903485	1.13275	-0.797601	0.425102	-0.371496	1.04126	-0.356777	0.721259
Alphaproteobacteria	K19141	cmr5; CRISPR-associated protein Cmr5	NA	NA	0.837668	NA	-0.207798	0.795279	-0.26129	0.793869	NA	NA	NA	NA
Alphaproteobacteria	K19142	cmr6; CRISPR-associated protein Cmr6	NA	NA	0.837668	NA	-0.207798	0.795279	-0.26129	0.793869	NA	NA	NA	NA
Alphaproteobacteria	K19147	mcrC; 5-methylcytosine-specific restriction enzyme subunit McrC	NA	NA	0.301825	0.246155	0.898636	0.728837	1.23297	0.217586	0.84141	0.645931	1.30263	0.192701
Alphaproteobacteria	K19155	yhaV; toxin YhaV	NA	NA	0.811955	0.986017	-0.10422	0.339983	-0.306545	0.75919	0.00451016	0.240703	0.0187375	0.985051
Alphaproteobacteria	K19156	prlF, sohA; antitoxin PrlF	NA	NA	0.161681	0.253646	-0.486853	0.298214	-1.63257	0.10256	-0.386734	0.301183	-1.28405	0.199124
Alphaproteobacteria	K19157	yafQ; mRNA interferase YafQ	Soil	NA	0.0419331	0.115679	-0.885686	0.383922	-2.30694	0.0210581	-0.636832	0.367312	-1.73376	0.0829602
Alphaproteobacteria	K19158	yoeB; toxin YoeB	NA	Copiotroph	0.329468	0.0014139	0.355563	0.304098	1.16924	0.242308	1.10839	0.32092	3.4538	0.00055274
Alphaproteobacteria	K19159	yefM; antitoxin YefM	NA	Copiotroph	0.471635	0.00129083	0.243214	0.278394	0.873635	0.382317	1.05682	0.303522	3.48184	0.000497982
Alphaproteobacteria	K19163	ccdB; toxin CcdB	Rhizosphere	Copiotroph	0.0194045	8.44658e-05	0.73009	0.278685	2.61977	0.00879886	1.68676	0.398387	4.23398	2.2959e-05
Alphaproteobacteria	K19164	ccdA; antitoxin CcdA	Rhizosphere	Copiotroph	0.00214293	9.07107e-05	0.846647	0.250706	3.37705	0.000732671	1.50562	0.357096	4.2163	2.48343e-05
Alphaproteobacteria	K19166	higB; mRNA interferase HigB	Soil	Oligotroph	0.0153489	0.00615767	-0.684255	0.252479	-2.71014	0.00672538	-0.735504	0.248328	-2.96182	0.00305829
Alphaproteobacteria	K19168	cptA; toxin CptA	Rhizosphere	Copiotroph	0.0278382	0.0441218	1.83385	0.739658	2.47933	0.0131631	0.947372	0.432658	2.18965	0.0285494
Alphaproteobacteria	K19171	dndD; DNA sulfur modification protein DndD	NA	NA	0.198048	0.438096	1.59432	1.05114	1.51676	0.129328	0.61553	0.689266	0.893023	0.371845
Alphaproteobacteria	K19180	tll; dTDP-6-deoxy-L-talose 4-dehydrogenase (NAD+)	NA	NA	0.151788	0.461096	1.31037	0.784835	1.66961	0.094996	0.511704	0.60189	0.850163	0.395234
Alphaproteobacteria	K19181	afr; 1,5-anhydro-D-fructose reductase (1,5-anhydro-D-mannitol-forming)	Rhizosphere	Copiotroph	0.0392434	0.00154895	1.16959	0.500903	2.33496	0.0195456	1.71897	0.501706	3.42625	0.000611986
Alphaproteobacteria	K19187	kdhL; 6-hydroxypseudooxynicotine dehydrogenase subunit gamma	Soil	Oligotroph	2.149e-07	2.13073e-08	-1.69244	0.30293	-5.58688	2.31183e-08	-3.12097	0.523743	-5.95899	2.53807e-09
Alphaproteobacteria	K19188	dhponh; 2,6-dihydroxypseudooxynicotine hydrolase	Soil	Oligotroph	1.17723e-06	1.04526e-10	-1.09146	0.208221	-5.24182	1.59e-07	-3.541	0.518433	-6.83019	8.47997e-12
Alphaproteobacteria	K19191	mabO; 4-methylaminobutanoate oxidase (formaldehyde-forming)	NA	NA	0.24233	0.238933	0.291614	0.210496	1.38536	0.165941	-0.221159	0.167403	-1.32112	0.186462
Alphaproteobacteria	K19200	IAL; isopenicillin-N N-acyltransferase like protein	NA	NA	0.0560163	0.369969	-0.752181	0.345183	-2.17908	0.0293257	0.338511	0.331835	1.02012	0.307672
Alphaproteobacteria	K19221	cobA, btuR; cob(I)alamin adenosyltransferase	Soil	Copiotroph	0.0239764	0.0138826	-0.253224	0.0997756	-2.53793	0.011151	0.232668	0.087365	2.66317	0.00774092
Alphaproteobacteria	K19222	menI, DHNAT; 1,4-dihydroxy-2-naphthoyl-CoA hydrolase	Rhizosphere	Copiotroph	0.0496658	0.00234506	1.32432	0.593238	2.23235	0.0255916	2.21552	0.673176	3.29115	0.0009978
Alphaproteobacteria	K19225	gluP; rhomboid protease GluP	NA	NA	0.143002	0.272275	-0.444815	0.261303	-1.70229	0.0887003	0.29638	0.240082	1.23449	0.21702
Alphaproteobacteria	K19231	bmaC; fibronectin-binding autotransporter adhesin	NA	Copiotroph	0.397873	0.0261227	0.612121	0.60112	1.0183	0.308535	1.54835	0.641732	2.41277	0.0158319
Alphaproteobacteria	K19244	ala; alanine dehydrogenase	Soil	Oligotroph	9.03648e-07	1.0985e-05	-1.26673	0.239106	-5.29776	1.17229e-07	-1.71154	0.362109	-4.7266	2.28315e-06
Alphaproteobacteria	K19265	gpr; L-glyceraldehyde 3-phosphate reductase	NA	NA	0.338047	0.0854007	-0.171361	0.149119	-1.14915	0.250492	0.239024	0.126707	1.88644	0.0592363
Alphaproteobacteria	K19267	qorB; NAD(P)H dehydrogenase (quinone)	Rhizosphere	Copiotroph	1.8931e-06	2.42776e-06	2.09679	0.408294	5.1355	2.81395e-07	4.18645	0.828641	5.0522	4.36759e-07
Alphaproteobacteria	K19268	glmE, mutE, mamB; methylaspartate mutase epsilon subunit	NA	NA	0.897366	NA	-0.207798	1.41735	-0.146611	0.883439	NA	NA	NA	NA
Alphaproteobacteria	K19270	hxpA; mannitol-1-/sugar-/sorbitol-6-phosphatase	Rhizosphere	Copiotroph	0.000208796	0.000270591	2.19791	0.544135	4.03928	5.36166e-05	4.2317	1.07631	3.93166	8.43606e-05
Alphaproteobacteria	K19272	aph3-I; aminoglycoside 3'-phosphotransferase I	NA	NA	0.686363	0.422409	0.487412	0.966734	0.504184	0.614132	1.01947	1.10604	0.921735	0.356667
Alphaproteobacteria	K19286	nfrA2; FMN reductase	Soil	Oligotroph	1.91324e-10	1.44672e-08	-1.73116	0.252341	-6.86041	6.86615e-12	-2.47706	0.410899	-6.0284	1.65593e-09
Alphaproteobacteria	K19294	algI; alginate O-acetyltransferase complex protein AlgI	NA	NA	0.27959	0.202325	-0.328721	0.25596	-1.28427	0.199049	0.312051	0.219519	1.42152	0.155165
Alphaproteobacteria	K19295	algJ; alginate O-acetyltransferase complex protein AlgJ	NA	NA	0.399237	0.178118	1.1847	1.16619	1.01587	0.30969	1.71807	1.14852	1.4959	0.13468
Alphaproteobacteria	K19300	aph3-II; aminoglycoside 3'-phosphotransferase II	NA	Oligotroph	0.563396	0.0022271	-0.21726	0.307645	-0.706203	0.480062	-3.41738	1.03274	-3.30905	0.000936145
Alphaproteobacteria	K19302	bcrC; undecaprenyl-diphosphatase	NA	NA	0.59104	0.0677124	-0.0475206	0.0722108	-0.658082	0.510486	0.128344	0.0642429	1.99779	0.0457391
Alphaproteobacteria	K19332	MKS1; Meckel syndrome type 1 protein	Rhizosphere	Copiotroph	1.49312e-05	7.62656e-05	1.53434	0.327772	4.68113	2.85301e-06	1.62116	0.380451	4.26115	2.03375e-05
Alphaproteobacteria	K19333	kdgR; IclR family transcriptional regulator, KDG regulon repressor	NA	NA	0.943553	NA	0.0809998	1.05805	0.0765556	0.938977	NA	NA	NA	NA
Alphaproteobacteria	K19335	bdcR; TetR/AcrR family transcriptional regulator, repressor for divergent bdcA	Rhizosphere	Copiotroph	0.0217086	0.00426349	2.71825	1.05487	2.57687	0.00996996	3.26115	1.05482	3.09167	0.00199034
Alphaproteobacteria	K19336	bdcA; cyclic-di-GMP-binding biofilm dispersal mediator protein	Rhizosphere	Copiotroph	0.00252703	0.000190352	1.8961	0.570324	3.3246	0.000885441	3.21573	0.798892	4.02523	5.69189e-05
Alphaproteobacteria	K19337	hexR; RpiR family transcriptional regulator, carbohydrate utilization regulator	NA	NA	0.445934	0.124889	0.646859	0.700451	0.923489	0.355752	1.18338	0.698643	1.69382	0.0902994
Alphaproteobacteria	K19338	nac; LysR family transcriptional regulator, nitrogen assimilation regulatory protein	Soil	Oligotroph	6.24907e-06	0.000598188	-0.760774	0.156099	-4.87365	1.09556e-06	-0.574433	0.154784	-3.71119	0.000206287
Alphaproteobacteria	K19339	nosR; NosR/NirI family transcriptional regulator, nitrous oxide reductase regulator	NA	NA	0.377646	0.235306	0.331734	0.312331	1.06212	0.288179	0.388723	0.291925	1.33158	0.182997
Alphaproteobacteria	K19340	nosF; Cu-processing system ATP-binding protein	NA	Copiotroph	0.108036	0.00224581	0.736136	0.396853	1.85493	0.063606	1.43883	0.435147	3.30654	0.00094456
Alphaproteobacteria	K19341	nosY; Cu-processing system permease protein	NA	Copiotroph	0.107938	0.00138123	0.736136	0.396689	1.8557	0.0634963	1.59926	0.462086	3.46095	0.000538272
Alphaproteobacteria	K19342	nosL; copper chaperone NosL	NA	Copiotroph	0.0873179	0.00114043	0.777528	0.39529	1.96698	0.0491851	1.63854	0.465724	3.51827	0.000434371
Alphaproteobacteria	K19344	nirC; cytochrome c55X	NA	NA	0.853415	0.0511708	0.130918	0.558023	0.234611	0.814511	1.44022	0.678277	2.12334	0.0337251
Alphaproteobacteria	K19345	nirF; protein NirF	NA	Copiotroph	0.922868	0.0308743	-0.0539706	0.504534	-0.106971	0.914812	1.54835	0.66101	2.3424	0.0191602
Alphaproteobacteria	K19355	MAN; mannan endo-1,4-beta-mannosidase	Rhizosphere	Copiotroph	0.00495717	4.14024e-05	1.15455	0.371571	3.10722	0.00188858	2.56175	0.580766	4.41099	1.02897e-05
Alphaproteobacteria	K19416	yccA; modulator of FtsH protease	NA	NA	0.33047	0.135169	-0.416241	0.356732	-1.16682	0.243285	-0.590333	0.357513	-1.65122	0.0986934
Alphaproteobacteria	K19429	epsM; acetyltransferase EpsM	NA	Copiotroph	0.101648	0.028311	1.10723	0.587039	1.88613	0.059278	1.2587	0.529062	2.37911	0.0173544
Alphaproteobacteria	K19431	epsO; pyruvyl transferase EpsO	Rhizosphere	Copiotroph	0.000353936	6.27014e-05	2.17097	0.556973	3.89781	9.70662e-05	2.26525	0.525496	4.31069	1.62747e-05
Alphaproteobacteria	K19510	gfrF; fructoselysine-6-phosphate deglycase	NA	NA	0.897366	NA	-0.207798	1.41734	-0.146611	0.883439	NA	NA	NA	NA
Alphaproteobacteria	K19511	PXDN, VPO1; peroxidase	NA	Oligotroph	0.910236	0.0330117	0.0448033	0.352918	0.126951	0.898979	-1.6454	0.71073	-2.31509	0.020608
Alphaproteobacteria	K19545	lnuA_C_D_E, lin; lincosamide nucleotidyltransferase A/C/D/E	NA	NA	0.320314	0.519384	-1.3115	1.10319	-1.18883	0.234507	-0.778927	1.04547	-0.745047	0.456243
Alphaproteobacteria	K19548	bacC; dihydroanticapsin dehydrogenase	NA	Copiotroph	0.0634999	0.0454888	2.21093	1.04228	2.12124	0.0339016	1.44022	0.661915	2.17583	0.0295677
Alphaproteobacteria	K19550	bacG; bacilysin biosynthesis oxidoreductase BacG	NA	NA	0.545528	NA	-0.434941	0.58912	-0.738289	0.460339	NA	NA	NA	NA
Alphaproteobacteria	K19569	elmMIII; 8-demethyl-8-(2,3-dimethoxy-alpha-L-rhamnosyl)tetracenomycin-C 4'-O-methyltransferase	NA	NA	0.36049	0.904497	1.1847	1.07975	1.0972	0.272553	-0.0830666	0.629173	-0.132025	0.894965
Alphaproteobacteria	K19577	ydhP; MFS transporter, DHA1 family, inner membrane transport protein	Rhizosphere	Copiotroph	4.30376e-06	9.3203e-09	1.19086	0.240243	4.95691	7.16241e-07	2.27475	0.372647	6.1043	1.03254e-09
Alphaproteobacteria	K19591	cueR; MerR family transcriptional regulator, copper efflux regulator	NA	NA	0.581112	0.287987	-0.434941	0.643285	-0.676124	0.498962	-0.93827	0.785039	-1.19519	0.232013
Alphaproteobacteria	K19592	golS; MerR family transcriptional regulator, gold-responsive activator of gol and ges genes	NA	NA	0.380224	NA	1.1847	1.12203	1.05586	0.291034	NA	NA	NA	NA
Alphaproteobacteria	K19597	golT; Au+-exporting ATPase	NA	NA	0.753249	NA	0.487412	1.22839	0.396789	0.691523	NA	NA	NA	NA
Alphaproteobacteria	K19640	hypX, hoxX; putative two-component system protein, hydrogenase maturation factor HypX/HoxX	Soil	NA	0.0428601	0.242145	-1.26269	0.549736	-2.2969	0.0216245	0.655722	0.499633	1.31241	0.189383
Alphaproteobacteria	K19641	hupR, hoxA; two-component system, NtrC family, response regulator HupR/HoxA	NA	Copiotroph	0.624954	0.00557571	-0.319634	0.530403	-0.602624	0.546759	3.26115	1.08822	2.99678	0.00272846
Alphaproteobacteria	K19649	camD; 5-exo-hydroxycamphor dehydrogenase	NA	NA	0.073672	NA	2.11352	1.03057	2.05083	0.0402838	NA	NA	NA	NA
Alphaproteobacteria	K19661	hupT, hoxJ; two-component system, NtrC family, sensor histidine kinase HupT/HoxJ	NA	NA	0.761443	NA	-0.211679	0.552494	-0.383134	0.70162	NA	NA	NA	NA
Alphaproteobacteria	K19664	carS; CDP-2,3-bis-(O-geranylgeranyl)-sn-glycerol synthase	Soil	Oligotroph	0.0394716	8.95805e-05	-0.479523	0.205574	-2.33261	0.0196688	-1.40437	0.332793	-4.21994	2.4437e-05
Alphaproteobacteria	K19670	phnA; phosphonoacetate hydrolase	Soil	Oligotroph	2.149e-07	0.00189738	-1.26116	0.225741	-5.58674	2.31366e-08	-0.684799	0.203829	-3.35967	0.000780343
Alphaproteobacteria	K19686	vapC; ribonuclease VapC	NA	Copiotroph	0.472639	0.00500052	0.12395	0.142224	0.871512	0.383475	0.52924	0.174321	3.03601	0.00239731
Alphaproteobacteria	K19687	vapB; antitoxin VapB	NA	NA	0.397349	0.0885299	0.163922	0.160777	1.01956	0.307936	0.27995	0.149817	1.86861	0.0616765
Alphaproteobacteria	K19689	ampS, pepS, ampT; aminopeptidase	Rhizosphere	Copiotroph	0.00117455	0.00107254	1.30506	0.36665	3.55942	0.000371675	1.70793	0.48298	3.53623	0.000405882
Alphaproteobacteria	K19694	chiS; two-component system, sensor histidine kinase ChiS	NA	NA	0.534794	0.0885299	0.714233	0.942483	0.757821	0.448558	2.12902	1.13941	1.86853	0.0616888
Alphaproteobacteria	K19707	rsbQ; sigma-B regulation protein RsbQ	NA	Copiotroph	0.259889	0.0012377	0.556723	0.416009	1.33825	0.180816	1.90327	0.54463	3.49461	0.000474754
Alphaproteobacteria	K19710	E2.7.7.53; ATP adenylyltransferase	NA	NA	0.227327	NA	-1.60173	1.12142	-1.42831	0.153202	NA	NA	NA	NA
Alphaproteobacteria	K19713	tsdA; thiosulfate dehydrogenase	Soil	Oligotroph	3.68196e-05	0.00127222	-0.744512	0.16652	-4.471	7.78532e-06	-0.59028	0.169317	-3.48624	0.000489868
Alphaproteobacteria	K19723	dcsB; Nomega-hydroxy-L-arginine amidinohydrolase	NA	NA	0.867385	0.804113	-0.207798	1.01066	-0.205606	0.837098	0.323614	1.08491	0.298287	0.765484
Alphaproteobacteria	K19731	cciR; LuxR family transcriptional regulator, quorum-sensing system regulator CciR	Rhizosphere	Copiotroph	2.27635e-05	1.58123e-05	1.43926	0.314001	4.5836	4.57036e-06	2.233	0.481107	4.64138	3.46088e-06
Alphaproteobacteria	K19732	traR; LuxR family transcriptional regulator, activator of conjugal transfer of Ti plasmids	NA	Copiotroph	0.0937061	0.0402411	2.00606	1.03953	1.92977	0.0536349	1.7271	0.774616	2.22962	0.0257728
Alphaproteobacteria	K19733	sinR, raiR, avsR; LuxR family transcriptional regulator, quorum-sensing system regulator SinR	NA	NA	0.540359	NA	0.894947	1.19631	0.748092	0.454405	NA	NA	NA	NA
Alphaproteobacteria	K19736	aefR; TetR/AcrR family transcriptional regulator, regulator of autoinduction and epiphytic fitness	Rhizosphere	Copiotroph	0.031138	0.00417648	2.02257	0.83129	2.43304	0.0149725	3.31806	1.07069	3.09898	0.00194186
Alphaproteobacteria	K19737	PRMT9; type II protein arginine methyltransferase	NA	NA	0.372647	0.0908145	0.448768	0.418559	1.07217	0.283642	0.694445	0.374264	1.85549	0.0635256
Alphaproteobacteria	K19745	acuI; acrylyl-CoA reductase (NADPH)	Soil	Oligotroph	8.34965e-09	2.65041e-10	-0.796299	0.128093	-6.21656	5.08187e-10	-0.830118	0.124173	-6.6852	2.30611e-11
Alphaproteobacteria	K19746	dauA; D-arginine dehydrogenase	Rhizosphere	Copiotroph	0.000703228	2.7657e-06	0.773782	0.208655	3.70843	0.000208547	1.82716	0.363657	5.0244	5.05012e-07
Alphaproteobacteria	K19761	GGACT; gamma-glutamylaminecyclotransferase	NA	NA	0.71324	NA	0.487412	1.05219	0.463235	0.643196	NA	NA	NA	NA
Alphaproteobacteria	K19778	hdeB; acid stress chaperone HdeB	Soil	Oligotroph	1.70471e-07	8.2606e-06	-1.40472	0.24924	-5.63602	1.74026e-08	-1.72629	0.360381	-4.79018	1.66629e-06
Alphaproteobacteria	K19784	chrR, NQR; chromate reductase, NAD(P)H dehydrogenase (quinone)	Soil	Oligotroph	5.91427e-11	0.00201093	-0.927441	0.131639	-7.04535	1.85e-12	-0.317164	0.0949416	-3.34062	0.000835917
Alphaproteobacteria	K19789	radD; DNA repair protein RadD	NA	NA	0.345006	NA	-0.906525	0.800589	-1.13232	0.257499	NA	NA	NA	NA
Alphaproteobacteria	K00859	coaE; dephospho-CoA kinase	Rhizosphere	NA	0.0337297	0.116419	0.304211	0.126797	2.39919	0.0164312	0.13281	0.0767413	1.73062	0.0835195
Alphaproteobacteria	K00862	eryA; erythritol kinase (D-erythritol 1-phosphate-forming)	NA	NA	0.103497	0.779975	1.03932	0.553689	1.87708	0.0605071	0.144181	0.421963	0.34169	0.732584
Alphaproteobacteria	K00863	DAK, TKFC; triose/dihydroxyacetone kinase / FAD-AMP lyase (cyclizing)	NA	Copiotroph	0.207884	0.0073177	0.906113	0.610514	1.48418	0.137761	3.07034	1.05894	2.89944	0.00373833
Alphaproteobacteria	K00864	glpK, GK; glycerol kinase	NA	NA	0.649968	0.722953	0.0442018	0.0786644	0.561903	0.574182	0.031263	0.0723628	0.432031	0.665719
Alphaproteobacteria	K00865	glxK, garK; glycerate 2-kinase	NA	NA	0.969522	NA	-0.0253178	0.628678	-0.0402715	0.967877	NA	NA	NA	NA
Alphaproteobacteria	K00867	coaA; type I pantothenate kinase	Soil	Oligotroph	8.15241e-06	9.98875e-16	-0.760922	0.158017	-4.81544	1.46878e-06	-2.18411	0.258926	-8.43524	3.3051e-17
Alphaproteobacteria	K00868	pdxK, pdxY; pyridoxine kinase	Soil	Oligotroph	0.0270369	0.0342452	-0.268167	0.10763	-2.49155	0.0127186	-0.205266	0.0892844	-2.29902	0.021504
Alphaproteobacteria	K00872	thrB; homoserine kinase	NA	NA	0.588514	0.621398	0.386417	0.582419	0.663469	0.50703	0.328173	0.559607	0.586436	0.557583
Alphaproteobacteria	K00873	PK, pyk; pyruvate kinase	Rhizosphere	Copiotroph	3.51981e-05	0.0106476	0.62701	0.139893	4.48208	7.39175e-06	0.302115	0.109416	2.76116	0.00575965
Alphaproteobacteria	K00874	kdgK; 2-dehydro-3-deoxygluconokinase	NA	Copiotroph	0.0822671	4.49517e-06	0.235453	0.11801	1.9952	0.0460209	0.691999	0.140546	4.92365	8.49454e-07
Alphaproteobacteria	K00875	rbtK; D-ribulokinase	Rhizosphere	Copiotroph	0.0283558	0.00634397	0.69162	0.279801	2.47183	0.0134422	0.923345	0.312891	2.95101	0.00316732
Alphaproteobacteria	K00876	udk, UCK; uridine kinase	Rhizosphere	Copiotroph	0.00169224	0.000837497	2.18634	0.633643	3.45043	0.000559705	2.15251	0.596273	3.60995	0.000306261
Alphaproteobacteria	K00878	thiM; hydroxyethylthiazole kinase	Soil	Oligotroph	0.000619926	1.36468e-11	-0.535535	0.143055	-3.74355	0.000181438	-1.77378	0.24853	-7.13709	9.53268e-13
Alphaproteobacteria	K00880	lyxK; L-xylulokinase	Rhizosphere	Copiotroph	0.0194778	0.0050541	2.8279	1.0802	2.61794	0.00884623	2.15861	0.711901	3.03218	0.00242795
Alphaproteobacteria	K00882	fruK; 1-phosphofructokinase	Rhizosphere	Copiotroph	0.00850992	0.00140191	1.91514	0.655568	2.92134	0.00348527	3.65187	1.05659	3.45627	0.000547709
Alphaproteobacteria	K00883	dgoK; 2-dehydro-3-deoxygalactonokinase	Rhizosphere	Copiotroph	1.50631e-11	3.96277e-14	1.46628	0.202073	7.2562	3.98128e-13	2.13206	0.267937	7.95732	1.75799e-15
Alphaproteobacteria	K00884	NAGK, nagK; N-acetylglucosamine kinase	Rhizosphere	Copiotroph	0.032545	0.025013	2.52954	1.04767	2.41444	0.0157595	1.44659	0.594985	2.4313	0.0150446
Alphaproteobacteria	K00886	ppgK; polyphosphate glucokinase	Soil	NA	0.00232977	0.0713829	-0.586271	0.174961	-3.35087	0.00080559	-0.267985	0.135849	-1.97267	0.0485334
Alphaproteobacteria	K00891	aroK, aroL; shikimate kinase	Rhizosphere	Copiotroph	0.00298682	1.30504e-05	0.3339	0.102027	3.27267	0.00106538	0.475844	0.101515	4.68741	2.76681e-06
Alphaproteobacteria	K00895	pfp, PFP; diphosphate-dependent phosphofructokinase	NA	Copiotroph	0.259889	0.0436781	0.556723	0.416018	1.33822	0.180826	0.940762	0.428745	2.19422	0.0282195
Alphaproteobacteria	K00899	mtnK; 5-methylthioribose kinase	NA	NA	0.67904	0.127593	0.193423	0.375275	0.515417	0.606262	0.590235	0.350777	1.68265	0.0924427
Alphaproteobacteria	K00901	dgkA, DGK; diacylglycerol kinase (ATP)	NA	Oligotroph	0.15684	1.05229e-10	-0.168828	0.102289	-1.65049	0.0988425	-0.990055	0.144982	-6.8288	8.56276e-12
Alphaproteobacteria	K00906	aceK; isocitrate dehydrogenase kinase/phosphatase	NA	NA	0.738016	NA	0.487412	1.14249	0.426622	0.669655	NA	NA	NA	NA
Alphaproteobacteria	K00912	lpxK; tetraacyldisaccharide 4'-kinase	Soil	Oligotroph	0.000325559	1.37354e-06	-0.501993	0.128019	-3.92123	8.80999e-05	-1.02676	0.198502	-5.17253	2.30944e-07
Alphaproteobacteria	K00919	ispE; 4-diphosphocytidyl-2-C-methyl-D-erythritol kinase	Rhizosphere	Copiotroph	0.00032292	0.00139639	0.4586	0.116876	3.92383	8.71509e-05	0.37767	0.109232	3.4575	0.00054521
Alphaproteobacteria	K00924	E2.7.1.-; kinase	Rhizosphere	NA	0.00221261	0.271347	1.40046	0.416	3.36649	0.000761323	0.384788	0.311146	1.23668	0.216206
Alphaproteobacteria	K00925	ackA; acetate kinase	Soil	Oligotroph	8.84147e-08	5.42113e-11	-0.722605	0.125207	-5.77126	7.86813e-09	-0.819996	0.11832	-6.93033	4.19872e-12
Alphaproteobacteria	K00926	arcC; carbamate kinase	NA	NA	0.598894	0.524695	-0.171697	0.266256	-0.644857	0.51902	0.199661	0.271248	0.736083	0.46168
Alphaproteobacteria	K00927	PGK, pgk; phosphoglycerate kinase	NA	Copiotroph	0.224219	0.00184488	0.17645	0.122722	1.4378	0.150492	0.414365	0.122991	3.36907	0.000754231
Alphaproteobacteria	K00928	lysC; aspartate kinase	NA	NA	0.457853	0.603617	-0.0963649	0.107178	-0.899114	0.368592	0.0584024	0.0952285	0.613287	0.539687
Alphaproteobacteria	K00930	argB; acetylglutamate kinase	NA	Copiotroph	0.162169	0.0293534	0.191699	0.117595	1.63017	0.103066	0.202541	0.0856833	2.36383	0.0180869
Alphaproteobacteria	K00931	proB; glutamate 5-kinase	Rhizosphere	Copiotroph	0.00365989	0.000727682	0.336386	0.104851	3.20821	0.00133563	0.401874	0.110005	3.65322	0.000258969
Alphaproteobacteria	K00936	pdtaS; two-component system, sensor histidine kinase PdtaS	NA	Oligotroph	0.100148	0.0419364	0.23791	0.125604	1.89412	0.0582091	-0.24323	0.109985	-2.21149	0.0270017
Alphaproteobacteria	K00937	ppk; polyphosphate kinase	NA	NA	0.897366	0.110239	0.0115659	0.0719124	0.160833	0.872225	0.207489	0.117957	1.75903	0.0785725
Alphaproteobacteria	K00939	adk, AK; adenylate kinase	NA	Oligotroph	0.0793851	0.000761141	-0.21398	0.106282	-2.01332	0.0440815	-0.551432	0.15146	-3.64078	0.000271809
Alphaproteobacteria	K00940	ndk, NME; nucleoside-diphosphate kinase	NA	Copiotroph	0.375964	0.000701629	0.107878	0.101279	1.06516	0.286805	0.441252	0.120447	3.66345	0.000248837
Alphaproteobacteria	K00941	thiD; hydroxymethylpyrimidine/phosphomethylpyrimidine kinase	NA	NA	0.337182	0.193964	-0.105686	0.0917829	-1.15148	0.249534	0.0926862	0.0640166	1.44785	0.14766
Alphaproteobacteria	K00942	E2.7.4.8, gmk; guanylate kinase	NA	NA	0.235272	0.0909744	-0.145619	0.103715	-1.40403	0.160309	0.144283	0.0778121	1.85424	0.0637043
Alphaproteobacteria	K00943	tmk, DTYMK; dTMP kinase	NA	Copiotroph	0.227742	0.0387046	0.144499	0.101284	1.42667	0.153674	0.172117	0.0766271	2.24617	0.0246931
Alphaproteobacteria	K00945	cmk; CMP/dCMP kinase	NA	NA	0.527296	0.100037	0.0532861	0.0689085	0.773288	0.439352	0.106081	0.0586814	1.80775	0.0706456
Alphaproteobacteria	K00946	thiL; thiamine-monophosphate kinase	Soil	Oligotroph	0.0097952	0.0404409	-0.315706	0.109946	-2.87146	0.00408579	-0.201754	0.09059	-2.22711	0.0259397
Alphaproteobacteria	K00947	mosAB; molybdenum storage protein	Soil	Oligotroph	0.0160236	0.00207778	-0.86296	0.320326	-2.69401	0.00705988	-1.14436	0.343654	-3.32997	0.000868555
Alphaproteobacteria	K00948	PRPS, prsA; ribose-phosphate pyrophosphokinase	NA	Copiotroph	0.202287	0.00979686	0.173494	0.115458	1.50265	0.132929	0.298138	0.10678	2.79208	0.005237
Alphaproteobacteria	K00949	thiN, TPK1, THI80; thiamine pyrophosphokinase	Rhizosphere	Copiotroph	0.00164365	0.00121955	3.64398	1.05315	3.46007	0.000540044	1.76259	0.503747	3.49896	0.00046707
Alphaproteobacteria	K00950	folK; 2-amino-4-hydroxy-6-hydroxymethyldihydropteridine diphosphokinase	NA	Oligotroph	0.681785	0.00190505	0.0322765	0.0630801	0.511675	0.608878	-0.493717	0.14701	-3.3584	0.000783965
Alphaproteobacteria	K00951	relA; GTP pyrophosphokinase	Rhizosphere	Copiotroph	6.43601e-05	8.16007e-06	0.629844	0.145198	4.33784	1.43889e-05	0.841707	0.175616	4.79288	1.64401e-06
Alphaproteobacteria	K00954	E2.7.7.3A, coaD, kdtB; pantetheine-phosphate adenylyltransferase	Rhizosphere	Copiotroph	0.00420192	1.02913e-06	0.301453	0.0953143	3.16273	0.00156298	0.770662	0.147331	5.23083	1.68747e-07
Alphaproteobacteria	K00955	cysNC; bifunctional enzyme CysN/CysC	Rhizosphere	Copiotroph	7.93929e-08	3.68569e-15	0.80885	0.139613	5.79353	6.89201e-09	1.25223	0.151415	8.27023	1.33697e-16
Alphaproteobacteria	K00956	cysN; sulfate adenylyltransferase subunit 1	NA	NA	0.405621	0.0680422	0.497174	0.495848	1.00267	0.316018	1.04079	0.521586	1.99544	0.0459952
Alphaproteobacteria	K00957	cysD; sulfate adenylyltransferase subunit 2	Rhizosphere	Copiotroph	6.46183e-07	1.27869e-13	0.765925	0.142785	5.36417	8.13212e-08	1.20727	0.154772	7.80034	6.17406e-15
Alphaproteobacteria	K00958	sat, met3; sulfate adenylyltransferase	Soil	Oligotroph	9.18724e-05	9.1804e-05	-1.21496	0.28602	-4.24781	2.15869e-05	-1.79192	0.425331	-4.21299	2.52011e-05
Alphaproteobacteria	K00962	pnp, PNPT1; polyribonucleotide nucleotidyltransferase	NA	Copiotroph	0.268485	0.0131309	0.155744	0.118532	1.31395	0.188864	0.291562	0.108604	2.68465	0.00726063
Alphaproteobacteria	K00963	UGP2, galU, galF; UTP--glucose-1-phosphate uridylyltransferase	NA	NA	0.51296	0.243537	0.077636	0.0969546	0.800746	0.423279	0.0918413	0.0701705	1.30883	0.190591
Alphaproteobacteria	K00965	galT, GALT; UDPglucose--hexose-1-phosphate uridylyltransferase	NA	NA	0.350589	0.689873	0.898636	0.802451	1.11986	0.262772	0.325878	0.676177	0.481941	0.629848
Alphaproteobacteria	K00966	GMPP; mannose-1-phosphate guanylyltransferase	NA	Oligotroph	0.425525	0.0073177	0.27461	0.286016	0.96012	0.336995	-1.0724	0.369883	-2.8993	0.00373993
Alphaproteobacteria	K00969	nadD; nicotinate-nucleotide adenylyltransferase	Rhizosphere	Copiotroph	0.000587583	0.000273085	0.400573	0.10658	3.75844	0.000170975	0.415458	0.105739	3.92908	8.52722e-05
Alphaproteobacteria	K00970	pcnB; poly(A) polymerase	Rhizosphere	Copiotroph	0.0109322	5.6569e-14	0.277122	0.0978222	2.83292	0.00461252	1.1824	0.149486	7.90976	2.57888e-15
Alphaproteobacteria	K00971	manC, cpsB; mannose-1-phosphate guanylyltransferase	Rhizosphere	Copiotroph	2.71555e-11	5.90749e-08	1.75398	0.244911	7.16171	7.96753e-13	1.96573	0.340227	5.77771	7.57259e-09
Alphaproteobacteria	K00973	rfbA, rmlA, rffH; glucose-1-phosphate thymidylyltransferase	Rhizosphere	Copiotroph	0.0273003	5.07613e-07	0.289817	0.116515	2.48737	0.012869	1.07302	0.199712	5.37283	7.75106e-08
Alphaproteobacteria	K00974	cca; tRNA nucleotidyltransferase (CCA-adding enzyme)	NA	Oligotroph	0.198178	0.00454994	0.502205	0.331343	1.51567	0.129604	-1.59029	0.518153	-3.06915	0.00214672
Alphaproteobacteria	K00975	glgC; glucose-1-phosphate adenylyltransferase	Rhizosphere	Copiotroph	0.016274	0.000201467	0.481428	0.179096	2.6881	0.00718597	1.20112	0.299493	4.01051	6.05881e-05
Alphaproteobacteria	K00978	rfbF; glucose-1-phosphate cytidylyltransferase	Rhizosphere	Copiotroph	0.00178137	0.00057081	0.496009	0.144425	3.43437	0.000593934	0.66883	0.179525	3.72555	0.000194887
Alphaproteobacteria	K00979	kdsB; 3-deoxy-manno-octulosonate cytidylyltransferase (CMP-KDO synthetase)	NA	Oligotroph	0.190817	0.0140304	0.166519	0.108257	1.53819	0.124003	-0.245562	0.092356	-2.65886	0.00784052
Alphaproteobacteria	K00980	tagD; glycerol-3-phosphate cytidylyltransferase	NA	NA	0.546531	0.80163	-0.903485	1.22837	-0.735518	0.462024	-0.371496	1.22842	-0.302417	0.762334
Alphaproteobacteria	K00981	E2.7.7.41, CDS1, CDS2, cdsA; phosphatidate cytidylyltransferase	Rhizosphere	Copiotroph	0.00526502	0.00184967	0.505984	0.163961	3.08601	0.00202864	0.526769	0.156395	3.36819	0.000756643
Alphaproteobacteria	K00982	glnE;	NA	NA	0.273805	0.152111	-0.183025	0.140784	-1.30004	0.193588	0.181282	0.114207	1.58731	0.112443
Alphaproteobacteria	K00983	neuA, nnaC; N-acylneuraminate cytidylyltransferase	Rhizosphere	Copiotroph	0.00142515	0.00866909	1.18075	0.337062	3.50305	0.00045996	0.764071	0.269249	2.83779	0.00454277
Alphaproteobacteria	K00986	ltrA; RNA-directed DNA polymerase	Soil	Oligotroph	0.0396063	0.00159597	-0.490586	0.210448	-2.33115	0.0197455	-0.821402	0.240481	-3.41566	0.000636274
Alphaproteobacteria	K00989	rph; ribonuclease PH	NA	NA	0.116455	0.19248	0.220101	0.121304	1.81446	0.0696076	0.119585	0.0823457	1.45224	0.146436
Alphaproteobacteria	K00990	glnD;	NA	Copiotroph	0.145534	0.00243238	0.224122	0.132421	1.69249	0.0905527	0.526388	0.160577	3.2781	0.00104509
Alphaproteobacteria	K00991	ispD; 2-C-methyl-D-erythritol 4-phosphate cytidylyltransferase	NA	NA	0.83296	0.709884	-0.208755	0.768499	-0.27164	0.785899	-0.372719	0.824881	-0.451846	0.65138
Alphaproteobacteria	K00992	murU; N-acetyl-alpha-D-muramate 1-phosphate uridylyltransferase	NA	Copiotroph	0.704005	4.02028e-05	-0.032244	0.0675913	-0.477043	0.633331	0.627826	0.142106	4.418	9.96201e-06
Alphaproteobacteria	K00995	pgsA, PGS1; CDP-diacylglycerol---glycerol-3-phosphate 3-phosphatidyltransferase	Rhizosphere	Copiotroph	3.11038e-13	5.74665e-06	1.51643	0.193053	7.85501	3.99733e-15	1.05392	0.216419	4.86983	1.11694e-06
Alphaproteobacteria	K00996	rfbP; undecaprenyl-phosphate galactose phosphotransferase	NA	Copiotroph	0.105353	0.0281193	0.545563	0.292039	1.86812	0.0617457	0.647277	0.271747	2.38191	0.0172231
Alphaproteobacteria	K00997	acpS; holo-[acyl-carrier protein] synthase	NA	NA	0.399306	0.0746519	0.0974803	0.0959869	1.01556	0.30984	-0.153424	0.078646	-1.95082	0.0510783
Alphaproteobacteria	K01000	mraY; phospho-N-acetylmuramoyl-pentapeptide-transferase	NA	Copiotroph	0.0743171	0.000661599	0.231108	0.112919	2.04667	0.0406906	0.448078	0.121717	3.6813	0.000232046
Alphaproteobacteria	K01002	mdoB; phosphoglycerol transferase	NA	NA	0.380224	NA	1.1847	1.12201	1.05588	0.291025	NA	NA	NA	NA
Alphaproteobacteria	K01003	bcpA; oxaloacetate decarboxylase	Soil	Oligotroph	1.26969e-08	4.31754e-07	-1.33827	0.217917	-6.14121	8.18954e-10	-1.38194	0.255658	-5.40542	6.46573e-08
Alphaproteobacteria	K01004	pcs; phosphatidylcholine synthase	Soil	Oligotroph	3.08066e-06	1.06519e-16	-0.729557	0.145078	-5.02872	4.93773e-07	-1.61481	0.185262	-8.7164	2.87184e-18
Alphaproteobacteria	K01006	ppdK; pyruvate, orthophosphate dikinase	NA	NA	0.454701	0.228923	0.100477	0.111059	0.904722	0.365613	-0.118605	0.0879481	-1.34858	0.177471
Alphaproteobacteria	K01007	pps, ppsA; pyruvate, water dikinase	Soil	Oligotroph	0.000214231	1.65915e-11	-0.542263	0.134456	-4.03302	5.50642e-05	-1.15257	0.162135	-7.10873	1.17116e-12
Alphaproteobacteria	K01008	selD, SEPHS; selenide, water dikinase	Soil	Oligotroph	8.73288e-10	4.54415e-05	-1.38558	0.209683	-6.60797	3.89634e-11	-0.836343	0.190569	-4.38866	1.14049e-05
Alphaproteobacteria	K01011	TST, MPST, sseA; thiosulfate/3-mercaptopyruvate sulfurtransferase	Soil	NA	0.00313366	0.552713	-0.469009	0.144027	-3.25639	0.00112839	-0.0669836	0.0968509	-0.691616	0.489178
Alphaproteobacteria	K01012	bioB; biotin synthase	Rhizosphere	NA	0.000823827	0.255687	0.426892	0.116523	3.66359	0.000248706	0.0920962	0.0720293	1.27859	0.20104
Alphaproteobacteria	K01014	SULT1A; aryl sulfotransferase	NA	NA	0.0943321	0.0513465	0.506068	0.262823	1.92551	0.0541655	0.505842	0.238451	2.12136	0.0338912
Alphaproteobacteria	K01025	SULT1; sulfotransferase	NA	NA	0.866891	0.791095	-0.208275	1.0068	-0.206868	0.836113	0.324365	1.00661	0.322235	0.747275
Alphaproteobacteria	K01026	pct; propionate CoA-transferase	Soil	Oligotroph	0.00390066	0.0335096	-0.679357	0.213124	-3.18761	0.00143455	-0.431378	0.186885	-2.30825	0.0209853
Alphaproteobacteria	K01027	OXCT; 3-oxoacid CoA-transferase	Rhizosphere	Copiotroph	0.00596936	0.000414539	1.91514	0.629312	3.04323	0.00234056	2.46348	0.645381	3.8171	0.00013503
Alphaproteobacteria	K01028	E2.8.3.5A, scoA; 3-oxoacid CoA-transferase subunit A	NA	NA	0.155598	0.434239	-0.159483	0.0963057	-1.65601	0.0977201	0.0569321	0.0632753	0.899753	0.368252
Alphaproteobacteria	K01029	E2.8.3.5B, scoB; 3-oxoacid CoA-transferase subunit B	Soil	NA	1.00161e-05	0.419983	-0.544727	0.114189	-4.77041	1.83855e-06	-0.0576171	0.0622038	-0.926264	0.354309
Alphaproteobacteria	K01031	pcaI; 3-oxoadipate CoA-transferase, alpha subunit	Soil	Oligotroph	2.80628e-06	0.000110986	-1.06108	0.210149	-5.0492	4.43669e-07	-0.933665	0.224165	-4.16509	3.11236e-05
Alphaproteobacteria	K01032	pcaJ; 3-oxoadipate CoA-transferase, beta subunit	Soil	NA	0.00311559	0.478081	-0.555856	0.170581	-3.2586	0.00111962	-0.106638	0.130836	-0.815057	0.41504
Alphaproteobacteria	K01034	atoD; acetate CoA/acetoacetate CoA-transferase alpha subunit	Soil	Oligotroph	5.54178e-06	0.000706922	-1.24819	0.254702	-4.9006	9.55433e-07	-0.956137	0.261143	-3.66135	0.000250888
Alphaproteobacteria	K01035	atoA; acetate CoA/acetoacetate CoA-transferase beta subunit	Soil	Oligotroph	3.53327e-06	0.00261827	-1.24819	0.249622	-5.00033	5.72315e-07	-0.735504	0.226062	-3.25355	0.00113972
Alphaproteobacteria	K01039	gctA; glutaconate CoA-transferase, subunit A	Soil	Oligotroph	2.98331e-05	1.26442e-11	-0.72528	0.160417	-4.5212	6.14891e-06	-1.26317	0.176715	-7.14806	8.80134e-13
Alphaproteobacteria	K01040	gctB; glutaconate CoA-transferase, subunit B	Soil	Oligotroph	8.45948e-05	4.2112e-12	-0.645262	0.151133	-4.2695	1.95911e-05	-1.23792	0.16936	-7.30939	2.68361e-13
Alphaproteobacteria	K01042	selA; L-seryl-tRNA(Ser) seleniumtransferase	Soil	Oligotroph	1.15596e-06	0.00132626	-1.02044	0.194499	-5.24651	1.55005e-07	-0.6072	0.174797	-3.47375	0.000513244
Alphaproteobacteria	K01045	PON; arylesterase / paraoxonase	Rhizosphere	NA	0.0474965	0.16623	1.76274	0.782438	2.25288	0.0242665	0.84928	0.552446	1.53731	0.124218
Alphaproteobacteria	K01046	lip, TGL2; triacylglycerol lipase	NA	Copiotroph	0.837668	0.0167525	0.0266518	0.102066	0.261124	0.793997	0.398559	0.153967	2.5886	0.00963681
Alphaproteobacteria	K01048	pldB; lysophospholipase	NA	NA	0.252026	0.731058	0.133531	0.0982343	1.35931	0.174047	0.0290572	0.0694565	0.41835	0.675691
Alphaproteobacteria	K01051	E3.1.1.11; pectinesterase	Rhizosphere	Copiotroph	0.000482785	0.000131399	3.91758	1.0271	3.81421	0.000136617	4.48917	1.08906	4.12205	3.75518e-05
Alphaproteobacteria	K01053	gnl, RGN; gluconolactonase	NA	Copiotroph	0.598994	1.47548e-06	0.0835331	0.12961	0.644496	0.519254	0.76506	0.148323	5.15805	2.4953e-07
Alphaproteobacteria	K01055	pcaD; 3-oxoadipate enol-lactonase	Soil	Oligotroph	2.13419e-09	3.06599e-09	-1.18384	0.183397	-6.45508	1.08158e-10	-1.28748	0.204633	-6.29165	3.14114e-10
Alphaproteobacteria	K01056	PTH1, pth, spoVC; peptidyl-tRNA hydrolase, PTH1 family	NA	Copiotroph	0.0746218	0.00180457	0.238963	0.116875	2.04461	0.0408936	0.352776	0.104486	3.37631	0.000734654
Alphaproteobacteria	K01057	PGLS, pgl, devB; 6-phosphogluconolactonase	Rhizosphere	Copiotroph	0.0269252	4.11681e-09	0.230004	0.0922524	2.49321	0.0126596	0.715532	0.114604	6.24352	4.27825e-10
Alphaproteobacteria	K01060	cah; cephalosporin-C deacetylase	NA	Copiotroph	0.062543	0.0166176	2.30005	1.08027	2.12914	0.033243	2.83878	1.0951	2.59226	0.00953473
Alphaproteobacteria	K01061	E3.1.1.45; carboxymethylenebutenolidase	Soil	Copiotroph	0.0130675	0.0300231	-0.614267	0.221844	-2.76891	0.00562435	0.426734	0.181226	2.3547	0.0185376
Alphaproteobacteria	K01066	aes; acetyl esterase	Rhizosphere	Copiotroph	0.0120683	2.07358e-05	0.301393	0.107688	2.79876	0.00512991	0.5495	0.119985	4.57975	4.65539e-06
Alphaproteobacteria	K01067	E3.1.2.1, ACH1; acetyl-CoA hydrolase	NA	NA	0.864982	0.0984064	-0.0547933	0.258374	-0.21207	0.832052	0.652645	0.35935	1.81618	0.0693427
Alphaproteobacteria	K01069	gloB, gloC, HAGH; hydroxyacylglutathione hydrolase	Rhizosphere	Copiotroph	0.000256631	0.00102353	0.556679	0.139652	3.98618	6.71447e-05	0.526812	0.148444	3.54891	0.000386835
Alphaproteobacteria	K01070	frmB, ESD, fghA; S-formylglutathione hydrolase	Rhizosphere	Copiotroph	1.68575e-10	2.27347e-13	1.38321	0.201007	6.88139	5.9271e-12	2.57558	0.333709	7.71804	1.18131e-14
Alphaproteobacteria	K01071	MCH; medium-chain acyl-[acyl-carrier-protein] hydrolase	NA	Oligotroph	0.577417	0.0132668	-0.310085	0.454365	-0.682459	0.494948	-1.9609	0.73151	-2.68061	0.00734875
Alphaproteobacteria	K01075	E3.1.2.23; 4-hydroxybenzoyl-CoA thioesterase	Soil	Oligotroph	1.71953e-07	4.59203e-11	-1.10291	0.19577	-5.63371	1.76373e-08	-1.40918	0.202571	-6.95647	3.48904e-12
Alphaproteobacteria	K01076	ABHD17; abhydrolase domain-containing protein 17	NA	NA	0.261241	NA	1.59432	1.19527	1.33387	0.182248	NA	NA	NA	NA
Alphaproteobacteria	K01077	E3.1.3.1, phoA, phoB; alkaline phosphatase	Rhizosphere	NA	0.0481367	0.459757	0.551121	0.24531	2.24663	0.0246637	0.157989	0.185197	0.853089	0.39361
Alphaproteobacteria	K01078	PHO; acid phosphatase	NA	Copiotroph	0.0784365	0.0367354	-0.448539	0.22217	-2.0189	0.0434976	0.411338	0.181259	2.26934	0.0232478
Alphaproteobacteria	K01079	serB, PSPH; phosphoserine phosphatase	Rhizosphere	Copiotroph	0.000328548	7.73424e-16	0.437035	0.111529	3.91859	8.90681e-05	1.2096	0.142877	8.46598	2.54017e-17
Alphaproteobacteria	K01081	E3.1.3.5; 5'-nucleotidase	Rhizosphere	Copiotroph	0.000366865	0.000698721	0.921307	0.236959	3.88804	0.000101057	1.41531	0.386183	3.66487	0.000247464
Alphaproteobacteria	K01082	cysQ, MET22, BPNT1; 3'(2'), 5'-bisphosphate nucleotidase	NA	Copiotroph	0.145082	0.00087151	0.185802	0.109661	1.69434	0.0902011	0.351519	0.0977161	3.59735	0.000321476
Alphaproteobacteria	K01083	E3.1.3.8; 3-phytase	Rhizosphere	Copiotroph	1.38866e-06	5.74497e-07	3.23328	0.621106	5.20569	1.93281e-07	3.82799	0.715643	5.34903	8.84274e-08
Alphaproteobacteria	K01087	otsB; trehalose 6-phosphate phosphatase	Soil	Oligotroph	0.00775978	0.00640861	-0.293674	0.099415	-2.95402	0.00313665	-0.298117	0.101168	-2.94674	0.00321139
Alphaproteobacteria	K01089	hisB; imidazoleglycerol-phosphate dehydratase / histidinol-phosphatase	NA	Copiotroph	0.106489	0.0133228	1.20227	0.645532	1.86245	0.0625402	1.74551	0.651539	2.67905	0.00738304
Alphaproteobacteria	K01090	E3.1.3.16; protein phosphatase	NA	Copiotroph	0.63933	0.0149339	-0.093107	0.160426	-0.580375	0.561662	0.534407	0.202838	2.63466	0.00842226
Alphaproteobacteria	K01091	gph; phosphoglycolate phosphatase	Rhizosphere	Copiotroph	0.00390066	4.42667e-06	0.392796	0.123228	3.18755	0.00143484	1.09922	0.223083	4.92741	8.33255e-07
Alphaproteobacteria	K01092	E3.1.3.25, IMPA, suhB; myo-inositol-1(or 4)-monophosphatase	NA	Oligotroph	0.0626206	0.0417734	0.550142	0.25847	2.12845	0.0332994	-0.507604	0.229326	-2.21346	0.026866
Alphaproteobacteria	K01093	appA; 4-phytase / acid phosphatase	NA	Copiotroph	0.75916	0.00272824	-0.0740153	0.191025	-0.387465	0.698412	1.04537	0.322715	3.23929	0.00119827
Alphaproteobacteria	K01095	pgpA; phosphatidylglycerophosphatase A	NA	NA	0.760003	0.153629	-0.0645098	0.167051	-0.386168	0.699373	0.276737	0.174979	1.58155	0.113753
Alphaproteobacteria	K01101	E3.1.3.41; 4-nitrophenyl phosphatase	NA	NA	0.0756805	NA	2.11352	1.03732	2.03748	0.0416023	NA	NA	NA	NA
Alphaproteobacteria	K01104	E3.1.3.48; protein-tyrosine phosphatase	Rhizosphere	Copiotroph	1.90314e-05	1.03227e-09	0.742377	0.160525	4.62468	3.75182e-06	1.79413	0.27736	6.46858	9.89257e-11
Alphaproteobacteria	K01113	phoD; alkaline phosphatase D	NA	Copiotroph	0.407176	0.000568315	-0.116008	0.11606	-0.999555	0.317526	0.441163	0.118366	3.7271	0.000193692
Alphaproteobacteria	K01114	plc; phospholipase C	Soil	NA	0.0281033	0.631185	-0.29822	0.120482	-2.47521	0.0133157	0.0439669	0.0771363	0.569989	0.568685
Alphaproteobacteria	K01115	PLD1_2; phospholipase D1/2	NA	NA	0.841658	0.296933	-0.208755	0.822026	-0.253952	0.799533	1.02296	0.871293	1.17407	0.240366
Alphaproteobacteria	K01118	acpD, azoR; FMN-dependent NADH-azoreductase	Rhizosphere	Copiotroph	0.030128	3.13923e-06	0.319223	0.130466	2.4468	0.0144132	1.22687	0.245435	4.99874	5.77064e-07
Alphaproteobacteria	K01119	cpdB; 2',3'-cyclic-nucleotide 2'-phosphodiesterase / 3'-nucleotidase	Rhizosphere	Copiotroph	0.00452443	0.000321957	1.82503	0.581641	3.13772	0.0017027	3.14729	0.810011	3.88549	0.000102124
Alphaproteobacteria	K01120	cpdP; 3',5'-cyclic-nucleotide phosphodiesterase	NA	NA	0.386081	0.519808	0.680408	0.651357	1.0446	0.296207	0.449495	0.604324	0.743799	0.456998
Alphaproteobacteria	K01126	E3.1.4.46, glpQ, ugpQ; glycerophosphoryl diester phosphodiesterase	NA	NA	0.423707	0.0512462	0.0855715	0.0887284	0.964421	0.334835	-0.161494	0.0760939	-2.1223	0.0338124
Alphaproteobacteria	K01129	dgt; dGTPase	NA	Copiotroph	0.268053	6.53085e-05	0.137607	0.104625	1.31524	0.18843	0.649235	0.150941	4.30125	1.69834e-05
Alphaproteobacteria	K01130	E3.1.6.1; arylsulfatase	Soil	Oligotroph	0.000113448	8.76819e-08	-0.512176	0.122073	-4.19565	2.72089e-05	-0.852981	0.149503	-5.70543	1.1605e-08
Alphaproteobacteria	K01133	betC; choline-sulfatase	NA	Copiotroph	0.0680356	0.0260557	0.487425	0.233369	2.08864	0.0367399	0.518223	0.214665	2.41411	0.0157739
Alphaproteobacteria	K01137	GNS; N-acetylglucosamine-6-sulfatase	NA	Copiotroph	0.912472	0.00215087	0.0456455	0.369292	0.123603	0.90163	1.47276	0.443679	3.31944	0.000901996
Alphaproteobacteria	K01138	K01138; uncharacterized sulfatase	Rhizosphere	Copiotroph	0.000394449	5.89919e-05	1.78732	0.462072	3.86805	0.000109707	2.35031	0.543348	4.32562	1.52107e-05
Alphaproteobacteria	K01139	spoT; GTP diphosphokinase / guanosine-3',5'-bis(diphosphate) 3'-diphosphatase	Rhizosphere	Copiotroph	2.89883e-07	0.000823964	1.36663	0.247308	5.52603	3.27559e-08	1.10293	0.305036	3.61574	0.000299495
Alphaproteobacteria	K01141	sbcB, exoI; exodeoxyribonuclease I	NA	NA	0.349731	0.153677	1.1847	1.0561	1.12177	0.261959	1.71807	1.08654	1.58123	0.113827
Alphaproteobacteria	K01142	E3.1.11.2, xthA; exodeoxyribonuclease III	NA	Copiotroph	0.72773	0.0112066	-0.0836677	0.189543	-0.441419	0.65891	0.925955	0.337598	2.74278	0.00609224
Alphaproteobacteria	K01144	E3.1.11.5; exodeoxyribonuclease V	Soil	Oligotroph	0.0340375	6.51348e-07	-0.304333	0.127053	-2.39532	0.0166061	-0.986476	0.18526	-5.32482	1.01055e-07
Alphaproteobacteria	K01147	rnb; exoribonuclease II	NA	NA	0.861075	0.797981	-0.207798	0.944935	-0.219907	0.825943	0.323614	1.04027	0.311086	0.755735
Alphaproteobacteria	K01151	nfo; deoxyribonuclease IV	NA	NA	0.503237	0.747624	-0.903485	1.10467	-0.81788	0.413426	-0.371496	0.948814	-0.391537	0.6954
Alphaproteobacteria	K01153	hsdR; type I restriction enzyme, R subunit	Rhizosphere	NA	0.0337297	0.0647522	0.516932	0.215477	2.39901	0.0164396	0.306796	0.152022	2.0181	0.0435808
Alphaproteobacteria	K01154	hsdS; type I restriction enzyme, S subunit	NA	Copiotroph	0.05372	0.0237826	0.503796	0.229252	2.19756	0.0279802	0.443931	0.18108	2.45158	0.014223
Alphaproteobacteria	K01155	E3.1.21.4; type II restriction enzyme	NA	Oligotroph	0.699817	0.00454223	-0.153661	0.31763	-0.483775	0.628546	-1.17425	0.382516	-3.06981	0.00214197
Alphaproteobacteria	K01156	res; type III restriction enzyme	NA	NA	0.301102	0.434239	0.304807	0.246816	1.23496	0.216846	0.197905	0.219908	0.899947	0.368148
Alphaproteobacteria	K01159	ruvC; crossover junction endodeoxyribonuclease RuvC	Rhizosphere	Copiotroph	0.0299201	0.000571276	0.318828	0.130133	2.45001	0.0142853	0.447741	0.120199	3.72499	0.000195326
Alphaproteobacteria	K01166	RNASET2; ribonuclease T2	Rhizosphere	NA	0.00606618	0.149661	0.296873	0.0977197	3.03801	0.00238146	-0.105831	0.0662502	-1.59745	0.110165
Alphaproteobacteria	K01173	ENDOG; endonuclease G, mitochondrial	NA	Oligotroph	0.338051	0.000825142	-0.232894	0.202706	-1.14892	0.250588	-0.860552	0.238038	-3.61519	0.000300125
Alphaproteobacteria	K01174	nuc; micrococcal nuclease	NA	NA	0.483707	0.249549	0.894947	1.05119	0.851366	0.394566	1.42766	1.10329	1.29401	0.195663
Alphaproteobacteria	K01175	ybfF; esterase	NA	NA	0.522418	0.753859	-0.903485	1.15417	-0.782801	0.433744	-0.371496	0.971343	-0.382456	0.702123
Alphaproteobacteria	K01176	AMY, amyA, malS; alpha-amylase	NA	NA	0.430597	0.906039	0.392562	0.412549	0.951552	0.341324	0.0363427	0.280673	0.129484	0.896975
Alphaproteobacteria	K01178	SGA1; glucoamylase	NA	NA	0.838279	0.0889145	0.0337974	0.129935	0.260109	0.79478	0.271609	0.145595	1.86551	0.0621094
Alphaproteobacteria	K01179	E3.2.1.4; endoglucanase	Rhizosphere	Copiotroph	1.24574e-10	8.57178e-09	1.49939	0.216365	6.92992	4.21084e-12	2.08758	0.34116	6.11907	9.41215e-10
Alphaproteobacteria	K01181	E3.2.1.8, xynA; endo-1,4-beta-xylanase	Rhizosphere	Copiotroph	0.00351569	6.68832e-05	0.725361	0.225226	3.22059	0.00127927	1.60395	0.373525	4.2941	1.75405e-05
Alphaproteobacteria	K01182	IMA, malL; oligo-1,6-glucosidase	Rhizosphere	Copiotroph	0.00100565	0.000253492	3.69397	1.02456	3.60542	0.000311644	4.25725	1.078	3.94921	7.84085e-05
Alphaproteobacteria	K01183	E3.2.1.14; chitinase	NA	NA	0.0660846	0.444838	-0.877683	0.417521	-2.10213	0.0355421	-0.329479	0.373993	-0.880976	0.378331
Alphaproteobacteria	K01185	E3.2.1.17; lysozyme	Rhizosphere	Copiotroph	9.25267e-07	1.52856e-05	1.33551	0.252328	5.29276	1.20482e-07	1.92204	0.413405	4.6493	3.3306e-06
Alphaproteobacteria	K01187	malZ; alpha-glucosidase	Rhizosphere	Copiotroph	4.64878e-09	2.25459e-15	1.07059	0.169323	6.32275	2.56953e-10	1.63711	0.196429	8.33436	7.79158e-17
Alphaproteobacteria	K01190	lacZ; beta-galactosidase	Rhizosphere	Copiotroph	2.61422e-10	8.12232e-08	2.39398	0.351394	6.8128	9.57195e-12	2.46483	0.430913	5.72003	1.06506e-08
Alphaproteobacteria	K01191	MAN2C1; alpha-mannosidase	NA	NA	0.0873494	0.433682	-0.745107	0.378872	-1.96665	0.0492241	-0.335544	0.372396	-0.90104	0.367567
Alphaproteobacteria	K01192	E3.2.1.25, MANBA, manB; beta-mannosidase	Rhizosphere	Copiotroph	6.5618e-06	1.01606e-05	1.8388	0.378086	4.86345	1.15359e-06	2.34178	0.493543	4.74482	2.08691e-06
Alphaproteobacteria	K01193	INV, sacA; beta-fructofuranosidase	NA	Copiotroph	0.401699	0.014788	0.612121	0.605768	1.01049	0.312261	2.05387	0.778533	2.63813	0.00833634
Alphaproteobacteria	K01194	TREH, treA, treF; alpha,alpha-trehalase	Rhizosphere	Copiotroph	0.000115373	0.000110791	1.38114	0.329599	4.19038	2.7849e-05	1.78974	0.429615	4.16591	3.10106e-05
Alphaproteobacteria	K01195	uidA, GUSB; beta-glucuronidase	Rhizosphere	Copiotroph	0.000987686	3.56727e-05	1.5761	0.436555	3.6103	0.000305838	3.10311	0.697902	4.44634	8.73457e-06
Alphaproteobacteria	K01198	xynB; xylan 1,4-beta-xylosidase	Rhizosphere	Copiotroph	9.28866e-11	4.20268e-11	2.95403	0.423275	6.97899	2.97309e-12	3.93636	0.564732	6.97032	3.16231e-12
Alphaproteobacteria	K01201	GBA, srfJ; glucosylceramidase	NA	Copiotroph	0.419365	0.000627577	0.414286	0.425279	0.974153	0.329981	2.15251	0.582195	3.69724	0.00021796
Alphaproteobacteria	K01202	GALC; galactosylceramidase	NA	Copiotroph	0.05979	0.00902788	1.55526	0.723541	2.14951	0.0315938	1.74551	0.618443	2.82243	0.00476619
Alphaproteobacteria	K01205	NAGLU; alpha-N-acetylglucosaminidase	Rhizosphere	Copiotroph	0.0308741	0.000276478	1.05758	0.434046	2.43657	0.0148272	3.07471	0.783221	3.92573	8.64672e-05
Alphaproteobacteria	K01206	FUCA; alpha-L-fucosidase	Rhizosphere	Copiotroph	3.61794e-09	1.13142e-07	2.26533	0.355842	6.36611	1.93881e-10	2.66075	0.470283	5.65777	1.53352e-08
Alphaproteobacteria	K01207	nagZ; beta-N-acetylhexosaminidase	NA	Copiotroph	0.129547	0.0154098	-0.192394	0.109553	-1.75617	0.0790594	0.229119	0.0873893	2.62182	0.00874608
Alphaproteobacteria	K01209	abfA; alpha-L-arabinofuranosidase	Rhizosphere	Copiotroph	1.48281e-06	1.92384e-07	1.20385	0.231858	5.19218	2.0785e-07	2.1707	0.390582	5.55761	2.73487e-08
Alphaproteobacteria	K01210	E3.2.1.58; glucan 1,3-beta-glucosidase	Soil	Oligotroph	2.10627e-05	5.82461e-18	-0.717688	0.155966	-4.60157	4.19313e-06	-2.07498	0.228296	-9.08902	9.9932e-20
Alphaproteobacteria	K01216	E3.2.1.73; licheninase	NA	NA	0.606976	0.515355	0.490623	0.776512	0.631829	0.527498	0.551757	0.734575	0.751124	0.452578
Alphaproteobacteria	K01217	IDUA; L-iduronidase	NA	NA	0.476754	NA	0.894947	1.03539	0.864357	0.387392	NA	NA	NA	NA
Alphaproteobacteria	K01218	gmuG; mannan endo-1,4-beta-mannosidase	NA	Copiotroph	0.120889	0.0334473	1.88618	1.0511	1.79448	0.0727364	2.42221	1.04896	2.30915	0.0209353
Alphaproteobacteria	K01219	E3.2.1.81; beta-agarase	NA	Copiotroph	0.284171	0.0161569	0.653898	0.51341	1.27364	0.202792	1.19693	0.459705	2.60368	0.00922288
Alphaproteobacteria	K01222	E3.2.1.86A, celF; 6-phospho-beta-glucosidase	NA	NA	0.753249	0.470627	0.487412	1.22841	0.396783	0.691528	1.01947	1.22843	0.829898	0.406596
Alphaproteobacteria	K01224	E3.2.1.89; arabinogalactan endo-1,4-beta-galactosidase	Rhizosphere	Copiotroph	0.00043871	7.77439e-05	1.94527	0.506677	3.83927	0.000123401	2.50689	0.589006	4.25613	2.07994e-05
Alphaproteobacteria	K01230	MAN1A_C, MNS1_2; mannosyl-oligosaccharide alpha-1,2-mannosidase	Rhizosphere	Copiotroph	0.0157124	0.021849	0.995921	0.368611	2.70182	0.00689609	0.862027	0.346785	2.48576	0.0129273
Alphaproteobacteria	K01233	csn; chitosanase	NA	NA	0.331361	0.14517	1.1847	1.01773	1.16407	0.244397	1.71807	1.06459	1.61383	0.106564
Alphaproteobacteria	K01235	aguA; alpha-glucuronidase	Rhizosphere	Copiotroph	1.48861e-07	2.82048e-07	2.02969	0.358278	5.66513	1.46912e-08	3.15631	0.575379	5.48562	4.12011e-08
Alphaproteobacteria	K01236	treZ, glgZ; maltooligosyltrehalose trehalohydrolase	NA	NA	0.140886	0.351393	-0.331724	0.193919	-1.71064	0.0871482	-0.155051	0.146478	-1.05853	0.289813
Alphaproteobacteria	K01238	SUN; SUN family beta-glucosidase	Rhizosphere	NA	0.0494843	0.0848939	2.30005	1.02959	2.23395	0.0254861	-1.39822	0.74005	-1.88936	0.0588431
Alphaproteobacteria	K01239	iunH; purine nucleosidase	Rhizosphere	Copiotroph	0.0186211	0.00102353	0.517229	0.196272	2.63527	0.00840705	1.10169	0.310431	3.54892	0.000386813
Alphaproteobacteria	K01241	amn; AMP nucleosidase	Rhizosphere	Copiotroph	1.15444e-12	6.01294e-20	1.5016	0.196388	7.64611	2.07149e-14	2.31971	0.240114	9.66086	4.42128e-22
Alphaproteobacteria	K01243	mtnN, mtn, pfs; adenosylhomocysteine nucleosidase	Rhizosphere	Copiotroph	5.75565e-09	2.21849e-08	1.38899	0.22114	6.28102	3.36351e-10	1.9992	0.335922	5.95138	2.65893e-09
Alphaproteobacteria	K01246	tag; DNA-3-methyladenine glycosylase I	Soil	Oligotroph	0.00432049	0.00291383	-0.34343	0.108918	-3.1531	0.00161547	-0.416481	0.129455	-3.21718	0.00129456
Alphaproteobacteria	K01247	alkA; DNA-3-methyladenine glycosylase II	NA	Oligotroph	0.89941	0.00581211	-0.00504287	0.0350724	-0.143785	0.885671	-0.337201	0.113066	-2.98235	0.00286047
Alphaproteobacteria	K01250	rihA; pyrimidine-specific ribonucleoside hydrolase	NA	NA	0.516194	0.76864	-0.903485	1.13698	-0.794638	0.426824	-0.371496	1.02855	-0.361183	0.717963
Alphaproteobacteria	K01251	E3.3.1.1, ahcY; adenosylhomocysteinase	NA	NA	0.0979234	0.351132	0.232094	0.121726	1.9067	0.05656	0.0799794	0.0755097	1.05919	0.289512
Alphaproteobacteria	K01253	EPHX1; microsomal epoxide hydrolase	NA	NA	0.0697658	0.346848	-0.370763	0.178548	-2.07655	0.0378434	0.141535	0.132462	1.06849	0.2853
Alphaproteobacteria	K01255	CARP, pepA; leucyl aminopeptidase	NA	Copiotroph	0.117432	0.0210837	0.429075	0.237115	1.80957	0.0703626	0.584272	0.233704	2.50005	0.0124177
Alphaproteobacteria	K01256	pepN; aminopeptidase N	NA	NA	0.312557	0.885367	0.142121	0.117693	1.20756	0.227217	0.00700434	0.0435923	0.160678	0.872347
Alphaproteobacteria	K01258	pepT; tripeptide aminopeptidase	NA	Copiotroph	0.191263	0.0293024	0.459422	0.29896	1.53673	0.124359	0.697511	0.294977	2.36463	0.0180483
Alphaproteobacteria	K01259	pip; proline iminopeptidase	Rhizosphere	Copiotroph	6.08712e-05	4.12365e-11	0.607009	0.139532	4.35032	1.35942e-05	1.09544	0.157088	6.97344	3.09274e-12
Alphaproteobacteria	K01262	pepP; Xaa-Pro aminopeptidase	NA	Copiotroph	0.161681	0.000135775	0.1827	0.111903	1.63267	0.102538	0.546223	0.132807	4.11292	3.90685e-05
Alphaproteobacteria	K01263	E3.4.11.14; cytosol alanyl aminopeptidase	NA	NA	0.694466	0.431422	0.487412	0.991184	0.491747	0.622898	1.01947	1.12569	0.905647	0.365123
Alphaproteobacteria	K01264	APE3; aminopeptidase Y	NA	NA	0.753249	NA	0.487412	1.21511	0.401124	0.688329	NA	NA	NA	NA
Alphaproteobacteria	K01265	map; methionyl aminopeptidase	Rhizosphere	Copiotroph	0.000113448	0.00012934	0.525014	0.125139	4.19544	2.72341e-05	0.631002	0.152916	4.12647	3.68367e-05
Alphaproteobacteria	K01266	dmpA, dap; D-aminopeptidase	NA	Oligotroph	0.586439	0.00859518	0.12509	0.187561	0.666932	0.504815	-0.526008	0.185122	-2.84141	0.00449141
Alphaproteobacteria	K01269	E3.4.11.-; aminopeptidase	NA	NA	0.770486	NA	0.487412	1.31943	0.369411	0.711821	NA	NA	NA	NA
Alphaproteobacteria	K01271	pepQ; Xaa-Pro dipeptidase	NA	Oligotroph	0.0699905	3.85274e-05	-0.265944	0.128163	-2.07505	0.0379822	-0.625792	0.141304	-4.42869	9.48077e-06
Alphaproteobacteria	K01273	DPEP; membrane dipeptidase	Rhizosphere	Copiotroph	0.0234387	1.09837e-07	0.34801	0.136618	2.54732	0.0108554	1.0056	0.177569	5.66317	1.48602e-08
Alphaproteobacteria	K01278	DPP4, CD26; dipeptidyl-peptidase 4	Rhizosphere	Copiotroph	7.90584e-06	1.14436e-08	1.40579	0.29153	4.8221	1.42052e-06	3.07038	0.505916	6.06896	1.2874e-09
Alphaproteobacteria	K01283	ACE, CD143; peptidyl-dipeptidase A	Rhizosphere	Copiotroph	1.90589e-08	1.50957e-06	2.0298	0.33469	6.06473	1.32174e-09	2.39721	0.465185	5.15323	2.56036e-07
Alphaproteobacteria	K01284	dcp; peptidyl-dipeptidase Dcp	NA	Oligotroph	0.0756924	0.00538417	-0.207288	0.101759	-2.03705	0.0416455	-0.297834	0.0989701	-3.00934	0.00261819
Alphaproteobacteria	K01286	E3.4.16.4; D-alanyl-D-alanine carboxypeptidase	Soil	Oligotroph	0.0016097	6.39988e-08	-0.582415	0.168013	-3.46648	0.000527329	-1.73853	0.301658	-5.76325	8.25082e-09
Alphaproteobacteria	K01295	cpg; glutamate carboxypeptidase	NA	Copiotroph	0.11022	7.03488e-07	0.230493	0.124923	1.84508	0.0650256	0.995668	0.187571	5.30823	1.10696e-07
Alphaproteobacteria	K01297	ldcA; muramoyltetrapeptide carboxypeptidase	NA	Copiotroph	0.356472	0.0166814	0.156419	0.141354	1.10657	0.268478	0.36331	0.140253	2.59038	0.00958694
Alphaproteobacteria	K01299	E3.4.17.19; carboxypeptidase Taq	Soil	Oligotroph	0.000107504	5.58814e-05	-0.628086	0.1492	-4.20969	2.55726e-05	-0.696192	0.160417	-4.3399	1.42547e-05
Alphaproteobacteria	K01301	NAALAD; N-acetylated-alpha-linked acidic dipeptidase	Rhizosphere	Copiotroph	0.0334793	0.000595655	0.612738	0.255007	2.40283	0.0162688	1.5639	0.421259	3.71244	0.000205267
Alphaproteobacteria	K01303	APEH; acylaminoacyl-peptidase	Rhizosphere	Copiotroph	0.00804734	0.000667793	1.0481	0.356341	2.94129	0.0032685	1.61689	0.439577	3.67829	0.000234803
Alphaproteobacteria	K01304	pcp; pyroglutamyl-peptidase	Soil	Oligotroph	6.75831e-12	4.23383e-25	-1.12641	0.152642	-7.37944	1.58961e-13	-2.20119	0.198003	-11.1169	1.0377e-28
Alphaproteobacteria	K01318	sspA; glutamyl endopeptidase	NA	NA	0.575574	0.930997	-0.616288	0.898872	-0.685624	0.492951	-0.0830666	0.885857	-0.0937698	0.925292
Alphaproteobacteria	K01322	PREP; prolyl oligopeptidase	Rhizosphere	Copiotroph	5.47595e-05	3.04183e-07	0.747689	0.170806	4.37743	1.20089e-05	1.33843	0.244624	5.47137	4.46582e-08
Alphaproteobacteria	K01338	lon; ATP-dependent Lon protease	Soil	NA	0.000627262	0.110432	-0.44201	0.118179	-3.74018	0.000183889	-0.138049	0.0785306	-1.7579	0.078764
Alphaproteobacteria	K01342	aprE; subtilisin	NA	NA	0.204523	0.240394	-1.06631	0.71285	-1.49584	0.134695	-1.07379	0.815108	-1.31736	0.187719
Alphaproteobacteria	K01354	ptrB; oligopeptidase B	Rhizosphere	Copiotroph	0.000889993	6.10315e-09	0.463027	0.127153	3.6415	0.000271055	0.90919	0.147149	6.17872	6.46216e-10
Alphaproteobacteria	K01356	lexA; repressor LexA	Rhizosphere	Copiotroph	0.00237004	5.82563e-05	0.337288	0.100835	3.34495	0.000822961	0.521473	0.120466	4.3288	1.49924e-05
Alphaproteobacteria	K01358	clpP, CLPP; ATP-dependent Clp protease, protease subunit	Rhizosphere	Copiotroph	0.000346214	1.10926e-06	0.350507	0.0897715	3.90444	9.44449e-05	0.566191	0.108552	5.21585	1.82974e-07
Alphaproteobacteria	K01362	OVCH; ovochymase	Rhizosphere	NA	0.0179634	0.174547	2.77446	1.0469	2.65017	0.00804519	-0.791934	0.52521	-1.50784	0.131595
Alphaproteobacteria	K01365	CTSL; cathepsin L	NA	NA	0.329171	0.2597	-1.3115	1.12039	-1.17057	0.24177	1.42766	1.12537	1.26862	0.204577
Alphaproteobacteria	K01392	THOP1; thimet oligopeptidase	Rhizosphere	Copiotroph	0.0118473	0.00159067	2.97412	1.06011	2.80548	0.00502423	2.77814	0.813074	3.41683	0.000633538
Alphaproteobacteria	K01406	prtC; serralysin	Rhizosphere	Copiotroph	0.000121247	2.56738e-05	1.14675	0.274483	4.17783	2.94299e-05	2.03295	0.448835	4.5294	5.91504e-06
Alphaproteobacteria	K01409	KAE1, tsaD, QRI7; N6-L-threonylcarbamoyladenine synthase	Rhizosphere	Copiotroph	0.0455786	0.00234017	0.314742	0.138666	2.26979	0.0232203	0.407462	0.123774	3.292	0.000994791
Alphaproteobacteria	K01412	PMPCA, MAS2; mitochondrial-processing peptidase subunit alpha	NA	NA	0.151424	NA	1.88618	1.12881	1.67095	0.0947316	NA	NA	NA	NA
Alphaproteobacteria	K01414	prlC; oligopeptidase A	NA	NA	0.0955804	NA	2.00606	1.04573	1.91834	0.0550677	NA	NA	NA	NA
Alphaproteobacteria	K01415	ECE; endothelin-converting enzyme	Rhizosphere	Copiotroph	0.00512832	0.0358183	0.637562	0.206026	3.09457	0.001971	0.403667	0.177045	2.28003	0.0226059
Alphaproteobacteria	K01417	MEP; extracellular elastinolytic metalloproteinase	NA	NA	0.0849701	NA	2.21093	1.11671	1.97987	0.0477184	NA	NA	NA	NA
Alphaproteobacteria	K01419	hslV, clpQ; ATP-dependent HslUV protease, peptidase subunit HslV	NA	Oligotroph	0.831212	0.00503003	0.0178142	0.0648182	0.274834	0.783444	-0.431481	0.142211	-3.03408	0.00241269
Alphaproteobacteria	K01420	fnr; CRP/FNR family transcriptional regulator, anaerobic regulatory protein	Rhizosphere	Copiotroph	2.77823e-07	0.000127622	0.737731	0.133303	5.53424	3.12584e-08	0.716408	0.17345	4.13034	3.6222e-05
Alphaproteobacteria	K01422	AXL1; protease AXL1	NA	NA	0.0902453	0.195669	2.11352	1.08338	1.95085	0.0510748	-1.19356	0.82748	-1.4424	0.149188
Alphaproteobacteria	K01424	E3.5.1.1, ansA, ansB; L-asparaginase	NA	Copiotroph	0.683331	0.00749931	-0.070564	0.13857	-0.50923	0.610591	0.510794	0.176737	2.89014	0.00385075
Alphaproteobacteria	K01425	glsA, GLS; glutaminase	Rhizosphere	Copiotroph	0.00307644	0.000521054	0.410669	0.125858	3.26296	0.00110257	0.502978	0.134075	3.75147	0.000175803
Alphaproteobacteria	K01426	E3.5.1.4, amiE; amidase	Soil	Oligotroph	4.19282e-06	0.000993203	-0.795471	0.160283	-4.96292	6.94398e-07	-0.854752	0.240267	-3.5575	0.000374399
Alphaproteobacteria	K01428	ureC; urease subunit alpha	Soil	Oligotroph	1.1625e-05	0.00772703	-0.644208	0.135991	-4.73713	2.1677e-06	-0.281576	0.097796	-2.87922	0.00398662
Alphaproteobacteria	K01429	ureB; urease subunit beta	Soil	Oligotroph	0.000271192	0.0153647	-0.553048	0.139265	-3.97119	7.15133e-05	-0.282348	0.107628	-2.62336	0.00870664
Alphaproteobacteria	K01430	ureA; urease subunit gamma	Soil	NA	0.00535605	0.0929991	-0.427814	0.138902	-3.07997	0.00207021	0.191199	0.103699	1.84379	0.0652133
Alphaproteobacteria	K01432	AFMID; arylformamidase	Soil	Oligotroph	1.03456e-12	1.29861e-17	-1.38773	0.181058	-7.66458	1.79419e-14	-2.78809	0.310338	-8.98404	2.60994e-19
Alphaproteobacteria	K01433	purU; formyltetrahydrofolate deformylase	Rhizosphere	Copiotroph	3.718e-12	4.89343e-16	1.90838	0.255458	7.47044	7.99265e-14	3.10758	0.364471	8.52629	1.51121e-17
Alphaproteobacteria	K01434	pac; penicillin G amidase	NA	Copiotroph	0.461463	0.00279641	0.142509	0.159652	0.892626	0.372058	0.66713	0.20649	3.23081	0.0012344
Alphaproteobacteria	K01436	yhaA; amidohydrolase	Rhizosphere	Copiotroph	0.016152	0.00790782	0.695947	0.25864	2.6908	0.00712818	0.706719	0.246133	2.87129	0.004088
Alphaproteobacteria	K01438	argE; acetylornithine deacetylase	NA	NA	0.177279	0.133273	-0.185569	0.117401	-1.58065	0.113959	-0.159137	0.0959223	-1.65901	0.0971128
Alphaproteobacteria	K01439	dapE; succinyl-diaminopimelate desuccinylase	NA	Copiotroph	0.101075	0.0280609	0.264126	0.139798	1.88934	0.0588463	0.254439	0.10678	2.38282	0.0171804
Alphaproteobacteria	K01442	cbh; choloylglycine hydrolase	Soil	Oligotroph	0.0493609	0.000387672	-0.487772	0.218233	-2.2351	0.0254106	-1.15621	0.301394	-3.83621	0.000124948
Alphaproteobacteria	K01443	nagA, AMDHD2; N-acetylglucosamine-6-phosphate deacetylase	NA	NA	0.106283	0.0591619	0.182931	0.0981468	1.86386	0.062342	-0.159671	0.0775726	-2.05834	0.0395573
Alphaproteobacteria	K01444	AGA, aspG; N4-(beta-N-acetylglucosaminyl)-L-asparaginase	Rhizosphere	Copiotroph	0.000205001	0.000222948	2.59027	0.640483	4.04424	5.24929e-05	4.30691	1.08094	3.98441	6.76494e-05
Alphaproteobacteria	K01447	xlyAB; N-acetylmuramoyl-L-alanine amidase	Rhizosphere	Copiotroph	0.00270481	5.78689e-06	0.31524	0.0954378	3.30309	0.000956259	0.623782	0.128134	4.8682	1.12617e-06
Alphaproteobacteria	K01448	amiABC; N-acetylmuramoyl-L-alanine amidase	Rhizosphere	NA	0.00404995	0.624307	0.572352	0.180249	3.17534	0.00149663	-0.076538	0.131537	-0.581873	0.560652
Alphaproteobacteria	K01451	hipO; hippurate hydrolase	Soil	Oligotroph	0.000852816	0.0202132	-0.479817	0.131316	-3.6539	0.000258285	-0.27349	0.108633	-2.51757	0.0118168
Alphaproteobacteria	K01452	E3.5.1.41; chitin deacetylase	NA	NA	0.981052	0.891412	0.0159838	0.662537	0.0241252	0.980753	0.10076	0.664049	0.151735	0.879396
Alphaproteobacteria	K01453	nylB; 6-aminohexanoate-oligomer exohydrolase	Rhizosphere	Copiotroph	9.17483e-05	0.00497483	0.809035	0.190435	4.24835	2.15355e-05	0.661011	0.217601	3.03772	0.00238377
Alphaproteobacteria	K01455	E3.5.1.49; formamidase	Soil	Oligotroph	0.000977278	0.0262472	-0.716288	0.198228	-3.61346	0.000302141	-0.396184	0.164354	-2.41055	0.0159284
Alphaproteobacteria	K01457	atzF; allophanate hydrolase	Soil	NA	1.07118e-05	0.083811	-0.618583	0.130084	-4.75527	1.98183e-06	0.155488	0.0820115	1.89593	0.0579692
Alphaproteobacteria	K01458	hutG; N-formylglutamate deformylase	Soil	Oligotroph	0.00178724	2.06503e-13	-0.429834	0.125196	-3.43328	0.000596324	-1.47108	0.190229	-7.73319	1.04882e-14
Alphaproteobacteria	K01459	E3.5.1.77; N-carbamoyl-D-amino-acid hydrolase	NA	Oligotroph	0.072506	0.042733	-0.448539	0.217817	-2.05925	0.0394704	-0.419789	0.190532	-2.20325	0.0275774
Alphaproteobacteria	K01461	E3.5.1.82; N-acyl-D-glutamate deacylase	NA	NA	0.85444	0.211228	0.113564	0.487221	0.233084	0.815696	-1.01781	0.729009	-1.39616	0.162666
Alphaproteobacteria	K01462	PDF, def; peptide deformylase	Rhizosphere	Copiotroph	0.00159093	0.00355258	0.40327	0.116209	3.47022	0.000520023	0.340533	0.108036	3.15205	0.0016213
Alphaproteobacteria	K01463	bshB1; N-acetylglucosamine malate deacetylase 1	Rhizosphere	Oligotroph	0.0444584	0.0326762	2.45843	1.07816	2.2802	0.0225957	-2.34126	1.0095	-2.31923	0.0203826
Alphaproteobacteria	K01464	DPYS, dht, hydA; dihydropyrimidinase	Soil	Oligotroph	5.03381e-05	0.000231829	-0.811921	0.184601	-4.39826	1.09123e-05	-0.684042	0.172164	-3.9732	7.09124e-05
Alphaproteobacteria	K01465	URA4, pyrC; dihydroorotase	Rhizosphere	Copiotroph	0.00869572	0.00451141	0.749039	0.25706	2.91387	0.0035698	0.776799	0.252852	3.07215	0.00212523
Alphaproteobacteria	K01466	allB; allantoinase	Soil	Oligotroph	7.01711e-06	6.50886e-09	-0.963864	0.198773	-4.84907	1.24042e-06	-1.91336	0.310284	-6.16647	6.98306e-10
Alphaproteobacteria	K01467	ampC; beta-lactamase class C	NA	Copiotroph	0.728817	0.00381348	0.0692858	0.157534	0.439816	0.660071	0.844909	0.270084	3.12831	0.00175813
Alphaproteobacteria	K01468	hutI, AMDHD1; imidazolonepropionase	Rhizosphere	Copiotroph	3.37347e-07	7.04013e-08	0.978138	0.177974	5.49598	3.88554e-08	1.59297	0.277253	5.74555	9.16252e-09
Alphaproteobacteria	K01469	OPLAH, OXP1, oplAH; 5-oxoprolinase (ATP-hydrolysing)	Soil	Oligotroph	0.000232103	1.76588e-07	-0.559594	0.139482	-4.01196	6.02179e-05	-1.19489	0.214377	-5.57376	2.49301e-08
Alphaproteobacteria	K01470	E3.5.2.10; creatinine amidohydrolase	Soil	Oligotroph	0.00133556	8.34029e-11	-0.43867	0.124541	-3.52231	0.000427808	-1.05442	0.153591	-6.86512	6.64361e-12
Alphaproteobacteria	K01471	nylA; 6-aminohexanoate-cyclic-dimer hydrolase	NA	Copiotroph	0.174222	0.005233	0.648425	0.407659	1.59061	0.111698	1.20019	0.397438	3.01982	0.00252928
Alphaproteobacteria	K01473	hyuA; N-methylhydantoinase A	Soil	Oligotroph	8.96719e-13	2.82525e-10	-1.39234	0.18086	-7.69847	1.3771e-14	-1.14103	0.170951	-6.6746	2.47902e-11
Alphaproteobacteria	K01474	hyuB; N-methylhydantoinase B	Soil	Oligotroph	1.29146e-12	3.37164e-09	-1.41992	0.186141	-7.62823	2.37999e-14	-1.05825	0.168625	-6.27577	3.47907e-10
Alphaproteobacteria	K01476	E3.5.3.1, rocF, arg; arginase	Rhizosphere	Copiotroph	0.0020242	0.00227134	0.840169	0.247441	3.39543	0.000685205	1.13212	0.3428	3.30255	0.000958083
Alphaproteobacteria	K01477	alc, ALLC; allantoicase	NA	NA	0.281174	0.274708	0.634951	0.495725	1.28085	0.200245	0.601235	0.490731	1.22518	0.220507
Alphaproteobacteria	K01478	arcA; arginine deiminase	NA	Copiotroph	0.328873	0.00490651	0.25563	0.218242	1.17132	0.241471	0.899997	0.295779	3.04281	0.00234382
Alphaproteobacteria	K01479	hutG; formiminoglutamase	Rhizosphere	Copiotroph	2.11594e-11	6.69515e-07	1.88862	0.262207	7.20276	5.90042e-13	2.07184	0.389531	5.31879	1.04458e-07
Alphaproteobacteria	K01480	speB; agmatinase	NA	Oligotroph	0.0536961	0.00894159	-0.341514	0.15538	-2.19792	0.0279548	-0.3986	0.14104	-2.82615	0.00471118
Alphaproteobacteria	K01482	DDAH, ddaH; dimethylargininase	NA	Copiotroph	0.156318	0.00077359	0.482296	0.291736	1.65319	0.0982912	1.56015	0.4292	3.63502	0.000277962
Alphaproteobacteria	K01483	allA; ureidoglycolate lyase	NA	Copiotroph	0.0937216	0.00428193	0.490899	0.254428	1.92942	0.0536786	1.03819	0.335964	3.09018	0.00200033
Alphaproteobacteria	K01484	astB; succinylarginine dihydrolase	Rhizosphere	Copiotroph	1.1932e-08	1.13332e-08	2.00903	0.326551	6.15227	7.63836e-10	2.81501	0.463692	6.07087	1.27221e-09
Alphaproteobacteria	K01485	codA; cytosine/creatinine deaminase	Soil	Oligotroph	1.82576e-06	1.65413e-06	-0.871344	0.169375	-5.14446	2.68285e-07	-0.830502	0.161777	-5.13363	2.84203e-07
Alphaproteobacteria	K01486	ade; adenine deaminase	Rhizosphere	Copiotroph	0.00388001	0.0090645	0.932514	0.292373	3.18946	0.00142537	0.931027	0.330037	2.82098	0.00478775
Alphaproteobacteria	K01487	E3.5.4.3, guaD; guanine deaminase	NA	Copiotroph	0.318646	0.00951279	-0.176646	0.148121	-1.19258	0.233034	0.407554	0.145449	2.80204	0.00507801
Alphaproteobacteria	K01488	add, ADA; adenosine deaminase	Rhizosphere	Copiotroph	6.77332e-06	2.78378e-09	0.9134	0.188073	4.85662	1.19404e-06	1.60545	0.254521	6.30773	2.83154e-10
Alphaproteobacteria	K01489	cdd, CDA; cytidine deaminase	NA	Copiotroph	0.0512267	8.27216e-05	0.286916	0.129297	2.21906	0.0264829	0.664781	0.156815	4.23928	2.24241e-05
Alphaproteobacteria	K01491	folD; methylenetetrahydrofolate dehydrogenase (NADP+) / methenyltetrahydrofolate cyclohydrolase	NA	Copiotroph	0.0739194	0.000152207	0.221532	0.108113	2.04907	0.0404549	0.572403	0.140174	4.08353	4.43564e-05
Alphaproteobacteria	K01493	comEB; dCMP deaminase	NA	NA	0.449784	0.237008	0.432175	0.472586	0.91449	0.36046	0.601235	0.453063	1.32704	0.184494
Alphaproteobacteria	K01494	dcd; dCTP deaminase	NA	NA	0.0631097	0.603617	0.260351	0.122563	2.12422	0.0336514	0.0508799	0.0830184	0.612875	0.539959
Alphaproteobacteria	K01495	GCH1, folE; GTP cyclohydrolase IA	NA	NA	0.581678	0.344079	-0.0711863	0.105566	-0.674333	0.5001	0.0878936	0.0817999	1.0745	0.2826
Alphaproteobacteria	K01496	hisI; phosphoribosyl-AMP cyclohydrolase	Rhizosphere	Copiotroph	0.016667	0.006897	0.272178	0.101603	2.67884	0.00738779	0.258232	0.0884372	2.91995	0.0035009
Alphaproteobacteria	K01497	ribA, RIB1; GTP cyclohydrolase II	NA	Copiotroph	0.111659	0.0335601	-0.186865	0.101668	-1.83799	0.0660638	0.208697	0.0904468	2.3074	0.0210327
Alphaproteobacteria	K01499	mch; methenyltetrahydromethanopterin cyclohydrolase	Soil	Oligotroph	0.00265349	2.3498e-09	-0.505059	0.15263	-3.30903	0.000936184	-2.17965	0.344042	-6.33541	2.36708e-10
Alphaproteobacteria	K01500	fchA; methenyltetrahydrofolate cyclohydrolase	NA	NA	0.250115	0.261666	1.40992	1.03318	1.36465	0.172363	-1.2937	1.02427	-1.26304	0.206575
Alphaproteobacteria	K01501	E3.5.5.1; nitrilase	Rhizosphere	NA	0.0228556	0.835584	0.650558	0.254458	2.55664	0.0105688	-0.0406473	0.164174	-0.247586	0.804455
Alphaproteobacteria	K01502	E3.5.5.7; aliphatic nitrilase	NA	Oligotroph	0.116661	5.43975e-06	-0.280644	0.154786	-1.81311	0.0698156	-1.31208	0.268778	-4.88166	1.05195e-06
Alphaproteobacteria	K01505	E3.5.99.7; 1-aminocyclopropane-1-carboxylate deaminase	NA	NA	0.232464	0.162487	-0.486853	0.344512	-1.41317	0.157606	-0.509378	0.328532	-1.55047	0.121029
Alphaproteobacteria	K01506	davA; 5-aminopentanamidase	NA	NA	0.689711	NA	0.487412	0.976374	0.499206	0.617634	NA	NA	NA	NA
Alphaproteobacteria	K01507	ppa; inorganic pyrophosphatase	Rhizosphere	Copiotroph	1.50148e-09	4.51299e-16	0.83968	0.128884	6.51502	7.26795e-11	1.12934	0.13228	8.5375	1.37159e-17
Alphaproteobacteria	K01512	acyP; acylphosphatase	Soil	Oligotroph	5.52455e-05	0.000214497	-0.426438	0.0974786	-4.37468	1.21609e-05	-0.401987	0.100629	-3.99472	6.47696e-05
Alphaproteobacteria	K01515	nudF; ADP-ribose pyrophosphatase	Rhizosphere	Copiotroph	0.0292228	0.0378017	0.27187	0.110527	2.45977	0.0139028	0.20962	0.0928923	2.25659	0.0240337
Alphaproteobacteria	K01516	NA	NA	NA	0.198048	NA	1.75056	1.15458	1.51619	0.129471	NA	NA	NA	NA
Alphaproteobacteria	K01520	dut, DUT; dUTP pyrophosphatase	NA	Copiotroph	0.471635	0.000283348	0.0749354	0.0857548	0.873834	0.382209	0.446374	0.113882	3.91963	8.8685e-05
Alphaproteobacteria	K01521	cdh; CDP-diacylglycerol pyrophosphatase	Soil	Oligotroph	0.0277156	0.000641664	-0.55251	0.222689	-2.48108	0.0130984	-1.03811	0.281317	-3.69016	0.000224111
Alphaproteobacteria	K01523	hisE; phosphoribosyl-ATP pyrophosphohydrolase	NA	Oligotroph	0.40074	0.00990774	-0.117216	0.115779	-1.01241	0.311341	-0.534848	0.19185	-2.78785	0.00530598
Alphaproteobacteria	K01524	ppx-gppA; exopolyphosphatase / guanosine-5'-triphosphate,3'-diphosphate pyrophosphatase	NA	NA	0.287514	0.495454	-0.287295	0.227112	-1.26499	0.205875	0.163541	0.208542	0.784213	0.432915
Alphaproteobacteria	K01529	yjjX; inosine/xanthosine triphosphatase	Rhizosphere	Oligotroph	0.0477495	0.0454441	2.30005	1.02203	2.25047	0.0244189	-2.1831	1.00295	-2.17667	0.0295053
Alphaproteobacteria	K01531	mgtA, mgtB; P-type Mg2+ transporter	NA	Oligotroph	0.223865	0.00567489	-0.176825	0.122879	-1.43901	0.150148	-0.32572	0.10891	-2.99072	0.0027832
Alphaproteobacteria	K01533	copB; P-type Cu2+ transporter	NA	NA	0.118843	0.100037	0.170688	0.0946664	1.80305	0.071381	-0.131	0.0724705	-1.80764	0.0706631
Alphaproteobacteria	K01534	zntA; Zn2+/Cd2+-exporting ATPase	Rhizosphere	Copiotroph	0.000800055	0.00695532	1.54789	0.421573	3.67169	0.000240948	0.967382	0.331651	2.91687	0.00353562
Alphaproteobacteria	K01535	PMA1, PMA2; H+-transporting ATPase	Soil	Oligotroph	4.74377e-08	7.79401e-06	-1.8404	0.312469	-5.88987	3.86496e-09	-3.09272	0.644005	-4.80232	1.56835e-06
Alphaproteobacteria	K01537	ATP2C; P-type Ca2+ transporter type 2C	NA	Oligotroph	0.343717	8.12473e-05	0.163663	0.144057	1.1361	0.255916	-0.612353	0.144269	-4.24453	2.19049e-05
Alphaproteobacteria	K01545	kdpF; potassium-transporting ATPase KdpF subunit	NA	Oligotroph	0.1322	0.0140912	-0.567075	0.324891	-1.74543	0.0809102	-0.964391	0.362947	-2.65711	0.00788143
Alphaproteobacteria	K01546	kdpA; potassium-transporting ATPase potassium-binding subunit	Soil	Copiotroph	0.00181412	0.000870038	-0.326101	0.0951109	-3.42864	0.000606611	0.302745	0.0841434	3.59796	0.00032072
Alphaproteobacteria	K01547	kdpB; potassium-transporting ATPase ATP-binding subunit	Soil	NA	0.00116997	0.127681	-0.367244	0.103134	-3.56085	0.000369657	0.116052	0.0689896	1.68216	0.0925371
Alphaproteobacteria	K01548	kdpC; potassium-transporting ATPase KdpC subunit	Soil	NA	0.000401117	0.904497	-0.379254	0.0981624	-3.86354	0.000111756	0.0050363	0.0381338	0.132069	0.89493
Alphaproteobacteria	K01551	arsA, ASNA1, GET3; arsenite/tail-anchored protein-transporting ATPase	NA	NA	0.22047	0.875194	-0.608996	0.420563	-1.44805	0.147603	0.074264	0.422257	0.175874	0.860393
Alphaproteobacteria	K01555	FAH, fahA; fumarylacetoacetase	Soil	NA	0.00190563	0.115283	-0.496231	0.145362	-3.41376	0.000640727	-0.177544	0.1023	-1.73552	0.082648
Alphaproteobacteria	K01556	KYNU, kynU; kynureninase	NA	Copiotroph	0.316991	0.00876013	0.218572	0.182622	1.19685	0.231364	0.666657	0.235235	2.834	0.00459692
Alphaproteobacteria	K01560	E3.8.1.2; 2-haloacid dehalogenase	Soil	Oligotroph	3.48603e-06	0.00138123	-0.85404	0.170698	-5.00322	5.63816e-07	-0.627757	0.18138	-3.46101	0.00053815
Alphaproteobacteria	K01561	dehH; haloacetate dehalogenase	Soil	Oligotroph	1.0307e-12	2.99884e-17	-1.57274	0.205082	-7.66882	1.73583e-14	-2.3137	0.260659	-8.87635	6.90908e-19
Alphaproteobacteria	K01563	dhaA; haloalkane dehalogenase	NA	NA	0.19646	0.108594	-0.216905	0.142547	-1.52164	0.128099	0.184752	0.104589	1.76645	0.07732
Alphaproteobacteria	K01567	pdaA; peptidoglycan-N-acetylmuramic acid deacetylase	NA	NA	0.0576392	0.237638	2.30005	1.06209	2.16558	0.030343	-0.892729	0.67374	-1.32503	0.18516
Alphaproteobacteria	K01568	PDC, pdc; pyruvate decarboxylase	NA	NA	0.866891	0.272291	-0.208275	1.00177	-0.207907	0.835301	1.42766	1.15761	1.23328	0.217471
Alphaproteobacteria	K01569	oxdD; oxalate decarboxylase	Soil	Oligotroph	1.38001e-09	2.12284e-06	-1.39351	0.213413	-6.52965	6.59219e-11	-1.35379	0.266445	-5.08093	3.75599e-07
Alphaproteobacteria	K01571	oadA; oxaloacetate decarboxylase (Na+ extruding) subunit alpha	NA	NA	0.541619	0.0717387	-0.121951	0.163542	-0.745685	0.455858	-0.310731	0.157712	-1.97024	0.0488105
Alphaproteobacteria	K01572	NA	NA	NA	0.443802	0.130037	-0.906525	0.977291	-0.927589	0.353621	1.94395	1.16245	1.67229	0.0944672
Alphaproteobacteria	K01574	adc; acetoacetate decarboxylase	Soil	Oligotroph	1.29994e-09	2.74953e-06	-1.12838	0.172492	-6.54167	6.08361e-11	-0.839994	0.167128	-5.02604	5.0071e-07
Alphaproteobacteria	K01575	alsD, budA, aldC; acetolactate decarboxylase	Soil	Oligotroph	0.00190099	0.0101944	-2.55774	0.74903	-3.41474	0.000638428	-2.01422	0.725296	-2.77711	0.0054845
Alphaproteobacteria	K01576	mdlC; benzoylformate decarboxylase	Soil	Oligotroph	4.40018e-08	7.09544e-07	-1.06558	0.180476	-5.90426	3.54233e-09	-0.953873	0.179779	-5.30582	1.12171e-07
Alphaproteobacteria	K01577	oxc; oxalyl-CoA decarboxylase	Soil	Oligotroph	1.46399e-15	3.59144e-19	-1.71629	0.200602	-8.55571	1.17147e-17	-2.78418	0.295125	-9.43392	3.95052e-21
Alphaproteobacteria	K01578	MLYCD; malonyl-CoA decarboxylase	Soil	Oligotroph	1.35732e-09	2.12549e-17	-0.922261	0.141155	-6.53366	6.41799e-11	-1.40285	0.157281	-8.91939	4.68859e-19
Alphaproteobacteria	K01579	panD; aspartate 1-decarboxylase	Rhizosphere	Copiotroph	1.64193e-05	6.12851e-05	1.05701	0.226849	4.65954	3.1692e-06	1.69351	0.392347	4.31636	1.5862e-05
Alphaproteobacteria	K01581	E4.1.1.17, ODC1, speC, speF; ornithine decarboxylase	NA	Copiotroph	0.207598	0.000676165	0.157137	0.105771	1.48564	0.137375	0.418401	0.113866	3.6745	0.000238315
Alphaproteobacteria	K01584	adiA; arginine decarboxylase	NA	Oligotroph	0.0504725	0.0156678	-0.574149	0.258001	-2.22537	0.0260563	-0.618456	0.236483	-2.61523	0.00891684
Alphaproteobacteria	K01586	lysA; diaminopimelate decarboxylase	Rhizosphere	Copiotroph	0.0258556	0.0488503	0.419438	0.167196	2.50866	0.012119	0.263585	0.12291	2.14453	0.0319906
Alphaproteobacteria	K01587	PAICS; phosphoribosylaminoimidazole carboxylase / phosphoribosylaminoimidazole-succinocarboxamide synthase	NA	Oligotroph	0.768769	0.00236165	-0.117648	0.316438	-0.37179	0.710049	-3.47164	1.05581	-3.28813	0.00100855
Alphaproteobacteria	K01588	purE; 5-(carboxyamino)imidazole ribonucleotide mutase	Rhizosphere	Copiotroph	0.00206328	0.000213642	0.364911	0.107662	3.38941	0.000700434	0.463092	0.115893	3.99586	6.44591e-05
Alphaproteobacteria	K01589	purK; 5-(carboxyamino)imidazole ribonucleotide synthase	Rhizosphere	Copiotroph	1.58266e-06	9.03963e-07	0.744112	0.143752	5.17635	2.26264e-07	0.820015	0.156003	5.25641	1.46894e-07
Alphaproteobacteria	K01591	pyrF; orotidine-5'-phosphate decarboxylase	NA	NA	0.845445	0.146802	0.0128444	0.0517649	0.24813	0.804034	0.139346	0.0866578	1.608	0.107835
Alphaproteobacteria	K01593	DDC, TDC; aromatic-L-amino-acid/L-tryptophan decarboxylase	Rhizosphere	Copiotroph	0.00533887	0.00382767	0.939169	0.304792	3.08134	0.00206071	1.0835	0.34649	3.12707	0.00176561
Alphaproteobacteria	K01595	ppc; phosphoenolpyruvate carboxylase	Rhizosphere	Copiotroph	1.23652e-05	2.66708e-12	0.654485	0.138581	4.72275	2.32673e-06	1.32444	0.17958	7.37522	1.64078e-13
Alphaproteobacteria	K01596	E4.1.1.32, pckA, PCK; phosphoenolpyruvate carboxykinase (GTP)	NA	NA	0.331361	0.760071	0.285097	0.244928	1.164	0.244423	0.0854522	0.228381	0.374165	0.708281
Alphaproteobacteria	K01599	hemE, UROD; uroporphyrinogen decarboxylase	Rhizosphere	Copiotroph	0.000568459	0.00021032	0.386358	0.102515	3.7688	0.000164032	0.448303	0.112082	3.99977	6.34054e-05
Alphaproteobacteria	K01601	rbcL, cbbL; ribulose-bisphosphate carboxylase large chain	NA	Copiotroph	0.331361	0.0123302	0.207711	0.178392	1.16435	0.244282	0.452449	0.16708	2.70798	0.00676951
Alphaproteobacteria	K01602	rbcS, cbbS; ribulose-bisphosphate carboxylase small chain	NA	NA	0.937448	0.540199	0.0164941	0.191356	0.0861959	0.931311	0.220785	0.310405	0.71128	0.476911
Alphaproteobacteria	K01607	pcaC; 4-carboxymuconolactone decarboxylase	Soil	Oligotroph	6.20037e-07	0.000262813	-0.98025	0.182439	-5.37302	7.74294e-08	-0.854512	0.216894	-3.93977	8.15585e-05
Alphaproteobacteria	K01608	gcl; tartronate-semialdehyde synthase	NA	Copiotroph	0.396062	0.0166814	0.358991	0.351029	1.02268	0.306459	1.02764	0.39671	2.59041	0.0095863
Alphaproteobacteria	K01609	trpC; indole-3-glycerol phosphate synthase	NA	NA	0.138969	0.527547	0.182902	0.10636	1.71966	0.085495	-0.0534067	0.0730468	-0.73113	0.4647
Alphaproteobacteria	K01610	E4.1.1.49, pckA; phosphoenolpyruvate carboxykinase (ATP)	Soil	Oligotroph	0.00913515	0.00252893	-0.358916	0.123908	-2.89664	0.00377181	-0.467514	0.143161	-3.26564	0.00109215
Alphaproteobacteria	K01611	speD, AMD1; S-adenosylmethionine decarboxylase	NA	Oligotroph	0.0646583	1.05927e-08	-0.269542	0.127598	-2.11243	0.0346496	-1.09034	0.179272	-6.08206	1.18649e-09
Alphaproteobacteria	K01612	bsdC; vanillate/4-hydroxybenzoate decarboxylase subunit C	NA	Copiotroph	0.258432	0.0411734	0.898636	0.669243	1.34276	0.179348	2.28592	1.02984	2.21969	0.0264398
Alphaproteobacteria	K01613	psd, PISD; phosphatidylserine decarboxylase	Soil	Oligotroph	0.0016375	0.000845426	-0.433655	0.125288	-3.46127	0.000537627	-0.727515	0.201687	-3.60715	0.000309575
Alphaproteobacteria	K01617	dmpH, xylI, nahK; 2-oxo-3-hexenedioate decarboxylase	Soil	Oligotroph	3.22763e-05	1.22596e-05	-0.679778	0.150985	-4.50228	6.72293e-06	-0.889079	0.18911	-4.70138	2.58413e-06
Alphaproteobacteria	K01618	E4.1.1.107; 3,4-dihydroxyphenylacetaldehyde synthase	NA	NA	0.07348	0.0576667	2.21093	1.07722	2.05245	0.0401263	-2.09408	1.01189	-2.06948	0.038501
Alphaproteobacteria	K01619	deoC, DERA; deoxyribose-phosphate aldolase	Rhizosphere	Copiotroph	1.1636e-05	0.00098458	2.02838	0.42823	4.73667	2.17258e-06	1.43395	0.402781	3.56013	0.000370666
Alphaproteobacteria	K01620	ltaE; threonine aldolase	NA	Copiotroph	0.714435	2.61453e-10	0.0446267	0.0968024	0.461008	0.644793	0.997888	0.149205	6.68802	2.26209e-11
Alphaproteobacteria	K01621	xfp, xpk; xylulose-5-phosphate/fructose-6-phosphate phosphoketolase	Soil	NA	0.00118814	0.821166	-0.672481	0.189137	-3.55552	0.000377233	-0.0462617	0.170338	-0.271587	0.78594
Alphaproteobacteria	K01623	ALDO; fructose-bisphosphate aldolase, class I	NA	Oligotroph	0.251261	6.12526e-05	-0.152961	0.112326	-1.36175	0.173275	-0.623343	0.144396	-4.3169	1.58236e-05
Alphaproteobacteria	K01624	FBA, fbaA; fructose-bisphosphate aldolase, class II	Rhizosphere	Copiotroph	0.00197655	7.72179e-05	0.737331	0.2167	3.40254	0.000667638	1.76877	0.415383	4.25817	2.06104e-05
Alphaproteobacteria	K01625	eda; 2-dehydro-3-deoxyphosphogluconate aldolase / (4S)-4-hydroxy-2-oxoglutarate aldolase	Rhizosphere	Copiotroph	2.84956e-10	2.30752e-20	1.08073	0.158944	6.79944	1.05028e-11	2.05175	0.209862	9.77666	1.41818e-22
Alphaproteobacteria	K01626	E2.5.1.54, aroF, aroG, aroH; 3-deoxy-7-phosphoheptulonate synthase	Rhizosphere	Copiotroph	0.00117616	0.00156821	0.433197	0.121731	3.55866	0.000372756	0.444088	0.129804	3.42121	0.00062344
Alphaproteobacteria	K01627	kdsA; 2-dehydro-3-deoxyphosphooctonate aldolase (KDO 8-P synthase)	NA	NA	0.409467	0.165224	0.0893338	0.0898331	0.994442	0.320008	-0.100859	0.0654211	-1.54169	0.123149
Alphaproteobacteria	K01628	fucA; L-fuculose-phosphate aldolase	Soil	Oligotroph	9.4996e-05	0.0115247	-0.729015	0.171934	-4.24008	2.23439e-05	-0.368327	0.134801	-2.73238	0.00628777
Alphaproteobacteria	K01630	garL; 2-dehydro-3-deoxyglucarate aldolase	NA	Copiotroph	0.295957	0.029128	0.316193	0.253656	1.24654	0.212566	0.595497	0.251554	2.36728	0.0179194
Alphaproteobacteria	K01631	dgoA; 2-dehydro-3-deoxyphosphogalactonate aldolase	Rhizosphere	Copiotroph	4.27644e-13	4.18106e-14	1.68804	0.216314	7.80365	6.01439e-15	2.19622	0.276254	7.95	1.86508e-15
Alphaproteobacteria	K01633	folB; 7,8-dihydroneopterin aldolase/epimerase/oxygenase	NA	Copiotroph	0.092717	0.0011818	0.241903	0.124979	1.93555	0.0529234	0.415654	0.118495	3.50778	0.000451863
Alphaproteobacteria	K01635	lacD; tagatose 1,6-diphosphate aldolase	Rhizosphere	Copiotroph	0.00587882	0.00154977	1.66789	0.546972	3.04931	0.00229365	1.71897	0.501752	3.42593	0.000612691
Alphaproteobacteria	K01637	E4.1.3.1, aceA; isocitrate lyase	Rhizosphere	Copiotroph	8.81211e-10	1.76427e-13	1.434	0.217082	6.60583	3.95306e-11	2.32931	0.300331	7.75581	8.77809e-15
Alphaproteobacteria	K01638	aceB, glcB; malate synthase	Rhizosphere	Copiotroph	8.95092e-13	1.7441e-20	1.30535	0.169495	7.70142	1.34568e-14	1.98948	0.202725	9.81368	9.83191e-23
Alphaproteobacteria	K01639	E4.1.3.3, nanA, NPL; N-acetylneuraminate lyase	NA	NA	0.753249	NA	0.487412	1.22836	0.396798	0.691517	NA	NA	NA	NA
Alphaproteobacteria	K01640	E4.1.3.4, HMGCL, hmgL; hydroxymethylglutaryl-CoA lyase	NA	NA	0.135686	0.0692536	-0.218359	0.126087	-1.73182	0.0833065	0.205259	0.103304	1.98694	0.0469289
Alphaproteobacteria	K01644	citE; citrate lyase subunit beta / citryl-CoA lyase	Soil	NA	0.00720026	0.0833421	-0.531131	0.17821	-2.98036	0.00287906	-0.259393	0.136627	-1.89854	0.0576245
Alphaproteobacteria	K01647	CS, gltA; citrate synthase	NA	NA	0.753249	0.0718976	-0.0381631	0.0955147	-0.399552	0.689487	0.235566	0.119635	1.96904	0.0489484
Alphaproteobacteria	K01649	leuA, IMS; 2-isopropylmalate synthase	NA	NA	0.292289	0.649116	-0.205419	0.163792	-1.25414	0.20979	0.0717875	0.132409	0.542166	0.587704
Alphaproteobacteria	K01652	E2.2.1.6L, ilvB, ilvG, ilvI; acetolactate synthase I/II/III large subunit	Soil	NA	0.00800066	0.64114	-0.892303	0.303167	-2.94327	0.0032476	-0.106285	0.191665	-0.554535	0.579212
Alphaproteobacteria	K01653	E2.2.1.6S, ilvH, ilvN; acetolactate synthase I/III small subunit	Rhizosphere	Copiotroph	0.000337104	0.000391828	0.385574	0.0985683	3.91174	9.16327e-05	0.347479	0.0906494	3.83321	0.00012648
Alphaproteobacteria	K01654	neuB, nnaB; N-acetylneuraminate synthase	Rhizosphere	Copiotroph	1.1353e-07	2.23971e-05	1.20385	0.210512	5.71867	1.07364e-08	1.5409	0.337768	4.562	5.06679e-06
Alphaproteobacteria	K01657	trpE; anthranilate synthase component I	Rhizosphere	NA	0.014835	0.294748	0.318044	0.11682	2.72252	0.00647861	-0.0882116	0.0747731	-1.17972	0.23811
Alphaproteobacteria	K01658	trpG; anthranilate synthase component II	Rhizosphere	NA	0.0104186	0.257516	0.291579	0.102331	2.84936	0.00438068	-0.0815794	0.0640436	-1.27381	0.202731
Alphaproteobacteria	K01659	prpC; 2-methylcitrate synthase	NA	NA	0.840878	0.772374	0.0456455	0.178585	0.255596	0.798263	0.074264	0.209341	0.354751	0.722776
Alphaproteobacteria	K01661	menB; naphthoate synthase	NA	NA	0.727432	0.457832	-0.0777777	0.175954	-0.442035	0.658464	-0.185443	0.216571	-0.856267	0.39185
Alphaproteobacteria	K01662	dxs; 1-deoxy-D-xylulose-5-phosphate synthase	NA	NA	0.31042	0.0840178	-0.157475	0.12988	-1.21246	0.225335	-0.198322	0.104681	-1.89454	0.0581535
Alphaproteobacteria	K01664	pabA; para-aminobenzoate synthetase component II	NA	NA	0.215137	0.896285	1.19049	0.813505	1.46341	0.143355	-0.08354	0.580245	-0.143974	0.885521
Alphaproteobacteria	K01665	pabB; para-aminobenzoate synthetase component I	Rhizosphere	Copiotroph	1.87558e-06	2.32152e-08	1.61789	0.314914	5.13756	2.78336e-07	3.34482	0.562758	5.94361	2.78811e-09
Alphaproteobacteria	K01666	mhpE; 4-hydroxy 2-oxovalerate aldolase	Rhizosphere	Copiotroph	8.83466e-06	8.5464e-07	1.69753	0.353818	4.79775	1.60455e-06	3.29705	0.625884	5.26784	1.38041e-07
Alphaproteobacteria	K01667	tnaA; tryptophanase	NA	NA	0.840019	0.755182	-0.208275	0.809844	-0.257179	0.79704	0.324365	0.85237	0.380545	0.703541
Alphaproteobacteria	K01668	E4.1.99.2; tyrosine phenol-lyase	NA	NA	0.865547	0.80163	-0.207798	0.984954	-0.210972	0.832909	0.323614	1.06419	0.304095	0.761056
Alphaproteobacteria	K01669	phrB; deoxyribodipyrimidine photo-lyase	Rhizosphere	Copiotroph	1.55295e-07	4.65012e-08	1.14162	0.201835	5.65619	1.54767e-08	2.30283	0.395734	5.81914	5.91523e-09
Alphaproteobacteria	K01673	cynT, can; carbonic anhydrase	Rhizosphere	Copiotroph	0.000927245	2.74516e-05	0.531178	0.146346	3.6296	0.000283862	0.965301	0.213957	4.51166	6.43228e-06
Alphaproteobacteria	K01674	cah; carbonic anhydrase	NA	Oligotroph	0.1964	0.00938478	0.317551	0.208642	1.52199	0.128013	-0.587199	0.209136	-2.80774	0.00498911
Alphaproteobacteria	K01676	E4.2.1.2A, fumA, fumB; fumarate hydratase, class I	Soil	Oligotroph	2.1405e-07	1.53142e-07	-0.774434	0.138564	-5.589	2.28375e-08	-0.699383	0.124883	-5.60033	2.13948e-08
Alphaproteobacteria	K01677	E4.2.1.2AA, fumA; fumarate hydratase subunit alpha	NA	Oligotroph	0.160319	0.000187776	-0.422174	0.257827	-1.63743	0.101541	-2.58537	0.64175	-4.02863	5.61026e-05
Alphaproteobacteria	K01679	E4.2.1.2B, fumC, FH; fumarate hydratase, class II	Rhizosphere	Copiotroph	8.69374e-05	2.12612e-05	0.529087	0.12414	4.26202	2.02587e-05	0.737361	0.161205	4.57405	4.78377e-06
Alphaproteobacteria	K01681	ACO, acnA; aconitate hydratase	NA	Copiotroph	0.141549	0.0134076	0.278902	0.163305	1.70786	0.0876618	0.387072	0.14462	2.67648	0.00743993
Alphaproteobacteria	K01682	acnB; aconitate hydratase 2 / 2-methylisocitrate dehydratase	Rhizosphere	Copiotroph	0.0205601	0.000874669	1.29869	0.499992	2.59742	0.00939264	3.8424	1.06851	3.59603	0.000323109
Alphaproteobacteria	K01683	araD; D-arabinonate dehydratase	NA	Oligotroph	0.23324	0.00691305	0.394567	0.279865	1.40985	0.158585	-0.918095	0.314532	-2.91892	0.00351244
Alphaproteobacteria	K01684	dgoD; galactonate dehydratase	Rhizosphere	Copiotroph	0.00371884	0.000458017	0.487172	0.152115	3.20266	0.00136165	0.972132	0.25655	3.78925	0.000151101
Alphaproteobacteria	K01685	uxaA; altronate hydrolase	Rhizosphere	Copiotroph	1.46107e-05	1.93104e-06	0.624945	0.133361	4.68609	2.78468e-06	0.88265	0.173027	5.10123	3.37458e-07
Alphaproteobacteria	K01686	uxuA; mannonate dehydratase	Rhizosphere	Copiotroph	0.000196682	0.000322385	0.849668	0.209568	4.05438	5.02675e-05	1.20615	0.310522	3.88426	0.000102642
Alphaproteobacteria	K01687	ilvD; dihydroxy-acid dehydratase	NA	Copiotroph	0.638506	0.0190847	-0.10595	0.182146	-0.581678	0.560783	0.62661	0.246742	2.53953	0.0111
Alphaproteobacteria	K01689	ENO, eno; enolase	NA	NA	0.374485	0.499596	-0.120182	0.112503	-1.06826	0.285404	0.0796442	0.102527	0.776813	0.437269
Alphaproteobacteria	K01690	edd; phosphogluconate dehydratase	Rhizosphere	Copiotroph	6.90692e-12	1.1305e-14	1.76331	0.239087	7.37517	1.64131e-13	2.48285	0.305736	8.1209	4.62731e-16
Alphaproteobacteria	K01692	paaF, echA; enoyl-CoA hydratase	Soil	Oligotroph	0.0400245	0.00897906	-0.547364	0.235312	-2.32612	0.0200123	-0.689023	0.243936	-2.82461	0.00473381
Alphaproteobacteria	K01693	hisB; imidazoleglycerol-phosphate dehydratase	NA	NA	0.0942801	0.167257	0.268065	0.139187	1.92593	0.0541128	0.138829	0.090512	1.53382	0.125074
Alphaproteobacteria	K01695	trpA; tryptophan synthase alpha chain	Rhizosphere	Copiotroph	0.0293427	0.0150307	0.345333	0.140497	2.45793	0.0139741	0.270075	0.102628	2.63158	0.00849896
Alphaproteobacteria	K01696	trpB; tryptophan synthase beta chain	Rhizosphere	Copiotroph	0.0469525	0.017599	0.314742	0.13941	2.25768	0.0239658	0.276967	0.107765	2.5701	0.0101668
Alphaproteobacteria	K01697	CBS; cystathionine beta-synthase	NA	NA	0.527435	0.230065	-0.186058	0.241059	-0.771837	0.440211	0.31624	0.235099	1.34513	0.178582
Alphaproteobacteria	K01698	hemB, ALAD; porphobilinogen synthase	Rhizosphere	Copiotroph	0.00467131	0.00622057	0.391503	0.125193	3.12721	0.00176477	0.33873	0.114522	2.95776	0.00309887
Alphaproteobacteria	K01699	pduC; propanediol dehydratase large subunit	Rhizosphere	NA	0.000504444	0.747035	1.47331	0.38752	3.80188	0.000143603	-0.0891278	0.226919	-0.392774	0.694486
Alphaproteobacteria	K01702	LEU1; 3-isopropylmalate dehydratase	Rhizosphere	Copiotroph	0.000646481	2.37467e-05	1.49448	0.400454	3.73196	0.000189994	2.86505	0.630006	4.54766	5.42449e-06
Alphaproteobacteria	K01703	leuC, IPMI-L; 3-isopropylmalate/(R)-2-methylmalate dehydratase large subunit	NA	Copiotroph	0.913428	0.0251186	-0.00822503	0.0675016	-0.12185	0.903018	0.302828	0.124655	2.42933	0.0151266
Alphaproteobacteria	K01704	leuD, IPMI-S; 3-isopropylmalate/(R)-2-methylmalate dehydratase small subunit	NA	NA	0.532475	0.265936	0.0847879	0.111026	0.763675	0.445061	0.111737	0.0892141	1.25246	0.210402
Alphaproteobacteria	K01706	gudD; glucarate dehydratase	NA	Oligotroph	0.0568983	0.006897	-0.395896	0.182273	-2.17199	0.0298564	-0.502314	0.172017	-2.92015	0.00349867
Alphaproteobacteria	K01707	kdgD; 5-dehydro-4-deoxyglucarate dehydratase	Rhizosphere	Copiotroph	7.05422e-08	9.25992e-07	1.94008	0.333593	5.8157	6.03817e-09	2.45102	0.466735	5.25142	1.50928e-07
Alphaproteobacteria	K01708	garD; galactarate dehydratase	NA	NA	0.503721	0.114278	-0.178503	0.218551	-0.816757	0.414067	0.384788	0.221131	1.74009	0.0818435
Alphaproteobacteria	K01709	rfbG; CDP-glucose 4,6-dehydratase	Rhizosphere	Copiotroph	0.0336372	0.00146406	0.437344	0.18217	2.40074	0.0163618	0.758701	0.220358	3.44304	0.000575219
Alphaproteobacteria	K01710	rfbB, rmlB, rffG; dTDP-glucose 4,6-dehydratase	Rhizosphere	Copiotroph	0.00126171	4.90166e-07	0.406686	0.11493	3.53856	0.000402315	0.747343	0.138926	5.37942	7.47263e-08
Alphaproteobacteria	K01711	gmd, GMDS; GDPmannose 4,6-dehydratase	Soil	NA	0.00416213	0.314269	-0.36407	0.115005	-3.16569	0.00154717	-0.081083	0.0713994	-1.13562	0.256114
Alphaproteobacteria	K01712	hutU, UROC1; urocanate hydratase	Rhizosphere	Copiotroph	1.10657e-08	1.85344e-07	1.07468	0.174291	6.16601	7.00328e-10	1.45697	0.261837	5.56442	2.63025e-08
Alphaproteobacteria	K01713	pheC; cyclohexadienyl dehydratase	NA	NA	0.0905652	0.857528	-0.490586	0.251716	-1.94896	0.0512998	-0.0298733	0.14765	-0.202325	0.839663
Alphaproteobacteria	K01714	dapA; 4-hydroxy-tetrahydrodipicolinate synthase	NA	NA	0.0806717	0.0755945	-0.472381	0.235525	-2.00565	0.0448937	-0.348655	0.179265	-1.94491	0.051786
Alphaproteobacteria	K01715	crt; enoyl-CoA hydratase	NA	Copiotroph	0.378002	0.00197209	0.141437	0.133265	1.06132	0.288543	0.658636	0.196774	3.34718	0.000816386
Alphaproteobacteria	K01716	fabA; 3-hydroxyacyl-[acyl-carrier protein] dehydratase / trans-2-decenoyl-[acyl-carrier protein] isomerase	Soil	Oligotroph	0.00920619	1.56521e-05	-0.373643	0.129127	-2.89361	0.00380838	-0.890413	0.191736	-4.64395	3.41813e-06
Alphaproteobacteria	K01718	NA	NA	NA	0.261241	NA	1.59432	1.19527	1.33387	0.182248	NA	NA	NA	NA
Alphaproteobacteria	K01719	hemD, UROS; uroporphyrinogen-III synthase	NA	Copiotroph	0.0953654	0.000812218	0.21574	0.112394	1.9195	0.0549207	0.387396	0.107006	3.62033	0.00029423
Alphaproteobacteria	K01720	prpD; 2-methylcitrate dehydratase	Soil	Oligotroph	3.25199e-08	1.36618e-07	-1.31645	0.22073	-5.96407	2.46028e-09	-1.89799	0.337607	-5.62191	1.88854e-08
Alphaproteobacteria	K01721	nthA; nitrile hydratase subunit alpha	Soil	Oligotroph	8.99603e-13	5.44134e-16	-1.31865	0.171371	-7.69473	1.4179e-14	-1.49827	0.175996	-8.51308	1.69375e-17
Alphaproteobacteria	K01724	PCBD, phhB; 4a-hydroxytetrahydrobiopterin dehydratase	NA	Oligotroph	0.0751194	0.00521471	-0.236279	0.115749	-2.0413	0.041221	-0.364825	0.120762	-3.02103	0.00251917
Alphaproteobacteria	K01725	cynS; cyanate lyase	Soil	Oligotroph	7.4027e-14	8.38576e-21	-1.45023	0.180204	-8.0477	8.43663e-16	-2.05003	0.207149	-9.89638	4.3162e-23
Alphaproteobacteria	K01726	GAMMACA; gamma-carbonic anhydrase	NA	NA	0.198048	NA	1.75056	1.15458	1.51619	0.129471	NA	NA	NA	NA
Alphaproteobacteria	K01727	hysA, hylA, hylB; hyaluronate lyase	NA	Copiotroph	0.137431	0.035261	1.88618	1.09315	1.72546	0.0844445	2.42221	1.05917	2.28689	0.0222023
Alphaproteobacteria	K01729	algL; poly(beta-D-mannuronate) lyase	Rhizosphere	Copiotroph	0.0049104	0.000365597	1.99952	0.642806	3.11061	0.001867	2.99741	0.77823	3.85157	0.000117363
Alphaproteobacteria	K01733	thrC; threonine synthase	NA	NA	0.0704662	0.918899	-0.360769	0.174125	-2.0719	0.0382746	0.00433403	0.0388799	0.111472	0.911242
Alphaproteobacteria	K01734	mgsA; methylglyoxal synthase	Rhizosphere	Copiotroph	0.000599798	3.40665e-05	1.50048	0.399822	3.75287	0.00017482	3.00885	0.675005	4.45752	8.29119e-06
Alphaproteobacteria	K01735	aroB; 3-dehydroquinate synthase	Rhizosphere	Copiotroph	1.66841e-18	7.18764e-22	1.58001	0.168524	9.37561	6.87754e-21	1.98297	0.194366	10.2022	1.93784e-24
Alphaproteobacteria	K01736	aroC; chorismate synthase	NA	Copiotroph	0.314016	0.00144499	0.132234	0.109845	1.20382	0.228659	0.428051	0.124159	3.4476	0.0005656
Alphaproteobacteria	K01737	queD, ptpS, PTS; 6-pyruvoyltetrahydropterin/6-carboxytetrahydropterin synthase	Rhizosphere	Copiotroph	0.0297238	0.0256238	0.286148	0.116665	2.45274	0.0141772	0.256717	0.106026	2.42126	0.0154667
Alphaproteobacteria	K01738	cysK; cysteine synthase	NA	Copiotroph	0.353748	0.000374461	0.179951	0.161663	1.11313	0.265654	0.988139	0.256962	3.84547	0.000120323
Alphaproteobacteria	K01739	metB; cystathionine gamma-synthase	NA	NA	0.0649774	0.310979	-0.313269	0.148476	-2.10989	0.0348679	-0.119708	0.104747	-1.14283	0.25311
Alphaproteobacteria	K01740	metY; O-acetylhomoserine (thiol)-lyase	Soil	Oligotroph	6.46183e-07	1.45284e-08	-0.974911	0.181742	-5.36427	8.12794e-08	-1.68015	0.278753	-6.02737	1.6665e-09
Alphaproteobacteria	K01744	aspA; aspartate ammonia-lyase	NA	NA	0.197058	0.310979	-0.552273	0.363407	-1.51971	0.128584	0.401818	0.351612	1.14279	0.253128
Alphaproteobacteria	K01745	hutH, HAL; histidine ammonia-lyase	Rhizosphere	Copiotroph	4.64878e-09	7.10116e-09	1.19428	0.188887	6.32271	2.57013e-10	1.61626	0.262727	6.15186	7.65811e-10
Alphaproteobacteria	K01749	hemC, HMBS; hydroxymethylbilane synthase	Rhizosphere	Copiotroph	2.18047e-05	0.000273085	0.608194	0.1324	4.5936	4.35671e-06	0.531062	0.135162	3.92908	8.52698e-05
Alphaproteobacteria	K01750	E4.3.1.12, ocd; ornithine cyclodeaminase	NA	NA	0.112118	0.0934609	0.216083	0.117694	1.83596	0.0663629	0.169412	0.0920084	1.84126	0.065583
Alphaproteobacteria	K01751	E4.3.1.15; diaminopropionate ammonia-lyase	Soil	NA	0.000306912	0.155735	-1.17546	0.298474	-3.93823	8.20863e-05	-0.373892	0.237606	-1.57358	0.115585
Alphaproteobacteria	K01752	E4.3.1.17, sdaA, sdaB, tdcG; L-serine dehydratase	Rhizosphere	Copiotroph	6.53558e-07	8.13468e-07	1.17223	0.218642	5.36143	8.25664e-08	2.13997	0.405429	5.27829	1.30394e-07
Alphaproteobacteria	K01753	dsdA; D-serine dehydratase	Rhizosphere	Copiotroph	0.031815	0.00605903	1.15769	0.477601	2.42397	0.015352	1.02098	0.344042	2.9676	0.0030013
Alphaproteobacteria	K01754	E4.3.1.19, ilvA, tdcB; threonine dehydratase	NA	Copiotroph	0.564797	0.00074245	-0.115548	0.16432	-0.703186	0.48194	0.959783	0.263107	3.64789	0.000264407
Alphaproteobacteria	K01755	argH, ASL; argininosuccinate lyase	NA	NA	0.558556	0.0815213	0.0715356	0.100105	0.714604	0.474854	0.18707	0.097979	1.90928	0.0562257
Alphaproteobacteria	K01756	purB, ADSL; adenylosuccinate lyase	Rhizosphere	Copiotroph	0.0180901	0.0438941	0.359594	0.135828	2.64743	0.00811073	0.198787	0.0906942	2.19184	0.0283913
Alphaproteobacteria	K01758	CTH; cystathionine gamma-lyase	NA	Copiotroph	0.145325	0.00635508	0.436437	0.257735	1.69335	0.0903879	0.901277	0.3055	2.95017	0.00317598
Alphaproteobacteria	K01759	GLO1, gloA; lactoylglutathione lyase	Rhizosphere	Copiotroph	0.000184659	1.97612e-05	0.477895	0.117394	4.07088	4.68365e-05	0.708001	0.154217	4.59095	4.41237e-06
Alphaproteobacteria	K01760	metC; cysteine-S-conjugate beta-lyase	Rhizosphere	Copiotroph	0.0383307	5.58814e-05	0.283645	0.120956	2.34502	0.0190259	0.571365	0.131655	4.33985	1.4258e-05
Alphaproteobacteria	K01761	E4.4.1.11; methionine-gamma-lyase	Rhizosphere	Copiotroph	2.10872e-07	3.7346e-07	1.06084	0.189706	5.592	2.24473e-08	1.7899	0.32946	5.43282	5.54699e-08
Alphaproteobacteria	K01768	E4.6.1.1; adenylate cyclase	Soil	Oligotroph	6.45844e-10	4.42176e-08	-1.81974	0.272922	-6.66763	2.59966e-11	-2.35138	0.403437	-5.82836	5.59738e-09
Alphaproteobacteria	K01769	E4.6.1.2; guanylate cyclase, other	Soil	NA	0.0171196	0.156483	-2.02581	0.759188	-2.66839	0.00762163	-0.990037	0.630444	-1.57038	0.116327
Alphaproteobacteria	K01770	ispF; 2-C-methyl-D-erythritol 2,4-cyclodiphosphate synthase	NA	NA	0.897366	NA	-0.207798	1.37562	-0.151058	0.87993	NA	NA	NA	NA
Alphaproteobacteria	K01771	plc; 1-phosphatidylinositol phosphodiesterase	NA	NA	0.648203	0.295112	0.489012	0.865632	0.564919	0.572129	1.02296	0.867983	1.17855	0.238577
Alphaproteobacteria	K01772	hemH, FECH; protoporphyrin/coproporphyrin ferrochelatase	Rhizosphere	Copiotroph	7.71029e-06	0.000568315	0.615452	0.127485	4.82763	1.38165e-06	0.439469	0.117914	3.72702	0.000193756
Alphaproteobacteria	K01775	alr; alanine racemase	NA	NA	0.362658	0.40816	0.128637	0.117707	1.09286	0.274456	-0.0960123	0.101385	-0.947007	0.343635
Alphaproteobacteria	K01776	murI; glutamate racemase	Rhizosphere	Copiotroph	1.13479e-06	4.89408e-05	0.767183	0.146086	5.25159	1.50792e-07	0.59177	0.135392	4.3708	1.23791e-05
Alphaproteobacteria	K01777	prdF; proline racemase	NA	Copiotroph	0.139988	0.0365896	1.41783	0.826839	1.71476	0.0863894	1.95578	0.861139	2.27116	0.0231375
Alphaproteobacteria	K01778	dapF; diaminopimelate epimerase	Rhizosphere	Copiotroph	0.000124564	0.00702094	0.510435	0.122384	4.17078	3.03557e-05	0.287794	0.0987749	2.91364	0.00357242
Alphaproteobacteria	K01779	racD; aspartate racemase	Rhizosphere	Copiotroph	0.000670668	2.40369e-05	0.448888	0.120635	3.72104	0.000198403	0.589305	0.129676	4.54443	5.50845e-06
Alphaproteobacteria	K01781	mdlA; mandelate racemase	Soil	Oligotroph	0.000195875	2.11855e-14	-0.646625	0.159442	-4.05556	5.00138e-05	-1.99958	0.248769	-8.0379	9.13883e-16
Alphaproteobacteria	K01782	fadJ; 3-hydroxyacyl-CoA dehydrogenase / enoyl-CoA hydratase / 3-hydroxybutyryl-CoA epimerase	NA	Oligotroph	0.113707	0.00012973	-0.221499	0.121159	-1.82817	0.067524	-0.775896	0.188078	-4.12539	3.70111e-05
Alphaproteobacteria	K01783	rpe, RPE; ribulose-phosphate 3-epimerase	NA	NA	0.780075	0.193893	-0.0264498	0.0743206	-0.355887	0.721925	0.133451	0.0921491	1.44821	0.147558
Alphaproteobacteria	K01784	galE, GALE; UDP-glucose 4-epimerase	NA	Oligotroph	0.756551	0.0125171	-0.0419601	0.107223	-0.391333	0.695551	-0.47536	0.175913	-2.70224	0.00688749
Alphaproteobacteria	K01785	galM, GALM; aldose 1-epimerase	Rhizosphere	Copiotroph	6.21225e-07	1.57062e-14	0.963649	0.179385	5.37197	7.78791e-08	2.07183	0.2565	8.07731	6.62122e-16
Alphaproteobacteria	K01786	NA	NA	NA	0.589914	0.479112	-0.498991	0.754997	-0.660918	0.508665	0.61553	0.75684	0.81329	0.416052
Alphaproteobacteria	K01790	rfbC, rmlC; dTDP-4-dehydrorhamnose 3,5-epimerase	Rhizosphere	Copiotroph	2.14677e-06	3.25911e-08	0.668866	0.130957	5.10754	3.26389e-07	0.891294	0.151509	5.8828	4.03395e-09
Alphaproteobacteria	K01791	wecB; UDP-N-acetylglucosamine 2-epimerase (non-hydrolysing)	Rhizosphere	Copiotroph	8.36536e-05	5.81157e-05	0.77179	0.180652	4.27224	1.93515e-05	1.32674	0.306438	4.32954	1.4942e-05
Alphaproteobacteria	K01792	E5.1.3.15; glucose-6-phosphate 1-epimerase	NA	NA	0.753249	0.80163	0.487412	1.22837	0.396795	0.691519	-0.371496	1.22842	-0.302417	0.762334
Alphaproteobacteria	K01795	algG; mannuronan 5-epimerase	NA	NA	0.318646	0.839147	1.1847	0.99335	1.19263	0.233014	-0.0830666	0.348462	-0.238381	0.811586
Alphaproteobacteria	K01796	E5.1.99.4, AMACR, mcr; alpha-methylacyl-CoA racemase	NA	Copiotroph	0.217645	7.23436e-06	0.199632	0.137201	1.45504	0.145659	1.13641	0.235871	4.81795	1.45042e-06
Alphaproteobacteria	K01799	nicE, maiA; maleate isomerase	Soil	Oligotroph	4.25304e-07	1.13676e-05	-0.910212	0.167018	-5.44979	5.04301e-08	-0.707837	0.150015	-4.71844	2.37661e-06
Alphaproteobacteria	K01800	maiA, GSTZ1; maleylacetoacetate isomerase	Rhizosphere	Copiotroph	1.15643e-06	0.0168656	1.0038	0.191343	5.24607	1.55375e-07	0.386379	0.149421	2.58584	0.00971425
Alphaproteobacteria	K01801	nagL; maleylpyruvate isomerase	Soil	NA	0.0223166	0.0541607	-0.288484	0.112424	-2.56603	0.0102871	-0.183381	0.0874714	-2.09647	0.0360408
Alphaproteobacteria	K01802	E5.2.1.8; peptidylprolyl isomerase	NA	Copiotroph	0.62335	0.00058892	0.0549158	0.0907415	0.605189	0.545053	0.531062	0.142925	3.71568	0.000202658
Alphaproteobacteria	K01803	TPI, tpiA; triosephosphate isomerase (TIM)	Rhizosphere	Copiotroph	0.0267223	0.00594844	0.33048	0.13239	2.49626	0.0125512	0.323005	0.108586	2.97463	0.0029334
Alphaproteobacteria	K01804	araA; L-arabinose isomerase	NA	NA	0.782307	0.0630589	0.30622	0.869914	0.352012	0.72483	2.28592	1.12619	2.02978	0.0423793
Alphaproteobacteria	K01805	xylA; xylose isomerase	Rhizosphere	Copiotroph	3.08582e-06	7.57121e-05	1.66438	0.331015	5.02811	4.95347e-07	1.86775	0.438089	4.2634	2.01342e-05
Alphaproteobacteria	K01807	rpiA; ribose 5-phosphate isomerase A	NA	Oligotroph	0.236467	5.59672e-05	-0.127219	0.0908232	-1.40073	0.161295	-0.680126	0.156736	-4.3393	1.42936e-05
Alphaproteobacteria	K01808	rpiB; ribose 5-phosphate isomerase B	Rhizosphere	Copiotroph	1.90518e-06	1.64196e-08	0.968843	0.188711	5.134	2.83652e-07	1.90759	0.317587	6.00652	1.89549e-09
Alphaproteobacteria	K01809	manA, MPI; mannose-6-phosphate isomerase	Rhizosphere	Copiotroph	1.9559e-06	3.34897e-10	0.818342	0.159588	5.12783	2.931e-07	1.65504	0.248969	6.64758	2.9796e-11
Alphaproteobacteria	K01810	GPI, pgi; glucose-6-phosphate isomerase	Rhizosphere	Copiotroph	1.01614e-07	2.90022e-11	0.856256	0.149101	5.74277	9.31376e-09	1.17559	0.16732	7.026	2.1254e-12
Alphaproteobacteria	K01811	xylS, yicI; alpha-D-xyloside xylohydrolase	Rhizosphere	Copiotroph	5.74412e-06	2.55201e-06	1.94955	0.398482	4.89245	9.9589e-07	2.80478	0.556326	5.04162	4.61614e-07
Alphaproteobacteria	K01812	uxaC; glucuronate isomerase	Rhizosphere	Copiotroph	3.3905e-08	1.19662e-08	1.55957	0.261997	5.95261	2.63907e-09	2.5638	0.422994	6.06109	1.35206e-09
Alphaproteobacteria	K01813	rhaA; L-rhamnose isomerase	NA	NA	0.897366	NA	-0.207798	1.41735	-0.14661	0.883439	NA	NA	NA	NA
Alphaproteobacteria	K01814	hisA; phosphoribosylformimino-5-aminoimidazole carboxamide ribotide isomerase	NA	NA	0.335566	0.772766	0.134924	0.116798	1.15519	0.248013	0.026989	0.076238	0.354009	0.723332
Alphaproteobacteria	K01815	kduI; 4-deoxy-L-threo-5-hexosulose-uronate ketol-isomerase	Rhizosphere	Copiotroph	2.43189e-08	3.4672e-09	2.12771	0.353479	6.01933	1.75139e-09	3.83335	0.611278	6.27105	3.58618e-10
Alphaproteobacteria	K01816	hyi, gip; hydroxypyruvate isomerase	NA	Oligotroph	0.646117	0.00150063	-0.0455775	0.0801968	-0.568321	0.569817	-0.371795	0.108216	-3.43569	0.000591057
Alphaproteobacteria	K01817	trpF; phosphoribosylanthranilate isomerase	NA	NA	0.0934651	0.701045	0.237983	0.123233	1.93116	0.0534637	-0.0331267	0.0709848	-0.466672	0.640734
Alphaproteobacteria	K01820	rhaA; L-rhamnose isomerase / sugar isomerase	Rhizosphere	Copiotroph	1.50476e-06	4.42001e-06	2.47059	0.476166	5.1885	2.11995e-07	2.84909	0.578147	4.92796	8.30918e-07
Alphaproteobacteria	K01821	praC, xylH; 4-oxalocrotonate tautomerase	Soil	NA	0.0343354	0.0629155	-0.231224	0.0966755	-2.39175	0.016768	0.151214	0.0744573	2.03088	0.0422675
Alphaproteobacteria	K01822	E5.3.3.1; steroid Delta-isomerase	NA	Copiotroph	0.410196	0.0299467	0.25563	0.257563	0.992498	0.320955	0.551866	0.234227	2.35612	0.0184671
Alphaproteobacteria	K01823	idi, IDI; isopentenyl-diphosphate Delta-isomerase	NA	Oligotroph	0.408426	0.00301919	-0.193602	0.194277	-0.996523	0.318996	-0.855448	0.266895	-3.20519	0.00134976
Alphaproteobacteria	K01825	fadB; 3-hydroxyacyl-CoA dehydrogenase / enoyl-CoA hydratase / 3-hydroxybutyryl-CoA epimerase / enoyl-CoA isomerase	NA	NA	0.436985	NA	0.894947	0.952274	0.939799	0.34732	NA	NA	NA	NA
Alphaproteobacteria	K01826	hpaF, hpcD; 5-carboxymethyl-2-hydroxymuconate isomerase	NA	NA	0.403101	0.131106	0.201063	0.199513	1.00777	0.313566	-0.258169	0.154819	-1.66755	0.0954055
Alphaproteobacteria	K01829	E5.3.4.1; protein disulfide-isomerase	Rhizosphere	Copiotroph	0.0129418	0.00144459	2.07877	0.749653	2.77298	0.00555456	2.15861	0.626076	3.44784	0.00056509
Alphaproteobacteria	K01834	PGAM, gpmA; 2,3-bisphosphoglycerate-dependent phosphoglycerate mutase	Rhizosphere	Copiotroph	1.82587e-06	4.44825e-07	0.725997	0.141165	5.14291	2.70515e-07	0.691545	0.128083	5.39919	6.69418e-08
Alphaproteobacteria	K01835	pgm; phosphoglucomutase	Rhizosphere	Copiotroph	0.00256905	5.11625e-06	0.527312	0.158875	3.31904	0.000903279	1.34576	0.274911	4.89524	9.81869e-07
Alphaproteobacteria	K01838	pgmB; beta-phosphoglucomutase	Rhizosphere	Copiotroph	0.0102184	0.00124141	2.92751	1.02481	2.85663	0.00428161	2.26967	0.649657	3.49364	0.000476481
Alphaproteobacteria	K01839	deoB; phosphopentomutase	NA	Copiotroph	0.0790025	0.00167994	0.572529	0.28406	2.01552	0.0438499	1.29051	0.379664	3.39909	0.000676093
Alphaproteobacteria	K01840	manB; phosphomannomutase	Rhizosphere	Copiotroph	0.00892717	3.21758e-05	0.466766	0.160702	2.90455	0.0036778	1.19336	0.266857	4.47192	7.75216e-06
Alphaproteobacteria	K01841	pepM; phosphoenolpyruvate phosphomutase	NA	Copiotroph	0.106294	0.0081609	-0.451356	0.242216	-1.86344	0.0624001	0.810569	0.283416	2.86	0.00423647
Alphaproteobacteria	K01843	kamA; lysine 2,3-aminomutase	Soil	Oligotroph	4.75506e-09	1.69084e-06	-0.980602	0.155194	-6.31854	2.64042e-10	-0.877512	0.171098	-5.1287	2.91752e-07
Alphaproteobacteria	K01845	hemL; glutamate-1-semialdehyde 2,1-aminomutase	Soil	Copiotroph	0.00807962	0.000514396	-0.360003	0.122486	-2.93912	0.00329141	0.47035	0.125234	3.75576	0.000172813
Alphaproteobacteria	K01847	MUT; methylmalonyl-CoA mutase	Soil	Oligotroph	0.000131757	0.000931199	-0.537196	0.129232	-4.15684	3.22684e-05	-0.704015	0.196828	-3.5768	0.00034783
Alphaproteobacteria	K01848	E5.4.99.2A, mcmA1; methylmalonyl-CoA mutase, N-terminal domain	NA	NA	0.713373	0.709952	0.183279	0.395999	0.462826	0.643489	-0.181052	0.401039	-0.451458	0.651659
Alphaproteobacteria	K01849	E5.4.99.2B, mcmA2; methylmalonyl-CoA mutase, C-terminal domain	NA	NA	0.818912	0.968432	-0.100209	0.340119	-0.29463	0.768276	-0.0141846	0.331034	-0.0428495	0.965821
Alphaproteobacteria	K01852	LSS, ERG7; lanosterol synthase	NA	NA	0.753249	0.470627	0.487412	1.22837	0.396797	0.691517	1.01947	1.22842	0.829905	0.406592
Alphaproteobacteria	K01854	glf; UDP-galactopyranose mutase	Rhizosphere	Copiotroph	0.00607966	0.000507113	0.796933	0.262395	3.03716	0.00238823	1.51761	0.403638	3.75983	0.000170032
Alphaproteobacteria	K01856	catB; muconate cycloisomerase	Soil	Oligotroph	1.47072e-08	1.46568e-11	-1.01651	0.166315	-6.11194	9.84281e-10	-1.22517	0.17191	-7.12678	1.02741e-12
Alphaproteobacteria	K01857	pcaB; 3-carboxy-cis,cis-muconate cycloisomerase	Soil	Oligotroph	1.37965e-11	4.24e-16	-1.31452	0.1808	-7.27058	3.5796e-13	-1.59415	0.186462	-8.54946	1.23667e-17
Alphaproteobacteria	K01858	INO1, ISYNA1; myo-inositol-1-phosphate synthase	NA	NA	0.580433	0.304969	0.0972878	0.143601	0.677488	0.498097	0.138784	0.120026	1.15629	0.247563
Alphaproteobacteria	K01865	hab; (hydroxyamino)benzene mutase	NA	NA	0.465528	0.577234	0.492244	0.556566	0.884431	0.376464	0.327405	0.501498	0.652853	0.513851
Alphaproteobacteria	K01866	YARS, tyrS; tyrosyl-tRNA synthetase	Rhizosphere	Copiotroph	0.0118931	0.0141442	0.394256	0.140603	2.80403	0.00504678	0.272886	0.102764	2.65546	0.00791992
Alphaproteobacteria	K01867	WARS, trpS; tryptophanyl-tRNA synthetase	NA	Copiotroph	0.694882	0.000795335	0.0419048	0.085349	0.490981	0.62344	0.490878	0.135347	3.62681	0.000286945
Alphaproteobacteria	K01868	TARS, thrS; threonyl-tRNA synthetase	NA	NA	0.117229	0.118276	0.216306	0.119458	1.81072	0.070184	0.132556	0.0769526	1.72256	0.0849672
Alphaproteobacteria	K01869	LARS, leuS; leucyl-tRNA synthetase	NA	NA	0.665328	0.380605	0.0477252	0.0891473	0.535352	0.592407	0.120341	0.120399	0.999518	0.317544
Alphaproteobacteria	K01870	IARS, ileS; isoleucyl-tRNA synthetase	NA	NA	0.225827	0.11156	0.201642	0.140709	1.43304	0.151847	0.176234	0.100558	1.75256	0.0796781
Alphaproteobacteria	K01872	AARS, alaS; alanyl-tRNA synthetase	NA	NA	0.412264	0.0528427	-0.106118	0.107416	-0.987917	0.323193	-0.196332	0.0931384	-2.10796	0.0350342
Alphaproteobacteria	K01873	VARS, valS; valyl-tRNA synthetase	NA	Copiotroph	0.205121	0.000422464	0.169631	0.113589	1.49338	0.135338	0.508757	0.133473	3.81168	0.000138026
Alphaproteobacteria	K01874	MARS, metG; methionyl-tRNA synthetase	NA	NA	0.522172	0.804458	-0.0635013	0.0809968	-0.783998	0.433041	0.0141109	0.0474572	0.29734	0.766207
Alphaproteobacteria	K01875	SARS, serS; seryl-tRNA synthetase	NA	Copiotroph	0.102058	0.00187819	0.242334	0.128653	1.88362	0.0596163	0.400626	0.119128	3.36298	0.00077107
Alphaproteobacteria	K01876	DARS2, aspS; aspartyl-tRNA synthetase	Rhizosphere	Copiotroph	1.05303e-05	0.00830281	0.584166	0.122743	4.75925	1.94315e-06	0.261302	0.0915493	2.85422	0.00431421
Alphaproteobacteria	K01878	glyQ; glycyl-tRNA synthetase alpha chain	Rhizosphere	NA	0.0455274	0.452484	0.244322	0.107603	2.27058	0.0231721	0.0570126	0.0658046	0.866393	0.386275
Alphaproteobacteria	K01879	glyS; glycyl-tRNA synthetase beta chain	NA	NA	0.189934	0.0885768	0.164934	0.107037	1.54092	0.123337	0.133519	0.0714719	1.86813	0.0617433
Alphaproteobacteria	K01880	GARS, glyS1; glycyl-tRNA synthetase	NA	NA	0.313527	0.17423	0.902358	0.748882	1.20494	0.228227	1.03001	0.682606	1.50894	0.131313
Alphaproteobacteria	K01881	PARS, proS; prolyl-tRNA synthetase	NA	Copiotroph	0.39783	0.00544478	0.101726	0.0998711	1.01857	0.308405	0.31325	0.104243	3.00502	0.00265566
Alphaproteobacteria	K01883	CARS, cysS; cysteinyl-tRNA synthetase	NA	Copiotroph	0.117936	0.0147691	0.206261	0.114129	1.80726	0.0707216	0.243181	0.0921591	2.63872	0.00832209
Alphaproteobacteria	K01884	cysS1; cysteinyl-tRNA synthetase, unknown class	NA	NA	0.72479	0.328692	0.30622	0.686479	0.446073	0.655544	0.84141	0.761581	1.10482	0.269237
Alphaproteobacteria	K01885	EARS, gltX; glutamyl-tRNA synthetase	Rhizosphere	Copiotroph	1.58076e-06	0.000618248	0.917126	0.177143	5.17731	2.25108e-07	0.717027	0.19369	3.70193	0.000213962
Alphaproteobacteria	K01886	QARS, glnS; glutaminyl-tRNA synthetase	Soil	Oligotroph	1.63502e-10	5.71098e-23	-1.14812	0.166715	-6.88673	5.70911e-12	-2.48647	0.236747	-10.5027	8.3985e-26
Alphaproteobacteria	K01887	RARS, argS; arginyl-tRNA synthetase	NA	Copiotroph	0.135241	0.0019253	0.218048	0.125756	1.7339	0.0829354	0.442875	0.132005	3.35498	0.000793716
Alphaproteobacteria	K01889	FARSA, pheS; phenylalanyl-tRNA synthetase alpha chain	Rhizosphere	Copiotroph	0.0184835	0.00763668	0.362905	0.137499	2.63932	0.00830713	0.315603	0.109456	2.88338	0.00393439
Alphaproteobacteria	K01890	FARSB, pheT; phenylalanyl-tRNA synthetase beta chain	NA	NA	0.0537726	0.529051	0.342872	0.156064	2.197	0.0280207	0.0850845	0.116858	0.728103	0.46655
Alphaproteobacteria	K01892	HARS, hisS; histidyl-tRNA synthetase	Rhizosphere	Copiotroph	0.00331391	0.00319028	0.359366	0.110958	3.23875	0.00120053	0.335975	0.105434	3.1866	0.00143954
Alphaproteobacteria	K01893	NARS, asnS; asparaginyl-tRNA synthetase	Soil	Oligotroph	4.52709e-08	2.73026e-05	-2.31017	0.391649	-5.89858	3.66646e-09	-2.27334	0.503727	-4.51303	6.39069e-06
Alphaproteobacteria	K01894	gluQ; glutamyl-Q tRNA(Asp) synthetase	NA	Copiotroph	0.330066	3.07462e-05	0.11969	0.102497	1.16775	0.242908	0.640824	0.14292	4.4838	7.33237e-06
Alphaproteobacteria	K01895	ACSS1_2, acs; acetyl-CoA synthetase	NA	NA	0.273451	0.734604	-0.240567	0.184866	-1.3013	0.193154	0.0544898	0.131815	0.41338	0.679328
Alphaproteobacteria	K01897	ACSL, fadD; long-chain acyl-CoA synthetase	NA	Oligotroph	0.491539	0.0492872	-0.156046	0.186353	-0.837369	0.402385	-0.382741	0.178809	-2.1405	0.0323146
Alphaproteobacteria	K01902	sucD; succinyl-CoA synthetase alpha subunit	NA	NA	0.653572	0.288356	-0.0457988	0.082631	-0.554256	0.579403	-0.0824522	0.0690411	-1.19425	0.232381
Alphaproteobacteria	K01903	sucC; succinyl-CoA synthetase beta subunit	NA	Copiotroph	0.889397	0.0299732	-0.0102565	0.0593817	-0.172721	0.86287	0.215559	0.0915077	2.35564	0.0184908
Alphaproteobacteria	K01905	acdA; acetate---CoA ligase (ADP-forming) subunit alpha	NA	NA	0.453888	0.619655	-0.551334	0.608025	-0.906762	0.364533	-0.37519	0.63676	-0.589218	0.555715
Alphaproteobacteria	K01907	AACS, acsA; acetoacetyl-CoA synthetase	Rhizosphere	Copiotroph	1.99846e-06	0.0114642	1.30623	0.25495	5.12347	2.99962e-07	0.608812	0.222636	2.73456	0.00624633
Alphaproteobacteria	K01908	ACSS3, prpE; propionyl-CoA synthetase	Soil	Oligotroph	2.11506e-11	4.40358e-16	-1.14365	0.158752	-7.20401	5.84666e-13	-1.49718	0.175288	-8.54127	1.32755e-17
Alphaproteobacteria	K01911	menE; o-succinylbenzoate---CoA ligase	NA	Copiotroph	0.331627	0.00997531	0.561594	0.482998	1.16273	0.244941	1.30341	0.467976	2.7852	0.0053495
Alphaproteobacteria	K01912	paaK; phenylacetate-CoA ligase	Soil	Oligotroph	4.90972e-08	2.17627e-13	-1.04675	0.177937	-5.88272	4.03588e-09	-1.68751	0.21847	-7.72421	1.12547e-14
Alphaproteobacteria	K01913	AAE7, ACN1; acetate/butyrate---CoA ligase	NA	NA	0.0871976	0.0894207	2.00606	1.01947	1.96775	0.0490962	-1.88942	1.01427	-1.86284	0.0624849
Alphaproteobacteria	K01915	glnA, GLUL; glutamine synthetase	NA	NA	0.358068	0.433682	-0.215002	0.19489	-1.1032	0.26994	-0.164199	0.182165	-0.901376	0.367389
Alphaproteobacteria	K01916	nadE; NAD+ synthase	Soil	Oligotroph	0.0127998	0.000135571	-0.330583	0.119046	-2.77693	0.00548742	-0.747679	0.181764	-4.11346	3.89766e-05
Alphaproteobacteria	K01918	panC; pantoate--beta-alanine ligase	Rhizosphere	Copiotroph	5.23174e-06	3.59418e-05	0.630194	0.128234	4.9144	8.90564e-07	0.54933	0.123597	4.44451	8.80926e-06
Alphaproteobacteria	K01919	gshA; glutamate--cysteine ligase	Rhizosphere	NA	0.0422939	0.284614	0.287606	0.124895	2.30279	0.0212905	0.0908649	0.0755498	1.20272	0.229086
Alphaproteobacteria	K01920	gshB; glutathione synthase	NA	Copiotroph	0.120842	0.0144069	0.208401	0.116095	1.79509	0.0726397	0.273513	0.10329	2.64801	0.00809682
Alphaproteobacteria	K01921	ddl; D-alanine-D-alanine ligase	NA	NA	0.58092	0.623978	0.0890226	0.131572	0.676607	0.498656	-0.0740916	0.127187	-0.582539	0.560204
Alphaproteobacteria	K01923	purC; phosphoribosylaminoimidazole-succinocarboxamide synthase	NA	Copiotroph	0.853327	0.0165449	-0.0122766	0.0522443	-0.234985	0.81422	0.256657	0.0989457	2.59392	0.00948899
Alphaproteobacteria	K01924	murC; UDP-N-acetylmuramate--alanine ligase	NA	NA	0.47992	0.574182	-0.117291	0.136805	-0.857364	0.391244	0.0831076	0.126355	0.657729	0.510712
Alphaproteobacteria	K01925	murD; UDP-N-acetylmuramoylalanine--D-glutamate ligase	NA	Copiotroph	0.177869	0.000560957	0.172628	0.109354	1.57861	0.114424	0.488975	0.131063	3.73085	0.000190835
Alphaproteobacteria	K01928	murE; UDP-N-acetylmuramoyl-L-alanyl-D-glutamate--2,6-diaminopimelate ligase	NA	Copiotroph	0.614826	0.000448761	0.0497803	0.0803998	0.61916	0.535811	0.51902	0.136775	3.79469	0.000147827
Alphaproteobacteria	K01929	murF; UDP-N-acetylmuramoyl-tripeptide--D-alanyl-D-alanine ligase	NA	Copiotroph	0.859001	0.00728804	0.00984504	0.0438464	0.224535	0.822341	0.256548	0.0884371	2.90091	0.00372083
Alphaproteobacteria	K01933	purM; phosphoribosylformylglycinamidine cyclo-ligase	NA	Oligotroph	0.427041	0.00636766	0.0940117	0.0981812	0.957532	0.338299	-0.346755	0.11758	-2.94911	0.00318695
Alphaproteobacteria	K01934	MTHFS; 5-formyltetrahydrofolate cyclo-ligase	Rhizosphere	Copiotroph	1.23573e-05	6.97838e-12	0.58074	0.122956	4.72315	2.32225e-06	1.2047	0.166485	7.23609	4.61805e-13
Alphaproteobacteria	K01935	bioD; dethiobiotin synthetase	Rhizosphere	Copiotroph	0.000603449	0.00181095	0.43098	0.114906	3.75073	0.000176323	0.329328	0.0975738	3.37517	0.000737696
Alphaproteobacteria	K01937	pyrG, CTPS; CTP synthase	NA	Copiotroph	0.818674	0.0150104	-0.0191423	0.0646781	-0.295962	0.767259	0.272886	0.103663	2.63244	0.00847732
Alphaproteobacteria	K01938	fhs; formate--tetrahydrofolate ligase	Soil	Oligotroph	4.67765e-07	5.68469e-21	-0.747165	0.137564	-5.43138	5.59186e-08	-1.99849	0.201054	-9.94006	2.78661e-23
Alphaproteobacteria	K01939	purA, ADSS; adenylosuccinate synthase	NA	NA	0.534794	0.833878	0.0715356	0.0942755	0.758793	0.447976	-0.0140289	0.0560028	-0.250503	0.802199
Alphaproteobacteria	K01940	argG, ASS1; argininosuccinate synthase	Rhizosphere	Copiotroph	0.00495717	0.0273607	0.322682	0.103856	3.10703	0.00188978	0.19185	0.0801565	2.39344	0.0166914
Alphaproteobacteria	K01941	E6.3.4.6; urea carboxylase	Rhizosphere	Copiotroph	6.94064e-10	5.53219e-07	1.76548	0.265378	6.65269	2.87791e-11	2.11344	0.394562	5.35643	8.48812e-08
Alphaproteobacteria	K01945	purD; phosphoribosylamine---glycine ligase	NA	Copiotroph	0.613007	0.00349015	0.0635067	0.102033	0.622412	0.533671	0.426542	0.135067	3.158	0.00158855
Alphaproteobacteria	K01950	E6.3.5.1, NADSYN1, QNS1, nadE; NAD+ synthase (glutamine-hydrolysing)	Rhizosphere	Copiotroph	0.0316289	3.67059e-06	0.418853	0.172632	2.42628	0.0152546	1.41312	0.284548	4.96618	6.82837e-07
Alphaproteobacteria	K01951	guaA, GMPS; GMP synthase (glutamine-hydrolysing)	NA	NA	0.240277	0.255877	-0.210457	0.151326	-1.39075	0.164302	-0.128293	0.100386	-1.27799	0.201252
Alphaproteobacteria	K01952	PFAS, purL; phosphoribosylformylglycinamidine synthase	NA	Copiotroph	0.144683	0.0422283	0.278833	0.164387	1.6962	0.0898482	0.281353	0.127396	2.20849	0.0272104
Alphaproteobacteria	K01953	asnB, ASNS; asparagine synthase (glutamine-hydrolysing)	NA	Oligotroph	0.167639	0.0496923	-0.215727	0.133805	-1.61224	0.106909	-0.215815	0.101001	-2.13677	0.0326167
Alphaproteobacteria	K01955	carB, CPA2; carbamoyl-phosphate synthase large subunit	Rhizosphere	Copiotroph	0.0346377	0.010486	0.369808	0.15485	2.38817	0.0169325	0.340314	0.123002	2.76674	0.00566193
Alphaproteobacteria	K01956	carA, CPA1; carbamoyl-phosphate synthase small subunit	Rhizosphere	Copiotroph	0.00326958	1.08582e-05	0.284961	0.0878599	3.24336	0.0011813	0.534433	0.113007	4.72919	2.25414e-06
Alphaproteobacteria	K01958	PC, pyc; pyruvate carboxylase	Rhizosphere	Copiotroph	0.00317054	0.000177845	1.02143	0.314026	3.25268	0.00114321	1.78092	0.440461	4.04332	5.26996e-05
Alphaproteobacteria	K01960	pycB; pyruvate carboxylase subunit B	NA	NA	0.882951	NA	-0.207798	1.13975	-0.182319	0.855332	NA	NA	NA	NA
Alphaproteobacteria	K01961	accC; acetyl-CoA carboxylase, biotin carboxylase subunit	NA	Copiotroph	0.0822671	0.0227364	0.298098	0.149398	1.99533	0.0460068	0.281412	0.113935	2.46994	0.0135137
Alphaproteobacteria	K01962	accA; acetyl-CoA carboxylase carboxyl transferase subunit alpha	NA	NA	0.051823	0.110267	0.269954	0.121928	2.21404	0.0268263	0.138799	0.0789188	1.75875	0.0786196
Alphaproteobacteria	K01963	accD; acetyl-CoA carboxylase carboxyl transferase subunit beta	Rhizosphere	Copiotroph	0.0239881	0.00272569	0.362905	0.143013	2.53758	0.0111623	0.419942	0.129617	3.23987	0.00119583
Alphaproteobacteria	K01965	PCCA, pccA; propionyl-CoA carboxylase alpha chain	Soil	NA	0.00735811	0.208919	-0.314338	0.105739	-2.97279	0.00295109	-0.101761	0.0725515	-1.40261	0.160734
Alphaproteobacteria	K01966	PCCB, pccB; propionyl-CoA carboxylase beta chain	NA	Oligotroph	0.183647	0.0499439	-0.194394	0.124541	-1.56089	0.11855	-0.201754	0.094523	-2.13445	0.0328063
Alphaproteobacteria	K01968	E6.4.1.4A; 3-methylcrotonyl-CoA carboxylase alpha subunit	NA	NA	0.258027	0.0511799	-0.153872	0.114499	-1.34388	0.178987	-0.169559	0.0798632	-2.12312	0.0337436
Alphaproteobacteria	K01969	E6.4.1.4B; 3-methylcrotonyl-CoA carboxylase beta subunit	NA	Copiotroph	0.901215	0.00392259	-0.00608577	0.0431671	-0.140982	0.887884	0.284562	0.0912237	3.11939	0.00181228
Alphaproteobacteria	K01971	ligD; bifunctional non-homologous end joining protein LigD	NA	Oligotroph	0.0511509	0.00801319	-0.30497	0.137374	-2.22	0.0264189	-0.396227	0.138229	-2.86645	0.00415108
Alphaproteobacteria	K01972	E6.5.1.2, ligA, ligB; DNA ligase (NAD+)	NA	Copiotroph	0.297532	0.000865689	0.125346	0.100868	1.24268	0.213987	0.456827	0.126902	3.59985	0.000318396
Alphaproteobacteria	K01974	RTCA, rtcA; RNA 3'-terminal phosphate cyclase (ATP)	Rhizosphere	Copiotroph	0.000870365	0.000917426	1.76939	0.485077	3.64764	0.000264655	1.31411	0.366945	3.58121	0.000342011
Alphaproteobacteria	K01975	thpR; RNA 2',3'-cyclic 3'-phosphodiesterase	NA	NA	0.178981	0.709884	-0.190861	0.121157	-1.57532	0.115183	-0.0378999	0.0838891	-0.451786	0.651423
Alphaproteobacteria	K01989	K01989; putative tryptophan/tyrosine transport system substrate-binding protein	Soil	Oligotroph	2.46044e-12	1.19467e-13	-1.70589	0.226257	-7.53962	4.71326e-14	-2.01339	0.257811	-7.80955	5.73911e-15
Alphaproteobacteria	K01990	ABC-2.A; ABC-2 type transport system ATP-binding protein	NA	NA	0.921151	0.761739	0.0253178	0.229068	0.110525	0.911993	-0.14234	0.38333	-0.371323	0.710397
Alphaproteobacteria	K01991	wza, gfcE; polysaccharide biosynthesis/export protein	Rhizosphere	Copiotroph	5.54531e-08	1.87605e-15	1.01432	0.17306	5.86108	4.59868e-09	1.79681	0.214986	8.35777	6.39144e-17
Alphaproteobacteria	K01992	ABC-2.P; ABC-2 type transport system permease protein	NA	NA	0.301784	0.472591	-0.591289	0.479457	-1.23325	0.217483	-0.328946	0.398397	-0.825675	0.408989
Alphaproteobacteria	K01993	ABC-2.TX; HlyD family secretion protein	NA	Oligotroph	0.199101	0.00182401	-0.165322	0.109324	-1.51222	0.130479	-0.374987	0.111194	-3.37237	0.000745252
Alphaproteobacteria	K01995	livG; branched-chain amino acid transport system ATP-binding protein	Soil	Oligotroph	3.35288e-08	2.3765e-11	-1.64429	0.27605	-5.95648	2.57726e-09	-2.45664	0.348158	-7.05609	1.71248e-12
Alphaproteobacteria	K01996	livF; branched-chain amino acid transport system ATP-binding protein	Soil	Oligotroph	5.4934e-09	3.59872e-12	-1.7831	0.283443	-6.29087	3.15698e-10	-2.6198	0.357334	-7.33151	2.27566e-13
Alphaproteobacteria	K01997	livH; branched-chain amino acid transport system permease protein	Soil	Oligotroph	6.40105e-08	7.40108e-12	-1.60672	0.275311	-5.83603	5.34578e-09	-2.5148	0.347968	-7.2271	4.93405e-13
Alphaproteobacteria	K01998	livM; branched-chain amino acid transport system permease protein	Soil	Oligotroph	1.06025e-08	2.37668e-12	-1.69125	0.273931	-6.17399	6.65871e-10	-2.57844	0.348832	-7.39162	1.45047e-13
Alphaproteobacteria	K01999	livK; branched-chain amino acid transport system substrate-binding protein	Soil	Oligotroph	7.5672e-09	9.97267e-14	-1.60543	0.257456	-6.23577	4.49555e-10	-2.83189	0.361507	-7.83357	4.74191e-15
Alphaproteobacteria	K02000	proV; glycine betaine/proline transport system ATP-binding protein	Rhizosphere	Copiotroph	4.30376e-06	0.000650269	2.95809	0.596784	4.95672	7.16946e-07	1.63601	0.443816	3.68624	0.000227594
Alphaproteobacteria	K02001	proW; glycine betaine/proline transport system permease protein	Rhizosphere	Copiotroph	2.12692e-05	0.00211534	2.42262	0.526767	4.59903	4.24457e-06	1.44673	0.435184	3.32441	0.000886058
Alphaproteobacteria	K02002	proX; glycine betaine/proline transport system substrate-binding protein	Rhizosphere	Copiotroph	1.07597e-05	0.00278948	2.51726	0.529493	4.7541	1.99332e-06	1.36798	0.423304	3.23168	0.00123065
Alphaproteobacteria	K02003	ABC.CD.A; putative ABC transport system ATP-binding protein	NA	NA	0.850432	0.70691	0.0281709	0.117831	0.239078	0.811045	-0.0661857	0.144743	-0.457265	0.647481
Alphaproteobacteria	K02004	ABC.CD.P; putative ABC transport system permease protein	NA	NA	0.82107	0.449318	0.0438603	0.150754	0.29094	0.771097	-0.169842	0.194742	-0.87214	0.383132
Alphaproteobacteria	K02005	ABC.CD.TX; HlyD family secretion protein	Rhizosphere	Copiotroph	5.19749e-09	2.07971e-13	0.897097	0.142361	6.30156	2.94662e-10	1.06394	0.137616	7.7312	1.06534e-14
Alphaproteobacteria	K02006	cbiO; cobalt/nickel transport system ATP-binding protein	NA	Copiotroph	0.627835	0.0104989	0.284837	0.476524	0.597739	0.550014	1.80896	0.653953	2.76619	0.00567146
Alphaproteobacteria	K02007	cbiM; cobalt/nickel transport system permease protein	NA	Copiotroph	0.59104	0.00451223	0.338795	0.514602	0.658362	0.510306	2.03516	0.6625	3.07194	0.00212672
Alphaproteobacteria	K02008	cbiQ; cobalt/nickel transport system permease protein	NA	Copiotroph	0.583966	0.00941819	0.338795	0.504959	0.670935	0.502262	1.67815	0.597963	2.80644	0.00500918
Alphaproteobacteria	K02009	cbiN; cobalt/nickel transport protein	NA	Copiotroph	0.941404	0.00686029	0.0448033	0.559306	0.0801051	0.936154	2.30343	0.788207	2.92236	0.00347386
Alphaproteobacteria	K02010	afuC, fbpC; iron(III) transport system ATP-binding protein	Soil	Oligotroph	0.0001172	5.06686e-12	-0.734596	0.175469	-4.18646	2.83338e-05	-1.64048	0.225266	-7.28243	3.27856e-13
Alphaproteobacteria	K02011	afuB, fbpB; iron(III) transport system permease protein	Soil	Oligotroph	7.00409e-06	2.75095e-12	-0.939997	0.193825	-4.84971	1.23642e-06	-1.78802	0.242607	-7.37003	1.70586e-13
Alphaproteobacteria	K02012	afuA, fbpA; iron(III) transport system substrate-binding protein	Soil	Oligotroph	0.000107577	3.15935e-08	-0.732952	0.174135	-4.20911	2.56377e-05	-1.41008	0.239446	-5.88892	3.88724e-09
Alphaproteobacteria	K02013	ABC.FEV.A; iron complex transport system ATP-binding protein	Rhizosphere	Copiotroph	1.30685e-07	1.58921e-14	0.787424	0.138357	5.69124	1.26122e-08	1.18701	0.146995	8.07516	6.73857e-16
Alphaproteobacteria	K02014	TC.FEV.OM; iron complex outermembrane recepter protein	Rhizosphere	Copiotroph	0.00313986	1.52829e-09	0.463943	0.142504	3.25564	0.00113138	1.15512	0.180384	6.40365	1.51705e-10
Alphaproteobacteria	K02015	ABC.FEV.P; iron complex transport system permease protein	Rhizosphere	Copiotroph	3.27691e-08	1.71356e-16	0.850016	0.142578	5.96178	2.49502e-09	1.34646	0.155492	8.65932	4.74589e-18
Alphaproteobacteria	K02016	ABC.FEV.S; iron complex transport system substrate-binding protein	Rhizosphere	Copiotroph	0.00596689	7.86293e-05	0.365415	0.120063	3.04354	0.00233814	0.566191	0.133124	4.2531	2.10834e-05
Alphaproteobacteria	K02017	modC; molybdate transport system ATP-binding protein	Soil	Oligotroph	0.00280868	0.00273104	-0.356736	0.108391	-3.29119	0.000997647	-0.451869	0.139523	-3.23868	0.00120085
Alphaproteobacteria	K02018	modB; molybdate transport system permease protein	NA	NA	0.124564	0.195669	-0.200455	0.112714	-1.77845	0.0753304	-0.0985449	0.0683295	-1.4422	0.149245
Alphaproteobacteria	K02019	modE; molybdate transport system regulatory protein	Rhizosphere	Copiotroph	0.00245089	2.75139e-11	0.415493	0.124627	3.3339	0.000856386	1.30266	0.185187	7.03429	2.00285e-12
Alphaproteobacteria	K02020	modA; molybdate transport system substrate-binding protein	Soil	Oligotroph	0.000268623	0.00469811	-0.689285	0.173448	-3.97401	7.06731e-05	-0.793957	0.259685	-3.05739	0.00223275
Alphaproteobacteria	K02021	ABC.MR; putative ABC transport system ATP-binding protein	Rhizosphere	Copiotroph	0.0236332	0.0026062	0.714114	0.280718	2.54388	0.0109627	1.2217	0.375327	3.25503	0.00113382
Alphaproteobacteria	K02022	ABC.MR.TX; HlyD family secretion protein	NA	NA	0.472639	0.859489	-0.0671948	0.0770947	-0.871588	0.383433	-0.00652628	0.0328298	-0.198791	0.842426
Alphaproteobacteria	K02023	NA	NA	NA	0.151424	NA	1.88618	1.12881	1.67095	0.0947316	NA	NA	NA	NA
Alphaproteobacteria	K02025	ABC.MS.P; multiple sugar transport system permease protein	Soil	Oligotroph	6.19622e-07	7.45024e-10	-0.903387	0.168119	-5.37349	7.72274e-08	-1.388	0.212871	-6.5204	7.01199e-11
Alphaproteobacteria	K02026	ABC.MS.P1; multiple sugar transport system permease protein	Soil	Oligotroph	3.42766e-06	7.88231e-10	-0.839466	0.167667	-5.00676	5.53546e-07	-1.41086	0.216684	-6.51116	7.45729e-11
Alphaproteobacteria	K02027	ABC.MS.S; multiple sugar transport system substrate-binding protein	Soil	Oligotroph	0.000796047	7.8006e-07	-0.492476	0.134073	-3.67318	0.000239548	-0.89557	0.169415	-5.28625	1.24848e-07
Alphaproteobacteria	K02028	ABC.PA.A; polar amino acid transport system ATP-binding protein	Soil	NA	0.00415362	0.955285	-0.507412	0.160245	-3.16647	0.001543	-0.00815992	0.134267	-0.0607739	0.951539
Alphaproteobacteria	K02029	ABC.PA.P; polar amino acid transport system permease protein	Soil	NA	0.00111792	0.377524	-0.561212	0.157027	-3.57399	0.000351586	-0.091893	0.0913804	-1.00561	0.314604
Alphaproteobacteria	K02030	ABC.PA.S; polar amino acid transport system substrate-binding protein	Soil	Oligotroph	4.48434e-08	5.24551e-10	-1.28877	0.218412	-5.90064	3.62096e-09	-1.94446	0.295727	-6.57517	4.85981e-11
Alphaproteobacteria	K02031	ddpD; peptide/nickel transport system ATP-binding protein	Soil	Oligotroph	4.45498e-06	4.33746e-10	-0.899743	0.181787	-4.94943	7.44297e-07	-1.21703	0.184238	-6.60576	3.95474e-11
Alphaproteobacteria	K02032	ddpF; peptide/nickel transport system ATP-binding protein	Soil	Oligotroph	0.00997297	0.000437658	-0.362115	0.12639	-2.86506	0.00416929	-0.607894	0.159895	-3.80183	0.000143633
Alphaproteobacteria	K02033	ABC.PE.P; peptide/nickel transport system permease protein	Soil	Oligotroph	2.22366e-07	8.81545e-07	-1.04452	0.187176	-5.58042	2.39944e-08	-1.3145	0.249842	-5.26131	1.43035e-07
Alphaproteobacteria	K02034	ABC.PE.P1; peptide/nickel transport system permease protein	Soil	Oligotroph	1.29617e-06	3.10169e-06	-0.876908	0.167945	-5.2214	1.77579e-07	-1.2416	0.248242	-5.00157	5.68643e-07
Alphaproteobacteria	K02035	ABC.PE.S; peptide/nickel transport system substrate-binding protein	Soil	Oligotroph	0.000271223	0.000215389	-0.98226	0.247369	-3.97084	7.16204e-05	-1.51361	0.379013	-3.99355	6.50919e-05
Alphaproteobacteria	K02036	pstB; phosphate transport system ATP-binding protein	Rhizosphere	Copiotroph	0.00160109	0.00188094	0.428353	0.123504	3.46832	0.000523731	0.413357	0.122941	3.36224	0.000773121
Alphaproteobacteria	K02037	pstC; phosphate transport system permease protein	Rhizosphere	Copiotroph	0.000251093	0.000847697	0.507133	0.127037	3.99202	6.5513e-05	0.468697	0.129973	3.60611	0.000310822
Alphaproteobacteria	K02038	pstA; phosphate transport system permease protein	Rhizosphere	Copiotroph	0.00261241	0.00237165	0.399799	0.120654	3.31359	0.000921057	0.38923	0.118432	3.28652	0.00101435
Alphaproteobacteria	K02039	phoU; phosphate transport system protein	NA	NA	0.522424	0.0751796	-0.0785077	0.100319	-0.782577	0.433875	0.17498	0.0898518	1.94743	0.0514833
Alphaproteobacteria	K02040	pstS; phosphate transport system substrate-binding protein	NA	NA	0.189866	0.0578607	0.227653	0.147685	1.54148	0.123201	0.24451	0.118238	2.06795	0.0386447
Alphaproteobacteria	K02041	phnC; phosphonate transport system ATP-binding protein	Soil	Oligotroph	0.000459765	7.04641e-08	-0.475909	0.124352	-3.82711	0.000129657	-0.749116	0.130393	-5.74508	9.18796e-09
Alphaproteobacteria	K02042	phnE; phosphonate transport system permease protein	Soil	Oligotroph	4.28218e-05	1.90329e-08	-0.600703	0.135463	-4.43445	9.23098e-06	-0.810894	0.135637	-5.97842	2.25316e-09
Alphaproteobacteria	K02043	phnF; GntR family transcriptional regulator, phosphonate transport system regulatory protein	Soil	NA	0.0199434	0.728091	-0.535686	0.205326	-2.60896	0.00908187	-0.0498156	0.117473	-0.424061	0.671521
Alphaproteobacteria	K02044	phnD; phosphonate transport system substrate-binding protein	Soil	Oligotroph	0.018546	2.70745e-05	-0.303346	0.115019	-2.63735	0.0083556	-0.530778	0.117541	-4.5157	6.31075e-06
Alphaproteobacteria	K02045	cysA; sulfate/thiosulfate transport system ATP-binding protein	Rhizosphere	Copiotroph	5.43007e-09	6.91216e-09	1.01404	0.16113	6.29332	3.10741e-10	1.2204	0.19823	6.15649	7.43735e-10
Alphaproteobacteria	K02046	cysU; sulfate/thiosulfate transport system permease protein	Rhizosphere	Copiotroph	4.26427e-09	8.81765e-09	1.04065	0.164172	6.33876	2.31619e-10	1.19857	0.196042	6.11385	9.72535e-10
Alphaproteobacteria	K02047	cysW; sulfate/thiosulfate transport system permease protein	Rhizosphere	Copiotroph	2.05552e-08	1.73743e-08	0.959674	0.158571	6.05201	1.43049e-09	1.15592	0.19276	5.99666	2.01423e-09
Alphaproteobacteria	K02048	cysP; sulfate/thiosulfate transport system substrate-binding protein	Rhizosphere	Copiotroph	4.18144e-12	2.14646e-10	1.38525	0.185865	7.45298	9.12535e-14	1.54994	0.230669	6.71934	1.82554e-11
Alphaproteobacteria	K02049	ABC.SN.A; NitT/TauT family transport system ATP-binding protein	Soil	NA	0.0132529	0.0652573	-0.550604	0.199222	-2.76377	0.00571378	-0.32655	0.162084	-2.01469	0.0439367
Alphaproteobacteria	K02050	ABC.SN.P; NitT/TauT family transport system permease protein	Soil	Oligotroph	4.66406e-05	0.00332482	-0.910339	0.206191	-4.41503	1.00994e-05	-0.950589	0.299507	-3.17385	0.00150432
Alphaproteobacteria	K02051	ABC.SN.S; NitT/TauT family transport system substrate-binding protein	Soil	Oligotroph	0.00043004	0.00126749	-0.790676	0.205614	-3.84544	0.000120336	-1.24096	0.35584	-3.4874	0.000487734
Alphaproteobacteria	K02052	ABC.SP.A; putative spermidine/putrescine transport system ATP-binding protein	Soil	Oligotroph	1.49993e-07	2.8697e-08	-0.879479	0.155291	-5.66341	1.48392e-08	-0.832436	0.140937	-5.90645	3.49568e-09
Alphaproteobacteria	K02053	ABC.SP.P; putative spermidine/putrescine transport system permease protein	Soil	Oligotroph	2.23827e-08	9.99754e-08	-1.01112	0.16753	-6.03549	1.58481e-09	-0.828813	0.145888	-5.68115	1.33791e-08
Alphaproteobacteria	K02054	ABC.SP.P1; putative spermidine/putrescine transport system permease protein	Soil	Oligotroph	2.28534e-05	8.60158e-05	-0.695892	0.151863	-4.58237	4.59746e-06	-0.560084	0.132417	-4.22969	2.34014e-05
Alphaproteobacteria	K02055	ABC.SP.S; putative spermidine/putrescine transport system substrate-binding protein	Soil	Oligotroph	4.6298e-08	1.5351e-07	-0.920634	0.156188	-5.89438	3.76087e-09	-0.785741	0.140321	-5.59961	2.14838e-08
Alphaproteobacteria	K02056	ABC.SS.A; simple sugar transport system ATP-binding protein	NA	NA	0.48475	0.152809	-0.128489	0.151268	-0.849412	0.395652	0.215014	0.135681	1.5847	0.113034
Alphaproteobacteria	K02057	ABC.SS.P; simple sugar transport system permease protein	Soil	NA	0.0440522	0.362576	-0.411296	0.180029	-2.28461	0.0223359	0.133878	0.129294	1.03545	0.300458
Alphaproteobacteria	K02058	ABC.SS.S; simple sugar transport system substrate-binding protein	NA	NA	0.427253	0.867309	-0.132702	0.138665	-0.956995	0.33857	0.0188986	0.100714	0.187647	0.851154
Alphaproteobacteria	K02062	thiQ; thiamine transport system ATP-binding protein	Rhizosphere	Copiotroph	7.22658e-05	0.000447845	3.30141	0.76592	4.31039	1.62966e-05	1.84808	0.486928	3.79538	0.000147416
Alphaproteobacteria	K02063	thiP; thiamine transport system permease protein	Rhizosphere	Copiotroph	8.66257e-05	0.000516878	3.26226	0.765197	4.26329	2.01441e-05	1.80019	0.479543	3.75398	0.000174048
Alphaproteobacteria	K02064	thiB, tbpA; thiamine transport system substrate-binding protein	Rhizosphere	Copiotroph	7.9539e-05	0.000472101	3.28198	0.765781	4.2858	1.82085e-05	1.82435	0.482577	3.78043	0.000156557
Alphaproteobacteria	K02065	mlaF, linL, mkl; phospholipid/cholesterol/gamma-HCH transport system ATP-binding protein	Rhizosphere	Copiotroph	5.08209e-07	1.08421e-05	1.037	0.191529	5.41436	6.15098e-08	0.996856	0.210753	4.72997	2.24549e-06
Alphaproteobacteria	K02066	mlaE, linK; phospholipid/cholesterol/gamma-HCH transport system permease protein	Rhizosphere	Copiotroph	1.02498e-07	1.38694e-05	1.09284	0.190376	5.74041	9.44451e-09	0.932565	0.199623	4.67164	2.98803e-06
Alphaproteobacteria	K02067	mlaD, linM; phospholipid/cholesterol/gamma-HCH transport system substrate-binding protein	Rhizosphere	Copiotroph	2.34132e-08	2.24691e-06	1.21489	0.201588	6.02657	1.67481e-09	1.16932	0.230714	5.06826	4.01469e-07
Alphaproteobacteria	K02068	ABC.X2.A; putative ABC transport system ATP-binding protein	NA	NA	0.177145	NA	-0.829279	0.524458	-1.58121	0.11383	NA	NA	NA	NA
Alphaproteobacteria	K02069	ABC.X2.P; putative ABC transport system permease protein	NA	NA	0.134866	0.22132	-0.487772	0.281045	-1.73557	0.0826399	-0.326562	0.23844	-1.36958	0.170818
Alphaproteobacteria	K02071	metN; D-methionine transport system ATP-binding protein	Rhizosphere	Copiotroph	0.0027353	1.72537e-05	1.0886	0.329942	3.29937	0.000969029	2.79057	0.603857	4.62125	3.81442e-06
Alphaproteobacteria	K02072	metI; D-methionine transport system permease protein	Rhizosphere	Copiotroph	0.00833557	1.34805e-05	0.973988	0.332608	2.92834	0.0034078	2.89306	0.61826	4.67935	2.87783e-06
Alphaproteobacteria	K02073	metQ; D-methionine transport system substrate-binding protein	Rhizosphere	Copiotroph	0.000846618	2.16534e-05	1.29461	0.354109	3.65598	0.000256203	2.59943	0.568804	4.57	4.87733e-06
Alphaproteobacteria	K02074	ABC.ZM.A; zinc/manganese transport system ATP-binding protein	Soil	Oligotroph	7.97582e-09	1.2108e-18	-0.929832	0.149371	-6.225	4.81567e-10	-1.73813	0.187295	-9.2802	1.69156e-20
Alphaproteobacteria	K02075	ABC.ZM.P; zinc/manganese transport system permease protein	Soil	Oligotroph	1.75939e-10	5.09169e-19	-1.09252	0.158927	-6.87432	6.2287e-12	-1.86208	0.198336	-9.38848	6.08702e-21
Alphaproteobacteria	K02077	ABC.ZM.S; zinc/manganese transport system substrate-binding protein	Soil	Oligotroph	6.07759e-05	1.21511e-19	-0.537246	0.123479	-4.3509	1.35582e-05	-1.61772	0.168963	-9.5744	1.02449e-21
Alphaproteobacteria	K02078	acpP; acyl carrier protein	NA	NA	0.342862	0.521162	0.11272	0.0989831	1.13878	0.254795	0.0618201	0.0833815	0.741412	0.458444
Alphaproteobacteria	K02081	agaR; DeoR family transcriptional regulator, aga operon transcriptional repressor	Rhizosphere	Copiotroph	0.000167833	5.13549e-05	2.94829	0.719921	4.0953	4.21618e-05	2.29424	0.526246	4.35964	1.30275e-05
Alphaproteobacteria	K02082	agaS; tagatose-6-phosphate ketose/aldose isomerase	Rhizosphere	NA	0.010383	NA	1.82381	0.639748	2.85082	0.00436065	NA	NA	NA	NA
Alphaproteobacteria	K02083	allC; allantoate deiminase	Rhizosphere	Copiotroph	7.69455e-05	0.00468247	1.08078	0.251687	4.29412	1.75385e-05	0.744114	0.243234	3.05925	0.0022189
Alphaproteobacteria	K02086	dnaD; DNA replication protein	NA	NA	0.897366	0.839147	-0.207798	1.41563	-0.146789	0.883299	0.323614	1.41587	0.228562	0.819209
Alphaproteobacteria	K02099	araC; AraC family transcriptional regulator, arabinose operon regulatory protein	NA	NA	0.777754	0.237582	-0.208275	0.579496	-0.359407	0.71929	1.42766	1.0772	1.32534	0.185057
Alphaproteobacteria	K02106	atoE; short-chain fatty acids transporter	Soil	Copiotroph	0.0383259	0.0263965	-1.61828	0.690022	-2.34525	0.0190142	1.73624	0.721019	2.40804	0.0160384
Alphaproteobacteria	K02108	ATPF0A, atpB; F-type H+-transporting ATPase subunit a	NA	NA	0.249068	0.839147	0.150639	0.11017	1.36733	0.171521	0.0123985	0.052334	0.23691	0.812727
Alphaproteobacteria	K02109	ATPF0B, atpF; F-type H+-transporting ATPase subunit b	NA	NA	0.870273	0.433682	0.0097211	0.0483082	0.201231	0.840518	0.0842614	0.0934955	0.901235	0.367463
Alphaproteobacteria	K02110	ATPF0C, atpE; F-type H+-transporting ATPase subunit c	Rhizosphere	Copiotroph	6.53457e-05	0.00206257	0.50939	0.117526	4.33426	1.46251e-05	0.329316	0.0988119	3.33275	0.000859911
Alphaproteobacteria	K02111	ATPF1A, atpA; F-type H+/Na+-transporting ATPase subunit alpha	NA	Copiotroph	0.132831	0.0418192	0.212222	0.121768	1.74285	0.0813605	0.183169	0.0827741	2.21288	0.0269057
Alphaproteobacteria	K02112	ATPF1B, atpD; F-type H+/Na+-transporting ATPase subunit beta	NA	NA	0.116345	0.214051	0.237003	0.130562	1.81525	0.0694851	-0.111751	0.0804759	-1.38863	0.164945
Alphaproteobacteria	K02113	ATPF1D, atpH; F-type H+-transporting ATPase subunit delta	NA	Copiotroph	0.159675	0.00284661	0.166775	0.10167	1.64036	0.100931	0.277653	0.0861	3.22477	0.00126074
Alphaproteobacteria	K02114	ATPF1E, atpC; F-type H+-transporting ATPase subunit epsilon	Rhizosphere	NA	0.00224453	0.274458	0.361297	0.107467	3.36195	0.000773937	0.0881715	0.0719034	1.22625	0.220105
Alphaproteobacteria	K02115	ATPF1G, atpG; F-type H+-transporting ATPase subunit gamma	NA	Oligotroph	0.590226	0.00603512	-0.0561043	0.0849711	-0.660275	0.509077	-0.341004	0.114838	-2.96943	0.00298354
Alphaproteobacteria	K02116	atpI; ATP synthase protein I	NA	NA	0.225235	0.71529	0.143992	0.100343	1.43501	0.151286	-0.0293494	0.0662194	-0.443214	0.657611
Alphaproteobacteria	K02160	accB, bccP; acetyl-CoA carboxylase biotin carboxyl carrier protein	Rhizosphere	Copiotroph	0.00132722	0.0124808	0.436913	0.123976	3.52417	0.000424815	0.285717	0.10569	2.70335	0.00686442
Alphaproteobacteria	K02164	norE; nitric oxide reductase NorE protein	NA	Copiotroph	0.236697	0.000312277	0.601816	0.429865	1.40001	0.16151	2.33961	0.600903	3.89349	9.88111e-05
Alphaproteobacteria	K02167	betI; TetR/AcrR family transcriptional regulator, transcriptional repressor of bet genes	Rhizosphere	Copiotroph	0.000631603	0.00334649	3.15886	0.845014	3.73824	0.000185315	1.67236	0.527282	3.17165	0.00151574
Alphaproteobacteria	K02169	bioC; malonyl-CoA O-methyltransferase	Rhizosphere	Copiotroph	0.00110481	0.00159597	0.676385	0.189046	3.57788	0.000346391	0.867404	0.253954	3.41559	0.000636431
Alphaproteobacteria	K02170	bioH; pimeloyl-[acyl-carrier protein] methyl ester esterase	NA	NA	0.340859	0.0847394	0.203992	0.178518	1.1427	0.253164	-0.315107	0.166681	-1.89047	0.0586945
Alphaproteobacteria	K02182	caiC; carnitine-CoA ligase	Soil	NA	0.000364598	0.74007	-0.617345	0.15871	-3.88976	0.000100344	-0.0495824	0.122498	-0.404761	0.685654
Alphaproteobacteria	K02188	cbiD; cobalt-precorrin-5B (C1)-methyltransferase	Soil	Oligotroph	1.46003e-09	2.79464e-09	-1.11884	0.171589	-6.52045	7.00983e-11	-1.28235	0.203341	-6.30638	2.85628e-10
Alphaproteobacteria	K02189	cbiG; cobalt-precorrin 5A hydrolase	NA	NA	0.0982754	0.303088	-0.31535	0.165559	-1.90476	0.056811	0.126123	0.108689	1.1604	0.245888
Alphaproteobacteria	K02192	bfd; bacterioferritin-associated ferredoxin	Rhizosphere	Copiotroph	2.5924e-08	1.11336e-09	1.1718	0.195096	6.00627	1.89841e-09	2.39034	0.37023	6.45637	1.07243e-10
Alphaproteobacteria	K02193	ccmA; heme exporter protein A	Rhizosphere	Copiotroph	0.0364305	0.0447188	0.304657	0.128739	2.36646	0.0179591	0.183945	0.0842331	2.18377	0.0289795
Alphaproteobacteria	K02194	ccmB; heme exporter protein B	Rhizosphere	Copiotroph	0.00172523	0.0274507	0.401022	0.116447	3.44383	0.000573543	0.21394	0.089442	2.39194	0.0167598
Alphaproteobacteria	K02195	ccmC; heme exporter protein C	NA	NA	0.0764832	0.750334	0.271714	0.133767	2.03126	0.0422289	0.0293837	0.0758519	0.387383	0.698473
Alphaproteobacteria	K02196	ccmD; heme exporter protein D	Soil	Oligotroph	0.0097952	1.67155e-07	-0.32906	0.114603	-2.87132	0.00408767	-0.905642	0.16217	-5.58452	2.34345e-08
Alphaproteobacteria	K02197	ccmE; cytochrome c-type biogenesis protein CcmE	Rhizosphere	Copiotroph	0.00154076	0.00751282	0.361026	0.103754	3.47962	0.00050213	0.249141	0.0862387	2.88897	0.00386505
Alphaproteobacteria	K02198	ccmF; cytochrome c-type biogenesis protein CcmF	NA	Copiotroph	0.0638709	0.0141246	0.272926	0.128853	2.11811	0.0341656	0.259598	0.0977342	2.65616	0.00790357
Alphaproteobacteria	K02199	ccmG, dsbE; cytochrome c biogenesis protein CcmG, thiol:disulfide interchange protein DsbE	Rhizosphere	Copiotroph	2.88129e-05	0.0237083	0.60145	0.132791	4.52931	5.91769e-06	0.227106	0.0925827	2.453	0.0141668
Alphaproteobacteria	K02200	ccmH; cytochrome c-type biogenesis protein CcmH	Rhizosphere	Copiotroph	3.55104e-05	0.00581659	0.729457	0.162835	4.47972	7.47406e-06	0.424623	0.142397	2.98196	0.0028641
Alphaproteobacteria	K02204	thrB2; homoserine kinase type II	NA	NA	0.465532	0.0767271	-0.101163	0.114414	-0.884189	0.376594	0.184825	0.0953668	1.93804	0.0526182
Alphaproteobacteria	K02221	yggT; YggT family protein	Rhizosphere	NA	0.000257395	0.575309	0.411217	0.10319	3.98504	6.74696e-05	0.0450874	0.0687359	0.65595	0.511856
Alphaproteobacteria	K02224	cobB-cbiA; cobyrinic acid a,c-diamide synthase	Soil	NA	0.00164396	0.384201	-0.382916	0.110677	-3.45976	0.00054065	-0.0599236	0.0603667	-0.992659	0.320876
Alphaproteobacteria	K02225	cobC1, cobC; cobalamin biosynthesis protein CobC	NA	Copiotroph	0.0925743	0.0140872	-0.199353	0.102941	-1.93658	0.052797	0.264289	0.0994558	2.65735	0.00787569
Alphaproteobacteria	K02226	cobC, phpB; alpha-ribazole phosphatase	Rhizosphere	Copiotroph	9.25959e-08	7.02724e-07	1.61391	0.280046	5.76301	8.26268e-09	2.63865	0.497042	5.30871	1.10404e-07
Alphaproteobacteria	K02227	cbiB, cobD; adenosylcobinamide-phosphate synthase	Soil	Copiotroph	0.0300258	0.030786	-0.256255	0.104656	-2.44855	0.0143431	0.206308	0.0880299	2.34361	0.0190979
Alphaproteobacteria	K02228	cobF; precorrin-6A synthase	NA	Copiotroph	0.0950083	0.000891911	0.460266	0.23949	1.92186	0.0546229	1.28382	0.357703	3.58908	0.000331843
Alphaproteobacteria	K02229	cobG; precorrin-3B synthase	Soil	Oligotroph	2.47568e-05	0.00214217	-0.638472	0.139891	-4.56406	5.01726e-06	-0.38428	0.115721	-3.32073	0.000897821
Alphaproteobacteria	K02230	cobN; cobaltochelatase CobN	Soil	Oligotroph	8.95416e-06	0.0370547	-0.613831	0.128027	-4.79453	1.63059e-06	-0.186218	0.0821836	-2.26588	0.0234589
Alphaproteobacteria	K02231	cobP, cobU; adenosylcobinamide kinase / adenosylcobinamide-phosphate guanylyltransferase	NA	Copiotroph	0.441241	0.000629424	-0.0853486	0.0915204	-0.932564	0.351045	0.397994	0.107688	3.69579	0.000219204
Alphaproteobacteria	K02232	cobQ, cbiP; adenosylcobyric acid synthase	NA	Copiotroph	0.0536961	0.0113581	-0.221095	0.100587	-2.19804	0.0279461	0.252938	0.0923835	2.73792	0.00618294
Alphaproteobacteria	K02233	E2.7.8.26, cobS, cobV; adenosylcobinamide-GDP ribazoletransferase	NA	Copiotroph	0.845427	3.56375e-05	0.0103104	0.0414601	0.248682	0.803607	0.514829	0.115776	4.44677	8.71721e-06
Alphaproteobacteria	K02234	cobW; cobalamin biosynthesis protein CobW	Soil	Oligotroph	1.3362e-07	0.0159191	-0.768033	0.13506	-5.68659	1.29602e-08	-0.219411	0.0840913	-2.6092	0.00907546
Alphaproteobacteria	K02237	comEA; competence protein ComEA	NA	Oligotroph	0.105351	9.04513e-05	-0.421492	0.225601	-1.86831	0.0617189	-1.75675	0.416574	-4.21715	2.47411e-05
Alphaproteobacteria	K02238	comEC; competence protein ComEC	Rhizosphere	Copiotroph	2.82323e-05	2.66538e-05	0.579693	0.127852	4.53411	5.78476e-06	0.615502	0.136176	4.51991	6.18655e-06
Alphaproteobacteria	K02258	COX11, ctaG; cytochrome c oxidase assembly protein subunit 11	Rhizosphere	Copiotroph	0.00037477	0.0116819	0.36168	0.093158	3.88243	0.000103416	0.188858	0.0692503	2.72718	0.00638785
Alphaproteobacteria	K02259	COX15, ctaA; cytochrome c oxidase assembly protein subunit 15	Rhizosphere	Copiotroph	0.00159082	1.5932e-05	0.359631	0.103627	3.47044	0.000519601	0.637953	0.137516	4.63913	3.4988e-06
Alphaproteobacteria	K02274	coxA, ctaD; cytochrome c oxidase subunit I	Rhizosphere	Copiotroph	7.02488e-05	0.000486014	0.533814	0.123644	4.31736	1.57906e-05	0.477856	0.126676	3.77227	0.000161766
Alphaproteobacteria	K02275	coxB, ctaC; cytochrome c oxidase subunit II	Rhizosphere	Copiotroph	0.0242217	0.000623438	0.330808	0.130576	2.53345	0.0112945	0.468383	0.126621	3.69909	0.00021637
Alphaproteobacteria	K02276	coxC, ctaE; cytochrome c oxidase subunit III	Rhizosphere	Copiotroph	3.44132e-05	0.000164625	0.486712	0.108456	4.48765	7.2014e-06	0.436007	0.107308	4.06313	4.84191e-05
Alphaproteobacteria	K02277	coxD, ctaF; cytochrome c oxidase subunit IV	Rhizosphere	Copiotroph	0.0105885	0.00537691	1.29166	0.454166	2.84403	0.00445469	1.06693	0.354454	3.01005	0.00261202
Alphaproteobacteria	K02278	cpaA, tadV; prepilin peptidase CpaA	Rhizosphere	Copiotroph	0.00260174	1.22563e-06	0.342001	0.10317	3.31493	0.000916667	0.633482	0.121931	5.19541	2.04271e-07
Alphaproteobacteria	K02279	cpaB, rcpC; pilus assembly protein CpaB	Rhizosphere	Copiotroph	8.55583e-10	7.52373e-14	1.04324	0.157765	6.61262	3.77585e-11	1.26082	0.160201	7.87021	3.54058e-15
Alphaproteobacteria	K02280	cpaC, rcpA; pilus assembly protein CpaC	Rhizosphere	Copiotroph	1.2304e-10	1.20634e-12	1.22504	0.176669	6.93413	4.08742e-12	1.36443	0.182302	7.48445	7.18483e-14
Alphaproteobacteria	K02281	cpaD; pilus assembly protein CpaD	Rhizosphere	Copiotroph	4.76574e-12	6.72655e-14	1.2447	0.16746	7.43281	1.06316e-13	1.23773	0.156963	7.88551	3.13246e-15
Alphaproteobacteria	K02282	cpaE, tadZ; pilus assembly protein CpaE	Rhizosphere	Copiotroph	1.09363e-10	1.04299e-11	1.18321	0.170125	6.95495	3.52697e-12	1.29837	0.180923	7.17639	7.15778e-13
Alphaproteobacteria	K02283	cpaF, tadA; pilus assembly protein CpaF	Rhizosphere	Copiotroph	1.67017e-08	4.7012e-12	1.04973	0.172421	6.08817	1.14206e-09	1.38256	0.189559	7.29355	3.01891e-13
Alphaproteobacteria	K02291	crtB; 15-cis-phytoene synthase	NA	Oligotroph	0.750672	0.0145283	0.0452042	0.111354	0.405951	0.684779	-0.457098	0.172824	-2.64487	0.00817218
Alphaproteobacteria	K02292	crtO; beta-carotene ketolase (CrtO type)	NA	NA	0.184291	NA	1.59432	1.02287	1.55867	0.119074	NA	NA	NA	NA
Alphaproteobacteria	K02294	crtR; beta-carotene hydroxylase	NA	Oligotroph	0.949988	0.00780388	0.00660341	0.0980455	0.0673505	0.946303	-0.785557	0.273147	-2.87595	0.00402818
Alphaproteobacteria	K02297	cyoA; cytochrome o ubiquinol oxidase subunit II	Rhizosphere	Copiotroph	0.00752073	0.000228538	0.314851	0.106164	2.9657	0.00301996	0.612628	0.154006	3.97794	6.95137e-05
Alphaproteobacteria	K02298	cyoB; cytochrome o ubiquinol oxidase subunit I	Rhizosphere	Copiotroph	0.0241688	0.000230696	0.242553	0.0957043	2.5344	0.0112639	0.545049	0.137131	3.97466	7.04812e-05
Alphaproteobacteria	K02299	cyoC; cytochrome o ubiquinol oxidase subunit III	Rhizosphere	Copiotroph	0.0226116	0.000298656	0.254272	0.0993036	2.56056	0.0104505	0.584624	0.149659	3.90636	9.36961e-05
Alphaproteobacteria	K02300	cyoD; cytochrome o ubiquinol oxidase subunit IV	NA	Copiotroph	0.0526294	0.000185785	0.212917	0.0964709	2.20706	0.0273101	0.600171	0.148875	4.03138	5.54496e-05
Alphaproteobacteria	K02301	cyoE; protoheme IX farnesyltransferase	Rhizosphere	NA	0.000190758	0.184477	0.39102	0.0962532	4.06241	4.85684e-05	0.0865305	0.0586378	1.47568	0.140031
Alphaproteobacteria	K02302	cysG; uroporphyrin-III C-methyltransferase / precorrin-2 dehydrogenase / sirohydrochlorin ferrochelatase	NA	NA	0.0733051	0.585726	0.200974	0.0978545	2.05381	0.0399943	0.0422921	0.0660971	0.639847	0.522272
Alphaproteobacteria	K02303	cobA; uroporphyrin-III C-methyltransferase	Rhizosphere	Copiotroph	0.000102066	3.45918e-15	0.599714	0.142026	4.22255	2.41554e-05	1.61885	0.195507	8.2803	1.22865e-16
Alphaproteobacteria	K02304	MET8; precorrin-2 dehydrogenase / sirohydrochlorin ferrochelatase	Rhizosphere	Copiotroph	0.0245073	0.00137058	0.541459	0.214133	2.52861	0.0114514	1.11313	0.32137	3.46371	0.00053278
Alphaproteobacteria	K02305	norC; nitric oxide reductase subunit C	NA	Copiotroph	0.866891	0.00886515	-0.10422	0.504176	-0.206713	0.836234	1.67815	0.593039	2.82974	0.00465855
Alphaproteobacteria	K02313	dnaA; chromosomal replication initiator protein	NA	NA	0.830133	0.871604	-0.0226349	0.0818857	-0.276421	0.782225	-0.0125099	0.0689417	-0.181457	0.856009
Alphaproteobacteria	K02314	dnaB; replicative DNA helicase	NA	NA	0.527051	0.151993	0.076632	0.0989667	0.774321	0.438741	0.139346	0.087748	1.58802	0.112281
Alphaproteobacteria	K02316	dnaG; DNA primase	Rhizosphere	Copiotroph	0.0147321	3.49813e-05	0.244371	0.0896654	2.72537	0.00642297	0.475717	0.106874	4.45119	8.53956e-06
Alphaproteobacteria	K02334	dpo; DNA polymerase bacteriophage-type	NA	Copiotroph	0.774538	0.0131984	0.0397186	0.109075	0.364141	0.715753	0.365601	0.136291	2.68249	0.00730762
Alphaproteobacteria	K02335	polA; DNA polymerase I	Rhizosphere	Copiotroph	0.0369442	0.00439229	0.440777	0.186727	2.36054	0.0182481	0.588524	0.190975	3.08168	0.00205835
Alphaproteobacteria	K02337	dnaE; DNA polymerase III subunit alpha	NA	NA	0.27284	0.643034	0.171178	0.131376	1.30296	0.192589	-0.0518268	0.0939646	-0.551557	0.581252
Alphaproteobacteria	K02338	dnaN; DNA polymerase III subunit beta	NA	NA	0.342933	0.880162	0.128637	0.112999	1.1384	0.254955	0.0075178	0.0444545	0.169112	0.865709
Alphaproteobacteria	K02339	holC; DNA polymerase III subunit chi	Rhizosphere	Copiotroph	0.00689875	0.0169875	0.333669	0.111404	2.99511	0.00274344	0.231344	0.0895569	2.58321	0.00978864
Alphaproteobacteria	K02340	holA; DNA polymerase III subunit delta	NA	Copiotroph	0.744262	0.0392841	-0.0261659	0.0628403	-0.416388	0.677126	0.188164	0.0840133	2.23969	0.025111
Alphaproteobacteria	K02341	holB; DNA polymerase III subunit delta'	NA	NA	0.534794	0.0691876	-0.0640701	0.0844181	-0.758962	0.447875	0.150183	0.0755594	1.98762	0.0468542
Alphaproteobacteria	K02342	dnaQ; DNA polymerase III subunit epsilon	Rhizosphere	Copiotroph	0.0431004	0.00178195	0.284012	0.123797	2.29418	0.0217801	0.402336	0.119036	3.37994	0.000725008
Alphaproteobacteria	K02343	dnaX; DNA polymerase III subunit gamma/tau	Rhizosphere	Copiotroph	0.00752918	0.0490913	0.425037	0.143352	2.96498	0.00302701	0.198325	0.0925719	2.14239	0.032162
Alphaproteobacteria	K02346	dinB; DNA polymerase IV	Rhizosphere	Copiotroph	0.00713282	6.26543e-05	0.34768	0.116537	2.98343	0.00285036	0.667417	0.154815	4.31106	1.62471e-05
Alphaproteobacteria	K02347	polX, dpx; DNA polymerase (family X)	NA	Oligotroph	0.783987	0.00722512	0.116105	0.33227	0.349431	0.726766	-1.20869	0.416228	-2.90392	0.00368517
Alphaproteobacteria	K02348	elaA; ElaA protein	Soil	Oligotroph	0.00306867	0.0235975	-1.39525	0.427485	-3.26386	0.00109904	-1.05057	0.427935	-2.45498	0.0140891
Alphaproteobacteria	K02351	K02351; putative membrane protein	Rhizosphere	Copiotroph	3.87843e-08	0.00050121	1.60911	0.271464	5.92753	3.07529e-09	1.35383	0.359745	3.7633	0.000167684
Alphaproteobacteria	K02355	fusA, GFM, EFG; elongation factor G	Soil	Oligotroph	8.63174e-05	0.000571176	-0.687938	0.161324	-4.26432	2.00514e-05	-0.95589	0.2566	-3.72521	0.000195152
Alphaproteobacteria	K02356	efp; elongation factor P	NA	Copiotroph	0.207884	0.0056826	0.191192	0.128795	1.48447	0.137686	0.335299	0.112134	2.99015	0.00278837
Alphaproteobacteria	K02357	tsf, TSFM; elongation factor Ts	Rhizosphere	NA	0.0158079	0.65648	0.376943	0.139647	2.69926	0.00694948	0.0430426	0.081006	0.53135	0.595176
Alphaproteobacteria	K02358	tuf, TUFM; elongation factor Tu	Rhizosphere	Oligotroph	0.00540141	0.0106476	0.249471	0.0810688	3.07727	0.00208905	-0.195625	0.0708452	-2.7613	0.00575726
Alphaproteobacteria	K02363	entE, dhbE, vibE, mxcE; 2,3-dihydroxybenzoate-AMP ligase	NA	NA	0.567319	0.137655	0.386417	0.552928	0.698856	0.484642	0.925445	0.563809	1.64142	0.100711
Alphaproteobacteria	K02364	entF; enterobactin synthetase component F	NA	NA	0.125728	0.0710601	1.88618	1.06412	1.77252	0.0763084	1.59081	0.805574	1.97475	0.0482965
Alphaproteobacteria	K02371	fabK; enoyl-[acyl-carrier protein] reductase II	Rhizosphere	Copiotroph	0.018282	6.33041e-07	0.318123	0.120342	2.64349	0.00820563	1.12808	0.211624	5.33057	9.79041e-08
Alphaproteobacteria	K02372	fabZ; 3-hydroxyacyl-[acyl-carrier-protein] dehydratase	Soil	Oligotroph	0.00320638	0.0402129	-0.401451	0.12355	-3.2493	0.00115691	-0.211448	0.0948111	-2.2302	0.0257343
Alphaproteobacteria	K02377	TSTA3, fcl; GDP-L-fucose synthase	Soil	Oligotroph	4.18518e-05	0.00147546	-0.581759	0.131016	-4.44035	8.98128e-06	-0.36334	0.105603	-3.4406	0.00058042
Alphaproteobacteria	K02379	fdhD; FdhD protein	NA	Oligotroph	0.245976	0.0273254	-0.137487	0.099912	-1.37609	0.168795	-0.18427	0.0769648	-2.3942	0.0166565
Alphaproteobacteria	K02380	fdhE; FdhE protein	Soil	NA	2.66473e-05	0.417497	-1.23964	0.272595	-4.54754	5.42768e-06	-0.179754	0.193138	-0.930702	0.352007
Alphaproteobacteria	K02381	fdrA; FdrA protein	Soil	Oligotroph	0.00174678	0.00888282	-1.91192	0.555778	-3.44007	0.000581556	-2.90059	1.02532	-2.82896	0.00467001
Alphaproteobacteria	K02386	flgA; flagellar basal body P-ring formation protein FlgA	Rhizosphere	Copiotroph	3.91795e-17	5.8679e-16	1.51642	0.168676	8.9901	2.47009e-19	1.4535	0.170967	8.50162	1.86967e-17
Alphaproteobacteria	K02387	flgB; flagellar basal-body rod protein FlgB	Rhizosphere	Copiotroph	8.54271e-20	5.09169e-19	1.63896	0.168764	9.71152	2.6929e-22	1.53688	0.163718	9.38735	6.15293e-21
Alphaproteobacteria	K02388	flgC; flagellar basal-body rod protein FlgC	Rhizosphere	Copiotroph	6.43849e-21	1.62661e-18	1.76413	0.175835	10.0329	1.09286e-23	1.51497	0.163901	9.24321	2.39207e-20
Alphaproteobacteria	K02389	flgD; flagellar basal-body rod modification protein FlgD	Rhizosphere	Copiotroph	8.93944e-20	7.03438e-19	1.56172	0.161013	9.69933	3.03473e-22	1.56045	0.166936	9.34761	8.96538e-21
Alphaproteobacteria	K02390	flgE; flagellar hook protein FlgE	Rhizosphere	Copiotroph	2.53021e-21	9.63418e-18	1.80173	0.177	10.1793	2.45413e-24	1.60371	0.177693	9.02514	1.7946e-19
Alphaproteobacteria	K02391	flgF; flagellar basal-body rod protein FlgF	Rhizosphere	Copiotroph	1.17862e-19	1.4236e-18	2.00305	0.207269	9.66402	4.28693e-22	2.12373	0.229363	9.25926	2.05863e-20
Alphaproteobacteria	K02392	flgG; flagellar basal-body rod protein FlgG	Rhizosphere	Copiotroph	7.30364e-17	1.99455e-17	1.51264	0.169632	8.91721	4.78172e-19	1.54724	0.173309	8.92767	4.35086e-19
Alphaproteobacteria	K02393	flgH; flagellar L-ring protein FlgH	Rhizosphere	Copiotroph	3.28382e-17	2.12366e-15	1.49176	0.165497	9.01378	1.99068e-19	1.37269	0.164546	8.34228	7.28708e-17
Alphaproteobacteria	K02394	flgI; flagellar P-ring protein FlgI	Rhizosphere	Copiotroph	4.15554e-21	2.30752e-20	1.74798	0.173098	10.0983	5.62309e-24	1.74348	0.178464	9.76936	1.52413e-22
Alphaproteobacteria	K02395	flgJ; peptidoglycan hydrolase FlgJ	Rhizosphere	Copiotroph	1.40395e-05	1.6756e-06	1.67937	0.35769	4.69504	2.66559e-06	2.85329	0.556111	5.1308	2.88513e-07
Alphaproteobacteria	K02396	flgK; flagellar hook-associated protein 1	Rhizosphere	Copiotroph	9.72671e-21	1.95395e-17	1.79408	0.180189	9.95666	2.35856e-23	1.68093	0.188209	8.93119	4.2144e-19
Alphaproteobacteria	K02397	flgL; flagellar hook-associated protein 3 FlgL	Rhizosphere	Copiotroph	7.72154e-17	1.24935e-22	2.1455	0.240878	8.90701	5.24256e-19	3.17738	0.305814	10.3899	2.75592e-25
Alphaproteobacteria	K02398	flgM; negative regulator of flagellin synthesis FlgM	Rhizosphere	Copiotroph	1.33765e-06	3.10726e-05	2.86545	0.549611	5.2136	1.85207e-07	4.89804	1.09304	4.48111	7.42544e-06
Alphaproteobacteria	K02400	flhA; flagellar biosynthesis protein FlhA	Rhizosphere	Copiotroph	1.50395e-18	4.9622e-19	1.83032	0.194861	9.39294	5.83492e-21	1.76428	0.187742	9.39737	5.59463e-21
Alphaproteobacteria	K02401	flhB; flagellar biosynthesis protein FlhB	Rhizosphere	Copiotroph	1.36403e-17	2.948e-18	1.57926	0.173099	9.12346	7.2766e-20	1.51279	0.164928	9.17244	4.62431e-20
Alphaproteobacteria	K02402	flhC; flagellar transcriptional activator FlhC	NA	NA	0.65786	0.710107	0.487412	0.890173	0.547547	0.584003	-0.371496	0.823682	-0.451019	0.651976
Alphaproteobacteria	K02403	flhD; flagellar transcriptional activator FlhD	NA	NA	0.837668	NA	-0.207798	0.795285	-0.261287	0.793871	NA	NA	NA	NA
Alphaproteobacteria	K02404	flhF; flagellar biosynthesis protein FlhF	Rhizosphere	Copiotroph	0.000621008	0.00138123	1.13053	0.302047	3.7429	0.000181905	1.41701	0.409425	3.46099	0.000538203
Alphaproteobacteria	K02405	fliA, whiG; RNA polymerase sigma factor FliA	Rhizosphere	Copiotroph	2.33224e-07	1.33662e-07	2.58713	0.464433	5.57051	2.53989e-08	3.3699	0.598923	5.62661	1.83786e-08
Alphaproteobacteria	K02406	fliC, hag; flagellin	Rhizosphere	Copiotroph	5.79095e-15	9.37201e-19	2.12057	0.252888	8.3854	5.05515e-17	2.62857	0.2823	9.31125	1.26338e-20
Alphaproteobacteria	K02407	fliD; flagellar hook-associated protein 2	Rhizosphere	Copiotroph	2.00642e-07	2.06356e-08	1.79091	0.319679	5.60221	2.11638e-08	3.90311	0.654384	5.96456	2.453e-09
Alphaproteobacteria	K02408	fliE; flagellar hook-basal body complex protein FliE	Rhizosphere	Copiotroph	9.72671e-21	3.59144e-19	1.72587	0.173321	9.95765	2.33514e-23	1.57047	0.166476	9.43364	3.96114e-21
Alphaproteobacteria	K02409	fliF; flagellar M-ring protein FliF	Rhizosphere	Copiotroph	3.21606e-17	2.30752e-20	1.56281	0.17325	9.02054	1.87162e-19	1.71753	0.175805	9.76954	1.52149e-22
Alphaproteobacteria	K02410	fliG; flagellar motor switch protein FliG	Rhizosphere	Copiotroph	2.80155e-17	1.2498e-19	1.53982	0.170329	9.0403	1.56246e-19	1.64704	0.172163	9.56679	1.10277e-21
Alphaproteobacteria	K02411	fliH; flagellar assembly protein FliH	Rhizosphere	Copiotroph	2.98846e-11	5.95802e-11	1.15091	0.161025	7.14745	8.84075e-13	1.2026	0.173874	6.91651	4.62915e-12
Alphaproteobacteria	K02412	fliI; flagellum-specific ATP synthase	Rhizosphere	Copiotroph	7.79695e-15	1.22639e-18	1.45745	0.174799	8.33789	7.56251e-17	1.56903	0.169132	9.27699	1.7434e-20
Alphaproteobacteria	K02413	fliJ; flagellar protein FliJ	Rhizosphere	Copiotroph	0.00142209	0.000259265	1.43999	0.410952	3.50402	0.000458283	4.28231	1.08588	3.94363	8.02578e-05
Alphaproteobacteria	K02414	fliK; flagellar hook-length control protein FliK	Rhizosphere	NA	0.0157004	NA	2.77446	1.02672	2.70226	0.006887	NA	NA	NA	NA
Alphaproteobacteria	K02415	fliL; flagellar protein FliL	Rhizosphere	Copiotroph	4.35627e-18	9.06694e-20	1.5437	0.166769	9.25649	2.11264e-20	1.67675	0.174443	9.61206	7.11133e-22
Alphaproteobacteria	K02416	fliM; flagellar motor switch protein FliM	Rhizosphere	Copiotroph	3.95791e-18	9.35755e-18	1.54776	0.166924	9.2722	1.82348e-20	1.50079	0.166178	9.03125	1.6972e-19
Alphaproteobacteria	K02417	fliN; flagellar motor switch protein FliN	Rhizosphere	Copiotroph	9.11074e-16	4.60022e-18	1.70486	0.19788	8.61566	6.95407e-18	1.74918	0.191875	9.11621	7.77978e-20
Alphaproteobacteria	K02418	fliO, fliZ; flagellar protein FliO/FliZ	Rhizosphere	Copiotroph	9.11074e-16	3.74527e-15	2.17199	0.252154	8.61377	7.06944e-18	2.5792	0.311968	8.26752	1.36776e-16
Alphaproteobacteria	K02419	fliP; flagellar biosynthesis protein FliP	Rhizosphere	Copiotroph	4.18146e-20	3.82948e-21	1.74804	0.178514	9.79216	1.21672e-22	1.76965	0.177046	9.99545	1.59562e-23
Alphaproteobacteria	K02420	fliQ; flagellar biosynthesis protein FliQ	Rhizosphere	Copiotroph	1.49227e-20	1.45061e-17	1.73522	0.175195	9.90448	3.98034e-23	1.53026	0.170587	8.97053	2.95099e-19
Alphaproteobacteria	K02421	fliR; flagellar biosynthesis protein FliR	Rhizosphere	Copiotroph	2.62972e-18	1.87576e-18	1.594	0.171003	9.32143	1.14779e-20	1.54246	0.167214	9.22444	2.85041e-20
Alphaproteobacteria	K02422	fliS; flagellar secretion chaperone FliS	Rhizosphere	Copiotroph	7.18849e-06	6.37977e-07	1.74617	0.360541	4.84319	1.27768e-06	3.89123	0.730216	5.32887	9.88239e-08
Alphaproteobacteria	K02424	fliY, tcyA; L-cystine transport system substrate-binding protein	Rhizosphere	Copiotroph	0.00252751	0.00274418	1.23695	0.372087	3.32436	0.000886223	1.12112	0.346347	3.23699	0.00120798
Alphaproteobacteria	K02426	sufE; cysteine desulfuration protein SufE	Rhizosphere	NA	0.00682604	0.851047	0.279785	0.0933015	2.99871	0.00271122	0.00801143	0.0378552	0.211633	0.832393
Alphaproteobacteria	K02427	rlmE, rrmJ, ftsJ; 23S rRNA (uridine2552-2'-O)-methyltransferase	Rhizosphere	Copiotroph	3.96338e-05	0.00234753	0.474349	0.1065	4.454	8.42844e-06	0.291822	0.0886812	3.29069	0.000999426
Alphaproteobacteria	K02428	rdgB; XTP/dITP diphosphohydrolase	Rhizosphere	Copiotroph	0.0332012	0.00400264	0.31535	0.131043	2.40646	0.016108	0.342112	0.109894	3.11312	0.00185122
Alphaproteobacteria	K02429	fucP; MFS transporter, FHS family, L-fucose permease	Rhizosphere	Copiotroph	1.52746e-10	2.63499e-12	2.01035	0.291423	6.89839	5.25944e-12	2.95745	0.400881	7.37736	1.61458e-13
Alphaproteobacteria	K02431	fucU, FUOM; L-fucose mutarotase	Rhizosphere	Copiotroph	0.0037789	0.00592879	1.08091	0.338073	3.19728	0.00138731	1.02204	0.34345	2.9758	0.00292225
Alphaproteobacteria	K02433	gatA, QRSL1; aspartyl-tRNA(Asn)/glutamyl-tRNA(Gln) amidotransferase subunit A	NA	NA	0.804791	0.817232	0.0627604	0.198045	0.316899	0.75132	0.0551953	0.198885	0.277524	0.781378
Alphaproteobacteria	K02434	gatB, PET112; aspartyl-tRNA(Asn)/glutamyl-tRNA(Gln) amidotransferase subunit B	Rhizosphere	Copiotroph	1.2289e-06	1.59241e-06	0.652354	0.124672	5.23257	1.67171e-07	0.723428	0.140686	5.14213	2.71646e-07
Alphaproteobacteria	K02435	gatC, GATC; aspartyl-tRNA(Asn)/glutamyl-tRNA(Gln) amidotransferase subunit C	Rhizosphere	Copiotroph	2.10942e-05	2.79621e-05	0.521388	0.11332	4.60101	4.20452e-06	0.550066	0.122039	4.50731	6.5656e-06
Alphaproteobacteria	K02437	gcvH, GCSH; glycine cleavage system H protein	Rhizosphere	Copiotroph	8.27804e-06	5.07987e-19	0.554652	0.115268	4.81185	1.49543e-06	1.41347	0.150487	9.39263	5.85181e-21
Alphaproteobacteria	K02438	glgX; glycogen debranching enzyme	NA	Copiotroph	0.296991	0.0359717	-0.156308	0.125657	-1.24393	0.213525	0.232865	0.102212	2.27825	0.0227115
Alphaproteobacteria	K02440	GLPF; glycerol uptake facilitator protein	NA	NA	0.323085	NA	0.762563	0.644522	1.18314	0.236752	NA	NA	NA	NA
Alphaproteobacteria	K02442	glpM; membrane protein GlpM	NA	NA	0.261052	0.196794	-1.60173	1.19994	-1.33485	0.181926	1.71807	1.19458	1.43822	0.150371
Alphaproteobacteria	K02444	glpR; DeoR family transcriptional regulator, glycerol-3-phosphate regulon repressor	Rhizosphere	Copiotroph	3.51507e-05	0.000215482	1.17433	0.261973	4.48263	7.37278e-06	1.63048	0.408308	3.99325	6.51729e-05
Alphaproteobacteria	K02445	glpT; MFS transporter, OPA family, glycerol-3-phosphate transporter	NA	NA	0.534345	0.155147	-0.616288	0.810247	-0.760618	0.446886	1.71807	1.09016	1.57598	0.11503
Alphaproteobacteria	K02446	glpX; fructose-1,6-bisphosphatase II	NA	Oligotroph	0.856497	4.75441e-05	0.059703	0.261377	0.228418	0.819322	-1.81383	0.414309	-4.37797	1.19792e-05
Alphaproteobacteria	K02448	norD; nitric oxide reductase NorD protein	NA	Copiotroph	0.585964	0.00289109	0.338795	0.507333	0.667795	0.504264	2.50605	0.778349	3.21969	0.00128327
Alphaproteobacteria	K02450	gspA; general secretion pathway protein A	NA	NA	0.215634	0.463184	-1.60173	1.09577	-1.46175	0.14381	0.732551	0.865508	0.846383	0.397339
Alphaproteobacteria	K02452	gspC; general secretion pathway protein C	Rhizosphere	Copiotroph	0.000113448	2.71725e-05	2.27529	0.542237	4.19612	2.71524e-05	2.83951	0.629007	4.51427	6.35356e-06
Alphaproteobacteria	K02453	gspD; general secretion pathway protein D	NA	NA	0.837221	0.440158	-0.0182995	0.0692358	-0.264308	0.791543	-0.0688353	0.0773988	-0.889359	0.37381
Alphaproteobacteria	K02454	gspE; general secretion pathway protein E	Soil	Oligotroph	0.0190605	0.000941789	-0.327234	0.124593	-2.62641	0.00862899	-0.423472	0.118503	-3.5735	0.000352248
Alphaproteobacteria	K02455	gspF; general secretion pathway protein F	Soil	Oligotroph	0.00402071	4.78788e-06	-0.449861	0.141571	-3.17763	0.00148485	-0.761966	0.15521	-4.90927	9.14156e-07
Alphaproteobacteria	K02456	gspG; general secretion pathway protein G	NA	Oligotroph	0.574332	0.0023231	-0.0696438	0.101282	-0.687624	0.49169	-0.385522	0.117022	-3.29444	0.00098618
Alphaproteobacteria	K02457	gspH; general secretion pathway protein H	Soil	Oligotroph	0.0320319	0.000263952	-0.347991	0.14372	-2.42131	0.0154645	-0.657813	0.167026	-3.93838	8.20322e-05
Alphaproteobacteria	K02458	gspI; general secretion pathway protein I	NA	Oligotroph	0.0575684	0.00349015	-0.331699	0.153121	-2.16625	0.0302918	-0.484324	0.153372	-3.15785	0.00158939
Alphaproteobacteria	K02459	gspJ; general secretion pathway protein J	NA	Oligotroph	0.159943	0.000461512	-0.235775	0.143841	-1.63913	0.101186	-0.573492	0.151437	-3.787	0.00015248
Alphaproteobacteria	K02460	gspK; general secretion pathway protein K	Soil	Oligotroph	0.00351018	1.36511e-05	-0.447453	0.138902	-3.22135	0.00127589	-0.769396	0.164539	-4.67607	2.92427e-06
Alphaproteobacteria	K02461	gspL; general secretion pathway protein L	Soil	Oligotroph	0.00223931	5.16528e-06	-0.48287	0.143584	-3.36297	0.000771088	-0.842054	0.17209	-4.89311	9.92544e-07
Alphaproteobacteria	K02462	gspM; general secretion pathway protein M	Soil	Oligotroph	0.0305978	0.000891327	-0.387495	0.158779	-2.44047	0.0146682	-0.639235	0.178088	-3.58943	0.000331407
Alphaproteobacteria	K02463	gspN; general secretion pathway protein N	NA	Oligotroph	0.389023	0.00876013	-0.162536	0.156538	-1.03831	0.299125	-0.513232	0.18109	-2.83412	0.00459514
Alphaproteobacteria	K02469	gyrA; DNA gyrase subunit A	NA	Copiotroph	0.695911	0.0280211	-0.0326592	0.0667279	-0.489438	0.624531	0.217338	0.0911834	2.38353	0.0171475
Alphaproteobacteria	K02470	gyrB; DNA gyrase subunit B	NA	NA	0.388396	0.70822	0.117196	0.112733	1.03959	0.298531	0.0363728	0.0799627	0.454872	0.649202
Alphaproteobacteria	K02471	bacA; vitamin B12/bleomycin/antimicrobial peptide transport system ATP-binding/permease protein	Soil	Oligotroph	9.70555e-10	5.8679e-16	-1.10447	0.167621	-6.58912	4.42445e-11	-1.73261	0.203782	-8.50231	1.85855e-17
Alphaproteobacteria	K02472	wecC; UDP-N-acetyl-D-mannosaminuronic acid dehydrogenase	Rhizosphere	NA	0.0383259	0.264688	0.454254	0.193684	2.34534	0.0190099	0.168104	0.133872	1.25571	0.20922
Alphaproteobacteria	K02474	wbpO; UDP-N-acetyl-D-glucosamine/UDP-N-acetyl-D-galactosamine dehydrogenase	Soil	Oligotroph	1.11717e-05	8.28525e-06	-0.612804	0.129135	-4.74545	2.08047e-06	-0.571136	0.119252	-4.78934	1.67329e-06
Alphaproteobacteria	K02477	K02477; two-component system, LytTR family, response regulator	Rhizosphere	Copiotroph	0.000151452	1.77943e-07	0.874017	0.21204	4.12194	3.75691e-05	2.17491	0.390319	5.57213	2.5165e-08
Alphaproteobacteria	K02478	K02478; two-component system, LytTR family, sensor kinase	NA	NA	0.177609	NA	-1.82744	1.15695	-1.57953	0.114214	NA	NA	NA	NA
Alphaproteobacteria	K02479	K02479; two-component system, NarL family, response regulator	NA	NA	0.512549	0.391498	-0.394609	0.492178	-0.801761	0.422691	0.511704	0.523004	0.978394	0.327879
Alphaproteobacteria	K02480	K02480; two-component system, NarL family, sensor kinase	NA	Copiotroph	0.534794	0.033443	0.490623	0.647371	0.757869	0.448529	2.42221	1.04882	2.30946	0.0209183
Alphaproteobacteria	K02481	flgR; two-component system, NtrC family, response regulator	NA	Copiotroph	0.0555699	0.000158506	0.421517	0.193126	2.1826	0.029065	1.45528	0.357322	4.07274	4.64641e-05
Alphaproteobacteria	K02482	flgS; two-component system, NtrC family, sensor kinase	Soil	Oligotroph	7.81159e-06	1.23504e-05	-0.985705	0.204301	-4.82476	1.40169e-06	-1.17784	0.250623	-4.69963	2.60629e-06
Alphaproteobacteria	K02483	K02483; two-component system, OmpR family, response regulator	NA	NA	0.465379	0.0746519	0.156218	0.176545	0.884863	0.37623	0.348227	0.178508	1.95076	0.0510853
Alphaproteobacteria	K02484	K02484; two-component system, OmpR family, sensor kinase	NA	Copiotroph	0.0593967	0.000230696	0.690241	0.320609	2.15291	0.0313259	1.64294	0.413365	3.97456	7.05092e-05
Alphaproteobacteria	K02485	rssB, hnr; two-component system, response regulator	NA	Copiotroph	0.964417	0.0377906	0.0163204	0.343261	0.0475453	0.962079	1.04812	0.464415	2.25685	0.0240174
Alphaproteobacteria	K02488	pleD; two-component system, cell cycle response regulator	Rhizosphere	Copiotroph	0.00255784	0.00369552	0.423159	0.127433	3.32064	0.000898098	0.34949	0.111346	3.13879	0.0016965
Alphaproteobacteria	K02492	hemA; glutamyl-tRNA reductase	NA	Copiotroph	0.3292	0.0320291	0.474733	0.405721	1.1701	0.241961	1.03394	0.444231	2.32748	0.0199397
Alphaproteobacteria	K02493	hemK, prmC, HEMK; release factor glutamine methyltransferase	NA	NA	0.267995	0.681037	-0.150992	0.114775	-1.31555	0.188324	0.0397643	0.080373	0.494747	0.620779
Alphaproteobacteria	K02495	hemN, hemZ; oxygen-independent coproporphyrinogen III oxidase	NA	NA	0.0932847	0.113204	0.279532	0.144672	1.93218	0.0533379	0.180643	0.103522	1.74497	0.0809907
Alphaproteobacteria	K02498	hemY; HemY protein	Soil	Oligotroph	8.18321e-08	7.95283e-12	-0.671215	0.115986	-5.78705	7.16328e-09	-1.20684	0.167272	-7.21485	5.39935e-13
Alphaproteobacteria	K02499	yabN; tetrapyrrole methylase family protein / MazG family protein	Rhizosphere	Copiotroph	0.00594583	0.00116733	0.91924	0.301888	3.04497	0.00232701	1.11291	0.316943	3.5114	0.00044576
Alphaproteobacteria	K02500	hisF; imidazole glycerol-phosphate synthase subunit HisF	Rhizosphere	NA	0.00461296	0.105726	0.387808	0.12385	3.13128	0.00174049	0.156198	0.0877191	1.78067	0.0749672
Alphaproteobacteria	K02501	hisH; imidazole glycerol-phosphate synthase subunit HisH	NA	NA	0.0593967	0.0706553	0.287606	0.133588	2.15294	0.0313237	0.180454	0.0912614	1.97733	0.0480041
Alphaproteobacteria	K02502	hisZ; ATP phosphoribosyltransferase regulatory subunit	NA	Copiotroph	0.184424	0.00284447	0.163056	0.104667	1.55786	0.119267	0.303474	0.0940964	3.22514	0.00125909
Alphaproteobacteria	K02503	HINT1, hinT, hit; histidine triad (HIT) family protein	NA	Oligotroph	0.159675	2.46318e-05	-0.17147	0.104546	-1.64013	0.100978	-0.642017	0.14145	-4.53882	5.65686e-06
Alphaproteobacteria	K02509	hpaH; 2-oxo-hept-3-ene-1,7-dioate hydratase	Soil	Oligotroph	6.66227e-07	1.05385e-13	-0.86978	0.162345	-5.35761	8.43285e-08	-1.60767	0.205427	-7.82599	5.03679e-15
Alphaproteobacteria	K02510	hpaI, hpcH; 4-hydroxy-2-oxoheptanedioate aldolase	Soil	Oligotroph	3.47627e-10	3.88255e-10	-1.27784	0.188783	-6.76885	1.29812e-11	-1.73255	0.261551	-6.62416	3.49239e-11
Alphaproteobacteria	K02511	hpaX; MFS transporter, ACS family, 4-hydroxyphenylacetate permease	NA	NA	0.922868	0.482715	0.0809998	0.755991	0.107144	0.914675	0.61553	0.762718	0.807022	0.419654
Alphaproteobacteria	K02517	lpxL, htrB; Kdo2-lipid IVA lauroyltransferase/acyltransferase	Soil	Oligotroph	0.000110249	3.15097e-06	-0.485136	0.115424	-4.20307	2.63314e-05	-0.868824	0.173852	-4.99751	5.80768e-07
Alphaproteobacteria	K02518	infA; translation initiation factor IF-1	Rhizosphere	Copiotroph	0.0126802	3.21299e-05	0.267243	0.0961182	2.78035	0.00542999	0.570332	0.127522	4.47244	7.73322e-06
Alphaproteobacteria	K02519	infB, MTIF2; translation initiation factor IF-2	NA	NA	0.0926735	0.427866	-0.26216	0.135418	-1.93593	0.052876	-0.0933079	0.10234	-0.911744	0.361903
Alphaproteobacteria	K02520	infC, MTIF3; translation initiation factor IF-3	Rhizosphere	NA	3.81407e-05	0.0559856	0.501766	0.112441	4.46249	8.10126e-06	0.149711	0.0718951	2.08236	0.03731
Alphaproteobacteria	K02523	ispB; octaprenyl-diphosphate synthase	Rhizosphere	Copiotroph	0.0010815	0.00423973	0.417494	0.116499	3.58365	0.000338822	0.321031	0.103757	3.09406	0.00197438
Alphaproteobacteria	K02526	kdgT; 2-keto-3-deoxygluconate permease	NA	NA	0.101075	0.293596	-0.922048	0.488017	-1.88938	0.0588412	-0.606869	0.513239	-1.18243	0.237035
Alphaproteobacteria	K02527	kdtA, waaA; 3-deoxy-D-manno-octulosonic-acid transferase	Soil	Oligotroph	0.0018119	1.59136e-05	-0.477889	0.13936	-3.42917	0.000605431	-1.04044	0.224244	-4.63978	3.48777e-06
Alphaproteobacteria	K02528	ksgA; 16S rRNA (adenine1518-N6/adenine1519-N6)-dimethyltransferase	NA	Copiotroph	0.140955	0.000874669	0.220101	0.128697	1.71022	0.0872252	0.491876	0.136801	3.59554	0.000323713
Alphaproteobacteria	K02529	lacI, galR; LacI family transcriptional regulator	Rhizosphere	Copiotroph	8.68057e-12	9.72416e-18	1.50884	0.20551	7.34196	2.10489e-13	2.266	0.251145	9.02269	1.8352e-19
Alphaproteobacteria	K02533	lasT; tRNA/rRNA methyltransferase	NA	NA	0.35564	0.0521419	-0.0942637	0.0850277	-1.10862	0.267592	0.149786	0.0708495	2.11414	0.0345033
Alphaproteobacteria	K02535	lpxC; UDP-3-O-[3-hydroxymyristoyl] N-acetylglucosamine deacetylase	Soil	Oligotroph	0.000228399	2.12284e-06	-0.480095	0.11952	-4.01684	5.89829e-05	-0.951985	0.187366	-5.0809	3.7566e-07
Alphaproteobacteria	K02536	lpxD; UDP-3-O-[3-hydroxymyristoyl] glucosamine N-acyltransferase	Soil	Oligotroph	5.52455e-05	3.34333e-05	-0.560253	0.128066	-4.37472	1.21588e-05	-0.686426	0.153829	-4.46226	8.10986e-06
Alphaproteobacteria	K02548	menA; 1,4-dihydroxy-2-naphthoate polyprenyltransferase	NA	Oligotroph	0.0596962	0.00734691	-0.668848	0.311041	-2.15035	0.0315272	-0.846808	0.292241	-2.89763	0.00375989
Alphaproteobacteria	K02549	menC; o-succinylbenzoate synthase	NA	NA	0.204848	0.624615	1.88618	1.26212	1.49446	0.135056	0.551757	0.949284	0.581235	0.561082
Alphaproteobacteria	K02551	menD; 2-succinyl-5-enolpyruvyl-6-hydroxy-3-cyclohexene-1-carboxylate synthase	NA	NA	0.448376	NA	-0.906525	0.986866	-0.918589	0.35831	NA	NA	NA	NA
Alphaproteobacteria	K02552	menF; menaquinone-specific isochorismate synthase	NA	NA	0.273805	NA	-1.60173	1.23229	-1.2998	0.193668	NA	NA	NA	NA
Alphaproteobacteria	K02554	mhpD; 2-keto-4-pentenoate hydratase	Rhizosphere	Copiotroph	0.0078062	2.7238e-06	0.387709	0.131346	2.95181	0.0031592	1.203	0.239243	5.02836	4.94691e-07
Alphaproteobacteria	K02556	motA; chemotaxis protein MotA	Rhizosphere	Copiotroph	6.73848e-16	4.5049e-17	1.53035	0.176804	8.65563	4.9019e-18	1.49604	0.169563	8.82291	1.11518e-18
Alphaproteobacteria	K02557	motB; chemotaxis protein MotB	Rhizosphere	NA	0.00238141	0.190531	0.473214	0.141552	3.34305	0.000828642	-0.138784	0.0951927	-1.45793	0.14486
Alphaproteobacteria	K02558	mpl; UDP-N-acetylmuramate: L-alanyl-gamma-D-glutamyl-meso-diaminopimelate ligase	NA	NA	0.416979	0.0516521	-0.345127	0.352617	-0.978759	0.327699	0.865499	0.408539	2.11852	0.0341309
Alphaproteobacteria	K02563	murG; UDP-N-acetylglucosamine--N-acetylmuramyl-(pentapeptide) pyrophosphoryl-undecaprenol N-acetylglucosamine transferase	NA	Copiotroph	0.503604	0.00560102	-0.0863125	0.105628	-0.817138	0.413849	0.366507	0.122366	2.99518	0.00274285
Alphaproteobacteria	K02564	nagB, GNPDA; glucosamine-6-phosphate deaminase	Rhizosphere	Copiotroph	0.00216674	0.000770899	1.76038	0.521867	3.37323	0.000742912	1.55793	0.428442	3.63627	0.000276617
Alphaproteobacteria	K02567	napA; nitrate reductase (cytochrome)	NA	Oligotroph	0.231735	4.50076e-06	-0.297809	0.210288	-1.41619	0.156719	-1.5021	0.305109	-4.92315	8.51614e-07
Alphaproteobacteria	K02568	napB; nitrate reductase (cytochrome), electron transfer subunit	NA	Oligotroph	0.34764	0.000158272	-0.257547	0.228715	-1.12606	0.26014	-1.21281	0.297748	-4.07328	4.63566e-05
Alphaproteobacteria	K02569	napC; cytochrome c-type protein NapC	NA	Oligotroph	0.753249	2.86343e-05	0.0585348	0.146437	0.399726	0.689358	-1.25396	0.278627	-4.50049	6.7796e-06
Alphaproteobacteria	K02570	napD; periplasmic nitrate reductase NapD	NA	Oligotroph	0.331627	5.88736e-06	-0.259106	0.222789	-1.16301	0.244824	-1.69567	0.348595	-4.8643	1.14861e-06
Alphaproteobacteria	K02571	napE; periplasmic nitrate reductase NapE	NA	Oligotroph	0.47794	1.39371e-06	-0.192955	0.223962	-0.861551	0.388935	-2.37372	0.459199	-5.16926	2.35018e-07
Alphaproteobacteria	K02572	napF; ferredoxin-type protein NapF	NA	NA	0.732037	0.0935614	-0.208755	0.480642	-0.434325	0.664052	1.94395	1.05614	1.84063	0.0656765
Alphaproteobacteria	K02573	napG; ferredoxin-type protein NapG	NA	NA	0.27879	NA	-0.912667	0.709323	-1.28667	0.198209	NA	NA	NA	NA
Alphaproteobacteria	K02574	napH; ferredoxin-type protein NapH	NA	NA	0.27879	NA	-0.912667	0.709323	-1.28667	0.198209	NA	NA	NA	NA
Alphaproteobacteria	K02575	NRT, narK, nrtP, nasA; MFS transporter, NNP family, nitrate/nitrite transporter	Rhizosphere	Copiotroph	0.000255338	1.12744e-10	0.502575	0.126027	3.98782	6.66825e-05	1.24649	0.182811	6.81846	9.20189e-12
Alphaproteobacteria	K02584	nifA; Nif-specific regulatory protein	NA	Copiotroph	0.364046	0.00789381	-0.537422	0.492926	-1.09027	0.275594	1.67815	0.584308	2.87203	0.00407847
Alphaproteobacteria	K02585	nifB; nitrogen fixation protein NifB	NA	Copiotroph	0.270827	0.0030663	-0.627041	0.479353	-1.3081	0.19084	2.09861	0.655862	3.19978	0.00137533
Alphaproteobacteria	K02586	nifD; nitrogenase molybdenum-iron protein alpha chain	NA	Copiotroph	0.579652	0.00239451	-0.310085	0.456837	-0.678766	0.497286	2.15861	0.657413	3.28349	0.0010253
Alphaproteobacteria	K02587	nifE; nitrogenase molybdenum-cofactor synthesis protein NifE	NA	Copiotroph	0.302601	0.00298894	-0.627041	0.509423	-1.23089	0.218366	2.56604	0.79975	3.20856	0.00133403
Alphaproteobacteria	K02588	nifH; nitrogenase iron protein NifH	NA	Copiotroph	0.72504	0.0031824	-0.212175	0.476244	-0.445516	0.655947	2.09861	0.658361	3.18763	0.00143442
Alphaproteobacteria	K02591	nifK; nitrogenase molybdenum-iron protein beta chain	NA	Copiotroph	0.359024	0.00210234	-0.507164	0.461082	-1.09994	0.271357	2.15861	0.648922	3.32645	0.000879582
Alphaproteobacteria	K02592	nifN; nitrogenase molybdenum-iron protein NifN	NA	Copiotroph	0.476834	0.00160833	-0.384948	0.445636	-0.863819	0.387688	2.32132	0.680143	3.41299	0.000642543
Alphaproteobacteria	K02593	nifT; nitrogen fixation protein NifT	NA	Copiotroph	0.269066	0.00313307	-0.627041	0.477801	-1.31235	0.189403	2.09861	0.657333	3.19262	0.00140988
Alphaproteobacteria	K02594	nifV; homocitrate synthase NifV	NA	Copiotroph	0.305343	0.00283776	-0.589821	0.481941	-1.22384	0.221011	2.21552	0.686754	3.22608	0.001255
Alphaproteobacteria	K02595	nifW; nitrogenase-stabilizing/protective protein	NA	Copiotroph	0.228683	0.00390255	-0.709698	0.4983	-1.42424	0.154378	2.15861	0.691629	3.12105	0.00180206
Alphaproteobacteria	K02596	nifX; nitrogen fixation protein NifX	NA	Copiotroph	0.476834	0.00160833	-0.384948	0.445636	-0.863819	0.387688	2.32132	0.680143	3.41299	0.000642543
Alphaproteobacteria	K02597	nifZ; nitrogen fixation protein NifZ	NA	Copiotroph	0.273814	0.00177429	-0.589821	0.453851	-1.29959	0.193742	2.21552	0.655229	3.38129	0.000721457
Alphaproteobacteria	K02598	nirC; nitrite transporter	Soil	Oligotroph	0.00374507	0.0290372	-1.15317	0.360338	-3.20025	0.00137307	-0.881005	0.371932	-2.36873	0.0178493
Alphaproteobacteria	K02600	nusA; transcription termination/antitermination protein NusA	NA	NA	0.962351	0.562059	0.000837972	0.0166184	0.0504245	0.959784	-0.0669836	0.0988803	-0.677421	0.498139
Alphaproteobacteria	K02601	nusG; transcription termination/antitermination protein NusG	Rhizosphere	Copiotroph	1.62547e-05	7.23894e-07	0.410409	0.0880303	4.66213	3.12954e-06	0.472209	0.0890787	5.30103	1.15149e-07
Alphaproteobacteria	K02609	paaA; ring-1,2-phenylacetyl-CoA epoxidase subunit PaaA	NA	NA	0.90054	0.845114	-0.0253471	0.178375	-0.1421	0.887001	0.0406966	0.184739	0.220292	0.825643
Alphaproteobacteria	K02610	paaB; ring-1,2-phenylacetyl-CoA epoxidase subunit PaaB	NA	NA	0.673874	0.661442	0.110055	0.210161	0.523673	0.600506	0.10864	0.207539	0.523469	0.600648
Alphaproteobacteria	K02611	paaC; ring-1,2-phenylacetyl-CoA epoxidase subunit PaaC	NA	NA	0.516239	0.482715	0.158185	0.199135	0.794359	0.426986	0.142076	0.175969	0.807392	0.41944
Alphaproteobacteria	K02612	paaD; ring-1,2-phenylacetyl-CoA epoxidase subunit PaaD	NA	NA	0.646585	0.64114	0.109878	0.193624	0.567482	0.570387	0.105361	0.190004	0.554516	0.579226
Alphaproteobacteria	K02613	paaE; ring-1,2-phenylacetyl-CoA epoxidase subunit PaaE	NA	NA	0.546531	0.310555	0.140308	0.190886	0.735036	0.462317	0.202779	0.177229	1.14417	0.252554
Alphaproteobacteria	K02614	paaI; acyl-CoA thioesterase	NA	Copiotroph	0.544207	0.0488503	0.141793	0.191411	0.740778	0.458828	0.434286	0.202511	2.14451	0.0319922
Alphaproteobacteria	K02615	paaJ; 3-oxo-5,6-didehydrosuberyl-CoA/3-oxoadipyl-CoA thiolase	NA	NA	0.198934	0.349325	-1.60173	1.05868	-1.51295	0.130291	-1.06858	1.00517	-1.06308	0.287744
Alphaproteobacteria	K02616	paaX; phenylacetic acid degradation operon negative regulatory protein	NA	NA	0.742014	0.223382	0.122346	0.2909	0.420577	0.674064	0.427665	0.313662	1.36346	0.172738
Alphaproteobacteria	K02617	paaY; phenylacetic acid degradation protein	Rhizosphere	Copiotroph	0.0116485	0.0025245	2.13221	0.758398	2.81146	0.00493168	3.42386	1.04824	3.2663	0.00108962
Alphaproteobacteria	K02618	paaZ; oxepin-CoA hydrolase / 3-oxo-5,6-dehydrosuberyl-CoA semialdehyde dehydrogenase	NA	NA	0.288451	0.449748	0.37196	0.294568	1.26273	0.206686	0.245355	0.281607	0.871267	0.383608
Alphaproteobacteria	K02619	pabC; 4-amino-4-deoxychorismate lyase	Rhizosphere	Copiotroph	3.96683e-06	2.05745e-06	2.51726	0.505944	4.97538	6.51198e-07	4.28306	0.841815	5.08789	3.6207e-07
Alphaproteobacteria	K02621	parC; topoisomerase IV subunit A	NA	NA	0.636721	0.673128	0.0578698	0.099013	0.584467	0.558906	0.0484143	0.0954284	0.507336	0.611919
Alphaproteobacteria	K02622	parE; topoisomerase IV subunit B	Rhizosphere	NA	0.00196272	0.0971123	0.444036	0.130413	3.40485	0.000662012	0.166478	0.0913315	1.82279	0.0683356
Alphaproteobacteria	K02623	pcaQ; LysR family transcriptional regulator, pca operon transcriptional activator	Rhizosphere	Copiotroph	0.0454699	0.00156036	0.843744	0.371489	2.27125	0.0231319	1.40412	0.410231	3.42276	0.000619881
Alphaproteobacteria	K02624	pcaR; IclR family transcriptional regulator, pca regulon regulatory protein	NA	Copiotroph	0.358892	0.0167765	0.170143	0.154578	1.10069	0.27103	0.441385	0.170553	2.58796	0.00965469
Alphaproteobacteria	K02626	pdaD; arginine decarboxylase	NA	Oligotroph	0.596619	0.0112339	-0.290404	0.447452	-0.649017	0.516328	-2.98474	1.0886	-2.74183	0.00610978
Alphaproteobacteria	K02638	petE; plastocyanin	NA	NA	0.514491	NA	0.894947	1.12185	0.797744	0.425019	NA	NA	NA	NA
Alphaproteobacteria	K02639	petF; ferredoxin	NA	NA	0.506044	0.744964	0.894947	1.10139	0.812564	0.416468	0.324365	0.818166	0.396454	0.69177
Alphaproteobacteria	K02650	pilA; type IV pilus assembly protein PilA	NA	NA	0.653809	0.20517	0.26654	0.481565	0.553486	0.579931	-0.892729	0.631481	-1.41371	0.157448
Alphaproteobacteria	K02651	flp, pilA; pilus assembly protein Flp/PilA	NA	Copiotroph	0.474239	0.000119943	0.0821168	0.0945267	0.868715	0.385003	0.68115	0.1643	4.14578	3.38664e-05
Alphaproteobacteria	K02652	pilB; type IV pilus assembly protein PilB	NA	Copiotroph	0.269522	0.00210799	0.556723	0.424652	1.31101	0.189855	1.67164	0.502666	3.32554	0.000882461
Alphaproteobacteria	K02653	pilC; type IV pilus assembly protein PilC	NA	Copiotroph	0.369325	0.00190939	0.448768	0.415901	1.07903	0.280576	1.71897	0.511963	3.3576	0.000786221
Alphaproteobacteria	K02654	pilD, pppA; leader peptidase (prepilin peptidase) / N-methyltransferase	NA	NA	0.331448	0.320376	0.136132	0.116988	1.16365	0.244567	-0.0952125	0.084876	-1.12178	0.261954
Alphaproteobacteria	K02656	pilF; type IV pilus assembly protein PilF	NA	NA	0.897366	NA	-0.207798	1.41734	-0.146611	0.883439	NA	NA	NA	NA
Alphaproteobacteria	K02657	pilG; twitching motility two-component system response regulator PilG	NA	NA	0.694466	NA	0.487412	0.990507	0.492084	0.62266	NA	NA	NA	NA
Alphaproteobacteria	K02658	pilH; twitching motility two-component system response regulator PilH	NA	NA	0.421645	0.199753	0.714233	0.736843	0.969315	0.332388	-1.478	1.03415	-1.4292	0.152948
Alphaproteobacteria	K02659	pilI; twitching motility protein PilI	NA	NA	0.837668	NA	-0.207798	0.794629	-0.261503	0.793704	NA	NA	NA	NA
Alphaproteobacteria	K02662	pilM; type IV pilus assembly protein PilM	NA	NA	0.35856	0.380066	1.1847	1.07514	1.1019	0.270505	-1.06858	1.06769	-1.00083	0.316908
Alphaproteobacteria	K02663	pilN; type IV pilus assembly protein PilN	NA	NA	0.267873	0.28004	1.40992	1.07121	1.3162	0.188108	-1.2937	1.06684	-1.21264	0.225267
Alphaproteobacteria	K02664	pilO; type IV pilus assembly protein PilO	NA	NA	0.267873	0.28004	1.40992	1.07121	1.3162	0.188108	-1.2937	1.06684	-1.21264	0.225267
Alphaproteobacteria	K02665	pilP; type IV pilus assembly protein PilP	NA	NA	0.358892	0.380605	1.1847	1.07644	1.10057	0.271084	-1.06858	1.06895	-0.999657	0.317476
Alphaproteobacteria	K02666	pilQ; type IV pilus assembly protein PilQ	NA	NA	0.267873	0.28004	1.40992	1.07121	1.3162	0.188108	-1.2937	1.06684	-1.21264	0.225267
Alphaproteobacteria	K02667	pilR, pehR; two-component system, NtrC family, response regulator PilR	NA	NA	0.860067	NA	0.199258	0.89479	0.222687	0.823779	NA	NA	NA	NA
Alphaproteobacteria	K02668	pilS, pehS; two-component system, NtrC family, sensor histidine kinase PilS	NA	NA	0.522215	0.55828	0.894947	1.14253	0.783304	0.433449	-0.778927	1.14021	-0.683144	0.494516
Alphaproteobacteria	K02669	pilT; twitching motility protein PilT	NA	Copiotroph	0.448481	0.0261227	0.432175	0.470708	0.918139	0.358546	1.17996	0.489045	2.41278	0.0158313
Alphaproteobacteria	K02670	pilU; twitching motility protein PilU	NA	NA	0.0587059	0.100526	2.30005	1.06586	2.15793	0.0309331	1.15056	0.637337	1.80527	0.0710332
Alphaproteobacteria	K02671	pilV; type IV pilus assembly protein PilV	NA	NA	0.581145	0.403267	-0.616288	0.912127	-0.675661	0.499256	-1.06858	1.11719	-0.956493	0.338823
Alphaproteobacteria	K02672	pilW; type IV pilus assembly protein PilW	NA	NA	0.581678	0.404064	-0.616288	0.914036	-0.674249	0.500153	-1.06858	1.1192	-0.954776	0.339691
Alphaproteobacteria	K02674	pilY1; type IV pilus assembly protein PilY1	NA	NA	0.604878	0.693496	0.489012	0.77001	0.635071	0.525382	0.32512	0.681858	0.476814	0.633495
Alphaproteobacteria	K02687	prmA; ribosomal protein L11 methyltransferase	Rhizosphere	Copiotroph	0.00210787	6.23329e-08	0.318635	0.0941917	3.38284	0.000717403	0.87742	0.152118	5.76802	8.02078e-09
Alphaproteobacteria	K02770	fruA; fructose PTS system EIIBC or EIIC component	Rhizosphere	NA	0.0143069	NA	1.91514	0.700012	2.73587	0.00622162	NA	NA	NA	NA
Alphaproteobacteria	K02793	manXa; mannose PTS system EIIA component	Rhizosphere	Copiotroph	0.000135604	0.0101611	0.51289	0.123601	4.14958	3.33091e-05	0.272558	0.0981018	2.77832	0.00546408
Alphaproteobacteria	K02804	nagE; N-acetylglucosamine PTS system EIICBA or EIICB component	Rhizosphere	Copiotroph	0.000188518	4.61902e-06	1.73677	0.42721	4.06539	4.79522e-05	2.85624	0.580855	4.9173	8.77456e-07
Alphaproteobacteria	K02805	wecE, rffA; dTDP-4-amino-4,6-dideoxygalactose transaminase	Soil	NA	0.0406644	0.872216	-2.42554	1.04583	-2.31925	0.0203815	-0.08354	0.463733	-0.180147	0.857037
Alphaproteobacteria	K02806	ptsN; nitrogen PTS system EIIA component	NA	Copiotroph	0.148931	0.0256451	0.197633	0.117625	1.68019	0.0929194	0.23132	0.0955622	2.42062	0.0154939
Alphaproteobacteria	K02821	ulaC, sgaA; ascorbate PTS system EIIA or EIIAB component	NA	NA	0.891802	0.828859	-0.207798	1.2261	-0.169479	0.86542	0.323614	1.25271	0.258331	0.796152
Alphaproteobacteria	K02823	pyrDII; dihydroorotate dehydrogenase electron transfer subunit	Soil	Oligotroph	1.53257e-07	0.000399263	-1.96477	0.347176	-5.6593	1.51993e-08	-1.28047	0.334508	-3.82791	0.000129235
Alphaproteobacteria	K02825	pyrR; pyrimidine operon attenuation protein / uracil phosphoribosyltransferase	NA	NA	0.53494	NA	-0.616288	0.813876	-0.757226	0.448914	NA	NA	NA	NA
Alphaproteobacteria	K02834	rbfA; ribosome-binding factor A	NA	Copiotroph	0.304167	0.0342649	0.122805	0.100078	1.22708	0.219791	0.184825	0.0804057	2.29865	0.0215248
Alphaproteobacteria	K02835	prfA, MTRF1, MRF1; peptide chain release factor 1	NA	NA	0.324606	0.240851	-0.129698	0.109919	-1.17994	0.238024	-0.108813	0.0826775	-1.31612	0.188135
Alphaproteobacteria	K02836	prfB; peptide chain release factor 2	Rhizosphere	Copiotroph	3.97922e-05	0.00173631	0.59234	0.133023	4.4529	8.47176e-06	0.414518	0.122341	3.38823	0.000703461
Alphaproteobacteria	K02837	prfC; peptide chain release factor 3	Rhizosphere	Copiotroph	1.50937e-09	1.70979e-13	1.04476	0.160407	6.51316	7.35853e-11	1.26197	0.162616	7.76042	8.46515e-15
Alphaproteobacteria	K02838	frr, MRRF, RRF; ribosome recycling factor	Rhizosphere	Copiotroph	0.0207107	0.000545723	0.346161	0.133409	2.59473	0.00946645	0.480973	0.128641	3.73887	0.00018485
Alphaproteobacteria	K02839	prfH; peptide chain release factor	NA	Copiotroph	0.0604832	0.00860759	1.60436	0.748358	2.14384	0.0320456	2.92162	1.0285	2.84065	0.00450211
Alphaproteobacteria	K02841	waaC, rfaC; heptosyltransferase I	NA	Oligotroph	0.35856	2.27535e-09	-0.184438	0.167405	-1.10175	0.270572	-2.48115	0.391287	-6.34101	2.28266e-10
Alphaproteobacteria	K02843	waaF, rfaF; heptosyltransferase II	Soil	Oligotroph	2.85461e-06	1.61378e-11	-0.844697	0.167421	-5.04535	4.52695e-07	-1.45506	0.204563	-7.11304	1.13518e-12
Alphaproteobacteria	K02844	waaG, rfaG; UDP-glucose:(heptosyl)LPS alpha-1,3-glucosyltransferase	NA	NA	0.331361	0.889181	0.653898	0.561672	1.1642	0.244343	-0.0845032	0.544903	-0.155079	0.876759
Alphaproteobacteria	K02849	waaQ, rfaQ; heptosyltransferase III	Soil	Oligotroph	5.03127e-09	1.30707e-13	-1.30462	0.206823	-6.3079	2.82854e-10	-3.63921	0.466787	-7.79629	6.37517e-15
Alphaproteobacteria	K02851	wecA, tagO, rfe; UDP-GlcNAc:undecaprenyl-phosphate/decaprenyl-phosphate GlcNAc-1-phosphate transferase	Rhizosphere	Copiotroph	0.000557241	0.0189677	1.15575	0.30619	3.77462	0.000160254	0.682565	0.268502	2.54213	0.011018
Alphaproteobacteria	K02856	rhaT; L-rhamnose-H+ transport protein	Rhizosphere	Copiotroph	5.29778e-06	4.84541e-05	3.05668	0.622366	4.91138	9.04373e-07	4.77912	1.09277	4.37341	1.22323e-05
Alphaproteobacteria	K02858	ribB, RIB3; 3,4-dihydroxy 2-butanone 4-phosphate synthase	Rhizosphere	Copiotroph	0.00972572	0.00455422	3.18169	1.10708	2.87393	0.00405395	1.3306	0.433624	3.06855	0.00215098
Alphaproteobacteria	K02860	rimM; 16S rRNA processing protein RimM	NA	Copiotroph	0.153795	0.012252	0.214077	0.12875	1.66274	0.0963642	0.266908	0.0984706	2.71053	0.00671757
Alphaproteobacteria	K02863	RP-L1, MRPL1, rplA; large subunit ribosomal protein L1	Rhizosphere	Copiotroph	1.67466e-06	9.52325e-05	0.474258	0.0918661	5.16249	2.43685e-07	0.328224	0.078091	4.2031	2.6329e-05
Alphaproteobacteria	K02864	RP-L10, MRPL10, rplJ; large subunit ribosomal protein L10	Rhizosphere	Copiotroph	3.94152e-06	0.00234017	0.439255	0.0882535	4.97719	6.45132e-07	0.216985	0.0659149	3.2919	0.000995147
Alphaproteobacteria	K02867	RP-L11, MRPL11, rplK; large subunit ribosomal protein L11	Rhizosphere	Copiotroph	1.30714e-06	2.25966e-06	0.480554	0.0920688	5.21951	1.79399e-07	0.451001	0.0890089	5.06692	4.04303e-07
Alphaproteobacteria	K02871	RP-L13, MRPL13, rplM; large subunit ribosomal protein L13	NA	NA	0.132831	0.823922	0.187084	0.107337	1.74295	0.0813418	-0.0138411	0.0520007	-0.26617	0.790108
Alphaproteobacteria	K02874	RP-L14, MRPL14, rplN; large subunit ribosomal protein L14	Soil	Oligotroph	0.0125936	2.81546e-12	-0.199993	0.0718543	-2.78331	0.00538066	-0.927021	0.125844	-7.36642	1.75276e-13
Alphaproteobacteria	K02876	RP-L15, MRPL15, rplO; large subunit ribosomal protein L15	Soil	Oligotroph	0.00101152	3.56195e-05	-0.309245	0.0858129	-3.60371	0.000313709	-0.727521	0.163595	-4.44709	8.70409e-06
Alphaproteobacteria	K02878	RP-L16, MRPL16, rplP; large subunit ribosomal protein L16	Soil	Oligotroph	0.00154759	2.03896e-13	-0.267908	0.0770241	-3.47823	0.000504731	-0.99491	0.128615	-7.73556	1.02947e-14
Alphaproteobacteria	K02879	RP-L17, MRPL17, rplQ; large subunit ribosomal protein L17	NA	Oligotroph	0.146019	0.00291383	0.184375	0.109051	1.69072	0.0908903	-0.391814	0.12179	-3.21713	0.0012948
Alphaproteobacteria	K02881	RP-L18, MRPL18, rplR; large subunit ribosomal protein L18	Soil	Oligotroph	0.00289337	2.91192e-07	-0.26095	0.0795135	-3.28183	0.00103134	-0.897191	0.16373	-5.47969	4.26082e-08
Alphaproteobacteria	K02884	RP-L19, MRPL19, rplS; large subunit ribosomal protein L19	Rhizosphere	Copiotroph	1.20223e-05	0.000798386	0.567085	0.11991	4.72926	2.25344e-06	0.383029	0.10565	3.62546	0.000288446
Alphaproteobacteria	K02886	RP-L2, MRPL2, rplB; large subunit ribosomal protein L2	Soil	Oligotroph	0.000284549	2.78157e-11	-0.315673	0.0797495	-3.9583	7.54842e-05	-0.882264	0.125459	-7.03229	2.03164e-12
Alphaproteobacteria	K02887	RP-L20, MRPL20, rplT; large subunit ribosomal protein L20	Rhizosphere	Copiotroph	0.000302844	0.0142893	0.424979	0.1078	3.9423	8.07044e-05	0.214703	0.0809739	2.65151	0.00801322
Alphaproteobacteria	K02888	RP-L21, MRPL21, rplU; large subunit ribosomal protein L21	Rhizosphere	Copiotroph	2.04547e-05	0.0303432	0.470718	0.102126	4.60919	4.04233e-06	0.156904	0.0667789	2.3496	0.0187934
Alphaproteobacteria	K02890	RP-L22, MRPL22, rplV; large subunit ribosomal protein L22	Soil	Oligotroph	0.000482491	7.69721e-12	-0.297042	0.0778702	-3.81458	0.000136417	-0.921427	0.127611	-7.22059	5.17625e-13
Alphaproteobacteria	K02892	RP-L23, MRPL23, rplW; large subunit ribosomal protein L23	Soil	Oligotroph	0.00457045	1.2864e-10	-0.228842	0.0730148	-3.13418	0.00172334	-0.763399	0.112294	-6.79819	1.05938e-11
Alphaproteobacteria	K02895	RP-L24, MRPL24, rplX; large subunit ribosomal protein L24	Soil	Oligotroph	2.49393e-07	3.94139e-10	-0.612073	0.110157	-5.55637	2.75436e-08	-1.34376	0.202938	-6.62153	3.55498e-11
Alphaproteobacteria	K02897	RP-L25, rplY; large subunit ribosomal protein L25	NA	Copiotroph	0.0920762	0.00589959	0.225053	0.116039	1.93946	0.0524459	0.284931	0.0956958	2.97747	0.00290642
Alphaproteobacteria	K02899	RP-L27, MRPL27, rpmA; large subunit ribosomal protein L27	Rhizosphere	NA	7.11004e-06	0.11884	0.527289	0.108817	4.84564	1.26201e-06	0.105554	0.0613911	1.71937	0.0855474
Alphaproteobacteria	K02902	RP-L28, MRPL28, rpmB; large subunit ribosomal protein L28	NA	Copiotroph	0.175557	0.0276139	0.174105	0.109759	1.58626	0.112681	0.203936	0.085348	2.38947	0.0168729
Alphaproteobacteria	K02904	RP-L29, rpmC; large subunit ribosomal protein L29	Soil	Oligotroph	1.4566e-05	1.15959e-10	-0.390623	0.083342	-4.68698	2.77262e-06	-0.671321	0.0985272	-6.81356	9.52115e-12
Alphaproteobacteria	K02906	RP-L3, MRPL3, rplC; large subunit ribosomal protein L3	NA	Oligotroph	0.367353	1.01777e-07	-0.0798156	0.0736852	-1.0832	0.278721	-0.52166	0.0918824	-5.67747	1.367e-08
Alphaproteobacteria	K02907	RP-L30, MRPL30, rpmD; large subunit ribosomal protein L30	Soil	Oligotroph	0.00108001	1.4345e-05	-0.301204	0.0840363	-3.58421	0.000338094	-0.736733	0.157985	-4.66331	3.11159e-06
Alphaproteobacteria	K02909	RP-L31, rpmE; large subunit ribosomal protein L31	Rhizosphere	Copiotroph	0.00171365	0.000149697	0.372806	0.108165	3.44663	0.000567615	0.501379	0.122653	4.08778	4.35515e-05
Alphaproteobacteria	K02911	RP-L32, MRPL32, rpmF; large subunit ribosomal protein L32	Rhizosphere	NA	0.0337297	0.0613466	0.294846	0.1229	2.39907	0.0164368	0.160487	0.0786053	2.04168	0.0411834
Alphaproteobacteria	K02913	RP-L33, MRPL33, rpmG; large subunit ribosomal protein L33	Rhizosphere	Copiotroph	1.37917e-05	2.54486e-05	0.524973	0.111722	4.69894	2.6152e-06	0.563802	0.124419	4.53149	5.85693e-06
Alphaproteobacteria	K02914	RP-L34, MRPL34, rpmH; large subunit ribosomal protein L34	Rhizosphere	Copiotroph	1.00372e-08	3.36615e-17	0.85053	0.137499	6.18572	6.18198e-10	1.55347	0.17529	8.8623	7.83784e-19
Alphaproteobacteria	K02916	RP-L35, MRPL35, rpmI; large subunit ribosomal protein L35	Rhizosphere	Copiotroph	0.0037263	0.00983158	0.324195	0.101251	3.20189	0.00136529	0.227432	0.0814983	2.79064	0.00526038
Alphaproteobacteria	K02919	RP-L36, MRPL36, rpmJ; large subunit ribosomal protein L36	Rhizosphere	Copiotroph	1.80311e-05	2.45729e-06	0.49522	0.106794	4.63713	3.53276e-06	0.547754	0.108474	5.04963	4.42673e-07
Alphaproteobacteria	K02926	RP-L4, MRPL4, rplD; large subunit ribosomal protein L4	Soil	Oligotroph	0.0186211	1.45926e-09	-0.191757	0.072766	-2.63525	0.00840748	-0.721632	0.112547	-6.41183	1.4378e-10
Alphaproteobacteria	K02931	RP-L5, MRPL5, rplE; large subunit ribosomal protein L5	Soil	Oligotroph	0.0133837	9.72234e-11	-0.200645	0.0726923	-2.7602	0.00577668	-0.96146	0.140535	-6.84145	7.83982e-12
Alphaproteobacteria	K02933	RP-L6, MRPL6, rplF; large subunit ribosomal protein L6	Soil	Oligotroph	0.00768319	8.58394e-08	-0.2309	0.0780594	-2.958	0.00309638	-0.922891	0.161636	-5.70968	1.1319e-08
Alphaproteobacteria	K02935	RP-L7, MRPL12, rplL; large subunit ribosomal protein L7/L12	Rhizosphere	Copiotroph	5.17839e-05	0.0242598	0.367008	0.0835746	4.39138	1.12634e-05	0.139286	0.0570052	2.44339	0.01455
Alphaproteobacteria	K02939	RP-L9, MRPL9, rplI; large subunit ribosomal protein L9	NA	NA	0.100094	0.0936289	0.216905	0.114489	1.89456	0.0581512	0.133519	0.072559	1.84015	0.0657468
Alphaproteobacteria	K02945	RP-S1, rpsA; small subunit ribosomal protein S1	NA	NA	0.470989	0.0786557	0.0739312	0.0844756	0.875177	0.381478	0.138557	0.0719257	1.92638	0.0540565
Alphaproteobacteria	K02946	RP-S10, MRPS10, rpsJ; small subunit ribosomal protein S10	NA	Oligotroph	0.74859	1.20054e-06	-0.0189855	0.0463596	-0.409527	0.682153	-0.436195	0.0838868	-5.1998	1.99501e-07
Alphaproteobacteria	K02948	RP-S11, MRPS11, rpsK; small subunit ribosomal protein S11	NA	Oligotroph	0.15851	0.00127333	-0.153608	0.0933796	-1.64499	0.0999722	-0.516973	0.148307	-3.48583	0.000490608
Alphaproteobacteria	K02950	RP-S12, MRPS12, rpsL; small subunit ribosomal protein S12	NA	NA	0.42053	0.0702813	0.0577724	0.0594805	0.971284	0.331407	-0.100774	0.0508947	-1.98005	0.0476983
Alphaproteobacteria	K02952	RP-S13, rpsM; small subunit ribosomal protein S13	NA	Oligotroph	0.118302	0.000574807	-0.170582	0.0944794	-1.80549	0.0709982	-0.60267	0.16189	-3.72271	0.000197097
Alphaproteobacteria	K02954	RP-S14, MRPS14, rpsN; small subunit ribosomal protein S14	Soil	Oligotroph	0.00116055	2.86014e-10	-0.276933	0.0777164	-3.56337	0.00036612	-0.981498	0.147098	-6.67239	2.51664e-11
Alphaproteobacteria	K02956	RP-S15, MRPS15, rpsO; small subunit ribosomal protein S15	NA	NA	0.915959	0.130037	-0.00508202	0.0432254	-0.11757	0.906408	-0.115273	0.0689314	-1.67228	0.0944682
Alphaproteobacteria	K02959	RP-S16, MRPS16, rpsP; small subunit ribosomal protein S16	NA	Copiotroph	0.0995905	0.00329675	0.235042	0.123882	1.8973	0.0577886	0.324248	0.102078	3.17647	0.00149081
Alphaproteobacteria	K02961	RP-S17, MRPS17, rpsQ; small subunit ribosomal protein S17	Soil	Oligotroph	0.0350384	3.17964e-12	-0.169451	0.071094	-2.38347	0.0171501	-0.866438	0.117897	-7.34913	1.99507e-13
Alphaproteobacteria	K02963	RP-S18, MRPS18, rpsR; small subunit ribosomal protein S18	NA	NA	0.171586	0.272654	0.166775	0.104318	1.59872	0.109884	0.0744534	0.0604909	1.23082	0.21839
Alphaproteobacteria	K02965	RP-S19, rpsS; small subunit ribosomal protein S19	Soil	Oligotroph	0.00620632	8.67063e-12	-0.222646	0.0734813	-3.02997	0.00244578	-0.865735	0.120198	-7.20259	5.90793e-13
Alphaproteobacteria	K02967	RP-S2, MRPS2, rpsB; small subunit ribosomal protein S2	Rhizosphere	NA	0.00105807	0.333415	0.434961	0.121126	3.59099	0.000329427	0.0831367	0.0759236	1.095	0.273515
Alphaproteobacteria	K02968	RP-S20, rpsT; small subunit ribosomal protein S20	NA	NA	0.165013	0.352091	0.178456	0.110092	1.62097	0.105025	-0.0726628	0.0687392	-1.05708	0.290475
Alphaproteobacteria	K02970	RP-S21, MRPS21, rpsU; small subunit ribosomal protein S21	NA	NA	0.206254	0.123649	0.179341	0.120351	1.49015	0.136185	-0.13955	0.082135	-1.69904	0.089312
Alphaproteobacteria	K02982	RP-S3, rpsC; small subunit ribosomal protein S3	Soil	Oligotroph	0.00034759	2.13162e-11	-0.308049	0.0789243	-3.9031	9.49691e-05	-0.947487	0.133966	-7.07262	1.52035e-12
Alphaproteobacteria	K02986	RP-S4, rpsD; small subunit ribosomal protein S4	NA	NA	0.627835	0.715101	-0.0372764	0.0623665	-0.597699	0.55004	0.0244655	0.0551402	0.443697	0.657262
Alphaproteobacteria	K02988	RP-S5, MRPS5, rpsE; small subunit ribosomal protein S5	Soil	Oligotroph	0.000494661	9.66769e-06	-0.334819	0.087935	-3.80757	0.000140338	-0.83767	0.176117	-4.75633	1.97145e-06
Alphaproteobacteria	K02990	RP-S6, MRPS6, rpsF; small subunit ribosomal protein S6	NA	NA	0.577417	0.864923	0.0532861	0.0780653	0.682584	0.49487	0.00815992	0.0426827	0.191176	0.848387
Alphaproteobacteria	K02992	RP-S7, MRPS7, rpsG; small subunit ribosomal protein S7	NA	Oligotroph	0.918908	0.001618	0.00138129	0.0121585	0.113607	0.90955	-0.224553	0.0658349	-3.41085	0.000647595
Alphaproteobacteria	K02994	RP-S8, rpsH; small subunit ribosomal protein S8	Soil	Oligotroph	0.00770349	1.82049e-08	-0.222093	0.0751121	-2.95682	0.0031083	-0.904672	0.151088	-5.98769	2.12836e-09
Alphaproteobacteria	K02996	RP-S9, MRPS9, rpsI; small subunit ribosomal protein S9	Rhizosphere	NA	0.00299398	0.237884	0.325815	0.0995828	3.2718	0.00106866	0.0847444	0.0640012	1.32411	0.185468
Alphaproteobacteria	K03040	rpoA; DNA-directed RNA polymerase subunit alpha	NA	Oligotroph	0.151213	0.00915259	0.176825	0.105745	1.67218	0.0944897	-0.281724	0.100014	-2.81683	0.00484997
Alphaproteobacteria	K03043	rpoB; DNA-directed RNA polymerase subunit beta	Rhizosphere	Oligotroph	0.000574528	0.00505443	0.294454	0.0781967	3.76555	0.000166182	-0.188318	0.06211	-3.03201	0.00242935
Alphaproteobacteria	K03046	rpoC; DNA-directed RNA polymerase subunit beta'	Rhizosphere	NA	0.00665254	0.14971	0.22202	0.0738317	3.00711	0.00263746	-0.0796563	0.0498822	-1.59689	0.11029
Alphaproteobacteria	K03060	rpoZ; DNA-directed RNA polymerase subunit omega	Rhizosphere	NA	0.038926	0.627351	0.282208	0.120696	2.33818	0.019378	-0.0418551	0.0725506	-0.576909	0.564001
Alphaproteobacteria	K03070	secA; preprotein translocase subunit SecA	NA	NA	0.245002	0.0858843	0.187237	0.135833	1.37844	0.168068	0.204373	0.108517	1.88333	0.0596559
Alphaproteobacteria	K03071	secB; preprotein translocase subunit SecB	Rhizosphere	Copiotroph	0.030128	0.0257601	0.301444	0.1232	2.44678	0.0144138	0.205477	0.0849532	2.4187	0.015576
Alphaproteobacteria	K03072	secD; preprotein translocase subunit SecD	NA	Oligotroph	0.0697157	0.0131107	-0.23939	0.115256	-2.07702	0.0377993	-0.300574	0.111932	-2.68531	0.00724623
Alphaproteobacteria	K03073	secE; preprotein translocase subunit SecE	Rhizosphere	Copiotroph	0.000128096	1.96359e-05	0.351487	0.0844072	4.16418	3.12474e-05	0.403253	0.0878067	4.5925	4.37958e-06
Alphaproteobacteria	K03074	secF; preprotein translocase subunit SecF	NA	Oligotroph	0.0572711	0.000138539	-0.244526	0.112753	-2.16869	0.0301058	-0.610581	0.148637	-4.10787	3.99319e-05
Alphaproteobacteria	K03075	secG; preprotein translocase subunit SecG	Rhizosphere	Copiotroph	0.023773	1.7043e-05	0.243251	0.0957064	2.54164	0.0110333	0.596981	0.129098	4.62425	3.75948e-06
Alphaproteobacteria	K03076	secY; preprotein translocase subunit SecY	Soil	Oligotroph	0.000154176	0.000319119	-0.439348	0.106706	-4.11738	3.83196e-05	-0.838946	0.215786	-3.88786	0.000101133
Alphaproteobacteria	K03086	rpoD; RNA polymerase primary sigma factor	NA	Copiotroph	0.192639	7.22734e-05	0.159965	0.104413	1.53203	0.125514	0.461514	0.107956	4.275	1.91135e-05
Alphaproteobacteria	K03087	rpoS; RNA polymerase nonessential primary-like sigma factor	NA	NA	0.897366	NA	-0.207798	1.41735	-0.14661	0.88344	NA	NA	NA	NA
Alphaproteobacteria	K03088	rpoE; RNA polymerase sigma-70 factor, ECF subfamily	NA	NA	0.818912	0.640934	0.10422	0.353582	0.294754	0.768182	-0.222368	0.400319	-0.555476	0.578569
Alphaproteobacteria	K03089	rpoH; RNA polymerase sigma-32 factor	NA	Copiotroph	0.0770442	0.00456238	0.23406	0.115423	2.02784	0.0425761	0.302077	0.0984651	3.06786	0.00215595
Alphaproteobacteria	K03092	rpoN; RNA polymerase sigma-54 factor	NA	NA	0.354903	0.219879	-0.120888	0.108878	-1.11031	0.266866	-0.128823	0.0937917	-1.3735	0.169598
Alphaproteobacteria	K03098	APOD; apolipoprotein D and lipocalin family protein	Rhizosphere	Copiotroph	7.42038e-05	5.41231e-06	1.70215	0.39554	4.30335	1.68236e-05	2.99504	0.61334	4.88316	1.04399e-06
Alphaproteobacteria	K03100	lepB; signal peptidase I	Soil	NA	0.0103197	0.12359	-0.574477	0.201337	-2.85332	0.00432656	0.221611	0.130403	1.69942	0.0892396
Alphaproteobacteria	K03101	lspA; signal peptidase II	NA	Copiotroph	0.191897	0.0375388	0.17284	0.112645	1.53437	0.124937	0.194156	0.0858924	2.26046	0.023793
Alphaproteobacteria	K03106	SRP54, ffh; signal recognition particle subunit SRP54	NA	Copiotroph	0.0764279	0.00335947	0.253781	0.124908	2.03174	0.0421799	0.359619	0.113437	3.17021	0.00152329
Alphaproteobacteria	K03110	ftsY; fused signal recognition particle receptor	Rhizosphere	Copiotroph	0.000174015	0.0246485	0.48946	0.119795	4.0858	4.39258e-05	0.210568	0.0864023	2.43706	0.0148072
Alphaproteobacteria	K03111	ssb; single-strand DNA-binding protein	Rhizosphere	Copiotroph	0.0021182	2.35606e-05	0.309438	0.0915377	3.38045	0.000723682	0.453507	0.099677	4.54977	5.37042e-06
Alphaproteobacteria	K03113	EIF1, SUI1; translation initiation factor 1	NA	NA	0.477151	NA	-0.903485	1.04674	-0.863138	0.388061	NA	NA	NA	NA
Alphaproteobacteria	K03116	tatA; sec-independent protein translocase protein TatA	NA	Copiotroph	0.808663	0.00228827	0.0150158	0.048303	0.310867	0.755902	0.289604	0.087755	3.30015	0.000966347
Alphaproteobacteria	K03117	tatB; sec-independent protein translocase protein TatB	NA	Copiotroph	0.457926	0.00161729	0.0739307	0.0822553	0.898796	0.368761	0.312053	0.0914805	3.41114	0.000646918
Alphaproteobacteria	K03118	tatC; sec-independent protein translocase protein TatC	NA	Copiotroph	0.346323	0.000629424	0.107138	0.0948971	1.12899	0.258902	0.402585	0.108923	3.69606	0.000218972
Alphaproteobacteria	K03119	tauD; taurine dioxygenase	Soil	Oligotroph	1.82587e-06	0.00571476	-1.06995	0.208033	-5.14319	2.70112e-07	-0.596275	0.199569	-2.98782	0.00280976
Alphaproteobacteria	K03147	thiC; phosphomethylpyrimidine synthase	NA	Copiotroph	0.150975	0.0152385	-0.141369	0.0844847	-1.6733	0.0942677	0.158795	0.0604563	2.62661	0.00862392
Alphaproteobacteria	K03149	thiG; thiazole synthase	Rhizosphere	Copiotroph	0.0497772	1.20165e-07	0.22865	0.102482	2.23112	0.0256731	0.706251	0.125085	5.64618	1.64048e-08
Alphaproteobacteria	K03150	thiH; 2-iminoacetate synthase	NA	NA	0.753249	0.80163	0.487412	1.22761	0.39704	0.691338	-0.371496	1.22759	-0.302622	0.762178
Alphaproteobacteria	K03153	thiO; glycine oxidase	Soil	Oligotroph	0.0166903	0.00236705	-0.29778	0.111187	-2.67819	0.00740218	-0.335622	0.102099	-3.28723	0.0010118
Alphaproteobacteria	K03154	thiS; sulfur carrier protein	Soil	Oligotroph	1.58076e-06	1.52821e-10	-0.764211	0.147614	-5.17708	2.25385e-07	-1.14904	0.169674	-6.77204	1.26976e-11
Alphaproteobacteria	K03166	top6A; DNA topoisomerase VI subunit A	NA	NA	0.306586	0.0870126	1.13561	0.930007	1.22107	0.222059	1.38123	0.735888	1.87695	0.0605249
Alphaproteobacteria	K03167	top6B; DNA topoisomerase VI subunit B	NA	NA	0.541575	0.109223	0.284837	0.381838	0.745963	0.45569	0.625749	0.354808	1.76363	0.0777948
Alphaproteobacteria	K03168	topA; DNA topoisomerase I	Rhizosphere	Copiotroph	0.0177285	0.000608121	0.512589	0.193027	2.65553	0.00791849	0.835228	0.225343	3.70648	0.00021016
Alphaproteobacteria	K03169	topB; DNA topoisomerase III	Soil	Oligotroph	0.0164775	0.0382943	-1.48791	0.554486	-2.6834	0.0072878	-1.30822	0.581208	-2.25087	0.0243938
Alphaproteobacteria	K03177	truB, PUS4, TRUB1; tRNA pseudouridine55 synthase	NA	NA	0.204848	0.0508394	0.166571	0.11146	1.49445	0.135058	0.17596	0.0827555	2.12626	0.0334817
Alphaproteobacteria	K03179	ubiA; 4-hydroxybenzoate polyprenyltransferase	Rhizosphere	NA	0.0316289	0.18602	0.331141	0.136479	2.42631	0.015253	0.126191	0.0857864	1.47099	0.141293
Alphaproteobacteria	K03182	ubiD; 4-hydroxy-3-polyprenylbenzoate decarboxylase	Soil	Oligotroph	3.45751e-08	0.000326566	-1.04056	0.174916	-5.94889	2.6996e-09	-0.544938	0.140414	-3.88094	0.000104053
Alphaproteobacteria	K03183	ubiE; demethylmenaquinone methyltransferase / 2-methoxy-6-polyprenyl-1,4-benzoquinol methylase	Rhizosphere	NA	0.0005723	0.0857939	0.539022	0.143094	3.76691	0.000165279	0.190868	0.101313	1.88395	0.0595721
Alphaproteobacteria	K03185	ubiH; 2-octaprenyl-6-methoxyphenol hydroxylase	NA	Oligotroph	0.797368	0.0185382	-0.032865	0.100015	-0.328602	0.742457	-0.366035	0.143512	-2.55056	0.0107549
Alphaproteobacteria	K03186	ubiX, bsdB, PAD1; flavin prenyltransferase	Soil	Oligotroph	5.56583e-05	0.000827316	-0.542465	0.12407	-4.37224	1.22978e-05	-0.360641	0.0997904	-3.61399	0.000301524
Alphaproteobacteria	K03187	ureE; urease accessory protein	Soil	Oligotroph	2.21892e-05	0.023067	-0.665898	0.145101	-4.58919	4.44968e-06	-0.247	0.100242	-2.46403	0.0137384
Alphaproteobacteria	K03188	ureF; urease accessory protein	Soil	Oligotroph	2.47952e-06	0.0261492	-0.73019	0.143825	-5.07693	3.83591e-07	-0.225186	0.0933581	-2.41206	0.0158626
Alphaproteobacteria	K03189	ureG; urease accessory protein	Soil	Oligotroph	1.58804e-07	0.000767293	-0.789082	0.139638	-5.65091	1.59597e-08	-0.369158	0.10146	-3.63844	0.000274297
Alphaproteobacteria	K03190	ureD, ureH; urease accessory protein	Soil	Oligotroph	4.85254e-07	0.00152342	-0.790582	0.145759	-5.4239	5.83123e-08	-0.366521	0.106818	-3.43126	0.000600781
Alphaproteobacteria	K03192	ureJ; urease accessory protein	Soil	Oligotroph	0.000518727	8.68267e-09	-0.528275	0.139235	-3.79411	0.000148172	-1.00092	0.163638	-6.11667	9.55519e-10
Alphaproteobacteria	K03194	virB1; type IV secretion system protein VirB1	NA	NA	0.799453	0.1683	-0.114761	0.352268	-0.325778	0.744592	0.625749	0.409166	1.52933	0.126183
Alphaproteobacteria	K03195	virB10, lvhB10; type IV secretion system protein VirB10	Rhizosphere	Copiotroph	4.26427e-09	1.81662e-08	1.26401	0.199397	6.33917	2.31001e-10	1.9416	0.324191	5.98907	2.11049e-09
Alphaproteobacteria	K03196	virB11, lvhB11; type IV secretion system protein VirB11	Rhizosphere	Copiotroph	1.8356e-07	3.97604e-08	1.07637	0.191525	5.62001	1.90948e-08	1.91918	0.328204	5.84752	4.98955e-09
Alphaproteobacteria	K03197	virB2, lvhB2; type IV secretion system protein VirB2	Rhizosphere	Copiotroph	1.32908e-06	1.04046e-08	1.00657	0.193002	5.21534	1.83479e-07	2.06051	0.338606	6.08528	1.16287e-09
Alphaproteobacteria	K03198	virB3, lvhB3; type IV secretion system protein VirB3	Rhizosphere	Copiotroph	1.18487e-06	2.35925e-08	1.00657	0.192083	5.2403	1.6032e-07	1.98489	0.33414	5.9403	2.84498e-09
Alphaproteobacteria	K03199	virB4, lvhB4; type IV secretion system protein VirB4	Rhizosphere	Copiotroph	5.67228e-06	4.62296e-09	0.864637	0.17662	4.89548	9.80683e-07	1.96148	0.315134	6.22426	4.83825e-10
Alphaproteobacteria	K03200	virB5, lvhB5; type IV secretion system protein VirB5	Rhizosphere	Copiotroph	2.09435e-07	1.1107e-05	1.28658	0.229977	5.59437	2.21421e-08	1.76767	0.3742	4.72387	2.31396e-06
Alphaproteobacteria	K03201	virB6, lvhB6; type IV secretion system protein VirB6	Rhizosphere	Copiotroph	1.68268e-05	2.11986e-06	1.24628	0.267793	4.6539	3.2572e-06	2.50664	0.493269	5.08169	3.74093e-07
Alphaproteobacteria	K03202	virB7, lvhB7; type IV secretion system protein VirB7	NA	NA	0.897366	NA	-0.207798	1.37831	-0.150763	0.880162	NA	NA	NA	NA
Alphaproteobacteria	K03203	virB8, lvhB8; type IV secretion system protein VirB8	Rhizosphere	Copiotroph	0.000115373	0.000118242	1.4523	0.34659	4.19025	2.78641e-05	1.81229	0.436754	4.14945	3.33281e-05
Alphaproteobacteria	K03204	virB9, lvhB9; type IV secretion system protein VirB9	Rhizosphere	Copiotroph	1.03062e-08	1.81989e-08	1.29842	0.210069	6.18093	6.37267e-10	2.11092	0.35252	5.98809	2.1232e-09
Alphaproteobacteria	K03205	virD4, lvhD4; type IV secretion system protein VirD4	Rhizosphere	Copiotroph	1.22845e-06	7.89798e-05	0.936129	0.178891	5.23297	1.66812e-07	1.32212	0.310962	4.25169	2.12161e-05
Alphaproteobacteria	K03207	wcaH; colanic acid biosynthesis protein WcaH	Soil	Oligotroph	0.0297238	0.000144958	-0.494344	0.201537	-2.45287	0.0141723	-1.68197	0.410654	-4.09583	4.20662e-05
Alphaproteobacteria	K03208	wcaI; colanic acid biosynthesis glycosyl transferase WcaI	NA	Copiotroph	0.37981	0.0023231	0.355563	0.336043	1.05809	0.290015	1.20778	0.366587	3.29465	0.00098546
Alphaproteobacteria	K03210	yajC; preprotein translocase subunit YajC	Rhizosphere	Copiotroph	0.0336372	0.0200415	0.303777	0.126526	2.4009	0.0163548	0.225266	0.089349	2.52119	0.0116958
Alphaproteobacteria	K03214	yfiF, trmG; RNA methyltransferase, TrmH family	Soil	Oligotroph	3.29857e-05	0.0326762	-2.19879	0.488901	-4.49741	6.87868e-06	-0.875357	0.37741	-2.31938	0.0203746
Alphaproteobacteria	K03215	rumA; 23S rRNA (uracil1939-C5)-methyltransferase	Rhizosphere	NA	0.0222991	0.128298	0.345798	0.134736	2.56648	0.0102736	0.133005	0.0791915	1.67954	0.0930472
Alphaproteobacteria	K03216	trmL, cspR; tRNA (cytidine/uridine-2'-O-)-methyltransferase	Rhizosphere	Copiotroph	0.000442731	4.58285e-09	0.400112	0.104288	3.83661	0.000124746	0.800631	0.128595	6.226	4.78504e-10
Alphaproteobacteria	K03217	yidC, spoIIIJ, OXA1, ccfA; YidC/Oxa1 family membrane protein insertase	NA	Copiotroph	0.315956	0.00374472	0.132633	0.110584	1.19939	0.230378	0.37949	0.121089	3.13397	0.00172459
Alphaproteobacteria	K03218	rlmB; 23S rRNA (guanosine2251-2'-O)-methyltransferase	Rhizosphere	Copiotroph	0.000616473	2.04943e-10	0.312508	0.0834433	3.74516	0.000180278	0.691269	0.102755	6.72734	1.72795e-11
Alphaproteobacteria	K03219	yscC, sctC, ssaC; type III secretion protein C	NA	Copiotroph	0.232507	0.0267089	0.816994	0.578451	1.41238	0.157838	1.35679	0.564587	2.40315	0.0162544
Alphaproteobacteria	K03222	yscJ, sctJ, hrcJ, ssaJ; type III secretion protein J	NA	Copiotroph	0.307616	0.0301084	0.577674	0.474081	1.21851	0.223029	1.12001	0.475947	2.35323	0.0186111
Alphaproteobacteria	K03223	yscL, sctL; type III secretion protein L	NA	NA	0.858162	0.544275	0.0816507	0.361122	0.226103	0.821122	0.328173	0.465822	0.704504	0.481119
Alphaproteobacteria	K03224	yscN, sctN, hrcN, ssaN; ATP synthase in type III secretion protein N	NA	Copiotroph	0.266504	0.0226659	0.653898	0.495365	1.32003	0.186824	1.19693	0.484351	2.4712	0.0134662
Alphaproteobacteria	K03225	yscQ, sctQ, hrcQ, ssaQ, spaO; type III secretion protein Q	NA	NA	0.0995905	0.265435	-1.47384	0.776707	-1.89755	0.0577549	-0.93827	0.748277	-1.25391	0.209876
Alphaproteobacteria	K03226	yscR, sctR, hrcR, ssaR; type III secretion protein R	NA	NA	0.123307	0.420302	0.791676	0.443943	1.78328	0.0745405	0.331286	0.358011	0.92535	0.354784
Alphaproteobacteria	K03227	yscS, sctS, hrcS, ssaS; type III secretion protein S	NA	NA	0.345012	0.239499	0.495519	0.437695	1.13211	0.257588	0.55763	0.422568	1.31962	0.186962
Alphaproteobacteria	K03228	yscT, sctT, hrcT, ssaT; type III secretion protein T	NA	NA	0.208047	0.228995	0.653898	0.440761	1.48357	0.137924	0.535948	0.397571	1.34806	0.177639
Alphaproteobacteria	K03229	yscU, sctU, hrcU, ssaU; type III secretion protein U	NA	NA	0.869107	0.298129	0.0816507	0.402338	0.20294	0.839182	0.620596	0.529777	1.17143	0.241426
Alphaproteobacteria	K03230	yscV, sctV, hrcV, ssaV, invA; type III secretion protein V	NA	Copiotroph	0.484025	0.0120944	0.4064	0.477731	0.850688	0.394943	1.52943	0.563271	2.71526	0.00662229
Alphaproteobacteria	K03260	EIF4G; translation initiation factor 4G	NA	NA	0.902654	0.165874	0.0816507	0.588971	0.138633	0.88974	0.925445	0.60138	1.53887	0.123836
Alphaproteobacteria	K03265	ETF1, ERF1; peptide chain release factor subunit 1	NA	NA	0.861775	0.268151	-0.208275	0.959356	-0.217099	0.828131	1.42766	1.14559	1.24623	0.212681
Alphaproteobacteria	K03270	kdsC; 3-deoxy-D-manno-octulosonate 8-phosphate phosphatase (KDO 8-P phosphatase)	NA	NA	0.753249	0.80163	0.487412	1.22625	0.397481	0.691013	-0.371496	1.22605	-0.303002	0.761888
Alphaproteobacteria	K03271	gmhA, lpcA; D-sedoheptulose 7-phosphate isomerase	Soil	Oligotroph	1.03937e-07	1.82587e-17	-0.899237	0.156748	-5.73685	9.64538e-09	-1.766	0.19754	-8.93995	3.89341e-19
Alphaproteobacteria	K03272	gmhC, hldE, waaE, rfaE; D-beta-D-heptose 7-phosphate kinase / D-beta-D-heptose 1-phosphate adenosyltransferase	Soil	Oligotroph	6.88792e-09	7.23216e-11	-0.984157	0.157437	-6.25112	4.0753e-10	-1.02474	0.148798	-6.88676	5.70774e-12
Alphaproteobacteria	K03273	gmhB; D-glycero-D-manno-heptose 1,7-bisphosphate phosphatase	Soil	Oligotroph	0.000861412	0.000106661	-0.44064	0.120707	-3.65051	0.000261724	-0.471034	0.112829	-4.17477	2.98286e-05
Alphaproteobacteria	K03274	gmhD, rfaD; ADP-L-glycero-D-manno-heptose 6-epimerase	Soil	Oligotroph	1.31294e-09	3.26469e-12	-1.03183	0.157786	-6.53941	6.17629e-11	-1.12865	0.15366	-7.34508	2.05643e-13
Alphaproteobacteria	K03281	TC.CIC; chloride channel protein, CIC family	Soil	Copiotroph	0.0486927	0.0177495	-0.252975	0.112889	-2.24092	0.0250312	0.242442	0.094451	2.56686	0.0102625
Alphaproteobacteria	K03282	mscL; large conductance mechanosensitive channel	Rhizosphere	Copiotroph	8.22653e-05	1.06884e-06	0.4487	0.104924	4.27644	1.89904e-05	0.644208	0.123334	5.22328	1.75782e-07
Alphaproteobacteria	K03284	corA; magnesium transporter	NA	Oligotroph	0.18559	0.00165356	0.174134	0.112046	1.55412	0.120155	-0.430109	0.126335	-3.40452	0.000662809
Alphaproteobacteria	K03286	TC.OOP; OmpA-OmpF porin, OOP family	Rhizosphere	Copiotroph	2.72249e-05	0.00369552	0.877107	0.193077	4.54277	5.55192e-06	0.714513	0.227639	3.1388	0.00169644
Alphaproteobacteria	K03288	citA, tcuC; MFS transporter, MHS family, citrate/tricarballylate:H+ symporter	NA	NA	0.0568364	0.0529087	-0.639715	0.294422	-2.17279	0.0297964	0.534039	0.253441	2.10716	0.0351039
Alphaproteobacteria	K03291	MFS.SET; MFS transporter, SET family, sugar efflux transporter	NA	NA	0.861837	0.487661	0.199258	0.91928	0.216754	0.8284	0.732551	0.918537	0.797519	0.425149
Alphaproteobacteria	K03292	TC.GPH; glycoside/pentoside/hexuronide:cation symporter, GPH family	Rhizosphere	Copiotroph	3.56027e-06	5.50545e-06	1.5037	0.300825	4.99858	5.77551e-07	2.33055	0.477664	4.87905	1.06601e-06
Alphaproteobacteria	K03293	TC.AAT; amino acid transporter, AAT family	NA	NA	0.258725	0.641964	-0.807817	0.602062	-1.34175	0.179677	0.328173	0.593229	0.553199	0.580127
Alphaproteobacteria	K03294	TC.APA; basic amino acid/polyamine antiporter, APA family	Rhizosphere	Copiotroph	1.04717e-07	4.38864e-14	0.973594	0.169802	5.73369	9.82678e-09	1.65672	0.208568	7.94332	1.96844e-15
Alphaproteobacteria	K03296	TC.HAE1; hydrophobic/amphiphilic exporter-1 (mainly G- bacteria), HAE1 family	NA	Oligotroph	0.339561	0.0422573	-0.15407	0.134533	-1.14522	0.252118	-0.277707	0.125778	-2.20792	0.0272497
Alphaproteobacteria	K03297	emrE, qac, mmr, smr; small multidrug resistance pump	NA	NA	0.0539332	0.145006	0.398028	0.181281	2.19564	0.0281175	0.218082	0.13506	1.61471	0.106374
Alphaproteobacteria	K03298	TC.DME; drug/metabolite transporter, DME family	NA	NA	0.207884	0.36845	-1.60173	1.07894	-1.48454	0.137665	-1.06858	1.04419	-1.02336	0.306139
Alphaproteobacteria	K03299	TC.GNTP; gluconate:H+ symporter, GntP family	NA	Copiotroph	0.317811	0.0102056	-0.285579	0.238993	-1.19492	0.232116	0.833486	0.300182	2.7766	0.00549301
Alphaproteobacteria	K03300	TC.CITMHS; citrate-Mg2+:H+ or citrate-Ca2+:H+ symporter, CitMHS family	Rhizosphere	Copiotroph	3.05502e-05	8.1962e-05	3.35806	0.743686	4.51543	6.31895e-06	4.6507	1.0963	4.24216	2.21378e-05
Alphaproteobacteria	K03301	TC.AAA; ATP:ADP antiporter, AAA family	Soil	Oligotroph	3.56808e-06	1.82381e-08	-0.883768	0.176829	-4.99787	5.79682e-07	-1.4025	0.234255	-5.98706	2.13672e-09
Alphaproteobacteria	K03303	lctP; lactate permease	Soil	Oligotroph	4.77673e-06	3.12229e-06	-0.740665	0.150098	-4.93455	8.03339e-07	-0.705081	0.141015	-5.00004	5.73186e-07
Alphaproteobacteria	K03304	tehA; tellurite resistance protein	NA	Copiotroph	0.897366	0.00732439	-0.075074	0.490534	-0.153046	0.878362	2.22651	0.768095	2.89875	0.00374657
Alphaproteobacteria	K03305	TC.POT; proton-dependent oligopeptide transporter, POT family	Rhizosphere	Copiotroph	0.00887099	8.27216e-05	0.389884	0.134132	2.90671	0.00365251	0.605202	0.142747	4.2397	2.23819e-05
Alphaproteobacteria	K03306	TC.PIT; inorganic phosphate transporter, PiT family	Rhizosphere	Copiotroph	5.55193e-05	1.92059e-11	0.532335	0.121723	4.37331	1.22374e-05	1.01635	0.14339	7.08802	1.36041e-12
Alphaproteobacteria	K03307	TC.SSS; solute:Na+ symporter, SSS family	NA	NA	0.500607	0.453091	-0.0992336	0.120646	-0.822516	0.410783	0.0680046	0.0785956	0.865246	0.386904
Alphaproteobacteria	K03308	TC.NSS; neurotransmitter:Na+ symporter, NSS family	NA	NA	0.121176	0.121074	0.813205	0.453568	1.79291	0.0729878	0.652645	0.381674	1.70996	0.0872741
Alphaproteobacteria	K03309	TC.DAACS; dicarboxylate/amino acid:cation (Na+ or H+) symporter, DAACS family	NA	Copiotroph	0.237664	0.000606482	0.507341	0.363053	1.39743	0.162284	1.59363	0.429857	3.70734	0.000209444
Alphaproteobacteria	K03312	gltS; glutamate:Na+ symporter, ESS family	NA	NA	0.385436	0.859539	-0.61983	0.592414	-1.04628	0.295432	-0.08354	0.421184	-0.198346	0.842775
Alphaproteobacteria	K03313	nhaA; Na+:H+ antiporter, NhaA family	Rhizosphere	Copiotroph	7.97663e-08	3.65e-11	1.04355	0.180163	5.79228	6.94377e-09	1.81804	0.260052	6.99104	2.72856e-12
Alphaproteobacteria	K03315	nhaC; Na+:H+ antiporter, NhaC family	NA	NA	0.887488	0.0523831	-0.075074	0.426799	-0.1759	0.860372	1.35679	0.642435	2.11195	0.034691
Alphaproteobacteria	K03316	TC.CPA1; monovalent cation:H+ antiporter, CPA1 family	NA	Copiotroph	0.65191	0.00335292	-0.0585721	0.105049	-0.557568	0.577139	0.303382	0.095676	3.17093	0.0015195
Alphaproteobacteria	K03317	TC.CNT; concentrative nucleoside transporter, CNT family	Rhizosphere	Copiotroph	0.00236911	5.88417e-08	0.446522	0.133479	3.34526	0.000822064	1.24661	0.215726	5.77869	7.52828e-09
Alphaproteobacteria	K03319	TC.DASS; divalent anion:Na+ symporter, DASS family	NA	NA	0.526241	0.675813	-0.394609	0.508303	-0.776327	0.437556	-0.239673	0.477013	-0.502445	0.615355
Alphaproteobacteria	K03320	amt, AMT, MEP; ammonium transporter, Amt family	NA	Copiotroph	0.946576	0.026291	-0.00148071	0.0205912	-0.0719098	0.942674	0.251997	0.104572	2.40979	0.0159615
Alphaproteobacteria	K03321	TC.SULP; sulfate permease, SulP family	Rhizosphere	Copiotroph	8.14891e-05	0.000679014	0.514766	0.120295	4.27919	1.87579e-05	0.389764	0.106114	3.67307	0.000239652
Alphaproteobacteria	K03322	mntH; manganese transport protein	Soil	Oligotroph	3.60143e-05	7.25185e-13	-0.530462	0.118507	-4.47622	7.59758e-06	-1.1474	0.151863	-7.55551	4.17225e-14
Alphaproteobacteria	K03324	yjbB; phosphate:Na+ symporter	Soil	Oligotroph	9.83283e-06	0.00224845	-0.744662	0.15597	-4.77439	1.80253e-06	-0.396455	0.119918	-3.30605	0.000946223
Alphaproteobacteria	K03325	ACR3, arsB; arsenite transporter	NA	Copiotroph	0.344364	0.0263777	-0.185855	0.163827	-1.13446	0.256603	0.433672	0.180063	2.40845	0.0160206
Alphaproteobacteria	K03327	TC.MATE, SLC47A, norM, mdtK, dinF; multidrug resistance protein, MATE family	Rhizosphere	Copiotroph	4.12517e-10	4.09409e-15	1.19599	0.177438	6.74031	1.58045e-11	1.71368	0.207625	8.25373	1.53528e-16
Alphaproteobacteria	K03328	TC.PST; polysaccharide transporter, PST family	Rhizosphere	Copiotroph	2.05389e-06	1.01606e-05	1.03285	0.20183	5.1174	3.09776e-07	1.55531	0.32778	4.74498	2.08522e-06
Alphaproteobacteria	K03332	fruA; fructan beta-fructosidase	NA	NA	0.128195	NA	1.88618	1.07087	1.76135	0.0781791	NA	NA	NA	NA
Alphaproteobacteria	K03333	choD; cholesterol oxidase	Soil	Oligotroph	0.03838	1.31385e-05	-0.631586	0.269406	-2.34436	0.0190597	-3.22292	0.687807	-4.6858	2.7887e-06
Alphaproteobacteria	K03335	iolE; inosose dehydratase	Rhizosphere	Copiotroph	7.58521e-09	2.56756e-05	1.7969	0.288207	6.23476	4.52464e-10	1.66965	0.368644	4.52916	5.92175e-06
Alphaproteobacteria	K03336	iolD; 3D-(3,5/4)-trihydroxycyclohexane-1,2-dione acylhydrolase (decyclizing)	Rhizosphere	NA	0.0499103	0.0848741	0.312056	0.139941	2.2299	0.0257539	-0.211696	0.112031	-1.88962	0.0588086
Alphaproteobacteria	K03337	iolB; 5-deoxy-glucuronate isomerase	Rhizosphere	Copiotroph	2.90798e-07	7.87472e-05	2.2073	0.399505	5.5251	3.29299e-08	1.88455	0.443157	4.25256	2.11343e-05
Alphaproteobacteria	K03338	iolC; 5-dehydro-2-deoxygluconokinase	Rhizosphere	Copiotroph	0.000582448	0.00157073	0.871836	0.231806	3.76106	0.000169198	1.01028	0.295353	3.4206	0.000624828
Alphaproteobacteria	K03340	dapdh; diaminopimelate dehydrogenase	NA	NA	0.431512	NA	0.646859	0.680963	0.949918	0.342154	NA	NA	NA	NA
Alphaproteobacteria	K03342	pabBC; para-aminobenzoate synthetase / 4-amino-4-deoxychorismate lyase	Rhizosphere	Copiotroph	1.71823e-07	6.55176e-05	1.1957	0.21222	5.63425	1.75823e-08	1.22546	0.284968	4.30034	1.70538e-05
Alphaproteobacteria	K03366	butA, budC; meso-butanediol dehydrogenase / (S,S)-butanediol dehydrogenase / diacetyl reductase	NA	Copiotroph	0.540175	0.0332028	0.196078	0.261938	0.748566	0.454119	0.610023	0.26378	2.31262	0.0207436
Alphaproteobacteria	K03367	dltA; D-alanine--poly(phosphoribitol) ligase subunit 1	NA	NA	0.444115	0.237639	-0.61983	0.669012	-0.926485	0.354194	-1.07379	0.810493	-1.32486	0.185219
Alphaproteobacteria	K03379	chnB; cyclohexanone monooxygenase	NA	Copiotroph	0.826085	0.00245457	0.0350829	0.123758	0.28348	0.776809	0.777327	0.237336	3.27521	0.00105583
Alphaproteobacteria	K03380	E1.14.13.7; phenol 2-monooxygenase (NADPH)	Soil	Oligotroph	0.000310446	0.0437267	-1.27777	0.324716	-3.93504	8.31822e-05	-0.613778	0.279799	-2.19364	0.0282616
Alphaproteobacteria	K03381	catA; catechol 1,2-dioxygenase	Soil	Oligotroph	1.36636e-09	5.81787e-13	-1.03191	0.157981	-6.5319	6.49385e-11	-1.20154	0.158385	-7.58621	3.29394e-14
Alphaproteobacteria	K03383	atzD; cyanuric acid amidohydrolase	Soil	Oligotroph	8.46497e-10	0.00268957	-1.96418	0.29689	-6.61583	3.6947e-11	-0.742452	0.228824	-3.24464	0.001176
Alphaproteobacteria	K03385	nrfA; nitrite reductase (cytochrome c-552)	NA	NA	0.296991	0.13764	-0.909584	0.731137	-1.24407	0.213474	-1.76965	1.07798	-1.64163	0.100666
Alphaproteobacteria	K03386	PRDX2_4, ahpC; peroxiredoxin 2/4	Rhizosphere	Copiotroph	3.18201e-12	2.54627e-13	1.35684	0.181035	7.49489	6.63562e-14	2.02581	0.263011	7.70238	1.33554e-14
Alphaproteobacteria	K03387	ahpF; NADH-dependent peroxiredoxin subunit F	Rhizosphere	Copiotroph	3.19514e-06	1.00619e-05	1.82916	0.364313	5.02085	5.14446e-07	5.19965	1.09529	4.74728	2.06171e-06
Alphaproteobacteria	K03388	hdrA2; heterodisulfide reductase subunit A2	NA	NA	0.793684	0.102886	-0.208755	0.624712	-0.334162	0.738257	1.94395	1.08373	1.79376	0.0728522
Alphaproteobacteria	K03389	hdrB2; heterodisulfide reductase subunit B2	NA	NA	0.11631	0.29488	1.10723	0.609853	1.81557	0.0694365	-0.602318	0.510754	-1.17927	0.238289
Alphaproteobacteria	K03392	ACMSD; aminocarboxymuconate-semialdehyde decarboxylase	Soil	Oligotroph	2.75961e-12	3.93871e-15	-1.71708	0.228438	-7.51662	5.62093e-14	-1.99232	0.24118	-8.26071	1.44806e-16
Alphaproteobacteria	K03394	cobI-cbiL; precorrin-2/cobalt-factor-2 C20-methyltransferase	Soil	Oligotroph	3.29931e-07	0.000385975	-0.737621	0.134097	-5.50064	3.78413e-08	-0.391629	0.102054	-3.83747	0.000124307
Alphaproteobacteria	K03395	aac3-I; aminoglycoside 3-N-acetyltransferase I	Soil	NA	0.0057639	0.356849	-0.948108	0.310263	-3.05582	0.00224446	-0.28606	0.273021	-1.04776	0.294751
Alphaproteobacteria	K03396	gfa; S-(hydroxymethyl)glutathione synthase	NA	NA	0.101895	0.417826	0.371904	0.19731	1.88487	0.0594471	0.122944	0.132202	0.92997	0.352387
Alphaproteobacteria	K03402	argR, ahrC; transcriptional regulator of arginine metabolism	NA	Copiotroph	0.830133	0.0462959	0.0829844	0.300188	0.276442	0.782209	0.940762	0.433905	2.16813	0.0301491
Alphaproteobacteria	K03406	mcp; methyl-accepting chemotaxis protein	Rhizosphere	Copiotroph	8.10411e-05	9.1027e-06	0.666893	0.15579	4.28072	1.86292e-05	0.717479	0.150432	4.76945	1.84731e-06
Alphaproteobacteria	K03407	cheA; two-component system, chemotaxis family, sensor kinase CheA	Rhizosphere	Copiotroph	2.57567e-09	5.43419e-15	0.979804	0.15253	6.42367	1.3303e-10	1.22902	0.149603	8.21522	2.11774e-16
Alphaproteobacteria	K03408	cheW; purine-binding chemotaxis protein CheW	Rhizosphere	Copiotroph	8.30678e-08	5.34617e-15	0.811886	0.140366	5.78407	7.2916e-09	1.23504	0.150271	8.2187	2.05723e-16
Alphaproteobacteria	K03409	cheX; chemotaxis protein CheX	Rhizosphere	Copiotroph	8.14891e-05	2.1346e-06	1.55889	0.36431	4.27902	1.87717e-05	3.71144	0.730659	5.07958	3.78265e-07
Alphaproteobacteria	K03410	cheC; chemotaxis protein CheC	NA	NA	0.180936	0.67956	0.305126	0.194408	1.56951	0.116529	-0.0516535	0.103953	-0.496891	0.619266
Alphaproteobacteria	K03411	cheD; chemotaxis protein CheD	Rhizosphere	Copiotroph	4.64878e-09	1.50269e-08	1.73912	0.275045	6.32302	2.56504e-10	2.76908	0.45986	6.02157	1.72736e-09
Alphaproteobacteria	K03412	cheB; two-component system, chemotaxis family, protein-glutamate methylesterase/glutaminase	Rhizosphere	Copiotroph	1.73424e-08	8.92692e-17	0.980659	0.161251	6.08157	1.19008e-09	1.47637	0.168951	8.73846	2.36301e-18
Alphaproteobacteria	K03413	cheY; two-component system, chemotaxis family, chemotaxis protein CheY	Rhizosphere	Copiotroph	1.18882e-08	4.81219e-07	1.18711	0.192918	6.15345	7.58149e-10	1.07679	0.200035	5.38302	7.32444e-08
Alphaproteobacteria	K03414	cheZ; chemotaxis protein CheZ	NA	Oligotroph	0.841658	0.000298924	-0.0185394	0.0730428	-0.253816	0.799638	-0.624713	0.159946	-3.90577	9.39265e-05
Alphaproteobacteria	K03417	prpB; methylisocitrate lyase	Soil	Oligotroph	2.27228e-09	3.28066e-09	-1.18395	0.183725	-6.44414	1.16259e-10	-1.25345	0.199571	-6.28075	3.36938e-10
Alphaproteobacteria	K03418	E3.5.1.56; N,N-dimethylformamidase	NA	NA	0.649968	0.12759	0.131928	0.234748	0.561996	0.574119	0.385891	0.229312	1.68283	0.092409
Alphaproteobacteria	K03424	tatD; TatD DNase family protein	NA	NA	0.518192	0.470943	0.0608187	0.0768942	0.79094	0.428979	-0.0531109	0.0640757	-0.828877	0.407174
Alphaproteobacteria	K03426	E3.6.1.22, NUDT12, nudC; NAD+ diphosphatase	NA	NA	0.118253	0.395707	-0.196529	0.108829	-1.80586	0.0709401	0.0745889	0.0769171	0.969731	0.332181
Alphaproteobacteria	K03427	hsdM; type I restriction enzyme M protein	Rhizosphere	Copiotroph	0.0416099	0.0272608	0.449203	0.194457	2.31005	0.0208857	0.366035	0.152819	2.39522	0.0166104
Alphaproteobacteria	K03430	phnW; 2-aminoethylphosphonate-pyruvate transaminase	NA	Copiotroph	0.685587	0.0332163	0.0863729	0.170737	0.505884	0.612938	0.574841	0.2486	2.31232	0.0207602
Alphaproteobacteria	K03431	glmM; phosphoglucosamine mutase	NA	Copiotroph	0.140977	0.000594338	0.232002	0.135677	1.70996	0.0872731	0.56374	0.151821	3.71318	0.000204668
Alphaproteobacteria	K03435	fruR1, fruR; LacI family transcriptional regulator, fructose operon transcriptional repressor	Rhizosphere	NA	0.0051114	NA	1.82503	0.589493	3.09592	0.00196201	NA	NA	NA	NA
Alphaproteobacteria	K03436	fruR2, fruR; DeoR family transcriptional regulator, fructose operon transcriptional repressor	NA	Copiotroph	0.0903646	0.0382129	2.11352	1.0838	1.9501	0.0511642	1.84765	0.820507	2.25184	0.0243326
Alphaproteobacteria	K03437	spoU; RNA methyltransferase, TrmH family	Rhizosphere	Copiotroph	2.94001e-13	8.69092e-15	1.94166	0.24689	7.86445	3.70709e-15	2.60815	0.319824	8.15494	3.49341e-16
Alphaproteobacteria	K03438	mraW, rsmH; 16S rRNA (cytosine1402-N4)-methyltransferase	NA	Copiotroph	0.0994266	3.13684e-05	0.209854	0.110512	1.89894	0.0575729	0.638178	0.142493	4.47865	7.5115e-06
Alphaproteobacteria	K03439	trmB, METTL1, TRM8; tRNA (guanine-N7-)-methyltransferase	NA	NA	0.505664	0.85079	0.0960038	0.118029	0.813389	0.415995	-0.0154502	0.0726581	-0.212642	0.831606
Alphaproteobacteria	K03442	mscS; small conductance mechanosensitive channel	Rhizosphere	Copiotroph	0.0168687	7.47857e-06	0.531146	0.198628	2.67407	0.00749359	1.52999	0.318014	4.81107	1.50121e-06
Alphaproteobacteria	K03445	nepI; MFS transporter, DHA1 family, purine ribonucleoside efflux pump	Rhizosphere	NA	0.00596134	NA	2.27843	0.748497	3.044	0.00233452	NA	NA	NA	NA
[truncated: 39,171 more rows]

## Sheet: binary_PhyloGLM_COG_FDR_0.05_d_
taxa	Orthogroup_Id	Annotation	niche_association	growth_association	RS_FDR	CO_FDR	RS_estimate	RS_SD	RS_zvalue	RS_pvalue	CO_estimate	CO_SD	CO_zvalue	CO_pvalue
Alphaproteobacteria	COG0001	Glutamate-1-semialdehyde aminotransferase	Soil	Copiotroph	0.0255519	0.000411561	-0.301787	0.119582	-2.52368	0.0116133	0.500948	0.130863	3.82805	0.000129164
Alphaproteobacteria	COG0002	N-acetyl-gamma-glutamylphosphate reductase	NA	Copiotroph	0.103411	0.00260486	0.223971	0.118852	1.88445	0.0595041	0.349482	0.107112	3.26277	0.00110329
Alphaproteobacteria	COG0003	Anion-transporting ATPase, ArsA/GET3 family	NA	NA	0.546896	0.507206	-0.270697	0.365146	-0.741338	0.458488	0.284365	0.36634	0.776232	0.437612
Alphaproteobacteria	COG0004	Ammonia channel protein AmtB	NA	NA	0.667494	0.313063	0.0475717	0.0879258	0.541043	0.588478	0.100083	0.0868537	1.15232	0.249189
Alphaproteobacteria	COG0005	Purine nucleoside phosphorylase	Soil	Oligotroph	0.000165645	2.55534e-05	-0.472369	0.114888	-4.11155	3.93014e-05	-0.695391	0.153152	-4.54053	5.61118e-06
Alphaproteobacteria	COG0006	Xaa-Pro aminopeptidase	NA	NA	0.406236	0.481015	-0.177183	0.175478	-1.00971	0.312632	-0.136107	0.165278	-0.823506	0.410221
Alphaproteobacteria	COG0007	Uroporphyrinogen-III methylase (siroheme synthase)	Rhizosphere	Copiotroph	0.00352634	5.2037e-05	0.346844	0.107506	3.22628	0.00125411	0.697512	0.159672	4.36842	1.25149e-05
Alphaproteobacteria	COG0008	Glutamyl- or glutaminyl-tRNA synthetase	Rhizosphere	Copiotroph	0.0355588	0.0278587	0.714413	0.299427	2.38594	0.0170358	0.724321	0.302207	2.39677	0.0165404
Alphaproteobacteria	COG0009	tRNA A37 threonylcarbamoyladenosine synthetase subunit TsaC/SUA5/YrdC	Rhizosphere	Copiotroph	1.04224e-06	1.85344e-06	0.617183	0.116626	5.29198	1.21e-07	0.6181	0.120686	5.12157	3.02997e-07
Alphaproteobacteria	COG0010	Arginase/agmatinase family enzyme	NA	NA	0.428984	0.606142	-0.121601	0.126252	-0.963161	0.335467	-0.0486464	0.0798953	-0.608877	0.542606
Alphaproteobacteria	COG0011	Thiamin-binding stress-response protein YqgV, UPF0045 family	NA	NA	0.391459	0.468362	-0.61983	0.596532	-1.03906	0.298779	-0.530083	0.623856	-0.849689	0.395498
Alphaproteobacteria	COG0012	Ribosome-binding ATPase YchF, GTP1/OBG family	NA	Copiotroph	0.0554002	0.000961585	0.27112	0.123852	2.18907	0.0285919	0.442107	0.123422	3.58207	0.000340883
Alphaproteobacteria	COG0013	Alanyl-tRNA synthetase	NA	NA	0.466819	0.130912	-0.0919251	0.102698	-0.8951	0.370733	-0.145697	0.0865544	-1.68331	0.0923159
Alphaproteobacteria	COG0014	Gamma-glutamyl phosphate reductase	NA	NA	0.173937	0.274787	0.186852	0.117018	1.59678	0.110316	0.0947494	0.0762645	1.24238	0.214097
Alphaproteobacteria	COG0015	Adenylosuccinate lyase	NA	Oligotroph	0.0622506	0.0464644	-0.413681	0.193794	-2.13464	0.0327901	-0.31978	0.146622	-2.18099	0.0291842
Alphaproteobacteria	COG0016	Phenylalanyl-tRNA synthetase alpha subunit	Rhizosphere	Copiotroph	0.0279709	0.0157445	0.33048	0.132894	2.48679	0.01289	0.256657	0.0978215	2.62372	0.00869742
Alphaproteobacteria	COG0017	Aspartyl/asparaginyl-tRNA synthetase	Soil	Oligotroph	9.72162e-08	1.7042e-05	-1.89631	0.328999	-5.76387	8.22078e-09	-2.34678	0.506311	-4.63506	3.56834e-06
Alphaproteobacteria	COG0018	Arginyl-tRNA synthetase	NA	Copiotroph	0.093545	0.00340607	0.262726	0.135644	1.93688	0.0527598	0.43434	0.136988	3.17064	0.00152105
Alphaproteobacteria	COG0019	Diaminopimelate decarboxylase	NA	NA	0.12865	0.358281	0.486853	0.275459	1.76742	0.0771573	0.268541	0.25361	1.05887	0.289658
Alphaproteobacteria	COG0020	Undecaprenyl pyrophosphate synthase	NA	Copiotroph	0.491144	0.00267367	0.0987126	0.11629	0.848848	0.395966	0.444935	0.136743	3.25379	0.00113875
Alphaproteobacteria	COG0021	Transketolase	NA	NA	0.896775	0.177233	-0.00802487	0.0556254	-0.144266	0.88529	-0.167441	0.110522	-1.515	0.129772
Alphaproteobacteria	COG0022	Pyruvate/2-oxoglutarate/acetoin dehydrogenase complex, dehydrogenase (E1) component, beta subunit	NA	Oligotroph	0.145884	0.00546802	-0.307132	0.181111	-1.69582	0.0899199	-0.770705	0.256263	-3.00747	0.0026343
Alphaproteobacteria	COG0023	Translation initiation factor 1 (eIF-1/SUI1)	NA	NA	0.312161	0.247154	-1.3115	1.07676	-1.21801	0.223221	1.42766	1.08712	1.31325	0.1891
Alphaproteobacteria	COG0024	Methionine aminopeptidase	Rhizosphere	Copiotroph	0.000198462	9.18377e-05	0.49348	0.121457	4.063	4.8446e-05	0.653173	0.154433	4.22949	2.3422e-05
Alphaproteobacteria	COG0025	NhaP-type Na+/H+ or K+/H+ antiporter	NA	NA	0.727681	0.0653283	-0.039908	0.0902953	-0.441972	0.65851	0.175217	0.0863887	2.02824	0.0425358
Alphaproteobacteria	COG0026	Phosphoribosylaminoimidazole carboxylase (NCAIR synthetase)	Rhizosphere	Copiotroph	1.56699e-06	8.05373e-07	0.756303	0.145181	5.20938	1.89468e-07	0.837538	0.158283	5.29139	1.21391e-07
Alphaproteobacteria	COG0027	Formate-dependent phosphoribosylglycinamide formyltransferase (GAR transformylase)	Rhizosphere	Copiotroph	0.00847478	4.00383e-05	0.695679	0.23705	2.93473	0.00333835	1.92471	0.434314	4.4316	9.3535e-06
Alphaproteobacteria	COG0028	Acetolactate synthase large subunit or other thiamine pyrophosphate-requiring enzyme	NA	NA	0.0662074	0.949653	-0.659176	0.313008	-2.10594	0.0352099	0.00592662	0.0871436	0.0680098	0.945778
Alphaproteobacteria	COG0029	Aspartate oxidase	Rhizosphere	Copiotroph	3.41511e-12	4.03546e-19	1.34787	0.179224	7.52057	5.45379e-14	2.00968	0.212747	9.44633	3.5093e-21
Alphaproteobacteria	COG0030	16S rRNA A1518 and A1519 N6-dimethyltransferase RsmA/KsgA/DIM1 (may also have DNA glycosylase/AP lyase activity)	Rhizosphere	Copiotroph	0.047666	0.00119166	0.314765	0.139581	2.25507	0.024129	0.467556	0.133066	3.51371	0.000441894
Alphaproteobacteria	COG0031	Cysteine synthase	NA	Copiotroph	0.396271	0.000736056	0.17129	0.166558	1.02841	0.303757	0.956137	0.261286	3.65934	0.000252861
Alphaproteobacteria	COG0033	Phosphoglucomutase/phosphomannomutase	Rhizosphere	Copiotroph	0.00138153	5.16502e-06	0.55598	0.157791	3.52353	0.000425841	1.32752	0.270536	4.90702	9.24724e-07
Alphaproteobacteria	COG0034	Glutamine phosphoribosylpyrophosphate amidotransferase	NA	NA	0.656618	0.299845	-0.0512037	0.0917344	-0.558174	0.576726	0.106385	0.0901088	1.18063	0.23775
Alphaproteobacteria	COG0035	Uracil phosphoribosyltransferase	Soil	Copiotroph	0.0380301	0.042515	-0.370023	0.156969	-2.3573	0.0184084	0.310576	0.139884	2.22024	0.0264024
Alphaproteobacteria	COG0036	Pentose-5-phosphate-3-epimerase	NA	NA	0.581559	0.381229	-0.0652276	0.0960533	-0.679077	0.497089	0.104957	0.1035	1.01408	0.310545
Alphaproteobacteria	COG0037	tRNA(Ile)-lysidine synthase TilS/MesJ	Rhizosphere	Copiotroph	9.37365e-05	0.00479532	0.470968	0.110641	4.25674	2.07432e-05	0.263168	0.0861571	3.05451	0.0022543
Alphaproteobacteria	COG0038	H+/Cl- antiporter ClcA	Rhizosphere	Copiotroph	0.0235811	2.56892e-11	0.285337	0.11164	2.55588	0.0105921	0.914753	0.129617	7.05737	1.69689e-12
Alphaproteobacteria	COG0039	Malate/lactate dehydrogenase	NA	Copiotroph	0.639265	0.017788	0.0465948	0.0795876	0.585453	0.558243	0.231344	0.0897852	2.57664	0.00997658
Alphaproteobacteria	COG0040	ATP phosphoribosyltransferase	Rhizosphere	Copiotroph	0.000371034	1.15669e-05	0.423604	0.108794	3.89364	9.87511e-05	0.686459	0.145322	4.72372	2.31573e-06
Alphaproteobacteria	COG0041	Phosphoribosylcarboxyaminoimidazole (NCAIR) mutase	Rhizosphere	NA	0.0241592	0.9512	0.318467	0.125073	2.54626	0.0108885	-0.00122879	0.0186833	-0.0657694	0.947561
Alphaproteobacteria	COG0042	tRNA-dihydrouridine synthase	NA	NA	0.88756	0.755968	0.0132022	0.07769	0.169934	0.865062	-0.0414608	0.110758	-0.374338	0.708153
Alphaproteobacteria	COG0043	3-polyprenyl-4-hydroxybenzoate decarboxylase	Soil	Oligotroph	3.37334e-09	4.22104e-05	-1.08222	0.169277	-6.39318	1.62468e-10	-0.653083	0.147789	-4.41902	9.91475e-06
Alphaproteobacteria	COG0044	Dihydroorotase or related cyclic amidohydrolase	Rhizosphere	Copiotroph	0.000654001	0.0223483	0.847748	0.22667	3.74001	0.000184015	0.520911	0.209437	2.48719	0.0128755
Alphaproteobacteria	COG0045	Succinyl-CoA synthetase, beta subunit	NA	Oligotroph	0.255502	0.0163938	-0.185382	0.136742	-1.35571	0.175192	-0.322966	0.123805	-2.60867	0.00908956
Alphaproteobacteria	COG0046	Phosphoribosylformylglycinamidine (FGAM) synthase, synthetase domain	Rhizosphere	NA	0.0390847	0.865541	0.300462	0.128134	2.3449	0.0190321	0.00907343	0.0478636	0.189568	0.849647
Alphaproteobacteria	COG0047	Phosphoribosylformylglycinamidine (FGAM) synthase, glutamine amidotransferase domain	NA	NA	0.549498	0.0577788	0.0630698	0.085676	0.736143	0.461644	0.155054	0.0743978	2.08413	0.0371487
Alphaproteobacteria	COG0048	Ribosomal protein S12	NA	NA	0.477798	0.0514089	0.049215	0.0564144	0.872384	0.382999	-0.111847	0.0523651	-2.13592	0.0326861
Alphaproteobacteria	COG0049	Ribosomal protein S7	NA	Oligotroph	0.918161	0.00165099	0.00138129	0.0121585	0.113607	0.90955	-0.224553	0.0658349	-3.41085	0.000647595
Alphaproteobacteria	COG0050	Translation elongation factor EF-Tu, a GTPase	Rhizosphere	Oligotroph	0.00227833	0.0378763	0.282574	0.0839465	3.36612	0.00076233	-0.141544	0.0623258	-2.27103	0.023145
Alphaproteobacteria	COG0051	Ribosomal protein S10	NA	Oligotroph	0.734802	1.52778e-06	-0.0208849	0.0485765	-0.429939	0.66724	-0.433166	0.0839238	-5.16142	2.45084e-07
Alphaproteobacteria	COG0052	Ribosomal protein S2	Rhizosphere	NA	0.000161896	0.0732997	0.50327	0.12221	4.11807	3.82067e-05	0.162333	0.0823105	1.97221	0.0485861
Alphaproteobacteria	COG0053	Divalent metal cation (Fe/Co/Zn/Cd) efflux pump	NA	NA	0.674016	0.144154	-0.042882	0.0809084	-0.530007	0.596107	0.144888	0.0887804	1.63198	0.102684
Alphaproteobacteria	COG0054	6,7-dimethyl-8-ribityllumazine synthase (Riboflavin synthase beta chain)	NA	NA	0.679644	0.18723	0.0442018	0.0850241	0.519873	0.603152	0.115832	0.0781294	1.48256	0.13819
Alphaproteobacteria	COG0055	FoF1-type ATP synthase, beta subunit	NA	NA	0.189799	0.189811	0.194329	0.125843	1.54422	0.122535	-0.120297	0.0815729	-1.47472	0.140288
Alphaproteobacteria	COG0056	FoF1-type ATP synthase, alpha subunit	NA	Copiotroph	0.138729	0.0422967	0.212222	0.123004	1.72533	0.0844684	0.183169	0.0824195	2.2224	0.0262561
Alphaproteobacteria	COG0057	Glyceraldehyde-3-phosphate dehydrogenase/erythrose-4-phosphate dehydrogenase	NA	Copiotroph	0.142072	0.0458753	0.221119	0.129248	1.71081	0.0871159	0.2111	0.0965064	2.18742	0.0287116
Alphaproteobacteria	COG0058	Glucan phosphorylase	NA	Copiotroph	0.563763	0.000711304	-0.0750117	0.105293	-0.712408	0.476212	0.6251	0.170353	3.66943	0.000243088
Alphaproteobacteria	COG0059	Ketol-acid reductoisomerase	Rhizosphere	Copiotroph	0.00176319	0.000218873	0.359508	0.104294	3.44706	0.000566722	0.47066	0.117574	4.00309	6.25192e-05
Alphaproteobacteria	COG0060	Isoleucyl-tRNA synthetase	NA	Copiotroph	0.0613351	0.0106467	0.338166	0.157879	2.14193	0.032199	0.380974	0.137469	2.77134	0.00558268
Alphaproteobacteria	COG0061	NAD kinase	Rhizosphere	Copiotroph	0.000171302	5.60032e-05	0.462822	0.112847	4.10133	4.10778e-05	0.571365	0.131361	4.34958	1.36402e-05
Alphaproteobacteria	COG0062	NAD(P)H-hydrate repair enzyme Nnr, NAD(P)H-hydrate epimerase domain	NA	Copiotroph	0.412298	8.18052e-05	0.0869095	0.0872347	0.996272	0.319118	0.382436	0.0898079	4.25837	2.05921e-05
Alphaproteobacteria	COG0063	NAD(P)H-hydrate repair enzyme Nnr, NAD(P)H-hydrate dehydratase domain	Rhizosphere	Copiotroph	0.000110106	4.81552e-07	0.42343	0.100446	4.21549	2.49238e-05	0.741761	0.137564	5.39211	6.96353e-08
Alphaproteobacteria	COG0064	Asp-tRNAAsn/Glu-tRNAGln amidotransferase B subunit	Rhizosphere	Copiotroph	1.70635e-06	2.02697e-06	0.638472	0.122991	5.19123	2.08915e-07	0.696475	0.136517	5.10175	3.36536e-07
Alphaproteobacteria	COG0065	Homoaconitase/3-isopropylmalate dehydratase large subunit	NA	Copiotroph	0.807161	0.00645504	0.029853	0.0948423	0.314764	0.752941	0.426542	0.144526	2.95132	0.00316414
Alphaproteobacteria	COG0066	3-isopropylmalate dehydratase small subunit	NA	NA	0.824068	0.078522	0.0273051	0.0953345	0.286413	0.774561	0.226344	0.116686	1.93977	0.0524081
Alphaproteobacteria	COG0067	Glutamate synthase domain 1	NA	Copiotroph	0.101284	0.0157221	0.231501	0.122205	1.89436	0.0581774	0.246391	0.0938746	2.62468	0.008673
Alphaproteobacteria	COG0068	Hydrogenase maturation factor HypF (carbamoyltransferase)	Soil	NA	0.00281681	0.310692	-1.07309	0.325422	-3.29754	0.000975353	-0.344571	0.297633	-1.1577	0.246985
Alphaproteobacteria	COG0069	Glutamate synthase domain 2	NA	NA	0.383644	0.344523	0.114802	0.108757	1.05558	0.291161	-0.0831676	0.0765819	-1.086	0.277481
Alphaproteobacteria	COG0070	Glutamate synthase domain 3	NA	NA	0.187974	0.111685	0.192265	0.124004	1.55047	0.121028	0.155054	0.0877049	1.76791	0.0770757
Alphaproteobacteria	COG0071	Small heat shock protein IbpA, HSP20 family	NA	NA	0.734941	0.699072	0.0489221	0.11402	0.429067	0.667874	-0.0556232	0.119523	-0.465375	0.641663
Alphaproteobacteria	COG0072	Phenylalanyl-tRNA synthetase beta subunit	Rhizosphere	NA	0.0166377	0.26886	0.405885	0.150829	2.69103	0.00712321	0.11183	0.0888796	1.25822	0.208313
Alphaproteobacteria	COG0073	tRNA-binding EMAP/Myf domain	Rhizosphere	Copiotroph	2.48543e-16	8.06356e-14	1.43099	0.162543	8.80376	1.32304e-18	1.43255	0.181774	7.88094	3.24928e-15
Alphaproteobacteria	COG0074	Succinyl-CoA synthetase, alpha subunit	NA	Oligotroph	0.410053	0.00295957	-0.112118	0.112003	-1.00102	0.316816	-0.504766	0.156757	-3.22006	0.00128165
Alphaproteobacteria	COG0075	Archaeal aspartate aminotransferase or a related aminotransferase, includes purine catabolism protein PucG	Soil	Oligotroph	7.59502e-05	0.000130874	-0.603769	0.140153	-4.30792	1.64799e-05	-0.845028	0.204151	-4.13924	3.48463e-05
Alphaproteobacteria	COG0076	Glutamate or tyrosine decarboxylase or a related PLP-dependent protein	Rhizosphere	Copiotroph	0.00223789	0.000571482	0.484833	0.143769	3.37231	0.000745396	0.692273	0.185425	3.73343	0.000188891
Alphaproteobacteria	COG0077	Prephenate dehydratase	NA	Copiotroph	0.076783	0.00196316	0.243865	0.119798	2.03563	0.0417879	0.345162	0.102895	3.3545	0.000795077
Alphaproteobacteria	COG0078	Ornithine carbamoyltransferase	NA	NA	0.678092	0.503352	0.0481553	0.0920462	0.523165	0.60086	-0.085623	0.109296	-0.783406	0.433389
Alphaproteobacteria	COG0079	Histidinol-phosphate/aromatic aminotransferase or cobyric acid decarboxylase	NA	NA	0.231031	0.19912	-0.212525	0.149473	-1.42183	0.155075	0.160343	0.110764	1.4476	0.147728
Alphaproteobacteria	COG0080	Ribosomal protein L11	Rhizosphere	Copiotroph	1.1404e-06	1.71804e-06	0.488832	0.0927236	5.27193	1.34998e-07	0.461921	0.089925	5.13674	2.79549e-07
Alphaproteobacteria	COG0081	Ribosomal protein L1	Rhizosphere	Copiotroph	1.08539e-06	4.22431e-05	0.488813	0.0925136	5.28369	1.26608e-07	0.353	0.0798892	4.41862	9.93321e-06
Alphaproteobacteria	COG0082	Chorismate synthase	NA	Copiotroph	0.318169	0.00147553	0.132234	0.109845	1.20382	0.228659	0.428051	0.124159	3.4476	0.0005656
Alphaproteobacteria	COG0083	Homoserine kinase	NA	NA	0.200111	0.33481	-0.738171	0.488829	-1.51008	0.131023	-0.579171	0.524121	-1.10503	0.269146
Alphaproteobacteria	COG0084	3'->5' ssDNA/RNA exonuclease TatD	NA	NA	0.579775	0.345388	0.0489531	0.0716862	0.68288	0.494683	-0.0681991	0.0629129	-1.08402	0.278354
Alphaproteobacteria	COG0085	DNA-directed RNA polymerase, beta subunit/140 kD subunit	Rhizosphere	Oligotroph	0.00132071	0.00320012	0.269549	0.0762042	3.53719	0.000404415	-0.202089	0.0632886	-3.19313	0.00140739
Alphaproteobacteria	COG0086	DNA-directed RNA polymerase, beta' subunit/160 kD subunit	Rhizosphere	Oligotroph	0.000383851	0.000298954	0.280265	0.072146	3.8847	0.000102458	-0.24758	0.0631702	-3.91925	8.88247e-05
Alphaproteobacteria	COG0087	Ribosomal protein L3	NA	Oligotroph	0.528901	2.52283e-07	-0.0512933	0.0658853	-0.778525	0.43626	-0.494757	0.0897213	-5.51438	3.50017e-08
Alphaproteobacteria	COG0088	Ribosomal protein L4	Soil	Oligotroph	0.0258293	2.39789e-09	-0.183518	0.0728452	-2.51929	0.011759	-0.710628	0.112059	-6.34153	2.27497e-10
Alphaproteobacteria	COG0089	Ribosomal protein L23	Soil	Oligotroph	0.00644763	2.23953e-10	-0.220611	0.0728041	-3.0302	0.00244392	-0.752286	0.111877	-6.72426	1.7649e-11
Alphaproteobacteria	COG0090	Ribosomal protein L2	Soil	Oligotroph	0.000562616	4.59348e-11	-0.299209	0.0791337	-3.78106	0.000156163	-0.879536	0.126193	-6.96976	3.17479e-12
Alphaproteobacteria	COG0091	Ribosomal protein L22	Soil	Oligotroph	0.000490114	1.36755e-11	-0.297042	0.07781	-3.81753	0.000134797	-0.901825	0.126112	-7.151	8.61474e-13
Alphaproteobacteria	COG0092	Ribosomal protein S3	Soil	Oligotroph	0.000299682	1.50677e-11	-0.316288	0.0800197	-3.95262	7.72992e-05	-0.958621	0.134325	-7.13657	9.56862e-13
Alphaproteobacteria	COG0093	Ribosomal protein L14	Soil	Oligotroph	0.00849167	1.10307e-11	-0.214435	0.0730882	-2.93391	0.00334716	-0.910249	0.126729	-7.18267	6.83614e-13
Alphaproteobacteria	COG0094	Ribosomal protein L5	NA	Oligotroph	0.105036	2.57461e-10	-0.163118	0.086949	-1.87602	0.060652	-0.921958	0.137554	-6.70251	2.04865e-11
Alphaproteobacteria	COG0095	Lipoate-protein ligase A	NA	NA	0.952653	0.721688	-0.0253178	0.393396	-0.0643571	0.948686	-0.239673	0.558057	-0.429478	0.667576
Alphaproteobacteria	COG0096	Ribosomal protein S8	Soil	Oligotroph	0.0107519	2.48945e-08	-0.213683	0.0750072	-2.84884	0.00438796	-0.893826	0.150532	-5.9378	2.8888e-09
Alphaproteobacteria	COG0097	Ribosomal protein L6P/L9E	Soil	Oligotroph	0.0054337	1.30633e-07	-0.244526	0.0792223	-3.08658	0.00202473	-0.910678	0.161579	-5.63613	1.73911e-08
Alphaproteobacteria	COG0098	Ribosomal protein S5	Soil	Oligotroph	0.00112505	7.44111e-06	-0.307465	0.0858012	-3.58345	0.000339084	-0.839193	0.173873	-4.82647	1.38978e-06
Alphaproteobacteria	COG0099	Ribosomal protein S13	NA	Oligotroph	0.160971	0.000715391	-0.150923	0.0918567	-1.64303	0.100377	-0.579034	0.157879	-3.66759	0.000244849
Alphaproteobacteria	COG0100	Ribosomal protein S11	NA	Oligotroph	0.22228	0.00144358	-0.130251	0.0900413	-1.44657	0.148018	-0.493717	0.142909	-3.45476	0.000550777
Alphaproteobacteria	COG0101	tRNA U38,U39,U40 pseudouridine synthase TruA	Rhizosphere	Copiotroph	0.0443384	0.0115431	0.265703	0.116073	2.2891	0.0220737	0.239212	0.0872633	2.74126	0.0061204
Alphaproteobacteria	COG0102	Ribosomal protein L13	NA	NA	0.139075	0.852262	0.185698	0.10774	1.72358	0.0847845	-0.00984	0.0473306	-0.207899	0.835308
Alphaproteobacteria	COG0103	Ribosomal protein S9	Rhizosphere	NA	0.00227327	0.0945784	0.337759	0.10031	3.36715	0.000759486	0.124804	0.0674235	1.85105	0.0641619
Alphaproteobacteria	COG0104	Adenylosuccinate synthase	NA	NA	0.473505	0.900125	0.0865745	0.0982203	0.881432	0.378084	0.00522353	0.0377768	0.138273	0.890024
Alphaproteobacteria	COG0105	Nucleoside diphosphate kinase	NA	Copiotroph	0.379552	0.000725421	0.107878	0.101279	1.06516	0.286805	0.441252	0.120447	3.66345	0.000248837
Alphaproteobacteria	COG0106	Phosphoribosylformimino-5-aminoimidazole carboxamide ribonucleotide (ProFAR) isomerase	NA	NA	0.198581	0.219116	0.175568	0.11581	1.51601	0.129518	0.109178	0.0785847	1.3893	0.164742
Alphaproteobacteria	COG0107	Imidazole glycerol phosphate synthase subunit HisF	Rhizosphere	NA	0.00245468	0.159772	0.416868	0.124724	3.34232	0.000830805	0.132556	0.0842611	1.57316	0.115683
Alphaproteobacteria	COG0108	3,4-dihydroxy-2-butanone 4-phosphate synthase	NA	Oligotroph	0.511144	0.00994284	-0.0832472	0.102327	-0.813544	0.415906	-0.314852	0.112555	-2.79733	0.00515273
Alphaproteobacteria	COG0109	Polyprenyltransferase (heme O synthase)	Rhizosphere	NA	0.000198552	0.189527	0.39102	0.0962532	4.06241	4.85684e-05	0.0865305	0.0586378	1.47568	0.140031
Alphaproteobacteria	COG0110	Acetyltransferase, isoleucine patch superfamily	Rhizosphere	Copiotroph	0.00456584	3.50315e-11	0.367812	0.116959	3.1448	0.00166199	0.984886	0.140489	7.01039	2.37653e-12
Alphaproteobacteria	COG0111	Phosphoglycerate dehydrogenase or related dehydrogenase	NA	NA	0.0787072	0.0558451	-0.489045	0.241813	-2.02241	0.0431343	-0.421661	0.200844	-2.09945	0.0357773
Alphaproteobacteria	COG0112	Glycine/serine hydroxymethyltransferase	NA	NA	0.474516	0.484388	0.0839341	0.0954462	0.879387	0.379192	-0.0698194	0.0854888	-0.816708	0.414095
Alphaproteobacteria	COG0113	Delta-aminolevulinic acid dehydratase, porphobilinogen synthase	Rhizosphere	Copiotroph	0.00141827	0.00344626	0.435913	0.124006	3.51526	0.000439321	0.374566	0.118282	3.16673	0.00154163
Alphaproteobacteria	COG0114	Fumarate hydratase class II	Rhizosphere	Copiotroph	0.000228841	3.71744e-05	0.487055	0.121035	4.02409	5.71958e-05	0.693846	0.155906	4.4504	8.57098e-06
Alphaproteobacteria	COG0115	Branched-chain amino acid aminotransferase/4-amino-4-deoxychorismate lyase	NA	NA	0.823163	0.764756	-0.0630818	0.218316	-0.288948	0.772621	0.0854889	0.238076	0.359083	0.719533
Alphaproteobacteria	COG0116	23S rRNA G2445 N2-methylase RlmL	Rhizosphere	Copiotroph	0.00825367	0.00811043	1.14197	0.387958	2.94352	0.00324498	0.91715	0.319432	2.87119	0.00408934
Alphaproteobacteria	COG0117	Riboflavin biosynthesis protein RibD, pyrimidine deaminase domain	NA	Oligotroph	0.460681	0.00153042	-0.0825665	0.0909978	-0.907345	0.364224	-0.465199	0.1354	-3.43574	0.000590935
Alphaproteobacteria	COG0118	Imidazoleglycerol phosphate synthase glutamine amidotransferase subunit HisH	NA	NA	0.0525511	0.0778602	0.301444	0.136272	2.21207	0.0269616	0.17498	0.0900223	1.94374	0.0519266
Alphaproteobacteria	COG0119	Isopropylmalate/homocitrate/citramalate synthases	NA	NA	0.896775	0.301697	0.0229827	0.159464	0.144125	0.885402	0.221611	0.188324	1.17675	0.239295
Alphaproteobacteria	COG0120	Ribose 5-phosphate isomerase	NA	Oligotroph	0.161235	5.57056e-05	-0.158724	0.096663	-1.64203	0.100583	-0.689657	0.15849	-4.35143	1.3525e-05
Alphaproteobacteria	COG0121	Predicted glutamine amidotransferase YafJ	NA	Oligotroph	0.106585	0.0150825	-0.331109	0.177364	-1.86683	0.0619248	-0.419342	0.158829	-2.64021	0.00828556
Alphaproteobacteria	COG0122	3-methyladenine DNA glycosylase/8-oxoguanine DNA glycosylase	NA	NA	0.750476	0.781711	-0.0261779	0.0648722	-0.403531	0.686557	0.0195619	0.0594223	0.3292	0.742004
Alphaproteobacteria	COG0123	Acetoin utilization deacetylase AcuC or a related deacetylase	Soil	Oligotroph	0.00207859	0.0022719	-0.444957	0.131009	-3.39637	0.000682854	-0.603557	0.182361	-3.30968	0.000934023
Alphaproteobacteria	COG0124	Histidyl-tRNA synthetase	Rhizosphere	Copiotroph	0.00330874	0.0046533	0.359467	0.110731	3.2463	0.00116917	0.31325	0.102191	3.06535	0.00217415
Alphaproteobacteria	COG0125	Thymidylate kinase	NA	Copiotroph	0.762533	0.0452894	0.0238209	0.0623627	0.381973	0.702481	0.173353	0.0790497	2.19296	0.0283102
Alphaproteobacteria	COG0126	3-phosphoglycerate kinase	NA	Copiotroph	0.312134	0.00178419	0.143863	0.118088	1.21827	0.223122	0.424188	0.125273	3.3861	0.000708944
Alphaproteobacteria	COG0127	Inosine/xanthosine triphosphate pyrophosphatase, all-alpha NTP-PPase family	NA	Copiotroph	0.0611194	0.00894802	0.270533	0.126195	2.14377	0.0320517	0.289835	0.102228	2.83517	0.00458013
Alphaproteobacteria	COG0128	5-enolpyruvylshikimate-3-phosphate synthase	Rhizosphere	NA	0.000900857	0.0732368	0.361891	0.0991458	3.65009	0.00026215	0.129653	0.065717	1.9729	0.048507
Alphaproteobacteria	COG0129	Dihydroxyacid dehydratase/phosphogluconate dehydratase	NA	Copiotroph	0.875373	0.00223246	-0.0358713	0.18725	-0.191569	0.84808	1.25249	0.377792	3.3153	0.000915451
Alphaproteobacteria	COG0130	tRNA U55 pseudouridine synthase TruB, may also work on U342 of tmRNA	NA	Copiotroph	0.13535	0.0352634	0.198891	0.114332	1.73959	0.0819307	0.193532	0.0840927	2.30141	0.0213685
Alphaproteobacteria	COG0131	Imidazoleglycerol phosphate dehydratase HisB	Rhizosphere	Copiotroph	0.00256065	0.00541925	0.445622	0.133891	3.32825	0.000873941	0.37473	0.124427	3.01164	0.00259837
Alphaproteobacteria	COG0132	Dethiobiotin synthetase	Rhizosphere	NA	0.00376424	0.741049	0.34753	0.108444	3.20469	0.00135207	-0.0289875	0.0728223	-0.398058	0.690587
Alphaproteobacteria	COG0133	Tryptophan synthase beta chain	Rhizosphere	Copiotroph	0.0382416	0.0150069	0.330954	0.140535	2.35496	0.0185246	0.28995	0.10973	2.64238	0.00823253
Alphaproteobacteria	COG0134	Indole-3-glycerol phosphate synthase	NA	NA	0.201516	0.702763	0.155536	0.103299	1.50569	0.132147	-0.028951	0.062985	-0.45965	0.645768
Alphaproteobacteria	COG0135	Phosphoribosylanthranilate isomerase	NA	NA	0.32555	0.555253	0.124754	0.105277	1.18501	0.236014	0.0595807	0.086174	0.6914	0.489314
Alphaproteobacteria	COG0136	Aspartate-semialdehyde dehydrogenase	Rhizosphere	Copiotroph	0.00373532	3.51992e-05	0.373302	0.116388	3.2074	0.0013394	0.747757	0.167507	4.46402	8.04348e-06
Alphaproteobacteria	COG0137	Argininosuccinate synthase	Rhizosphere	Copiotroph	0.00538755	0.0439423	0.322202	0.104289	3.08952	0.0020048	0.170893	0.0774645	2.20608	0.0273785
Alphaproteobacteria	COG0138	AICAR transformylase/IMP cyclohydrolase PurH	Rhizosphere	Copiotroph	0.0344566	0.00501314	0.348598	0.145248	2.40002	0.0163942	0.376739	0.123971	3.03892	0.00237424
Alphaproteobacteria	COG0139	Phosphoribosyl-AMP cyclohydrolase	Rhizosphere	Copiotroph	0.000222483	0.000127277	0.447272	0.110939	4.03167	5.5381e-05	0.47237	0.11392	4.14651	3.37588e-05
Alphaproteobacteria	COG0140	Phosphoribosyl-ATP pyrophosphohydrolase	NA	Oligotroph	0.270349	0.0318136	0.170466	0.129395	1.31741	0.187702	-0.27855	0.118865	-2.34342	0.0191076
Alphaproteobacteria	COG0141	Histidinol dehydrogenase	NA	NA	0.187765	0.135937	-0.235013	0.151501	-1.55124	0.120845	-0.179911	0.108161	-1.66335	0.0962416
Alphaproteobacteria	COG0142	Geranylgeranyl pyrophosphate synthase	NA	Copiotroph	0.165766	0.0029805	0.402888	0.247783	1.62597	0.103956	1.00372	0.31202	3.21686	0.00129603
Alphaproteobacteria	COG0143	Methionyl-tRNA synthetase	NA	NA	0.627101	0.310293	0.044766	0.0739995	0.60495	0.545212	-0.0887017	0.0765543	-1.15868	0.246588
Alphaproteobacteria	COG0144	16S rRNA C967 or C1407 C5-methylase, RsmB/RsmF family	Rhizosphere	Copiotroph	0.00960481	0.0169777	0.601091	0.208	2.88986	0.0038541	0.446862	0.172174	2.59541	0.00944791
Alphaproteobacteria	COG0145	N-methylhydantoinase A/oxoprolinase/acetone carboxylase, beta subunit	Soil	Oligotroph	7.55599e-11	9.83777e-05	-1.49091	0.211886	-7.03639	1.97279e-12	-1.36039	0.322948	-4.21241	2.52656e-05
Alphaproteobacteria	COG0146	N-methylhydantoinase B/oxoprolinase/acetone carboxylase, alpha subunit	Soil	Oligotroph	2.12691e-10	5.7298e-05	-1.33093	0.194021	-6.85969	6.90099e-12	-1.29091	0.297179	-4.34387	1.39994e-05
Alphaproteobacteria	COG0147	Anthranilate/para-aminobenzoate synthases component I	Rhizosphere	Copiotroph	1.12956e-06	0.000716198	0.982958	0.186355	5.27465	1.33012e-07	0.7427	0.20253	3.66711	0.000245308
Alphaproteobacteria	COG0148	Enolase	NA	NA	0.534747	0.542156	-0.0776	0.101228	-0.766585	0.443329	0.0721924	0.101079	0.714214	0.475095
Alphaproteobacteria	COG0149	Triosephosphate isomerase	Rhizosphere	Copiotroph	0.0276521	0.00558331	0.330559	0.132677	2.49146	0.0127221	0.331816	0.110582	3.00064	0.00269411
Alphaproteobacteria	COG0150	Phosphoribosylaminoimidazole (AIR) synthetase	Rhizosphere	Copiotroph	0.00036158	0.000575497	0.511116	0.131036	3.90058	9.59631e-05	0.56336	0.150991	3.73108	0.000190658
Alphaproteobacteria	COG0151	Phosphoribosylamine-glycine ligase	NA	Copiotroph	0.77879	0.00354985	0.029853	0.083392	0.357983	0.720356	0.426542	0.135098	3.15728	0.0015925
Alphaproteobacteria	COG0152	Phosphoribosylaminoimidazole-succinocarboxamide synthase	NA	Copiotroph	0.820264	0.0178062	0.0190536	0.0647133	0.294431	0.768428	0.256657	0.0996402	2.57584	0.00999981
Alphaproteobacteria	COG0153	Galactokinase	NA	NA	0.258234	0.542431	-1.13223	0.839418	-1.34883	0.177393	-0.597837	0.837777	-0.7136	0.475475
Alphaproteobacteria	COG0154	Asp-tRNAAsn/Glu-tRNAGln amidotransferase A subunit or related amidase	NA	NA	0.549249	0.189108	0.346807	0.470416	0.737235	0.460979	-0.741146	0.501726	-1.47719	0.139624
Alphaproteobacteria	COG0155	Sulfite reductase, beta subunit (hemoprotein)	NA	NA	0.605959	0.588681	-0.0715702	0.112253	-0.637578	0.523748	0.0707721	0.111303	0.635851	0.524874
Alphaproteobacteria	COG0156	7-keto-8-aminopelargonate synthetase or related enzyme	NA	NA	0.123699	0.0707578	0.495753	0.277211	1.78836	0.0737178	0.529909	0.266421	1.98899	0.0467027
Alphaproteobacteria	COG0157	Nicotinate-nucleotide pyrophosphorylase	NA	Copiotroph	0.130662	1.38041e-08	0.168828	0.0959427	1.75967	0.0784635	0.775309	0.128293	6.04326	1.51031e-09
Alphaproteobacteria	COG0158	Fructose-1,6-bisphosphatase	Rhizosphere	Copiotroph	1.3278e-05	1.53788e-05	1.09411	0.231237	4.73155	2.22814e-06	1.87534	0.402584	4.65827	3.18871e-06
Alphaproteobacteria	COG0159	Tryptophan synthase alpha chain	Rhizosphere	Copiotroph	0.0297987	0.0154374	0.345333	0.140497	2.45793	0.0139741	0.270075	0.102628	2.63158	0.00849896
Alphaproteobacteria	COG0160	Acetylornithine aminotransferase/4-aminobutyrate aminotransferase	NA	NA	0.424046	0.384965	0.112304	0.115466	0.972614	0.330745	0.0736954	0.0732792	1.00568	0.31457
Alphaproteobacteria	COG0161	Adenosylmethionine-8-amino-7-oxononanoate aminotransferase	NA	NA	0.759559	0.0620365	0.0627546	0.162462	0.386272	0.699295	-0.410932	0.200245	-2.05215	0.0401552
Alphaproteobacteria	COG0162	Tyrosyl-tRNA synthetase	Rhizosphere	Copiotroph	0.00774319	0.0126571	0.408826	0.137876	2.96518	0.00302507	0.277248	0.102428	2.70676	0.00679439
Alphaproteobacteria	COG0163	Flavin prenyltransferase UbiX	Soil	Oligotroph	4.52391e-05	0.000912106	-0.545321	0.122914	-4.43659	9.13956e-06	-0.353641	0.0982855	-3.5981	0.000320552
Alphaproteobacteria	COG0164	Ribonuclease HII	Rhizosphere	Copiotroph	1.06811e-05	0.00173414	0.610433	0.127644	4.78232	1.7328e-06	0.372564	0.109729	3.39531	0.000685519
Alphaproteobacteria	COG0165	Argininosuccinate lyase	NA	NA	0.795631	0.190937	0.0242432	0.0732209	0.331096	0.740572	0.13286	0.0903141	1.47109	0.141267
Alphaproteobacteria	COG0166	Glucose-6-phosphate isomerase	Rhizosphere	Copiotroph	0.0334647	0.000283478	0.330405	0.136992	2.41186	0.0158713	0.585628	0.148859	3.93412	8.35036e-05
Alphaproteobacteria	COG0167	Dihydroorotate dehydrogenase	Rhizosphere	Copiotroph	0.000233762	0.000627608	0.580434	0.144437	4.0186	5.85441e-05	0.633405	0.170891	3.70648	0.000210163
Alphaproteobacteria	COG0168	Trk-type K+ transport system, membrane component	NA	Copiotroph	0.0664586	0.0102294	0.761087	0.361698	2.10421	0.0353603	1.10651	0.397137	2.78623	0.00533255
Alphaproteobacteria	COG0169	Shikimate 5-dehydrogenase	NA	NA	0.511584	0.103418	-0.0983431	0.121019	-0.812628	0.416431	-0.1949	0.107809	-1.80783	0.0706333
Alphaproteobacteria	COG0170	Dolichol kinase	NA	Copiotroph	0.0549095	0.00865617	1.68652	0.769062	2.19295	0.0283107	2.22651	0.782182	2.84654	0.0044197
Alphaproteobacteria	COG0171	NH3-dependent NAD+ synthetase	NA	Copiotroph	0.433439	0.00506238	0.0817319	0.0855499	0.955371	0.33939	0.317363	0.104562	3.03517	0.00240402
Alphaproteobacteria	COG0172	Seryl-tRNA synthetase	NA	Copiotroph	0.781992	0.00433033	0.029853	0.0848306	0.351913	0.724904	0.389829	0.126109	3.09121	0.00199343
Alphaproteobacteria	COG0173	Aspartyl-tRNA synthetase	Rhizosphere	Copiotroph	1.63392e-05	0.00690941	0.569127	0.121526	4.68317	2.82467e-06	0.272558	0.0930971	2.92768	0.00341506
Alphaproteobacteria	COG0174	Glutamine synthetase	NA	NA	0.360865	0.440664	-0.215002	0.19489	-1.1032	0.26994	-0.164199	0.182165	-0.901376	0.367389
Alphaproteobacteria	COG0175	Phosphoadenylyl sulfate (PAPS) reductase/FAD synthetase or related enzyme	Rhizosphere	Copiotroph	8.11221e-08	3.99499e-17	1.07794	0.185811	5.8013	6.58025e-09	1.98539	0.224241	8.85383	8.45663e-19
Alphaproteobacteria	COG0176	Transaldolase/fructose-6-phosphate aldolase	NA	Copiotroph	0.110263	3.40612e-09	0.195462	0.105744	1.84845	0.0645368	1.04656	0.16661	6.2815	3.35313e-10
Alphaproteobacteria	COG0177	Endonuclease III	Rhizosphere	Copiotroph	0.0286693	0.000666219	0.31535	0.127411	2.47507	0.0133209	0.473277	0.128307	3.68862	0.000225471
Alphaproteobacteria	COG0178	Excinuclease UvrABC ATPase subunit	Rhizosphere	Copiotroph	0.00216576	0.000634586	0.350607	0.103612	3.38385	0.000714783	0.384496	0.103831	3.70309	0.000212985
Alphaproteobacteria	COG0179	2-keto-4-pentenoate hydratase/2-oxohepta-3-ene-1,7-dioic acid hydratase (catechol pathway)	Soil	NA	0.00816413	0.135937	-0.892303	0.302753	-2.9473	0.00320564	-0.344354	0.207045	-1.66318	0.0962755
Alphaproteobacteria	COG0180	Tryptophanyl-tRNA synthetase	NA	Copiotroph	0.753368	0.00242271	0.0303053	0.0765689	0.395792	0.692259	0.387573	0.117887	3.28766	0.00101024
Alphaproteobacteria	COG0181	Porphobilinogen deaminase	Rhizosphere	Copiotroph	5.03626e-05	0.000589632	0.583083	0.13222	4.40993	1.03406e-05	0.486175	0.130559	3.7238	0.000196243
Alphaproteobacteria	COG0182	5-methylthioribose/5-deoxyribulose 1-phosphate isomerase (methionine salvage pathway), a paralog of eIF-2B alpha subunit	Soil	Oligotroph	1.76284e-13	5.00186e-16	-1.21613	0.152622	-7.9683	1.60868e-15	-1.46225	0.171219	-8.54024	1.33944e-17
Alphaproteobacteria	COG0183	Acetyl-CoA acetyltransferase	NA	NA	0.860551	0.381769	-0.0809998	0.365381	-0.221686	0.824559	-0.61553	0.607658	-1.01296	0.311082
Alphaproteobacteria	COG0184	Ribosomal protein S15P/S13E	NA	NA	0.896775	0.104941	0.00710867	0.0489531	0.145214	0.884542	-0.127218	0.0707098	-1.79915	0.0719945
Alphaproteobacteria	COG0185	Ribosomal protein S19	Soil	Oligotroph	0.0118034	1.50708e-11	-0.206183	0.0732121	-2.81624	0.004859	-0.862836	0.120913	-7.13599	9.60902e-13
Alphaproteobacteria	COG0186	Ribosomal protein S17	NA	Oligotroph	0.171118	8.02854e-12	-0.136523	0.0849959	-1.60623	0.108223	-0.860406	0.119028	-7.22863	4.87903e-13
Alphaproteobacteria	COG0187	DNA gyrase/topoisomerase IV, subunit B	NA	NA	0.274994	0.566158	0.44418	0.340696	1.30374	0.192321	0.214197	0.319091	0.671271	0.502048
Alphaproteobacteria	COG0188	DNA gyrase/topoisomerase IV, subunit A	NA	NA	0.133895	0.556291	-0.507341	0.290574	-1.74599	0.080812	0.153857	0.223192	0.689351	0.490603
Alphaproteobacteria	COG0189	Glutathione synthase, LysX or RimK-type ligase, ATP-grasp superfamily	NA	NA	0.312706	0.218847	0.193602	0.159192	1.21615	0.223927	-0.192979	0.138819	-1.39015	0.164484
[truncated: 41,349 more rows]

## Sheet: binary_PhyloGLM_pfam_FDR_0.05_d
taxa	Pfam_Id	PFAM_NAME	niche_association	growth_association	RS_FDR	CO_FDR	RS_estimate	RS_SD	RS_zvalue	RS_pvalue	CO_estimate	CO_SD	CO_zvalue	CO_pvalue
[truncated: 50,893 more rows]
