# Supplementary material for: Growth rate is a dominant factor predicting the rhizosphere effect
Source: ISME J. 2023 Jun 15;17(9):1396–405. doi: 10.1038/s41396-023-01453-6 (PMC10432406; doi:10.1038/s41396-023-01453-6)
Supplement: Supplementary file 9 — Suplementary Table 8 [file 41396_2023_1453_MOESM9_ESM.xlsx]

## Sheet: RF_feature_importance_PMDT_thre
COG RF models					KO RF models					Pfam RF models
Importance	Feature_Name	Rank	Threshold		Importance	Feature_Name	Rank	Threshold		Importance	Feature_Name	Rank	Threshold
0.00720518	COG1054	1	7hs		0.00683206	K07146	1	7hs		0.00429028	PMDT	1	7hs
0.00415245	COG1304	2	7hs		0.0064817	K15512	2	7hs		0.00345486	pfam04185	2	7hs
0.00388842	COG3391	3	7hs		0.00383821	K01473	3	7hs		0.0029133	pfam01070	3	7hs
0.00358198	PMDT	4	7hs		0.00348085	K15513	4	7hs		0.00289021	pfam15902	4	7hs
0.00356339	COG2112	5	7hs		0.00316188	K01474	5	7hs		0.00287994	pfam14417	5	7hs
0.00348678	COG0145	6	7hs		0.00300856	K18912	6	7hs		0.00257654	pfam05378	6	7hs
0.00289427	COG0146	7	7hs		0.00277412	K06888	7	7hs		0.00247901	pfam07687	7	7hs
0.00284059	COG4257	8	7hs		0.00257872	PMDT	8	7hs		0.00222935	pfam14498	8	7hs
0.0027603	COG1319	9	7hs		0.00247355	K01114	9	7hs		0.00220044	pfam08734	9	7hs
0.00274616	COG2509	10	7hs		0.00244979	K04109	10	7hs		0.00212815	pfam00389	10	7hs
0.00752024	COG1054	1	6hs		0.00643172	K07146	1	6hs		0.00617817	PMDT	1	6hs
0.00731121	PMDT	2	6hs		0.00550888	K15513	2	6hs		0.00344633	pfam01070	2	6hs
0.00433788	COG2112	3	6hs		0.00513302	K15512	3	6hs		0.00300442	pfam14417	3	6hs
0.00411495	COG1304	4	6hs		0.0049072	PMDT	4	6hs		0.00293914	pfam01658	4	6hs
0.00366286	COG3552	5	6hs		0.00317206	K01473	5	6hs		0.00291262	pfam07687	5	6hs
0.00364759	COG0145	6	6hs		0.00293554	K10622	6	6hs		0.00269553	pfam04185	6	6hs
0.00332894	COG0692	7	6hs		0.0028247	K00249	7	6hs		0.0026229	pfam00317	7	6hs
0.00294882	COG5552	8	6hs		0.00275338	K03392	8	6hs		0.00232924	pfam03831	8	6hs
0.00285512	COG0146	9	6hs		0.00260001	K01624	9	6hs		0.0022886	pfam02148	9	6hs
0.00283948	COG3391	10	6hs		0.0024497	K18912	10	6hs		0.00227164	pfam05853	10	6hs
0.00915904	PMDT	1	5hs		0.00691207	PMDT	1	5hs		0.00614087	PMDT	1	5hs
0.00519726	COG1304	2	5hs		0.00597573	K15512	2	5hs		0.00398529	pfam04185	2	5hs
0.0050942	COG1054	3	5hs		0.00445239	K01474	3	5hs		0.00311821	pfam14417	3	5hs
0.00420509	COG2112	4	5hs		0.00421589	K07146	4	5hs		0.00284591	pfam10041	4	5hs
0.00381695	COG3391	5	5hs		0.00377299	K01473	5	5hs		0.00275044	pfam01658	5	5hs
0.0033786	COG0146	6	5hs		0.0033976	K15513	6	5hs		0.00257968	pfam01070	6	5hs
0.00323098	COG2824	7	5hs		0.00288014	K04109	7	5hs		0.00241939	pfam01968	7	5hs
0.0031109	COG2509	8	5hs		0.00263694	K00249	8	5hs		0.00232974	pfam03831	8	5hs
0.00310481	COG3246	9	5hs		0.00242298	K06888	9	5hs		0.00231409	pfam14498	9	5hs
0.00308159	COG3552	10	5hs		0.00231518	K03778	10	5hs		0.00224808	pfam00389	10	5hs
0.00945005	COG1054	1	4hs		0.00542021	PMDT	1	4hs		0.00548284	PMDT	1	4hs
0.00638009	PMDT	2	4hs		0.00511359	K01474	2	4hs		0.00361675	pfam04185	2	4hs
0.00387191	COG1304	3	4hs		0.0049717	K15512	3	4hs		0.0032892	pfam07687	3	4hs
0.00351797	COG2824	4	4hs		0.00461614	K01473	4	4hs		0.00318127	pfam14417	4	4hs
0.00351028	COG3391	5	4hs		0.00442635	K07146	5	4hs		0.00314309	pfam01070	5	4hs
0.0033831	COG2509	6	4hs		0.00412599	K06193	6	4hs		0.00296597	pfam00389	6	4hs
0.00337868	COG5552	7	4hs		0.00403776	K15513	7	4hs		0.00284826	pfam01658	7	4hs
0.00313551	COG3552	8	4hs		0.00287116	K04109	8	4hs		0.00251661	pfam10041	8	4hs
0.00295913	COG0146	9	4hs		0.00286051	K00249	9	4hs		0.00246156	pfam01968	9	4hs
0.00294846	COG2112	10	4hs		0.0025301	K07537	10	4hs		0.00245187	pfam05378	10	4hs
0.00862062	COG1054	1	3hs		0.00569909	K07146	1	3hs		0.00462014	PMDT	1	3hs
0.00405268	COG2112	2	3hs		0.0046051	K15512	2	3hs		0.00444145	pfam01070	2	3hs
0.00393659	COG0145	3	3hs		0.00390656	PMDT	3	3hs		0.00371732	pfam10041	3	3hs
0.00391088	COG2824	4	3hs		0.00372945	K01473	4	3hs		0.00366673	pfam14417	4	3hs
0.00386436	PMDT	5	3hs		0.00356241	K01474	5	3hs		0.00329796	pfam04185	5	3hs
0.00381782	COG1304	6	3hs		0.00346983	K01241	6	3hs		0.00324076	pfam01968	6	3hs
0.00359604	COG3427	7	3hs		0.00325428	K04109	7	3hs		0.00309677	pfam07687	7	3hs
0.00318321	COG3391	8	3hs		0.00313643	K03518	8	3hs		0.00265379	pfam03190	8	3hs
0.00312977	COG2509	9	3hs		0.00309062	K15513	9	3hs		0.00226685	pfam15902	9	3hs
0.00259103	COG0146	10	3hs		0.00295127	K01151	10	3hs		0.00224237	pfam02148	10	3hs
0.00634015	COG1054	1	2hs		0.00537453	K15512	1	2hs		0.00438344	pfam01070	1	2hs
0.00522528	PMDT	2	2hs		0.00463441	K07146	2	2hs		0.00358937	PMDT	2	2hs
0.00417981	COG2112	3	2hs		0.00414065	K15513	3	2hs		0.00322376	pfam04185	3	2hs
0.00415126	COG3552	4	2hs		0.00403686	K01474	4	2hs		0.00286812	pfam14417	4	2hs
0.00359114	COG0145	5	2hs		0.00351004	K04109	5	2hs		0.00285713	pfam10041	5	2hs
0.00355739	COG3427	6	2hs		0.0032415	K01473	6	2hs		0.00280859	pfam10029	6	2hs
0.00296705	COG2824	7	2hs		0.00314631	K00249	7	2hs		0.0026207	pfam07687	7	2hs
0.00285427	COG2962	8	2hs		0.00296465	K18912	8	2hs		0.00256876	pfam05378	8	2hs
0.00258855	COG1884	9	2hs		0.0027427	PMDT	9	2hs		0.00256253	pfam00389	9	2hs
0.0024322	COG4257	10	2hs		0.00269925	K03518	10	2hs		0.00234348	pfam01642	10	2hs
0.00532491	COG1054	1	1.5hs		0.00731133	K15512	1	1.5hs		0.00399718	pfam01070	1	1.5hs
0.00433903	COG2112	2	1.5hs		0.00374342	K01473	2	1.5hs		0.00313444	pfam04185	2	1.5hs
0.0042754	COG5552	3	1.5hs		0.00370758	K07146	3	1.5hs		0.00286012	PMDT	3	1.5hs
0.00408891	COG2824	4	1.5hs		0.00343185	K03392	4	1.5hs		0.00258202	pfam01658	4	1.5hs
0.00393065	COG1304	5	1.5hs		0.00329894	K15513	5	1.5hs		0.0025691	pfam05378	5	1.5hs
0.00363553	COG3391	6	1.5hs		0.00309415	K01624	6	1.5hs		0.00250867	pfam01968	6	1.5hs
0.00320548	COG2509	7	1.5hs		0.00296367	K00249	7	1.5hs		0.00242334	pfam10041	7	1.5hs
0.00312622	PMDT	8	1.5hs		0.00272082	PMDT	8	1.5hs		0.00237909	pfam02538	8	1.5hs
0.00306388	COG3552	9	1.5hs		0.00269275	K07137	9	1.5hs		0.00230931	pfam00389	9	1.5hs
0.00295244	COG0145	10	1.5hs		0.00258964	K10622	10	1.5hs		0.00225842	pfam14498	10	1.5hs
0.00631585	COG1054	1	1hs		0.00524152	K07146	1	1hs		0.00430574	pfam01070	1	1hs
0.00489574	COG0146	2	1hs		0.00456162	K15512	2	1hs		0.00364926	pfam04185	2	1hs
0.0039744	COG1304	3	1hs		0.00416102	K01474	3	1hs		0.00297376	pfam01968	3	1hs
0.00387703	COG3427	4	1hs		0.00356083	K01473	4	1hs		0.00269694	pfam02538	4	1hs
0.00369114	COG2112	5	1hs		0.00343023	K15513	5	1hs		0.00241944	pfam00317	5	1hs
0.00360595	COG2509	6	1hs		0.00321266	K00666	6	1hs		0.00227313	pfam14498	6	1hs
0.00355379	COG3391	7	1hs		0.00309421	K00249	7	1hs		0.00219587	pfam07687	7	1hs
0.00299233	COG2824	8	1hs		0.00282081	K06888	8	1hs		0.00218281	pfam01642	8	1hs
0.00285697	COG4257	9	1hs		0.00267924	K04109	9	1hs		0.00217498	pfam07027	9	1hs
0.00282263	COG0145	10	1hs		0.00266246	K08884	10	1hs		0.00213932	pfam03831	10	1hs
0.00630424	COG1054	1	0.5hs		0.00562838	K07146	1	0.5hs		0.00466212	pfam01070	1	0.5hs
0.00455058	COG2112	2	0.5hs		0.00460077	K01473	2	0.5hs		0.00369353	pfam07687	2	0.5hs
0.00408034	COG3391	3	0.5hs		0.00448879	K15512	3	0.5hs		0.0030605	pfam04185	3	0.5hs
0.00357165	COG0145	4	0.5hs		0.00346048	K15513	4	0.5hs		0.00296943	pfam03831	4	0.5hs
0.00346941	COG5552	5	0.5hs		0.00305769	K01474	5	0.5hs		0.00286358	pfam00389	5	0.5hs
0.00345656	COG1304	6	0.5hs		0.00279402	K01624	6	0.5hs		0.00283368	pfam00317	6	0.5hs
0.0032796	COG2509	7	0.5hs		0.00265204	K10622	7	0.5hs		0.00260616	pfam14417	7	0.5hs
0.00307906	COG2824	8	0.5hs		0.0025284	K04109	8	0.5hs		0.00246803	pfam10041	8	0.5hs
0.00260036	COG0648	9	0.5hs		0.00248946	K03833	9	0.5hs		0.00234683	pfam01968	9	0.5hs
0.00249265	COG1884	10	0.5hs		0.00239997	K18912	10	0.5hs		0.00226393	pfam04616	10	0.5hs
