# Supplementary material for: Growth rate is a dominant factor predicting the rhizosphere effect
Source: ISME J. 2023 Jun 15;17(9):1396–405. doi: 10.1038/s41396-023-01453-6 (PMC10432406; doi:10.1038/s41396-023-01453-6)
Supplement: Supplementary file 10 — Suplementary Table 9 [file 41396_2023_1453_MOESM10_ESM.xlsx]

## Sheet: PhyloGLM_modules
Taxon	Functional_module	niche_association	growth_association	RS_FDR	CO_FDR	RS_estimate	RS_SD	RS_zvalue	RS_pvalue	CO_estimate	CO_SD	CO_zvalue	CO_pvalue
alphaproteobacteria	Flagellar_assembly_NA	Rhizosphere	Copiotroph	5.08299e-20	8.49086e-15	1.57237	0.162794	9.65864	4.51822e-22	1.48376	0.18153	8.17363	2.99237e-16
alphaproteobacteria	M00001_Glycolysis (Embden-Meyerhof pathway)	Rhizosphere	Copiotroph	0.012592	0.00720365	0.497759	0.179872	2.76729	0.00565241	0.436963	0.152974	2.85645	0.00428411
alphaproteobacteria	M00002_Glycolysis	NA	NA	0.413373	0.0764101	0.170193	0.174968	0.972708	0.330698	0.318181	0.166869	1.90677	0.0565502
alphaproteobacteria	M00003_Gluconeogenesis	NA	NA	0.155416	0.393445	0.311853	0.188133	1.65762	0.0973943	0.160085	0.168885	0.947899	0.343181
alphaproteobacteria	M00004_Pentose phosphate pathway (Pentose phosphate cycle)	NA	Copiotroph	0.584258	3.12858e-05	0.0630766	0.093772	0.67266	0.501164	0.741937	0.16879	4.39563	1.1045e-05
alphaproteobacteria	M00005_PRPP biosynthesis	NA	Copiotroph	0.253724	0.0181187	0.148778	0.110213	1.34992	0.177043	0.251268	0.0998958	2.51531	0.0118929
alphaproteobacteria	M00006_Pentose phosphate pathway	Soil	NA	0.000226503	0.124033	-0.447516	0.113059	-3.95825	7.55011e-05	-0.121538	0.0729315	-1.66647	0.0956204
alphaproteobacteria	M00007_Pentose phosphate pathway	NA	Copiotroph	0.102268	0.000117585	0.201482	0.106743	1.88754	0.0590882	0.428407	0.105006	4.07985	4.50657e-05
alphaproteobacteria	M00008_Entner-Doudoroff pathway	Rhizosphere	Copiotroph	4.12686e-13	1.29339e-15	1.38582	0.180203	7.69035	1.46733e-14	2.15501	0.25561	8.43086	3.43121e-17
alphaproteobacteria	M00009_Citrate cycle (TCA cycle	NA	Copiotroph	0.115463	0.0221537	0.248584	0.137092	1.81326	0.069791	0.260912	0.107193	2.43403	0.0149318
alphaproteobacteria	M00010_Citrate cycle	Rhizosphere	Copiotroph	1.57669e-06	0.000827745	0.588804	0.114741	5.13159	2.87308e-07	0.315539	0.0888439	3.55161	0.000382878
alphaproteobacteria	M00011_Citrate cycle	NA	NA	0.727224	0.346613	0.0565279	0.130882	0.4319	0.665814	0.177007	0.169455	1.04456	0.296224
alphaproteobacteria	M00012_Glyoxylate cycle	Rhizosphere	Copiotroph	7.24035e-14	5.94034e-22	0.979349	0.122483	7.99582	1.28717e-15	1.26728	0.125904	10.0655	7.85066e-24
alphaproteobacteria	M00013_Malonate semialdehyde pathway	NA	NA	NA	0.828076	NA	NA	NA	NA	0.321651	1.17512	0.273718	0.784301
alphaproteobacteria	M00014_Glucuronate pathway (uronate pathway)	NA	NA	NA	NA	NA	NA	NA	NA	NA	NA	NA	NA
alphaproteobacteria	M00015_Proline biosynthesis	Rhizosphere	Copiotroph	8.95847e-05	6.38539e-07	0.369089	0.0875855	4.21405	2.50837e-05	0.47105	0.0892494	5.27791	1.30669e-07
alphaproteobacteria	M00016_Lysine biosynthesis	NA	NA	0.815772	0.0813172	0.0275224	0.0976633	0.28181	0.778089	0.238411	0.127205	1.87423	0.0608983
alphaproteobacteria	M00017_Methionine biosynthesis	Rhizosphere	Copiotroph	0.0134995	0.00186488	0.239876	0.0877088	2.73491	0.00623975	0.249821	0.0756105	3.30405	0.000952977
alphaproteobacteria	M00018_Threonine biosynthesis	NA	NA	0.29296	0.0505146	0.194303	0.156205	1.2439	0.213535	0.255998	0.122285	2.09345	0.036309
alphaproteobacteria	M00019_Valine/isoleucine biosynthesis	Rhizosphere	Copiotroph	0.0092942	1.04313e-05	0.27063	0.0936149	2.89088	0.0038416	0.527587	0.113146	4.66288	3.11816e-06
alphaproteobacteria	M00020_Serine biosynthesis	NA	NA	0.38212	0.772318	0.098804	0.0954494	1.03515	0.300601	0.0228456	0.0632331	0.361291	0.717882
alphaproteobacteria	M00021_Cysteine biosynthesis	Rhizosphere	Copiotroph	2.05768e-06	1.51399e-08	0.611957	0.120543	5.07667	3.84101e-07	1.25447	0.208966	6.00324	1.93417e-09
alphaproteobacteria	M00022_Shikimate pathway	NA	NA	0.48102	0.175176	0.106543	0.12711	0.838198	0.401919	0.162628	0.110751	1.46841	0.141992
alphaproteobacteria	M00023_Tryptophan biosynthesis	NA	NA	0.253925	0.699139	0.186006	0.138195	1.34597	0.178312	-0.0441307	0.0928173	-0.475458	0.634461
alphaproteobacteria	M00024_Phenylalanine biosynthesis	NA	NA	NA	NA	NA	NA	NA	NA	NA	NA	NA	NA
alphaproteobacteria	M00025_Tyrosine biosynthesis	NA	NA	NA	NA	NA	NA	NA	NA	NA	NA	NA	NA
alphaproteobacteria	M00026_Histidine biosynthesis	NA	Copiotroph	0.138651	0.0488432	0.266731	0.155187	1.71878	0.0856552	0.265697	0.125473	2.11757	0.0342117
alphaproteobacteria	M00027_GABA (gamma-Aminobutyrate) shunt	Soil	Oligotroph	0.0150062	0.00231738	-0.321554	0.11993	-2.68118	0.00733635	-0.365173	0.113182	-3.22642	0.0012535
alphaproteobacteria	M00028_Ornithine biosynthesis	Rhizosphere	Copiotroph	0.0258301	0.0157127	0.348421	0.140317	2.4831	0.0130243	0.250381	0.0974315	2.56982	0.0101752
alphaproteobacteria	M00029_Urea cycle	Rhizosphere	Copiotroph	0.000220969	1.44221e-08	0.310388	0.0782356	3.96736	7.26743e-05	0.494282	0.0821503	6.0168	1.77893e-09
alphaproteobacteria	M00030_Lysine biosynthesis	NA	NA	NA	NA	NA	NA	NA	NA	NA	NA	NA	NA
alphaproteobacteria	M00031_Lysine biosynthesis	NA	NA	NA	NA	NA	NA	NA	NA	NA	NA	NA	NA
alphaproteobacteria	M00032_Lysine degradation	NA	NA	NA	NA	NA	NA	NA	NA	NA	NA	NA	NA
alphaproteobacteria	M00033_Ectoine biosynthesis	Rhizosphere	NA	0.0107015	0.0505146	1.43962	0.506997	2.8395	0.00451841	0.752434	0.359911	2.09061	0.0365631
alphaproteobacteria	M00034_Methionine salvage pathway	NA	NA	0.123422	0.92695	-0.357132	0.201064	-1.77621	0.075699	-0.0131573	0.124523	-0.105662	0.915851
alphaproteobacteria	M00035_Methionine degradation	Rhizosphere	Copiotroph	0.000593018	6.69858e-05	0.645771	0.175275	3.68434	0.0002293	1.21264	0.287579	4.21672	2.47877e-05
alphaproteobacteria	M00036_Leucine degradation	NA	Copiotroph	0.7511	0.0146001	0.028465	0.0724378	0.392959	0.69435	0.207639	0.079938	2.5975	0.0093904
alphaproteobacteria	M00037_Melatonin biosynthesis	NA	NA	NA	NA	NA	NA	NA	NA	NA	NA	NA	NA
alphaproteobacteria	M00038_Tryptophan metabolism	NA	NA	0.670618	0.263827	-0.133632	0.252131	-0.530011	0.596104	0.412907	0.333982	1.23631	0.216342
alphaproteobacteria	M00039_Monolignol biosynthesis	NA	NA	NA	NA	NA	NA	NA	NA	NA	NA	NA	NA
alphaproteobacteria	M00040_Tyrosine biosynthesis	NA	NA	0.873246	0.829097	-0.210339	1.17328	-0.179275	0.857722	0.321651	1.20148	0.267712	0.788921
alphaproteobacteria	M00042_Catecholamine biosynthesis	NA	NA	NA	NA	NA	NA	NA	NA	NA	NA	NA	NA
alphaproteobacteria	M00044_Tyrosine degradation	NA	Copiotroph	0.256798	2.02513e-07	0.155272	0.116201	1.33624	0.18147	0.805464	0.146272	5.50663	3.65773e-08
alphaproteobacteria	M00045_Histidine degradation	Rhizosphere	Copiotroph	1.1293e-08	4.11022e-07	1.06709	0.175118	6.09357	1.1042e-09	1.49062	0.27726	5.37626	7.60482e-08
alphaproteobacteria	M00046_Pyrimidine degradation	NA	NA	0.215688	0.106625	-0.283725	0.194556	-1.45833	0.144751	0.27818	0.159066	1.74883	0.0803209
alphaproteobacteria	M00047_Creatine pathway	NA	NA	NA	NA	NA	NA	NA	NA	NA	NA	NA	NA
alphaproteobacteria	M00048_De novo purine biosynthesis	NA	NA	0.404389	0.0503147	0.146563	0.147903	0.990941	0.321714	0.286186	0.136411	2.09797	0.0359074
alphaproteobacteria	M00049_Adenine ribonucleotide biosynthesis	NA	NA	0.414172	0.0749892	0.096088	0.0995646	0.965082	0.334504	-0.158437	0.0826248	-1.91755	0.0551683
alphaproteobacteria	M00050_Guanine ribonucleotide biosynthesis	Rhizosphere	Copiotroph	0.00030755	1.40989e-05	0.427544	0.110244	3.87816	0.000105251	0.660549	0.14369	4.59703	4.28557e-06
alphaproteobacteria	M00051_De novo pyrimidine biosynthesis	NA	Copiotroph	0.075743	0.0393372	0.58194	0.28487	2.04283	0.0410695	0.587055	0.266111	2.20606	0.0273801
alphaproteobacteria	M00052_Pyrimidine ribonucleotide biosynthesis	NA	Copiotroph	0.446242	0.0100626	-0.0986172	0.110207	-0.894832	0.370877	0.296503	0.108344	2.73669	0.00620603
alphaproteobacteria	M00053_Deoxyribonucleotide biosynthesis	Rhizosphere	Copiotroph	0.000359115	2.29103e-06	0.355082	0.0926145	3.83397	0.000126089	0.538882	0.107642	5.00622	5.55096e-07
alphaproteobacteria	M00055_N-glycan precursor biosynthesis	NA	NA	NA	NA	NA	NA	NA	NA	NA	NA	NA	NA
alphaproteobacteria	M00056_O-glycan biosynthesis	NA	NA	NA	NA	NA	NA	NA	NA	NA	NA	NA	NA
alphaproteobacteria	M00059_Glycosaminoglycan biosynthesis	NA	NA	NA	NA	NA	NA	NA	NA	NA	NA	NA	NA
alphaproteobacteria	M00060_KDO2-lipid A biosynthesis	Soil	Oligotroph	8.7885e-05	9.63635e-06	-0.494855	0.117209	-4.22197	2.42172e-05	-0.697174	0.148716	-4.68797	2.75931e-06
alphaproteobacteria	M00061_D-Glucuronate degradation	Rhizosphere	Copiotroph	4.89174e-12	1.24669e-09	1.76442	0.240462	7.33763	2.17411e-13	2.33208	0.362601	6.43154	1.26317e-10
alphaproteobacteria	M00063_CMP-KDO biosynthesis	Rhizosphere	Copiotroph	4.21123e-07	0.000135618	0.513361	0.0948563	5.41199	6.23297e-08	0.326947	0.0809553	4.03861	5.37694e-05
alphaproteobacteria	M00064_ADP-L-glycero-D-manno-heptose biosynthesis	Soil	Oligotroph	3.97528e-07	6.76637e-11	-0.783204	0.143947	-5.44093	5.30038e-08	-1.00932	0.146019	-6.91228	4.76925e-12
alphaproteobacteria	M00065_GPI-anchor biosynthesis	NA	NA	NA	NA	NA	NA	NA	NA	NA	NA	NA	NA
alphaproteobacteria	M00066_Lactosylceramide biosynthesis	NA	NA	NA	NA	NA	NA	NA	NA	NA	NA	NA	NA
alphaproteobacteria	M00072_N-glycosylation by oligosaccharyltransferase	NA	NA	NA	NA	NA	NA	NA	NA	NA	NA	NA	NA
alphaproteobacteria	M00074_N-glycan biosynthesis	NA	NA	NA	NA	NA	NA	NA	NA	NA	NA	NA	NA
alphaproteobacteria	M00076_Dermatan sulfate degradation	NA	NA	NA	NA	NA	NA	NA	NA	NA	NA	NA	NA
alphaproteobacteria	M00077_Chondroitin sulfate degradation	NA	NA	NA	NA	NA	NA	NA	NA	NA	NA	NA	NA
alphaproteobacteria	M00078_Heparan sulfate degradation	NA	NA	NA	NA	NA	NA	NA	NA	NA	NA	NA	NA
alphaproteobacteria	M00079_Keratan sulfate degradation	NA	NA	NA	NA	NA	NA	NA	NA	NA	NA	NA	NA
alphaproteobacteria	M00081_Pectin degradation	NA	NA	NA	NA	NA	NA	NA	NA	NA	NA	NA	NA
alphaproteobacteria	M00082_Fatty acid biosynthesis	NA	NA	0.524082	0.632407	0.10839	0.141155	0.767881	0.442558	0.0732306	0.128359	0.570512	0.56833
alphaproteobacteria	M00083_Fatty acid biosynthesis	NA	NA	NA	NA	NA	NA	NA	NA	NA	NA	NA	NA
alphaproteobacteria	M00085_Fatty acid elongation in mitochondria	NA	NA	NA	NA	NA	NA	NA	NA	NA	NA	NA	NA
alphaproteobacteria	M00086_beta-Oxidation	NA	NA	0.637356	0.124033	0.0554464	0.0953433	0.581545	0.560873	-0.130688	0.0783406	-1.6682	0.0952757
alphaproteobacteria	M00087_beta-Oxidation	NA	NA	0.815772	0.0782709	0.0264402	0.0944457	0.279951	0.779515	-0.227653	0.120219	-1.89364	0.0582722
alphaproteobacteria	M00088_Ketone body biosynthesis	Soil	Oligotroph	2.21436e-09	4.37758e-06	-1.08318	0.169779	-6.37995	1.77149e-10	-0.79493	0.16313	-4.87299	1.09922e-06
alphaproteobacteria	M00089_Triacylglycerol biosynthesis	NA	Copiotroph	0.29296	0.00192549	0.343603	0.275447	1.24744	0.212237	1.14315	0.347181	3.29266	0.000992435
alphaproteobacteria	M00091_Phosphatidylcholine (PC) biosynthesis	Soil	Oligotroph	0.000569518	0.000209412	-0.537786	0.145443	-3.69756	0.000217682	-1.113	0.283191	-3.93021	8.48717e-05
alphaproteobacteria	M00093_Phosphatidylethanolamine (PE) biosynthesis	NA	Oligotroph	0.103519	0.00052884	-0.209353	0.111429	-1.8788	0.0602711	-0.646266	0.175357	-3.68544	0.00022831
alphaproteobacteria	M00094_Ceramide biosynthesis	NA	NA	NA	NA	NA	NA	NA	NA	NA	NA	NA	NA
alphaproteobacteria	M00095_C5 isoprenoid biosynthesis	NA	NA	NA	NA	NA	NA	NA	NA	NA	NA	NA	NA
alphaproteobacteria	M00096_C5 isoprenoid biosynthesis	NA	Copiotroph	0.0839091	0.0127588	0.252572	0.127093	1.9873	0.046889	0.250243	0.0944978	2.64814	0.00809372
alphaproteobacteria	M00097_beta-Carotene biosynthesis	NA	NA	NA	NA	NA	NA	NA	NA	NA	NA	NA	NA
alphaproteobacteria	M00098_Acylglycerol degradation	NA	NA	0.678207	0.60857	0.169996	0.335897	0.506094	0.612791	-0.216223	0.356549	-0.606432	0.544228
alphaproteobacteria	M00099_Sphingosine biosynthesis	NA	NA	NA	NA	NA	NA	NA	NA	NA	NA	NA	NA
alphaproteobacteria	M00100_Sphingosine degradation	NA	NA	NA	NA	NA	NA	NA	NA	NA	NA	NA	NA
alphaproteobacteria	M00101_Cholesterol biosynthesis	NA	NA	NA	NA	NA	NA	NA	NA	NA	NA	NA	NA
alphaproteobacteria	M00102_Ergocalciferol biosynthesis	NA	NA	NA	NA	NA	NA	NA	NA	NA	NA	NA	NA
alphaproteobacteria	M00104_Bile acid biosynthesis	NA	NA	NA	NA	NA	NA	NA	NA	NA	NA	NA	NA
alphaproteobacteria	M00107_Steroid hormone biosynthesis	NA	NA	NA	NA	NA	NA	NA	NA	NA	NA	NA	NA
alphaproteobacteria	M00110_C19/C18-Steroid hormone biosynthesis	NA	NA	NA	NA	NA	NA	NA	NA	NA	NA	NA	NA
alphaproteobacteria	M00112_Tocopherol/tocotorienol biosynthesis	NA	NA	NA	NA	NA	NA	NA	NA	NA	NA	NA	NA
alphaproteobacteria	M00113_Jasmonic acid biosynthesis	NA	NA	NA	NA	NA	NA	NA	NA	NA	NA	NA	NA
alphaproteobacteria	M00114_Ascorbate biosynthesis	Rhizosphere	Copiotroph	6.40309e-09	1.00975e-05	1.14361	0.184491	6.19874	5.69164e-10	1.46776	0.313942	4.67526	2.93584e-06
alphaproteobacteria	M00115_NAD biosynthesis	Rhizosphere	Copiotroph	5.47938e-07	2.39392e-14	0.661288	0.123592	5.35059	8.76701e-08	1.12355	0.140279	8.00939	1.15283e-15
alphaproteobacteria	M00116_Menaquinone biosynthesis	NA	NA	0.271229	NA	-1.6043	1.23206	-1.30212	0.192874	NA	NA	NA	NA
alphaproteobacteria	M00117_Ubiquinone biosynthesis	Soil	Oligotroph	0.0111752	4.88689e-07	-0.237173	0.0840356	-2.8223	0.0047681	-0.492571	0.0922291	-5.34073	9.25711e-08
alphaproteobacteria	M00118_Glutathione biosynthesis	Rhizosphere	Copiotroph	0.000197389	2.61138e-05	0.339301	0.0848803	3.9974	6.40419e-05	0.364916	0.0819694	4.45186	8.51287e-06
alphaproteobacteria	M00119_Pantothenate biosynthesis	Rhizosphere	Copiotroph	1.57669e-06	3.12858e-05	0.665748	0.129725	5.132	2.86687e-07	0.516691	0.11768	4.39065	1.13015e-05
alphaproteobacteria	M00120_Coenzyme A biosynthesis	NA	Copiotroph	0.617021	0.0285221	0.0738262	0.11973	0.616607	0.537494	0.351622	0.150659	2.3339	0.0196011
alphaproteobacteria	M00121_Heme biosynthesis	Rhizosphere	Copiotroph	3.00168e-08	1.79221e-09	0.680417	0.114782	5.9279	3.06839e-09	0.748139	0.117454	6.36963	1.89485e-10
alphaproteobacteria	M00122_Cobalamin biosynthesis	NA	Copiotroph	0.849366	2.18501e-05	0.00796097	0.0371883	0.214072	0.830491	0.528712	0.117444	4.5018	6.73792e-06
alphaproteobacteria	M00123_Biotin biosynthesis	Rhizosphere	NA	0.0120963	0.124632	0.275846	0.0988647	2.79014	0.0052686	-0.116057	0.0699029	-1.66026	0.096863
alphaproteobacteria	M00124_Pyridoxal-P biosynthesis	Rhizosphere	Copiotroph	7.24373e-07	0.000278007	0.482143	0.0911429	5.28997	1.22338e-07	0.305055	0.0791022	3.85647	0.000115037
alphaproteobacteria	M00125_Riboflavin biosynthesis	NA	NA	0.744053	0.813218	-0.0324576	0.0798876	-0.406291	0.684529	-0.0212378	0.0715643	-0.296765	0.766646
alphaproteobacteria	M00126_Tetrahydrofolate biosynthesis	Rhizosphere	Copiotroph	0.0146424	0.000278007	0.441617	0.164022	2.69243	0.00709344	0.804149	0.208529	3.85629	0.000115122
alphaproteobacteria	M00127_Thiamine biosynthesis	NA	NA	0.248638	0.388783	-0.117088	0.0858061	-1.36457	0.172389	0.047126	0.0491249	0.959311	0.337402
alphaproteobacteria	M00128_Ubiquinone biosynthesis	NA	NA	NA	NA	NA	NA	NA	NA	NA	NA	NA	NA
alphaproteobacteria	M00129_Ascorbate biosynthesis	Rhizosphere	Copiotroph	0.0140043	0.00173936	1.72164	0.633772	2.7165	0.0065976	3.47129	1.04293	3.32838	0.000873513
alphaproteobacteria	M00131_Inositol phosphate metabolism	NA	NA	NA	NA	NA	NA	NA	NA	NA	NA	NA	NA
alphaproteobacteria	M00133_Polyamine biosynthesis	Soil	Oligotroph	0.000426792	2.34216e-08	-0.564221	0.149303	-3.77903	0.000157439	-1.0875	0.183829	-5.91585	3.30172e-09
alphaproteobacteria	M00134_Polyamine biosynthesis	NA	Copiotroph	0.090107	0.00450101	0.57201	0.293446	1.94929	0.0512609	0.971051	0.322421	3.01175	0.0025975
alphaproteobacteria	M00135_GABA biosynthesis	NA	Copiotroph	0.510435	0.0236734	-0.220459	0.278601	-0.791306	0.428765	0.742627	0.308459	2.40754	0.0160604
alphaproteobacteria	M00136_GABA biosynthesis	NA	NA	NA	NA	NA	NA	NA	NA	NA	NA	NA	NA
alphaproteobacteria	M00137_Flavanone biosynthesis	NA	NA	NA	NA	NA	NA	NA	NA	NA	NA	NA	NA
alphaproteobacteria	M00140_C1-unit interconversion	NA	Oligotroph	0.229035	0.00231738	-0.156626	0.110065	-1.42303	0.154726	-0.472804	0.146433	-3.22881	0.00124305
alphaproteobacteria	M00141_C1-unit interconversion	NA	NA	NA	NA	NA	NA	NA	NA	NA	NA	NA	NA
alphaproteobacteria	M00142_NADH:ubiquinone oxidoreductase	NA	NA	NA	NA	NA	NA	NA	NA	NA	NA	NA	NA
alphaproteobacteria	M00143_NADH dehydrogenase (ubiquinone) Fe-S protein/flavoprotein complex	Rhizosphere	Copiotroph	2.5412e-06	1.10607e-11	0.707746	0.140775	5.02749	4.96946e-07	1.49759	0.208492	7.18297	6.82155e-13
alphaproteobacteria	M00144_NADH:quinone oxidoreductase	NA	Oligotroph	0.167775	0.00521489	-0.395165	0.245429	-1.6101	0.107376	-0.70726	0.238582	-2.96443	0.00303245
alphaproteobacteria	M00145_NAD(P)H:quinone oxidoreductase	NA	NA	NA	0.309952	NA	NA	NA	NA	1.021	0.90535	1.12774	0.259431
alphaproteobacteria	M00146_NADH dehydrogenase (ubiquinone) 1 alpha subcomplex	NA	NA	0.0852505	0.124632	0.393464	0.19909	1.97631	0.0481192	0.252123	0.152002	1.65868	0.0971797
alphaproteobacteria	M00148_Succinate dehydrogenase (ubiquinone)	NA	NA	0.442761	0.319594	0.644305	0.709838	0.907679	0.364048	0.734848	0.664673	1.10558	0.268909
alphaproteobacteria	M00149_Succinate dehydrogenase	NA	NA	0.287418	0.335888	-0.198911	0.15717	-1.26558	0.205664	-0.120281	0.112291	-1.07116	0.284099
alphaproteobacteria	M00150_Fumarate reductase	Soil	Oligotroph	4.55801e-07	1.46444e-06	-1.22096	0.22657	-5.38887	7.09024e-08	-1.65894	0.324899	-5.10602	3.29016e-07
alphaproteobacteria	M00151_Cytochrome bc1 complex respiratory unit	NA	Copiotroph	0.78155	0.00052884	-0.0234422	0.0677792	-0.345862	0.729446	0.580023	0.15736	3.68596	0.000227843
alphaproteobacteria	M00152_Cytochrome bc1 complex	NA	Copiotroph	0.78155	0.00052884	-0.0234422	0.0677792	-0.345862	0.729446	0.580023	0.15736	3.68596	0.000227843
alphaproteobacteria	M00153_Cytochrome bd ubiquinol oxidase	NA	Oligotroph	0.374701	1.64265e-06	-0.118632	0.11245	-1.05498	0.291434	-0.830252	0.16348	-5.07861	3.8021e-07
alphaproteobacteria	M00154_Cytochrome c oxidase	Rhizosphere	Copiotroph	0.0445548	0.00239303	0.456533	0.201635	2.26416	0.0235645	0.668415	0.207944	3.21439	0.0013072
alphaproteobacteria	M00155_Cytochrome c oxidase	Rhizosphere	Copiotroph	0.000152872	0.000607108	0.587088	0.144407	4.06551	4.79284e-05	0.568793	0.15605	3.64495	0.000267448
alphaproteobacteria	M00156_Cytochrome c oxidase	Rhizosphere	Copiotroph	2.01935e-05	0.00123087	0.531562	0.115767	4.59164	4.3977e-06	0.356194	0.103599	3.43819	0.000585612
alphaproteobacteria	M00157_F-type ATPase	NA	NA	0.815772	0.386867	0.0582976	0.202988	0.287197	0.773961	0.2706	0.280119	0.966019	0.334035
alphaproteobacteria	M00158_F-type ATPase	NA	Oligotroph	0.624205	2.3739e-05	-0.0490723	0.0813839	-0.602973	0.546527	-0.439656	0.0981129	-4.48113	7.42497e-06
alphaproteobacteria	M00159_V/A-type ATPase	NA	NA	NA	NA	NA	NA	NA	NA	NA	NA	NA	NA
alphaproteobacteria	M00160_V-type ATPase	NA	NA	NA	NA	NA	NA	NA	NA	NA	NA	NA	NA
alphaproteobacteria	M00161_Photosystem II	NA	NA	NA	NA	NA	NA	NA	NA	NA	NA	NA	NA
alphaproteobacteria	M00162_Cytochrome b6f complex	NA	NA	NA	NA	NA	NA	NA	NA	NA	NA	NA	NA
alphaproteobacteria	M00163_Photosystem I	NA	NA	NA	NA	NA	NA	NA	NA	NA	NA	NA	NA
alphaproteobacteria	M00165_Reductive pentose phosphate cycle (Calvin cycle)	Rhizosphere	Copiotroph	0.000366921	0.0020849	0.41475	0.108502	3.82253	0.000132092	0.306126	0.0937475	3.26543	0.00109296
alphaproteobacteria	M00166_Reductive pentose phosphate cycle	NA	Oligotroph	0.87733	0.0121746	-0.0148724	0.0878937	-0.169209	0.865632	-0.468637	0.175764	-2.66628	0.00766949
alphaproteobacteria	M00167_Reductive pentose phosphate cycle	Rhizosphere	NA	0.00918028	0.0710962	0.443444	0.153009	2.89815	0.00375372	0.18071	0.0929957	1.94321	0.051991
alphaproteobacteria	M00168_CAM (Crassulacean acid metabolism)	Rhizosphere	Copiotroph	9.50331e-05	2.46601e-05	0.49928	0.118957	4.19713	2.70316e-05	1.04017	0.232855	4.46706	7.93035e-06
alphaproteobacteria	M00169_CAM (Crassulacean acid metabolism)	Soil	Oligotroph	0.00023321	8.87703e-09	-0.363653	0.0921082	-3.9481	7.87733e-05	-0.636077	0.10416	-6.10676	1.01675e-09
alphaproteobacteria	M00170_C4-dicarboxylic acid cycle	NA	NA	NA	NA	NA	NA	NA	NA	NA	NA	NA	NA
alphaproteobacteria	M00171_C4-dicarboxylic acid cycle	NA	NA	NA	NA	NA	NA	NA	NA	NA	NA	NA	NA
alphaproteobacteria	M00172_C4-dicarboxylic acid cycle	NA	Copiotroph	0.244923	0.00182992	0.175417	0.127454	1.37631	0.168725	0.589163	0.177899	3.31178	0.00092705
alphaproteobacteria	M00173_Reductive citrate cycle (Arnon-Buchanan cycle)	NA	Copiotroph	0.366656	0.00308839	0.0919533	0.0854567	1.07602	0.281917	0.217631	0.0695568	3.12882	0.00175508
alphaproteobacteria	M00174_Methane oxidation	NA	NA	NA	NA	NA	NA	NA	NA	NA	NA	NA	NA
alphaproteobacteria	M00175_Nitrogen fixation	NA	Copiotroph	0.44604	0.00152264	-0.402319	0.447587	-0.898862	0.368726	2.21355	0.656329	3.37262	0.000744553
alphaproteobacteria	M00176_Assimilatory sulfate reduction	Rhizosphere	Copiotroph	9.38973e-11	1.47518e-22	0.940111	0.136142	6.90535	5.00785e-12	1.61272	0.156456	10.3078	6.49861e-25
alphaproteobacteria	M00177_NA	NA	NA	NA	NA	NA	NA	NA	NA	NA	NA	NA	NA
alphaproteobacteria	M00178_NA	NA	NA	NA	NA	NA	NA	NA	NA	NA	NA	NA	NA
alphaproteobacteria	M00179_NA	NA	NA	NA	NA	NA	NA	NA	NA	NA	NA	NA	NA
alphaproteobacteria	M00180_NA	NA	NA	NA	NA	NA	NA	NA	NA	NA	NA	NA	NA
alphaproteobacteria	M00181_NA	NA	NA	NA	NA	NA	NA	NA	NA	NA	NA	NA	NA
alphaproteobacteria	M00182_NA	NA	NA	NA	NA	NA	NA	NA	NA	NA	NA	NA	NA
alphaproteobacteria	M00183_NA	NA	Oligotroph	0.785808	0.0081715	0.0525055	0.158476	0.331316	0.740406	-0.683253	0.243024	-2.81146	0.0049317
alphaproteobacteria	M00184_NA	NA	NA	NA	NA	NA	NA	NA	NA	NA	NA	NA	NA
alphaproteobacteria	M00260_NA	NA	NA	NA	NA	NA	NA	NA	NA	NA	NA	NA	NA
alphaproteobacteria	M00264_NA	NA	NA	NA	NA	NA	NA	NA	NA	NA	NA	NA	NA
alphaproteobacteria	M00307_Pyruvate oxidation	Soil	Oligotroph	0.0277422	0.00901815	-1.07173	0.437758	-2.44823	0.014356	-1.04612	0.376997	-2.77488	0.00552213
alphaproteobacteria	M00308_Semi-phosphorylative Entner-Doudoroff pathway	Rhizosphere	Copiotroph	4.01093e-07	6.96872e-06	0.941343	0.173248	5.43349	5.52617e-08	1.61404	0.338371	4.77003	1.84195e-06
alphaproteobacteria	M00309_Non-phosphorylative Entner-Doudoroff pathway	NA	NA	NA	NA	NA	NA	NA	NA	NA	NA	NA	NA
alphaproteobacteria	M00338_Cysteine biosynthesis	NA	Copiotroph	0.784773	0.0189151	0.0626647	0.185821	0.337232	0.735942	0.633238	0.253525	2.49774	0.012499
alphaproteobacteria	M00344_Formaldehyde assimilation	NA	NA	NA	NA	NA	NA	NA	NA	NA	NA	NA	NA
alphaproteobacteria	M00345_Formaldehyde assimilation	NA	Copiotroph	0.386555	0.00270537	0.298881	0.29186	1.02406	0.305808	1.10102	0.346849	3.17436	0.00150166
alphaproteobacteria	M00346_Formaldehyde assimilation	Soil	Oligotroph	0.0124994	2.67979e-12	-0.241275	0.0869082	-2.7762	0.00549976	-0.899484	0.121813	-7.38412	1.53468e-13
alphaproteobacteria	M00356_Methanogenesis	NA	NA	NA	NA	NA	NA	NA	NA	NA	NA	NA	NA
alphaproteobacteria	M00357_Methanogenesis	NA	NA	NA	NA	NA	NA	NA	NA	NA	NA	NA	NA
alphaproteobacteria	M00358_Coenzyme M biosynthesis	NA	NA	NA	NA	NA	NA	NA	NA	NA	NA	NA	NA
alphaproteobacteria	M00364_C10-C20 isoprenoid biosynthesis	NA	Oligotroph	0.674202	0.00773776	-0.0866708	0.166318	-0.521114	0.602287	-0.78766	0.278197	-2.83131	0.00463584
alphaproteobacteria	M00365_C10-C20 isoprenoid biosynthesis	NA	NA	NA	NA	NA	NA	NA	NA	NA	NA	NA	NA
alphaproteobacteria	M00366_C10-C20 isoprenoid biosynthesis	NA	NA	NA	NA	NA	NA	NA	NA	NA	NA	NA	NA
alphaproteobacteria	M00367_C10-C20 isoprenoid biosynthesis	NA	NA	NA	NA	NA	NA	NA	NA	NA	NA	NA	NA
alphaproteobacteria	M00368_Ethylene biosynthesis	NA	NA	NA	NA	NA	NA	NA	NA	NA	NA	NA	NA
alphaproteobacteria	M00371_Castasterone biosynthesis	NA	NA	NA	NA	NA	NA	NA	NA	NA	NA	NA	NA
alphaproteobacteria	M00372_Abscisic acid biosynthesis	NA	NA	NA	NA	NA	NA	NA	NA	NA	NA	NA	NA
alphaproteobacteria	M00373_Ethylmalonyl pathway	Soil	Oligotroph	0.000132111	0.000786013	-0.502246	0.122162	-4.11132	3.93398e-05	-0.608308	0.170504	-3.56771	0.000360111
alphaproteobacteria	M00374_Dicarboxylate-hydroxybutyrate cycle	NA	NA	0.110206	0.932683	-0.700527	0.37984	-1.84427	0.0651438	0.0110804	0.131177	0.0844696	0.932683
alphaproteobacteria	M00375_Hydroxypropionate-hydroxybutylate cycle	NA	NA	NA	NA	NA	NA	NA	NA	NA	NA	NA	NA
alphaproteobacteria	M00376_3-Hydroxypropionate bi-cycle	NA	NA	0.328147	0.13996	-0.431841	0.369172	-1.16975	0.2421	0.546932	0.344347	1.58832	0.112214
alphaproteobacteria	M00377_Reductive acetyl-CoA pathway (Wood-Ljungdahl pathway)	Soil	Oligotroph	1.88108e-07	5.41532e-08	-1.03275	0.184499	-5.59758	2.17369e-08	-2.206	0.382901	-5.76127	8.34836e-09
alphaproteobacteria	M00378_F420 biosynthesis	Soil	NA	0.000103005	0.772318	-0.700433	0.167756	-4.17532	2.97569e-05	-0.0475224	0.130847	-0.363191	0.716462
alphaproteobacteria	M00416_Cytochrome aa3-600 menaquinol oxidase	NA	NA	NA	NA	NA	NA	NA	NA	NA	NA	NA	NA
alphaproteobacteria	M00417_Cytochrome o ubiquinol oxidase	Rhizosphere	Copiotroph	0.040885	3.12858e-05	0.223567	0.0971982	2.30011	0.0214419	0.625662	0.142183	4.40042	1.08043e-05
alphaproteobacteria	M00418_Toluene degradation	NA	NA	NA	NA	NA	NA	NA	NA	NA	NA	NA	NA
alphaproteobacteria	M00419_Cymene degradation	NA	NA	NA	NA	NA	NA	NA	NA	NA	NA	NA	NA
alphaproteobacteria	M00422_Acetyl-CoA pathway	NA	NA	NA	NA	NA	NA	NA	NA	NA	NA	NA	NA
alphaproteobacteria	M00432_Leucine biosynthesis	NA	NA	0.678078	0.92695	-0.0601136	0.117446	-0.511839	0.608764	-0.00647251	0.0634771	-0.101966	0.918784
alphaproteobacteria	M00433_Lysine biosynthesis	NA	NA	NA	NA	NA	NA	NA	NA	NA	NA	NA	NA
alphaproteobacteria	M00525_Lysine biosynthesis	Rhizosphere	Copiotroph	0.000348353	5.45386e-05	0.336472	0.0875187	3.84457	0.000120762	0.340648	0.0798604	4.26555	1.99414e-05
alphaproteobacteria	M00526_Lysine biosynthesis	NA	Copiotroph	0.142838	0.000135618	0.166471	0.0978465	1.70135	0.0888773	0.37149	0.0919733	4.03911	5.36553e-05
alphaproteobacteria	M00527_Lysine biosynthesis	NA	Copiotroph	0.192243	0.000324346	0.181719	0.119102	1.52574	0.127075	0.547004	0.143352	3.81581	0.000135739
alphaproteobacteria	M00528_Nitrification	NA	NA	NA	NA	NA	NA	NA	NA	NA	NA	NA	NA
alphaproteobacteria	M00529_Denitrification	NA	Copiotroph	0.0678834	0.00155554	0.967356	0.462574	2.09124	0.0365062	1.75292	0.521042	3.36426	0.00076749
alphaproteobacteria	M00530_Dissimilatory nitrate reduction	NA	NA	0.366656	NA	-1.31405	1.21926	-1.07775	0.281147	NA	NA	NA	NA
alphaproteobacteria	M00531_Assimilatory nitrate reduction	Soil	Oligotroph	0.000522387	1.04313e-05	-0.808081	0.217087	-3.72239	0.000197346	-1.72218	0.369373	-4.66244	3.1248e-06
alphaproteobacteria	M00532_Photorespiration	Rhizosphere	Copiotroph	0.0104171	0.0171601	0.940851	0.329955	2.85145	0.00435203	0.807474	0.318308	2.53677	0.0111881
alphaproteobacteria	M00533_Homoprotocatechuate degradation	NA	Copiotroph	0.17006	0.0491795	1.74802	1.0925	1.60002	0.109594	2.28396	1.08158	2.11168	0.0347141
alphaproteobacteria	M00534_Naphthalene degradation	NA	NA	NA	NA	NA	NA	NA	NA	NA	NA	NA	NA
alphaproteobacteria	M00535_Isoleucine biosynthesis	Rhizosphere	Copiotroph	4.18051e-06	4.62512e-06	0.496008	0.100677	4.92675	8.36102e-07	0.439725	0.0905663	4.85529	1.20212e-06
alphaproteobacteria	M00537_Xylene degradation	NA	NA	NA	NA	NA	NA	NA	NA	NA	NA	NA	NA
alphaproteobacteria	M00538_Toluene degradation	NA	NA	0.115463	0.78576	-0.522647	0.287543	-1.81763	0.0691202	-0.0679816	0.202669	-0.335432	0.737299
alphaproteobacteria	M00539_Cumate degradation	NA	Copiotroph	0.368703	0.0214272	0.60956	0.570287	1.06887	0.28513	1.54638	0.630965	2.45082	0.0142533
alphaproteobacteria	M00540_Benzoate degradation	NA	NA	0.328437	0.375198	0.5751	0.49339	1.16561	0.243773	0.435863	0.440386	0.989728	0.322307
alphaproteobacteria	M00541_Benzoyl-CoA degradation	NA	NA	0.830883	0.0505146	-0.117362	0.484828	-0.242069	0.808726	-1.14904	0.550074	-2.08889	0.0367177
alphaproteobacteria	M00542_EHEC/EPEC pathogenicity signature	NA	NA	NA	NA	NA	NA	NA	NA	NA	NA	NA	NA
alphaproteobacteria	M00543_Biphenyl degradation	NA	NA	NA	NA	NA	NA	NA	NA	NA	NA	NA	NA
alphaproteobacteria	M00544_Carbazole degradation	NA	NA	NA	NA	NA	NA	NA	NA	NA	NA	NA	NA
alphaproteobacteria	M00545_Trans-cinnamate degradation	Rhizosphere	Copiotroph	0.0136136	0.000786013	1.6682	0.611292	2.72898	0.00635302	2.67513	0.749786	3.56786	0.000359908
alphaproteobacteria	M00546_Purine degradation	Rhizosphere	Copiotroph	0.0129991	0.000119074	0.449305	0.163355	2.75049	0.00595068	1.00104	0.245698	4.07426	4.61609e-05
alphaproteobacteria	M00548_Benzene degradation	NA	NA	0.649672	0.196691	-0.618842	1.10253	-0.561291	0.574599	1.71611	1.22224	1.40407	0.160298
alphaproteobacteria	M00549_Nucleotide sugar biosynthesis	Rhizosphere	Copiotroph	1.4205e-06	1.29339e-15	0.537489	0.104153	5.16055	2.4622e-07	1.05902	0.125875	8.41324	3.98843e-17
alphaproteobacteria	M00550_Ascorbate degradation	NA	NA	NA	NA	NA	NA	NA	NA	NA	NA	NA	NA
alphaproteobacteria	M00551_Benzoate degradation	Rhizosphere	Copiotroph	0.0232424	0.00341114	1.89797	0.751669	2.52501	0.0115695	3.19919	1.03293	3.09721	0.00195352
alphaproteobacteria	M00552_D-galactonate degradation	Rhizosphere	Copiotroph	2.74106e-10	4.22779e-10	1.19446	0.17722	6.74001	1.58372e-11	1.67928	0.253583	6.62221	3.53868e-11
alphaproteobacteria	M00554_Nucleotide sugar biosynthesis	NA	NA	0.885962	0.850448	-0.210339	1.41734	-0.148404	0.882024	0.321651	1.41739	0.226932	0.820476
alphaproteobacteria	M00555_Betaine biosynthesis	Rhizosphere	Copiotroph	0.000152872	0.000786013	0.951936	0.233776	4.072	4.66105e-05	1.25015	0.350126	3.57057	0.000356205
alphaproteobacteria	M00563_Methanogenesis	NA	NA	NA	NA	NA	NA	NA	NA	NA	NA	NA	NA
alphaproteobacteria	M00565_Trehalose biosynthesis	Soil	NA	0.0117867	0.569933	-0.439123	0.156727	-2.80183	0.00508138	-0.06826	0.102311	-0.667184	0.504654
alphaproteobacteria	M00567_Methanogenesis	NA	NA	NA	NA	NA	NA	NA	NA	NA	NA	NA	NA
alphaproteobacteria	M00568_Catechol ortho-cleavage	Rhizosphere	Copiotroph	0.00178875	2.84642e-05	1.48679	0.439413	3.38357	0.000715501	2.70169	0.610195	4.42757	9.52988e-06
alphaproteobacteria	M00569_Catechol meta-cleavage	Rhizosphere	Copiotroph	3.35084e-05	6.38539e-07	1.25807	0.280786	4.48052	7.44631e-06	3.22883	0.612012	5.27576	1.32209e-07
alphaproteobacteria	M00570_Isoleucine biosynthesis	NA	NA	0.162967	0.723965	-0.25777	0.158358	-1.62776	0.103575	0.0459323	0.104471	0.439665	0.66018
alphaproteobacteria	M00572_Pimeloyl-ACP biosynthesis	NA	Oligotroph	0.0839091	0.0144026	-0.202352	0.101869	-1.9864	0.0469891	-0.197228	0.0757249	-2.60453	0.00919993
alphaproteobacteria	M00573_Biotin biosynthesis	Rhizosphere	NA	0.000152872	0.859943	0.434624	0.107031	4.06073	4.89189e-05	0.00837904	0.0407819	0.20546	0.837213
alphaproteobacteria	M00574_Pertussis pathogenicity signature	NA	NA	NA	NA	NA	NA	NA	NA	NA	NA	NA	NA
alphaproteobacteria	M00575_Pertussis pathogenicity signature	NA	Oligotroph	0.414172	0.0491795	0.11227	0.116457	0.964053	0.335019	-0.241677	0.114553	-2.10974	0.0348806
alphaproteobacteria	M00577_Biotin biosynthesis	Rhizosphere	NA	0.000152872	0.859943	0.434624	0.107031	4.06073	4.89189e-05	0.00837904	0.0407819	0.20546	0.837213
alphaproteobacteria	M00579_Phosphate acetyltransferase-acetate kinase pathway	Soil	Oligotroph	7.24373e-07	6.34754e-08	-0.723096	0.136646	-5.29175	1.21152e-07	-1.00764	0.176148	-5.72042	1.06258e-08
alphaproteobacteria	M00580_Pentose phosphate pathway	Rhizosphere	Copiotroph	0.0273263	0.0105743	1.76019	0.716074	2.45812	0.0139668	1.44462	0.531961	2.71564	0.00661475
alphaproteobacteria	M00595_Thiosulfate oxidation by SOX complex	Soil	Oligotroph	1.48756e-09	2.39392e-14	-1.10942	0.171779	-6.45845	1.05782e-10	-1.66678	0.208123	-8.00862	1.16005e-15
alphaproteobacteria	M00596_Dissimilatory sulfate reduction	Soil	Oligotroph	0.00153034	0.000137134	-0.989415	0.288268	-3.43228	0.000598535	-1.79415	0.444823	-4.03341	5.49744e-05
alphaproteobacteria	M00597_Anoxygenic photosystem II	NA	NA	NA	0.263827	NA	NA	NA	NA	1.4257	1.15861	1.23053	0.2185
alphaproteobacteria	M00608_2-Oxocarboxylic acid chain extension	NA	NA	NA	NA	NA	NA	NA	NA	NA	NA	NA	NA
alphaproteobacteria	M00609_Cysteine biosynthesis	NA	NA	NA	NA	NA	NA	NA	NA	NA	NA	NA	NA
alphaproteobacteria	M00615_Nitrate assimilation	Rhizosphere	Copiotroph	0.000152872	4.37729e-10	0.521599	0.128192	4.06889	4.72374e-05	1.25822	0.190367	6.60948	3.85664e-11
alphaproteobacteria	M00620_Incomplete reductive citrate cycle	NA	Oligotroph	0.213503	0.00054359	-0.262063	0.17862	-1.46715	0.142335	-1.29594	0.352556	-3.67584	0.000237072
alphaproteobacteria	M00622_Nicotinate degradation	Soil	Oligotroph	6.03125e-05	3.12532e-05	-0.947112	0.218807	-4.32853	1.50111e-05	-1.36625	0.310191	-4.40453	1.06013e-05
alphaproteobacteria	M00623_Phthalate degradation	Soil	Oligotroph	2.13367e-13	3.99265e-16	-1.83799	0.235318	-7.81064	5.68977e-15	-2.51681	0.293037	-8.58872	8.79439e-18
alphaproteobacteria	M00624_Terephthalate degradation	NA	NA	NA	NA	NA	NA	NA	NA	NA	NA	NA	NA
alphaproteobacteria	M00627_beta-Lactam resistance	Rhizosphere	Copiotroph	1.86085e-05	5.83305e-10	1.01686	0.220435	4.61296	3.9698e-06	2.17286	0.33125	6.55957	5.39621e-11
alphaproteobacteria	M00630_D-Galacturonate degradation (fungi)	NA	NA	NA	NA	NA	NA	NA	NA	NA	NA	NA	NA
alphaproteobacteria	M00631_D-Galacturonate degradation (bacteria)	Rhizosphere	Copiotroph	7.07366e-09	5.41532e-08	1.29207	0.20923	6.17534	6.60208e-10	2.01712	0.350119	5.76124	8.34961e-09
alphaproteobacteria	M00632_Galactose degradation	NA	NA	0.54279	0.462508	-0.906033	1.22838	-0.737582	0.460769	1.01751	1.22842	0.828309	0.407496
alphaproteobacteria	M00633_Semi-phosphorylative Entner-Doudoroff pathway	NA	NA	NA	NA	NA	NA	NA	NA	NA	NA	NA	NA
alphaproteobacteria	M00636_Phthalate degradation	NA	NA	NA	NA	NA	NA	NA	NA	NA	NA	NA	NA
alphaproteobacteria	M00637_Anthranilate degradation	Soil	Oligotroph	1.46732e-09	6.12641e-08	-1.74759	0.269661	-6.4807	9.12997e-11	-2.09074	0.3646	-5.73433	9.78975e-09
alphaproteobacteria	M00638_Salicylate degradation	NA	NA	0.158967	0.436845	-0.439317	0.267342	-1.64328	0.100326	0.210158	0.240881	0.872454	0.382961
alphaproteobacteria	M00639_Multidrug resistance	NA	NA	NA	NA	NA	NA	NA	NA	NA	NA	NA	NA
alphaproteobacteria	M00641_Multidrug resistance	NA	NA	NA	NA	NA	NA	NA	NA	NA	NA	NA	NA
alphaproteobacteria	M00642_Multidrug resistance	Rhizosphere	Copiotroph	1.30385e-07	2.52096e-06	0.855666	0.150791	5.67452	1.39077e-08	1.35514	0.271883	4.98429	6.2191e-07
alphaproteobacteria	M00643_Multidrug resistance	NA	NA	NA	NA	NA	NA	NA	NA	NA	NA	NA	NA
alphaproteobacteria	M00649_Multidrug resistance	NA	NA	NA	NA	NA	NA	NA	NA	NA	NA	NA	NA
alphaproteobacteria	M00651_Vancomycin resistance	Rhizosphere	Copiotroph	8.7885e-05	0.00215396	1.44969	0.341882	4.24033	2.23192e-05	0.970284	0.298199	3.25382	0.00113866
alphaproteobacteria	M00652_Vancomycin resistance	NA	NA	NA	NA	NA	NA	NA	NA	NA	NA	NA	NA
alphaproteobacteria	M00660_Xanthomonas spp. pathogenicity signature	NA	NA	NA	NA	NA	NA	NA	NA	NA	NA	NA	NA
alphaproteobacteria	M00664_Nodulation	NA	NA	NA	NA	NA	NA	NA	NA	NA	NA	NA	NA
alphaproteobacteria	M00673_Cephamycin C biosynthesis	NA	NA	NA	NA	NA	NA	NA	NA	NA	NA	NA	NA
alphaproteobacteria	M00674_Clavaminate biosynthesis	NA	NA	NA	NA	NA	NA	NA	NA	NA	NA	NA	NA
alphaproteobacteria	M00675_Carbapenem-3-carboxylate biosynthesis	NA	NA	NA	NA	NA	NA	NA	NA	NA	NA	NA	NA
alphaproteobacteria	M00696_Multidrug resistance	NA	NA	NA	NA	NA	NA	NA	NA	NA	NA	NA	NA
alphaproteobacteria	M00697_Multidrug resistance	NA	NA	NA	NA	NA	NA	NA	NA	NA	NA	NA	NA
alphaproteobacteria	M00698_Multidrug resistance	Rhizosphere	Copiotroph	8.7885e-05	4.62512e-06	0.901261	0.21346	4.22216	2.41973e-05	2.09284	0.431043	4.8553	1.20206e-06
alphaproteobacteria	M00700_Multidrug resistance	NA	NA	NA	NA	NA	NA	NA	NA	NA	NA	NA	NA
alphaproteobacteria	M00702_Multidrug resistance	NA	NA	NA	NA	NA	NA	NA	NA	NA	NA	NA	NA
alphaproteobacteria	M00704_Tetracycline resistance	NA	NA	NA	NA	NA	NA	NA	NA	NA	NA	NA	NA
alphaproteobacteria	M00705_Multidrug resistance	NA	NA	NA	NA	NA	NA	NA	NA	NA	NA	NA	NA
alphaproteobacteria	M00714_Multidrug resistance	NA	NA	NA	NA	NA	NA	NA	NA	NA	NA	NA	NA
alphaproteobacteria	M00718_Multidrug resistance	NA	NA	NA	NA	NA	NA	NA	NA	NA	NA	NA	NA
alphaproteobacteria	M00725_Cationic antimicrobial peptide (CAMP) resistance	NA	NA	NA	NA	NA	NA	NA	NA	NA	NA	NA	NA
alphaproteobacteria	M00726_Cationic antimicrobial peptide (CAMP) resistance	NA	NA	NA	NA	NA	NA	NA	NA	NA	NA	NA	NA
alphaproteobacteria	M00736_Nocardicin A biosynthesis	NA	NA	NA	NA	NA	NA	NA	NA	NA	NA	NA	NA
alphaproteobacteria	M00740_Methylaspartate cycle	NA	NA	0.338154	0.650792	-0.909085	0.794429	-1.14433	0.252488	-0.374693	0.691134	-0.542143	0.58772
alphaproteobacteria	M00741_Propanoyl-CoA metabolism	Soil	Oligotroph	4.7672e-05	0.000686198	-0.562259	0.128184	-4.38636	1.15264e-05	-0.654077	0.181147	-3.61075	0.000305313
alphaproteobacteria	M00744_Cationic antimicrobial peptide (CAMP) resistance	NA	NA	0.827233	0.907786	0.0790767	0.314533	0.25141	0.801497	0.0337642	0.248192	0.13604	0.891789
alphaproteobacteria	M00745_Imipenem resistance	NA	NA	NA	NA	NA	NA	NA	NA	NA	NA	NA	NA
alphaproteobacteria	M00746_Multidrug resistance	NA	NA	NA	NA	NA	NA	NA	NA	NA	NA	NA	NA
alphaproteobacteria	M00761_Undecaprenylphosphate alpha-L-Ara4N biosynthesis	NA	NA	NA	NA	NA	NA	NA	NA	NA	NA	NA	NA
alphaproteobacteria	M00763_Ornithine biosynthesis	NA	NA	NA	NA	NA	NA	NA	NA	NA	NA	NA	NA
alphaproteobacteria	M00769_Multidrug resistance	NA	NA	NA	NA	NA	NA	NA	NA	NA	NA	NA	NA
alphaproteobacteria	M00778_Type II polyketide backbone biosynthesis	NA	NA	NA	NA	NA	NA	NA	NA	NA	NA	NA	NA
alphaproteobacteria	M00779_Dihydrokalafungin biosynthesis	NA	NA	NA	NA	NA	NA	NA	NA	NA	NA	NA	NA
alphaproteobacteria	M00780_Tetracycline/oxytetracycline biosynthesis	NA	NA	NA	NA	NA	NA	NA	NA	NA	NA	NA	NA
alphaproteobacteria	M00781_Nogalavinone/aklavinone biosynthesis	NA	NA	NA	NA	NA	NA	NA	NA	NA	NA	NA	NA
alphaproteobacteria	M00783_Tetracenomycin C/8-demethyltetracenomycin C biosynthesis	NA	NA	NA	NA	NA	NA	NA	NA	NA	NA	NA	NA
alphaproteobacteria	M00784_Elloramycin biosynthesis	NA	NA	NA	NA	NA	NA	NA	NA	NA	NA	NA	NA
alphaproteobacteria	M00789_Rebeccamycin biosynthesis	NA	NA	NA	NA	NA	NA	NA	NA	NA	NA	NA	NA
alphaproteobacteria	M00790_Pyrrolnitrin biosynthesis	NA	NA	NA	NA	NA	NA	NA	NA	NA	NA	NA	NA
alphaproteobacteria	M00793_dTDP-L-rhamnose biosynthesis	Rhizosphere	Copiotroph	2.83231e-07	1.39849e-06	0.89212	0.161629	5.51955	3.39877e-08	1.28754	0.251549	5.11846	3.08038e-07
alphaproteobacteria	M00794_dTDP-6-deoxy-D-allose biosynthesis	NA	NA	NA	NA	NA	NA	NA	NA	NA	NA	NA	NA
alphaproteobacteria	M00797_dTDP-D-desosamine biosynthesis	NA	NA	NA	NA	NA	NA	NA	NA	NA	NA	NA	NA
alphaproteobacteria	M00798_dTDP-L-mycarose biosynthesis	NA	NA	NA	NA	NA	NA	NA	NA	NA	NA	NA	NA
alphaproteobacteria	M00799_dTDP-L-oleandrose biosynthesis	NA	NA	NA	NA	NA	NA	NA	NA	NA	NA	NA	NA
alphaproteobacteria	M00800_dTDP-L-megosamine biosynthesis	NA	NA	NA	NA	NA	NA	NA	NA	NA	NA	NA	NA
alphaproteobacteria	M00801_dTDP-L-olivose biosynthesis	NA	NA	NA	NA	NA	NA	NA	NA	NA	NA	NA	NA
alphaproteobacteria	M00802_dTDP-D-forosamine biosynthesis	NA	NA	NA	NA	NA	NA	NA	NA	NA	NA	NA	NA
alphaproteobacteria	M00803_dTDP-D-angolosamine biosynthesis	NA	NA	NA	NA	NA	NA	NA	NA	NA	NA	NA	NA
alphaproteobacteria	M00804_Complete nitrification	NA	Copiotroph	0.244923	0.0237252	0.71702	0.520578	1.37735	0.168403	1.25672	0.522681	2.40438	0.0162
alphaproteobacteria	M00805_Staurosporine biosynthesis	NA	NA	NA	NA	NA	NA	NA	NA	NA	NA	NA	NA
alphaproteobacteria	M00810_Nicotine degradation	NA	NA	NA	NA	NA	NA	NA	NA	NA	NA	NA	NA
alphaproteobacteria	M00811_Nicotine degradation	NA	NA	NA	NA	NA	NA	NA	NA	NA	NA	NA	NA
alphaproteobacteria	M00814_Acarbose biosynthesis	NA	NA	NA	NA	NA	NA	NA	NA	NA	NA	NA	NA
alphaproteobacteria	M00815_Validamycin A biosynthesis	NA	NA	NA	NA	NA	NA	NA	NA	NA	NA	NA	NA
alphaproteobacteria	M00819_Pentalenolactone biosynthesis	NA	NA	NA	NA	NA	NA	NA	NA	NA	NA	NA	NA
alphaproteobacteria	M00823_Chlortetracycline biosynthesis	NA	NA	NA	NA	NA	NA	NA	NA	NA	NA	NA	NA
alphaproteobacteria	M00824_9-membered enediyne core biosynthesis	NA	NA	0.885962	NA	-0.210339	1.41734	-0.148404	0.882024	NA	NA	NA	NA
alphaproteobacteria	M00825_10-membered enediyne core biosynthesis	NA	NA	NA	NA	NA	NA	NA	NA	NA	NA	NA	NA
alphaproteobacteria	M00827_C-1027 beta-amino acid moiety biosynthesis	NA	NA	NA	NA	NA	NA	NA	NA	NA	NA	NA	NA
alphaproteobacteria	M00828_Maduropeptin beta-hydroxy acid moiety biosynthesis	NA	NA	NA	NA	NA	NA	NA	NA	NA	NA	NA	NA
alphaproteobacteria	M00829_3	NA	NA	NA	NA	NA	NA	NA	NA	NA	NA	NA	NA
alphaproteobacteria	M00830_Neocarzinostatin naphthoate moiety biosynthesis	NA	NA	NA	NA	NA	NA	NA	NA	NA	NA	NA	NA
alphaproteobacteria	M00831_Kedarcidin 2-hydroxynaphthoate moiety biosynthesis	NA	NA	NA	NA	NA	NA	NA	NA	NA	NA	NA	NA
alphaproteobacteria	M00832_Kedarcidin 2-aza-3-chloro-beta-tyrosine moiety biosynthesis	NA	NA	NA	NA	NA	NA	NA	NA	NA	NA	NA	NA
alphaproteobacteria	M00833_Calicheamicin biosynthesis	NA	NA	NA	NA	NA	NA	NA	NA	NA	NA	NA	NA
alphaproteobacteria	M00835_Pyocyanine biosynthesis	NA	NA	NA	NA	NA	NA	NA	NA	NA	NA	NA	NA
alphaproteobacteria	M00836_Coenzyme F430 biosynthesis	NA	NA	NA	NA	NA	NA	NA	NA	NA	NA	NA	NA
alphaproteobacteria	M00837_Prodigiosin biosynthesis	NA	NA	NA	NA	NA	NA	NA	NA	NA	NA	NA	NA
alphaproteobacteria	M00838_Undecylprodigiosin biosynthesis	NA	NA	NA	NA	NA	NA	NA	NA	NA	NA	NA	NA
alphaproteobacteria	M00840_Tetrahydrofolate biosynthesis	NA	NA	NA	NA	NA	NA	NA	NA	NA	NA	NA	NA
alphaproteobacteria	M00841_Tetrahydrofolate biosynthesis	Rhizosphere	NA	0.0258301	0.339868	0.180334	0.0726745	2.48139	0.0130872	0.049486	0.0466674	1.0604	0.288963
alphaproteobacteria	M00842_Tetrahydrobiopterin biosynthesis	NA	Oligotroph	0.366656	6.06665e-07	-0.11417	0.105541	-1.08176	0.27936	-0.574041	0.108451	-5.29309	1.20264e-07
alphaproteobacteria	M00843_L-threo-Tetrahydrobiopterin biosynthesis	NA	Oligotroph	0.366656	6.06665e-07	-0.11417	0.105541	-1.08176	0.27936	-0.574041	0.108451	-5.29309	1.20264e-07
alphaproteobacteria	M00844_Arginine biosynthesis	NA	NA	0.0826934	0.575928	0.300856	0.150479	1.99932	0.0455733	0.0700979	0.107028	0.654951	0.512499
alphaproteobacteria	M00845_Arginine biosynthesis	Rhizosphere	Copiotroph	0.00452484	7.33107e-05	0.244463	0.0784413	3.11651	0.00183005	0.304078	0.0725094	4.19364	2.74511e-05
alphaproteobacteria	M00846_Siroheme biosynthesis	Rhizosphere	Copiotroph	0.00174146	2.64671e-05	0.352922	0.103985	3.39398	0.000688844	0.569034	0.127985	4.44609	8.74464e-06
alphaproteobacteria	M00847_Heme biosynthesis	NA	NA	NA	NA	NA	NA	NA	NA	NA	NA	NA	NA
alphaproteobacteria	M00848_Aurachin biosynthesis	NA	NA	NA	NA	NA	NA	NA	NA	NA	NA	NA	NA
alphaproteobacteria	M00849_C5 isoprenoid biosynthesis	NA	NA	NA	NA	NA	NA	NA	NA	NA	NA	NA	NA
alphaproteobacteria	M00850_Vibrio cholerae pathogenicity signature	NA	NA	NA	NA	NA	NA	NA	NA	NA	NA	NA	NA
alphaproteobacteria	M00851_Carbapenem resistance	NA	NA	NA	NA	NA	NA	NA	NA	NA	NA	NA	NA
alphaproteobacteria	M00852_Vibrio cholerae pathogenicity signature	NA	NA	NA	NA	NA	NA	NA	NA	NA	NA	NA	NA
alphaproteobacteria	M00853_ETEC pathogenicity signature	NA	NA	NA	NA	NA	NA	NA	NA	NA	NA	NA	NA
alphaproteobacteria	M00854_Glycogen biosynthesis	NA	Copiotroph	0.434021	0.0101895	-0.0921343	0.0995979	-0.925063	0.354933	0.271378	0.0993979	2.73022	0.00632918
alphaproteobacteria	M00855_Glycogen degradation	NA	Copiotroph	0.905396	0.00277988	-0.00427775	0.0359936	-0.118847	0.905396	0.382051	0.120743	3.16417	0.00155526
alphaproteobacteria	M00856_Salmonella enterica pathogenicity signature	NA	NA	NA	NA	NA	NA	NA	NA	NA	NA	NA	NA
alphaproteobacteria	M00857_Salmonella enterica pathogenicity signature	NA	NA	NA	NA	NA	NA	NA	NA	NA	NA	NA	NA
alphaproteobacteria	M00860_Bacillus anthracis pathogenicity signature	NA	NA	NA	NA	NA	NA	NA	NA	NA	NA	NA	NA
alphaproteobacteria	M00861_beta-Oxidation	NA	NA	NA	NA	NA	NA	NA	NA	NA	NA	NA	NA
alphaproteobacteria	M00862_beta-Oxidation	NA	NA	NA	NA	NA	NA	NA	NA	NA	NA	NA	NA
alphaproteobacteria	M00866_KDO2-lipid A biosynthesis	Soil	Oligotroph	8.7885e-05	9.63635e-06	-0.494855	0.117209	-4.22197	2.42172e-05	-0.697174	0.148716	-4.68797	2.75931e-06
alphaproteobacteria	M00867_KDO2-lipid A modification pathway	NA	NA	NA	NA	NA	NA	NA	NA	NA	NA	NA	NA
alphaproteobacteria	M00868_Heme biosynthesis	Rhizosphere	Copiotroph	7.84987e-06	1.16151e-06	0.508428	0.106068	4.7934	1.63975e-06	0.610728	0.118423	5.15716	2.50722e-07
alphaproteobacteria	M00873_Fatty acid biosynthesis in mitochondria	NA	NA	NA	NA	NA	NA	NA	NA	NA	NA	NA	NA
alphaproteobacteria	M00874_Fatty acid biosynthesis in mitochondria	Soil	Oligotroph	0.0277422	0.00549993	-0.991137	0.405128	-2.44648	0.0144259	-1.70748	0.579654	-2.94568	0.00322243
alphaproteobacteria	M00875_Staphyloferrin B biosynthesis	NA	NA	NA	NA	NA	NA	NA	NA	NA	NA	NA	NA
alphaproteobacteria	M00876_Staphyloferrin A biosynthesis	NA	NA	NA	NA	NA	NA	NA	NA	NA	NA	NA	NA
alphaproteobacteria	M00877_Kanosamine biosynthesis	NA	NA	NA	NA	NA	NA	NA	NA	NA	NA	NA	NA
alphaproteobacteria	X3.Hydroxypropionate.bi.cycle	NA	NA	0.328147	0.13996	-0.431841	0.369172	-1.16975	0.2421	0.546932	0.344347	1.58832	0.112214
alphaproteobacteria	Acetyl.CoA.pathway..CO2....acetyl.CoA	NA	NA	NA	NA	NA	NA	NA	NA	NA	NA	NA	NA
alphaproteobacteria	Citrate.cycle..TCA.cycle..Krebs.cycle.	NA	Copiotroph	0.115463	0.0221537	0.248584	0.137092	1.81326	0.069791	0.260912	0.107193	2.43403	0.0149318
alphaproteobacteria	Dicarboxylate.hydroxybutyrate.cycle	NA	NA	0.110206	0.932683	-0.700527	0.37984	-1.84427	0.0651438	0.0110804	0.131177	0.0844696	0.932683
alphaproteobacteria	Entner.Doudoroff.pathway..glucose.6P....glyceraldehyde.3P...pyruvate	Rhizosphere	Copiotroph	4.12686e-13	3.23281e-18	1.38582	0.180203	7.69035	1.46733e-14	2.34986	0.256817	9.14994	5.69658e-20
alphaproteobacteria	Glycolysis..Embden.Meyerhof.pathway...glucose....pyruvate	Rhizosphere	Copiotroph	0.012592	0.00720365	0.497759	0.179872	2.76729	0.00565241	0.436963	0.152974	2.85645	0.00428411
alphaproteobacteria	Glyoxylate.cycle	Rhizosphere	Copiotroph	7.24035e-14	5.94034e-22	0.979349	0.122483	7.99582	1.28717e-15	1.26728	0.125904	10.0655	7.85066e-24
alphaproteobacteria	Hydroxypropionate.hydroxybutylate.cycle	NA	NA	NA	NA	NA	NA	NA	NA	NA	NA	NA	NA
alphaproteobacteria	Methanogenesis..CO2....methane	NA	NA	NA	NA	NA	NA	NA	NA	NA	NA	NA	NA
alphaproteobacteria	Pentose.phosphate.pathway..Pentose.phosphate.cycle.	NA	Copiotroph	0.584258	3.12858e-05	0.0630766	0.093772	0.67266	0.501164	0.741937	0.16879	4.39563	1.1045e-05
alphaproteobacteria	Reductive.acetyl.CoA.pathway..Wood.Ljungdahl.pathway.	Soil	Oligotroph	1.88108e-07	5.41532e-08	-1.03275	0.184499	-5.59758	2.17369e-08	-2.206	0.382901	-5.76127	8.34836e-09
alphaproteobacteria	Reductive.citrate.cycle..Arnon.Buchanan.cycle.	NA	Copiotroph	0.366656	0.00308839	0.0919533	0.0854567	1.07602	0.281917	0.217631	0.0695568	3.12882	0.00175508
alphaproteobacteria	Reductive.pentose.phosphate.cycle..Calvin.cycle.	Rhizosphere	Copiotroph	0.000366921	0.0020849	0.41475	0.108502	3.82253	0.000132092	0.306126	0.0937475	3.26543	0.00109296
alphaproteobacteria	Complex.I..NAD.P.H.quinone.oxidoreductase..chloroplasts.and.cyanobacteria	NA	NA	NA	NA	NA	NA	NA	NA	NA	NA	NA	NA
alphaproteobacteria	Complex.I..NADH.dehydrogenase..ubiquinone..1.alpha.subcomplex	NA	NA	NA	NA	NA	NA	NA	NA	NA	NA	NA	NA
alphaproteobacteria	Complex.I..NADH.quinone.oxidoreductase..prokaryotes	NA	Oligotroph	0.433513	0.00132305	-0.0765463	0.0823454	-0.929576	0.35259	-0.318533	0.0932451	-3.41608	0.000635295
alphaproteobacteria	Complex.II..Fumarate.reductase..prokaryotes	Soil	Oligotroph	3.61751e-05	2.45687e-05	-0.989042	0.221763	-4.4599	8.1997e-06	-1.52416	0.340914	-4.4708	7.79271e-06
alphaproteobacteria	Complex.II..Succinate.dehydrogenase..ubiquinone.	NA	NA	NA	NA	NA	NA	NA	NA	NA	NA	NA	NA
alphaproteobacteria	Complex.II..Succinate.dehydrogenase..prokaryotes	NA	NA	0.0826934	0.28719	0.205615	0.102815	1.99986	0.0455157	0.067588	0.0574141	1.1772	0.239114
alphaproteobacteria	Complex.III..Cytochrome.bc1.complex	NA	NA	NA	NA	NA	NA	NA	NA	NA	NA	NA	NA
alphaproteobacteria	Complex.III..Cytochrome.bc1.complex.respiratory.unit	Rhizosphere	Copiotroph	0.000429747	1.64265e-06	0.367265	0.0973061	3.77433	0.000160439	0.671968	0.132356	5.07696	3.83526e-07
alphaproteobacteria	Complex.III..Cytochrome.bd.ubiquinol.oxidase	NA	Oligotroph	0.610161	1.9094e-07	-0.0513742	0.0815684	-0.629829	0.528806	-0.666265	0.120671	-5.52132	3.36458e-08
alphaproteobacteria	Complex.IV.High.affinity..Cytochrome.bd.ubiquinol.oxidase	NA	Oligotroph	0.610161	1.9094e-07	-0.0513742	0.0815684	-0.629829	0.528806	-0.666265	0.120671	-5.52132	3.36458e-08
alphaproteobacteria	Complex.IV.High.affinity..Cytochrome.c.oxidase..cbb3.type	Rhizosphere	NA	4.02377e-05	0.117189	0.525712	0.118704	4.42875	9.47821e-06	0.127699	0.0751593	1.69904	0.0893115
alphaproteobacteria	Complex.IV.Low.affinity..Cytochrome.aa3.600.menaquinol.oxidase	NA	NA	NA	NA	NA	NA	NA	NA	NA	NA	NA	NA
alphaproteobacteria	Complex.IV.Low.affinity..Cytochrome.c.oxidase	NA	NA	NA	NA	NA	NA	NA	NA	NA	NA	NA	NA
alphaproteobacteria	Complex.IV.Low.affinity..Cytochrome.c.oxidase..prokaryotes	Rhizosphere	Copiotroph	5.49169e-06	8.87293e-06	0.47059	0.096654	4.86881	1.12274e-06	0.41441	0.0878401	4.71778	2.38436e-06
alphaproteobacteria	Complex.IV.Low.affinity..Cytochrome.o.ubiquinol.oxidase	Rhizosphere	Copiotroph	0.0140346	0.00139786	0.30097	0.110949	2.71268	0.00667422	0.579231	0.170434	3.39857	0.000677379
alphaproteobacteria	Complex.V..F.type.ATPase..eukaryotes	NA	NA	NA	NA	NA	NA	NA	NA	NA	NA	NA	NA
alphaproteobacteria	Complex.V..F.type.ATPase..prokaryotes.and.chloroplasts	Rhizosphere	NA	8.7885e-05	0.144517	0.379603	0.0899002	4.22249	2.4162e-05	0.0868749	0.055348	1.56961	0.116505
alphaproteobacteria	Complex.V..V.type.ATPase..eukaryotes	NA	NA	NA	NA	NA	NA	NA	NA	NA	NA	NA	NA
alphaproteobacteria	Complex.V..V.A.type.ATPase..prokaryotes	NA	NA	NA	NA	NA	NA	NA	NA	NA	NA	NA	NA
alphaproteobacteria	CAZy..Alpha.galactans	NA	NA	NA	NA	NA	NA	NA	NA	NA	NA	NA	NA
alphaproteobacteria	CAZy..Alpha.mannan	NA	NA	NA	NA	NA	NA	NA	NA	NA	NA	NA	NA
alphaproteobacteria	CAZy..Amorphous.Cellulose	Rhizosphere	Copiotroph	3.64361e-05	6.12641e-08	0.715683	0.160676	4.4542	8.42079e-06	1.52625	0.266316	5.73097	9.98578e-09
alphaproteobacteria	CAZy..Arabinan	Rhizosphere	Copiotroph	1.12923e-12	1.79045e-13	2.28133	0.302356	7.54517	4.51694e-14	3.20478	0.41372	7.74625	9.46492e-15
alphaproteobacteria	CAZy..Arabinose.cleavage	NA	NA	NA	NA	NA	NA	NA	NA	NA	NA	NA	NA
alphaproteobacteria	CAZy..Beta.galactan..pectic.galactan.	NA	NA	NA	NA	NA	NA	NA	NA	NA	NA	NA	NA
alphaproteobacteria	CAZy..Beta.mannan	NA	NA	NA	NA	NA	NA	NA	NA	NA	NA	NA	NA
alphaproteobacteria	CAZy..Chitin	NA	NA	NA	NA	NA	NA	NA	NA	NA	NA	NA	NA
alphaproteobacteria	CAZy..Crystalline.Cellulose	NA	NA	NA	NA	NA	NA	NA	NA	NA	NA	NA	NA
alphaproteobacteria	CAZy..Fucose.Cleavage	NA	NA	NA	NA	NA	NA	NA	NA	NA	NA	NA	NA
alphaproteobacteria	CAZy..Mixed.Linkage.glucans	Rhizosphere	Copiotroph	2.19055e-06	9.25948e-06	1.1567	0.228585	5.06028	4.18639e-07	1.81164	0.385248	4.70251	2.56981e-06
alphaproteobacteria	CAZy..Mucin	NA	NA	NA	NA	NA	NA	NA	NA	NA	NA	NA	NA
alphaproteobacteria	CAZy..Pectin	NA	NA	NA	NA	NA	NA	NA	NA	NA	NA	NA	NA
alphaproteobacteria	CAZy..Polyphenolics	NA	NA	0.192243	0.136917	0.434821	0.285165	1.52481	0.127307	-0.427302	0.266288	-1.60466	0.108569
alphaproteobacteria	CAZy..Rhamnose.cleavage	NA	NA	NA	NA	NA	NA	NA	NA	NA	NA	NA	NA
alphaproteobacteria	CAZy..Starch	NA	NA	NA	NA	NA	NA	NA	NA	NA	NA	NA	NA
alphaproteobacteria	CAZy..Sulf.Polysachharides	Rhizosphere	Copiotroph	0.0129991	0.000984441	2.87629	1.04461	2.75346	0.00589688	2.67513	0.76417	3.5007	0.000464032
alphaproteobacteria	CAZy..Xylans	NA	NA	NA	NA	NA	NA	NA	NA	NA	NA	NA	NA
alphaproteobacteria	CAZy..Xyloglucan	Rhizosphere	Copiotroph	5.12475e-11	8.09659e-11	2.08371	0.297545	7.003	2.50543e-12	3.34119	0.485769	6.87815	6.06353e-12
alphaproteobacteria	Methanogenesis.and.methanotrophy..Key.functional.gene	NA	NA	NA	NA	NA	NA	NA	NA	NA	NA	NA	NA
alphaproteobacteria	Methanogenesis.and.methanotrophy..acetate....methane..pt.1	NA	Copiotroph	0.0600829	0.000859822	0.220097	0.102664	2.14386	0.0320442	0.298288	0.0842837	3.53909	0.000401503
alphaproteobacteria	Methanogenesis.and.methanotrophy..acetate....methane..pt.2	Soil	Oligotroph	4.21123e-07	3.42437e-09	-0.663557	0.122693	-5.40827	6.36364e-08	-0.718609	0.114735	-6.26321	3.77133e-10
alphaproteobacteria	Methanogenesis.and.methanotrophy..acetate....methane..pt.3	Soil	Oligotroph	4.21123e-07	1.07555e-08	-0.740659	0.136942	-5.40855	6.35358e-08	-1.07845	0.177669	-6.06998	1.27928e-09
alphaproteobacteria	Methanogenesis.and.methanotrophy..dimethylamine....monomethylamine	NA	NA	NA	NA	NA	NA	NA	NA	NA	NA	NA	NA
alphaproteobacteria	Methanogenesis.and.methanotrophy..methane....methanol..with.oxygen..mmo.	NA	NA	NA	NA	NA	NA	NA	NA	NA	NA	NA	NA
alphaproteobacteria	Methanogenesis.and.methanotrophy..methane....methanol..with.oxygen..pmo.	NA	NA	NA	0.850448	NA	NA	NA	NA	0.321651	1.41739	0.226932	0.820477
alphaproteobacteria	Methanogenesis.and.methanotrophy..methanol....methane	NA	NA	NA	NA	NA	NA	NA	NA	NA	NA	NA	NA
alphaproteobacteria	Methanogenesis.and.methanotrophy..monomethylamine....ammonia	NA	NA	NA	NA	NA	NA	NA	NA	NA	NA	NA	NA
alphaproteobacteria	Methanogenesis.and.methanotrophy..putative.but.not.defining.CO2....methane	Soil	Oligotroph	8.7885e-05	1.57575e-08	-0.71265	0.168355	-4.23302	2.3057e-05	-2.13203	0.355857	-5.99124	2.08249e-09
alphaproteobacteria	Methanogenesis.and.methanotrophy..trimethylamine....dimethylamine	Rhizosphere	Copiotroph	0.00036962	0.0322404	1.66881	0.437126	3.81769	0.000134706	0.763254	0.333992	2.28525	0.0222984
alphaproteobacteria	Nitrogen.metabolism..Bacterial..aerobic.specific..ammonia.oxidation	NA	NA	0.678207	0.106988	0.358474	0.712559	0.50308	0.614908	1.11061	0.636623	1.74454	0.0810656
alphaproteobacteria	Nitrogen.metabolism..Bacterial..anaerobic.specific..ammonia.oxidation	NA	NA	NA	NA	NA	NA	NA	NA	NA	NA	NA	NA
alphaproteobacteria	Nitrogen.metabolism..Bacterial.Archaeal.ammonia.oxidation	NA	NA	NA	0.850448	NA	NA	NA	NA	0.321651	1.41739	0.226932	0.820477
alphaproteobacteria	Nitrogen.metabolism..Dissimilatory.nitrite.reduction.to.ammonia..DNRA.	NA	NA	0.29296	0.127153	-0.912158	0.731003	-1.24782	0.212098	-1.77164	1.07792	-1.64357	0.100266
alphaproteobacteria	Nitrogen.metabolism..Nitrogen.fixation.altennative	NA	NA	NA	NA	NA	NA	NA	NA	NA	NA	NA	NA
alphaproteobacteria	Nitrogen.metabolism..ammonia....nitrite	NA	NA	NA	NA	NA	NA	NA	NA	NA	NA	NA	NA
alphaproteobacteria	Nitrogen.metabolism..nitrate....nitrite	NA	Oligotroph	0.378426	9.13514e-06	0.112618	0.107766	1.04502	0.296013	-0.735405	0.156186	-4.70853	2.49506e-06
alphaproteobacteria	Nitrogen.metabolism..nitric.oxide....nitrous.oxide	NA	Copiotroph	0.174678	0.00231738	0.35997	0.227839	1.57993	0.114123	0.893067	0.276841	3.22592	0.00125567
alphaproteobacteria	Nitrogen.metabolism..nitrite....nitric.oxide	NA	Oligotroph	0.233725	8.13735e-05	-0.219073	0.155518	-1.40867	0.158933	-0.812449	0.19496	-4.16726	3.08287e-05
alphaproteobacteria	Nitrogen.metabolism..nitrite...nitrate	Rhizosphere	NA	0.0142578	0.77473	0.501635	0.185492	2.70435	0.00684372	0.0274718	0.0776617	0.353737	0.723536
alphaproteobacteria	Nitrogen.metabolism..nitrogen....ammonia	NA	Copiotroph	0.715615	0.00262843	-0.214775	0.476242	-0.450979	0.652005	2.09664	0.65828	3.18503	0.00144737
alphaproteobacteria	Nitrogen.metabolism..nitrous.oxide....nitrogen	NA	Copiotroph	0.0919572	0.00159475	0.841497	0.43439	1.93719	0.0527222	1.55661	0.463979	3.35493	0.000793864
alphaproteobacteria	Other.Reductases..TMAO.reductase	NA	NA	NA	NA	NA	NA	NA	NA	NA	NA	NA	NA
alphaproteobacteria	Other.Reductases..arsenate.reduction..pt.1	Rhizosphere	Copiotroph	3.44078e-07	2.24006e-11	0.77371	0.141218	5.47881	4.28186e-08	1.24493	0.175928	7.07633	1.48022e-12
alphaproteobacteria	Other.Reductases..arsenate.reduction..pt.2	NA	NA	NA	NA	NA	NA	NA	NA	NA	NA	NA	NA
alphaproteobacteria	Other.Reductases..mercury.reduction	NA	NA	0.826244	0.727719	-0.211309	0.82092	-0.257405	0.796866	-0.374693	0.870304	-0.430532	0.666809
alphaproteobacteria	Other.Reductases..selenate.Chlorate.reduction	NA	NA	NA	NA	NA	NA	NA	NA	NA	NA	NA	NA
alphaproteobacteria	Photosynthesis..Photosystem.I	NA	NA	NA	NA	NA	NA	NA	NA	NA	NA	NA	NA
alphaproteobacteria	Photosynthesis..Photosystem.II	NA	NA	NA	0.263827	NA	NA	NA	NA	1.4257	1.15861	1.23053	0.2185
alphaproteobacteria	SCFA.and.alcohol.conversions..Alcohol.production	NA	Oligotroph	0.117834	0.00901815	-0.207113	0.115017	-1.80071	0.071748	-0.315433	0.113669	-2.77502	0.00551985
alphaproteobacteria	SCFA.and.alcohol.conversions..Butyrate..pt.1	NA	NA	0.822021	0.743042	-0.211309	0.790154	-0.267428	0.78914	0.323149	0.794282	0.406844	0.684122
alphaproteobacteria	SCFA.and.alcohol.conversions..Butyrate..pt.2	NA	NA	NA	NA	NA	NA	NA	NA	NA	NA	NA	NA
alphaproteobacteria	SCFA.and.alcohol.conversions..Propionate..pt.1	NA	NA	NA	NA	NA	NA	NA	NA	NA	NA	NA	NA
alphaproteobacteria	SCFA.and.alcohol.conversions..Propionate..pt.2	NA	NA	0.174365	0.899204	-0.263215	0.166148	-1.58422	0.113144	0.0110119	0.0725742	0.151733	0.879398
alphaproteobacteria	SCFA.and.alcohol.conversions..acetate..pt.1	Soil	Oligotroph	3.95766e-07	5.89748e-10	-0.676094	0.124105	-5.44775	5.10098e-08	-0.768584	0.117323	-6.55099	5.71562e-11
alphaproteobacteria	SCFA.and.alcohol.conversions..acetate..pt.2	NA	NA	NA	NA	NA	NA	NA	NA	NA	NA	NA	NA
alphaproteobacteria	SCFA.and.alcohol.conversions..acetate..pt.3	NA	NA	NA	NA	NA	NA	NA	NA	NA	NA	NA	NA
alphaproteobacteria	SCFA.and.alcohol.conversions..lactate.D	Rhizosphere	Copiotroph	0.000129492	3.12858e-05	2.3455	0.569377	4.11941	3.79843e-05	2.45365	0.558521	4.39313	1.11733e-05
alphaproteobacteria	SCFA.and.alcohol.conversions..lactate.L	Soil	NA	0.0196084	0.127153	-0.560865	0.216777	-2.58729	0.0096735	-0.266755	0.162155	-1.64506	0.0999585
alphaproteobacteria	SCFA.and.alcohol.conversions..pyruvate....acetyl.CoA.v1	Soil	Oligotroph	2.96875e-09	8.51931e-11	-0.856823	0.135433	-6.32656	2.50695e-10	-0.955144	0.139178	-6.86274	6.7554e-12
alphaproteobacteria	SCFA.and.alcohol.conversions..pyruvate....acetyl.CoA.v2	Soil	Oligotroph	2.10466e-09	1.93084e-06	-0.858814	0.134264	-6.39646	1.59019e-10	-0.672188	0.133303	-5.04257	4.59319e-07
alphaproteobacteria	SCFA.and.alcohol.conversions..pyruvate....acetylCoA.f..formate.v3	Soil	Oligotroph	4.7672e-05	7.60834e-07	-0.711611	0.162321	-4.38398	1.16532e-05	-1.3239	0.25267	-5.23965	1.60881e-07
alphaproteobacteria	Sulfur.metabolism..Thiosulfate.oxidation.by.SOX.complex..thiosulfate....sulfate	Soil	Oligotroph	1.48756e-09	2.39392e-14	-1.10942	0.171779	-6.45845	1.05782e-10	-1.66678	0.208123	-8.00862	1.16005e-15
alphaproteobacteria	Sulfur.metabolism..dissimilatory.sulfate.reduction..and.oxidation..sulfate....sulfide	NA	NA	NA	NA	NA	NA	NA	NA	NA	NA	NA	NA
alphaproteobacteria	Sulfur.metabolism..tetrathionate....thiosulfate	NA	NA	NA	NA	NA	NA	NA	NA	NA	NA	NA	NA
alphaproteobacteria	Sulfur.metabolism..thiosulfate....sulfite	NA	NA	NA	NA	NA	NA	NA	NA	NA	NA	NA	NA
alphaproteobacteria	PMDT	Soil	NA	1.50684e-13	NA	-1.93667	0.245859	-7.87718	3.34854e-15	NA	NA	NA	NA
alphaproteobacteria	niche	Rhizosphere	Copiotroph	1.4791e-23	1.7879e-08	3.29638	0.313173	10.5257	6.57377e-26	2.19838	0.368527	5.96532	2.44162e-09
gammaproteobacteria	Flagellar_assembly_NA	Rhizosphere	Copiotroph	4.87908e-09	9.37661e-12	1.23825	0.194842	6.35513	2.08248e-10	2.20161	0.307524	7.15914	8.11828e-13
gammaproteobacteria	M00001_Glycolysis (Embden-Meyerhof pathway)	NA	Copiotroph	0.0708652	0.0341665	0.41291	0.199466	2.07008	0.0384451	0.795559	0.345185	2.30473	0.0211816
gammaproteobacteria	M00002_Glycolysis	Rhizosphere	Copiotroph	0.00120592	0.0203893	0.769199	0.215219	3.57403	0.000351523	1.10206	0.430259	2.56139	0.0104253
gammaproteobacteria	M00003_Gluconeogenesis	NA	Copiotroph	0.408195	0.0321358	0.203268	0.199141	1.02072	0.307386	0.717279	0.306665	2.33897	0.0193371
gammaproteobacteria	M00004_Pentose phosphate pathway (Pentose phosphate cycle)	NA	Copiotroph	0.343732	0.044692	-0.200491	0.172936	-1.15934	0.246318	0.612511	0.286466	2.13817	0.0325033
gammaproteobacteria	M00005_PRPP biosynthesis	NA	Copiotroph	0.0723221	0.0329615	0.205767	0.100032	2.05701	0.0396849	0.550504	0.236594	2.32679	0.0199767
gammaproteobacteria	M00006_Pentose phosphate pathway	Soil	Oligotroph	0.0148571	0.0246367	-0.319276	0.117149	-2.72538	0.00642269	-0.243968	0.0982746	-2.48251	0.0130459
gammaproteobacteria	M00007_Pentose phosphate pathway	NA	Copiotroph	0.112207	0.0394983	-0.202439	0.110444	-1.83296	0.0668081	0.509915	0.22982	2.21876	0.0265032
gammaproteobacteria	M00008_Entner-Doudoroff pathway	Rhizosphere	Copiotroph	6.07466e-08	1.54207e-11	1.03125	0.175476	5.87687	4.18094e-09	2.12255	0.300166	7.07125	1.53539e-12
gammaproteobacteria	M00009_Citrate cycle (TCA cycle	NA	NA	0.747905	0.377735	0.0277321	0.0718349	0.386053	0.699457	0.0585702	0.0624489	0.93789	0.348301
gammaproteobacteria	M00010_Citrate cycle	Soil	Copiotroph	0.00576969	0.026453	-0.238739	0.0778768	-3.06559	0.00217239	0.211687	0.0864284	2.44927	0.0143144
gammaproteobacteria	M00011_Citrate cycle	NA	NA	0.24901	0.765118	0.264207	0.192124	1.3752	0.169071	-0.0337523	0.102499	-0.329295	0.741933
gammaproteobacteria	M00012_Glyoxylate cycle	Soil	NA	0.0164503	0.0867694	-0.245697	0.0920326	-2.66968	0.00759242	0.123214	0.0684245	1.80074	0.0717444
gammaproteobacteria	M00013_Malonate semialdehyde pathway	NA	NA	NA	NA	NA	NA	NA	NA	NA	NA	NA	NA
gammaproteobacteria	M00014_Glucuronate pathway (uronate pathway)	NA	NA	NA	NA	NA	NA	NA	NA	NA	NA	NA	NA
gammaproteobacteria	M00015_Proline biosynthesis	NA	Copiotroph	0.6847	0.0393058	-0.0339016	0.0674816	-0.502382	0.615399	0.316231	0.141919	2.22825	0.0258636
gammaproteobacteria	M00016_Lysine biosynthesis	Rhizosphere	Copiotroph	0.0419402	0.0402316	0.446366	0.193228	2.31005	0.0208852	0.727238	0.330622	2.1996	0.0278349
gammaproteobacteria	M00017_Methionine biosynthesis	NA	Copiotroph	0.154896	0.000995213	0.122108	0.0743099	1.64322	0.100338	0.623498	0.174201	3.57919	0.000344662
gammaproteobacteria	M00018_Threonine biosynthesis	NA	Copiotroph	0.411663	0.0372901	0.110216	0.108938	1.01174	0.311664	0.575975	0.25469	2.26147	0.02373
gammaproteobacteria	M00019_Valine/isoleucine biosynthesis	NA	NA	0.343732	0.2723	-0.114274	0.0984057	-1.16126	0.245537	0.06548	0.0563454	1.16212	0.245188
gammaproteobacteria	M00020_Serine biosynthesis	Rhizosphere	Copiotroph	2.64326e-05	0.00674595	0.615207	0.134261	4.58218	4.60163e-06	0.919058	0.310693	2.95809	0.00309554
gammaproteobacteria	M00021_Cysteine biosynthesis	Rhizosphere	Copiotroph	0.0109021	3.28623e-05	0.339791	0.119748	2.83754	0.00454623	0.54839	0.122329	4.48293	7.36251e-06
gammaproteobacteria	M00022_Shikimate pathway	NA	Copiotroph	0.503561	0.030236	-0.134242	0.16145	-0.83148	0.405703	1.0037	0.422841	2.3737	0.0176108
gammaproteobacteria	M00023_Tryptophan biosynthesis	Rhizosphere	Copiotroph	0.00835728	0.0269426	0.413904	0.140936	2.93683	0.00331584	0.935193	0.384194	2.43417	0.014926
gammaproteobacteria	M00024_Phenylalanine biosynthesis	Rhizosphere	Copiotroph	1.79733e-06	7.13667e-13	0.729922	0.139712	5.22449	1.74639e-07	1.51499	0.200639	7.55082	4.32525e-14
gammaproteobacteria	M00025_Tyrosine biosynthesis	Rhizosphere	Copiotroph	2.9317e-06	1.54207e-11	0.693188	0.13581	5.10412	3.32339e-07	1.33535	0.188823	7.07197	1.52749e-12
gammaproteobacteria	M00026_Histidine biosynthesis	Rhizosphere	NA	0.00372402	0.0720583	0.455682	0.141364	3.22347	0.00126647	0.347892	0.182845	1.90266	0.0570851
gammaproteobacteria	M00027_GABA (gamma-Aminobutyrate) shunt	NA	Copiotroph	0.126246	2.12441e-12	0.218669	0.124583	1.75521	0.0792229	1.48642	0.201148	7.38971	1.47146e-13
gammaproteobacteria	M00028_Ornithine biosynthesis	Rhizosphere	NA	0.00168946	0.101286	0.625932	0.180182	3.47388	0.000512993	0.311842	0.181089	1.72204	0.0850626
gammaproteobacteria	M00029_Urea cycle	Rhizosphere	Copiotroph	0.00968777	0.0246367	0.233874	0.0812594	2.87811	0.00400062	0.252381	0.101863	2.47766	0.0132249
gammaproteobacteria	M00030_Lysine biosynthesis	NA	NA	NA	NA	NA	NA	NA	NA	NA	NA	NA	NA
gammaproteobacteria	M00031_Lysine biosynthesis	NA	NA	NA	NA	NA	NA	NA	NA	NA	NA	NA	NA
gammaproteobacteria	M00032_Lysine degradation	Rhizosphere	Copiotroph	0.0499259	0.0280091	2.23282	1.00029	2.23216	0.0256041	2.39244	0.992067	2.41157	0.0158839
gammaproteobacteria	M00033_Ectoine biosynthesis	Rhizosphere	Copiotroph	0.000112636	0.000595522	1.82646	0.431677	4.23108	2.32568e-05	3.86273	1.02946	3.75218	0.000175305
gammaproteobacteria	M00034_Methionine salvage pathway	Rhizosphere	Copiotroph	5.37192e-07	1.51002e-18	0.872411	0.159314	5.47603	4.34973e-08	1.74999	0.188893	9.26444	1.96106e-20
gammaproteobacteria	M00035_Methionine degradation	Rhizosphere	Copiotroph	0.00576969	1.10752e-08	0.30124	0.098177	3.06833	0.00215256	0.732472	0.121256	6.04073	1.53423e-09
gammaproteobacteria	M00036_Leucine degradation	Soil	NA	0.0316833	0.0561997	-0.350434	0.144794	-2.42022	0.015511	0.387777	0.191294	2.02713	0.0426492
gammaproteobacteria	M00037_Melatonin biosynthesis	NA	NA	NA	NA	NA	NA	NA	NA	NA	NA	NA	NA
gammaproteobacteria	M00038_Tryptophan metabolism	Soil	NA	1.65011e-05	0.0868167	-0.764237	0.162793	-4.69453	2.67224e-06	-0.188062	0.104588	-1.79811	0.0721593
gammaproteobacteria	M00039_Monolignol biosynthesis	NA	NA	NA	NA	NA	NA	NA	NA	NA	NA	NA	NA
gammaproteobacteria	M00040_Tyrosine biosynthesis	NA	NA	NA	NA	NA	NA	NA	NA	NA	NA	NA	NA
gammaproteobacteria	M00042_Catecholamine biosynthesis	NA	NA	NA	NA	NA	NA	NA	NA	NA	NA	NA	NA
gammaproteobacteria	M00044_Tyrosine degradation	NA	Copiotroph	0.947287	0.000163167	-0.00229579	0.0303066	-0.0757522	0.939616	0.569815	0.138878	4.10299	4.07848e-05
gammaproteobacteria	M00045_Histidine degradation	Rhizosphere	Copiotroph	0.000849618	3.07508e-07	0.478706	0.130241	3.67554	0.000237343	1.51779	0.279447	5.43141	5.59106e-08
gammaproteobacteria	M00046_Pyrimidine degradation	NA	Copiotroph	0.115549	1.71033e-12	0.292048	0.161678	1.80636	0.0708617	1.77882	0.239505	7.42703	1.1106e-13
gammaproteobacteria	M00047_Creatine pathway	NA	NA	NA	NA	NA	NA	NA	NA	NA	NA	NA	NA
gammaproteobacteria	M00048_De novo purine biosynthesis	NA	Copiotroph	0.613256	0.0246367	-0.0850367	0.139195	-0.610918	0.541254	0.976019	0.393622	2.47958	0.0131537
gammaproteobacteria	M00049_Adenine ribonucleotide biosynthesis	NA	Copiotroph	0.436058	0.0452723	-0.119959	0.125166	-0.958399	0.337862	0.417512	0.195959	2.13061	0.0331213
gammaproteobacteria	M00050_Guanine ribonucleotide biosynthesis	NA	Copiotroph	0.296116	0.0341665	0.12953	0.102741	1.26074	0.207401	0.552242	0.239623	2.30462	0.0211876
gammaproteobacteria	M00051_De novo pyrimidine biosynthesis	NA	Copiotroph	0.836085	0.0428205	-0.0388689	0.152525	-0.254835	0.79885	0.704886	0.326334	2.16002	0.0307714
gammaproteobacteria	M00052_Pyrimidine ribonucleotide biosynthesis	NA	NA	0.705426	0.100227	0.0348027	0.0744699	0.46734	0.640257	0.141912	0.0820588	1.72939	0.0837393
gammaproteobacteria	M00053_Deoxyribonucleotide biosynthesis	NA	Copiotroph	0.556551	0.0383047	0.0662822	0.0924041	0.717308	0.473184	0.479119	0.213187	2.24741	0.0246136
gammaproteobacteria	M00055_N-glycan precursor biosynthesis	NA	NA	NA	NA	NA	NA	NA	NA	NA	NA	NA	NA
gammaproteobacteria	M00056_O-glycan biosynthesis	NA	NA	NA	NA	NA	NA	NA	NA	NA	NA	NA	NA
gammaproteobacteria	M00059_Glycosaminoglycan biosynthesis	NA	NA	NA	NA	NA	NA	NA	NA	NA	NA	NA	NA
gammaproteobacteria	M00060_KDO2-lipid A biosynthesis	NA	Copiotroph	0.0539033	0.0393881	-0.393949	0.179213	-2.19822	0.0279337	0.649311	0.292171	2.22236	0.0262587
gammaproteobacteria	M00061_D-Glucuronate degradation	NA	Copiotroph	0.968618	6.00904e-08	0.00203244	0.0459193	0.0442612	0.964696	1.09936	0.19162	5.73721	9.62487e-09
gammaproteobacteria	M00063_CMP-KDO biosynthesis	NA	Copiotroph	0.630836	0.0269426	0.0498782	0.0859889	0.580054	0.561878	0.661612	0.271811	2.43409	0.0149293
gammaproteobacteria	M00064_ADP-L-glycero-D-manno-heptose biosynthesis	NA	NA	0.729635	0.983516	0.0435772	0.101474	0.429442	0.667601	0.000370557	0.0179345	0.0206617	0.983516
gammaproteobacteria	M00065_GPI-anchor biosynthesis	NA	NA	NA	NA	NA	NA	NA	NA	NA	NA	NA	NA
gammaproteobacteria	M00066_Lactosylceramide biosynthesis	NA	NA	NA	NA	NA	NA	NA	NA	NA	NA	NA	NA
gammaproteobacteria	M00072_N-glycosylation by oligosaccharyltransferase	NA	NA	NA	NA	NA	NA	NA	NA	NA	NA	NA	NA
gammaproteobacteria	M00074_N-glycan biosynthesis	NA	NA	NA	NA	NA	NA	NA	NA	NA	NA	NA	NA
gammaproteobacteria	M00076_Dermatan sulfate degradation	NA	NA	NA	NA	NA	NA	NA	NA	NA	NA	NA	NA
gammaproteobacteria	M00077_Chondroitin sulfate degradation	NA	NA	NA	NA	NA	NA	NA	NA	NA	NA	NA	NA
gammaproteobacteria	M00078_Heparan sulfate degradation	NA	NA	NA	NA	NA	NA	NA	NA	NA	NA	NA	NA
gammaproteobacteria	M00079_Keratan sulfate degradation	NA	NA	NA	NA	NA	NA	NA	NA	NA	NA	NA	NA
gammaproteobacteria	M00081_Pectin degradation	NA	NA	NA	NA	NA	NA	NA	NA	NA	NA	NA	NA
gammaproteobacteria	M00082_Fatty acid biosynthesis	NA	NA	0.117108	0.251643	-0.318935	0.177609	-1.79571	0.0725409	0.111504	0.0919973	1.21204	0.225498
gammaproteobacteria	M00083_Fatty acid biosynthesis	NA	NA	NA	NA	NA	NA	NA	NA	NA	NA	NA	NA
gammaproteobacteria	M00085_Fatty acid elongation in mitochondria	NA	NA	NA	NA	NA	NA	NA	NA	NA	NA	NA	NA
gammaproteobacteria	M00086_beta-Oxidation	Rhizosphere	Copiotroph	0.00167252	0.0400574	0.420309	0.120646	3.48382	0.000494307	0.441798	0.199839	2.21077	0.0270518
gammaproteobacteria	M00087_beta-Oxidation	NA	NA	0.137288	0.0807157	-0.412391	0.241587	-1.70701	0.0878196	0.382196	0.207117	1.84531	0.0649919
gammaproteobacteria	M00088_Ketone body biosynthesis	NA	Copiotroph	0.132232	1.74378e-05	-0.294706	0.170286	-1.73065	0.0835147	0.880243	0.190387	4.62343	3.77441e-06
gammaproteobacteria	M00089_Triacylglycerol biosynthesis	Soil	Copiotroph	0.0316833	0.00512103	-0.384259	0.158705	-2.42122	0.0154687	0.426676	0.139729	3.05359	0.00226124
gammaproteobacteria	M00091_Phosphatidylcholine (PC) biosynthesis	Soil	Oligotroph	0.000670424	0.0271825	-0.567422	0.151289	-3.75058	0.000176427	-0.553469	0.227947	-2.42806	0.0151799
gammaproteobacteria	M00093_Phosphatidylethanolamine (PE) biosynthesis	Rhizosphere	Copiotroph	0.007656	0.0279127	0.538225	0.180812	2.97671	0.00291362	0.905322	0.374778	2.41562	0.0157085
gammaproteobacteria	M00094_Ceramide biosynthesis	NA	NA	NA	NA	NA	NA	NA	NA	NA	NA	NA	NA
gammaproteobacteria	M00095_C5 isoprenoid biosynthesis	Soil	NA	0.0462055	0.545265	-0.998338	0.440357	-2.26711	0.0233834	-0.262259	0.402408	-0.651725	0.514579
gammaproteobacteria	M00096_C5 isoprenoid biosynthesis	Rhizosphere	Copiotroph	0.0008457	0.0264873	0.469397	0.127538	3.68045	0.000232824	0.720372	0.294518	2.44594	0.0144476
gammaproteobacteria	M00097_beta-Carotene biosynthesis	NA	NA	NA	NA	NA	NA	NA	NA	NA	NA	NA	NA
gammaproteobacteria	M00098_Acylglycerol degradation	NA	Copiotroph	0.355461	6.64133e-08	0.220795	0.195163	1.13133	0.257915	1.54221	0.26982	5.7157	1.09251e-08
gammaproteobacteria	M00099_Sphingosine biosynthesis	NA	NA	NA	NA	NA	NA	NA	NA	NA	NA	NA	NA
gammaproteobacteria	M00100_Sphingosine degradation	NA	NA	NA	NA	NA	NA	NA	NA	NA	NA	NA	NA
gammaproteobacteria	M00101_Cholesterol biosynthesis	NA	NA	NA	NA	NA	NA	NA	NA	NA	NA	NA	NA
gammaproteobacteria	M00102_Ergocalciferol biosynthesis	NA	NA	NA	NA	NA	NA	NA	NA	NA	NA	NA	NA
gammaproteobacteria	M00104_Bile acid biosynthesis	NA	NA	NA	NA	NA	NA	NA	NA	NA	NA	NA	NA
gammaproteobacteria	M00107_Steroid hormone biosynthesis	NA	NA	NA	NA	NA	NA	NA	NA	NA	NA	NA	NA
gammaproteobacteria	M00110_C19/C18-Steroid hormone biosynthesis	NA	NA	NA	NA	NA	NA	NA	NA	NA	NA	NA	NA
gammaproteobacteria	M00112_Tocopherol/tocotorienol biosynthesis	NA	NA	NA	NA	NA	NA	NA	NA	NA	NA	NA	NA
gammaproteobacteria	M00113_Jasmonic acid biosynthesis	NA	NA	NA	NA	NA	NA	NA	NA	NA	NA	NA	NA
gammaproteobacteria	M00114_Ascorbate biosynthesis	NA	Copiotroph	0.0873177	0.0190504	0.798367	0.406789	1.96261	0.049692	0.833038	0.321864	2.58816	0.00964888
gammaproteobacteria	M00115_NAD biosynthesis	Rhizosphere	Copiotroph	5.37192e-07	1.17342e-05	1.03125	0.188109	5.4822	4.20066e-08	1.20505	0.255441	4.71751	2.38747e-06
gammaproteobacteria	M00116_Menaquinone biosynthesis	Rhizosphere	Copiotroph	0.0316833	0.00457816	1.39486	0.576392	2.41999	0.015521	2.30675	0.745813	3.09293	0.00198189
gammaproteobacteria	M00117_Ubiquinone biosynthesis	Rhizosphere	Copiotroph	9.87655e-06	0.00360759	0.581327	0.120758	4.81399	1.47948e-06	0.876004	0.274854	3.18716	0.00143679
gammaproteobacteria	M00118_Glutathione biosynthesis	Rhizosphere	Copiotroph	0.000209137	0.000366201	0.490982	0.120693	4.06801	4.74156e-05	1.05353	0.270497	3.89478	9.82877e-05
gammaproteobacteria	M00119_Pantothenate biosynthesis	Rhizosphere	Copiotroph	4.64426e-06	0.0296111	0.843107	0.169525	4.97334	6.58093e-07	0.89669	0.375868	2.38565	0.0170488
gammaproteobacteria	M00120_Coenzyme A biosynthesis	NA	Copiotroph	0.0924242	0.0475804	-0.428871	0.222122	-1.93079	0.0535088	0.525207	0.24941	2.1058	0.0352219
gammaproteobacteria	M00121_Heme biosynthesis	Rhizosphere	Copiotroph	0.0148571	0.0296111	0.444533	0.163149	2.7247	0.00643605	0.959255	0.401642	2.38833	0.016925
gammaproteobacteria	M00122_Cobalamin biosynthesis	Rhizosphere	Copiotroph	3.28222e-05	1.89075e-18	0.806476	0.177959	4.53181	5.84815e-06	2.21029	0.24	9.20958	3.27403e-20
gammaproteobacteria	M00123_Biotin biosynthesis	Rhizosphere	Copiotroph	4.46206e-06	0.00848958	0.739415	0.148278	4.98669	6.14211e-07	1.02483	0.356129	2.8777	0.00400591
gammaproteobacteria	M00124_Pyridoxal-P biosynthesis	Rhizosphere	Copiotroph	9.31131e-07	3.32949e-08	0.614983	0.114543	5.36902	7.9165e-08	1.3059	0.223395	5.84569	5.04469e-09
gammaproteobacteria	M00125_Riboflavin biosynthesis	Rhizosphere	Copiotroph	0.00929251	0.0403881	0.401958	0.138728	2.89745	0.00376215	0.732108	0.33461	2.18794	0.0286738
gammaproteobacteria	M00126_Tetrahydrofolate biosynthesis	NA	Copiotroph	0.90947	0.0317834	0.0130107	0.0935556	0.13907	0.889395	0.81428	0.346726	2.34849	0.0188499
gammaproteobacteria	M00127_Thiamine biosynthesis	Rhizosphere	Copiotroph	0.00359869	0.0109901	0.288342	0.0890855	3.23668	0.00120927	0.336222	0.120787	2.78359	0.00537612
gammaproteobacteria	M00128_Ubiquinone biosynthesis	NA	NA	NA	NA	NA	NA	NA	NA	NA	NA	NA	NA
gammaproteobacteria	M00129_Ascorbate biosynthesis	Rhizosphere	NA	0.0091848	NA	1.44173	0.496421	2.90425	0.00368136	NA	NA	NA	NA
gammaproteobacteria	M00131_Inositol phosphate metabolism	NA	NA	NA	NA	NA	NA	NA	NA	NA	NA	NA	NA
gammaproteobacteria	M00133_Polyamine biosynthesis	NA	NA	0.658149	0.075821	-0.0489825	0.0906287	-0.540474	0.58887	0.208274	0.111049	1.87551	0.0607225
gammaproteobacteria	M00134_Polyamine biosynthesis	Soil	Oligotroph	0.000108343	0.000902359	-1.21777	0.286921	-4.24426	2.19317e-05	-2.46528	0.680747	-3.62143	0.000292974
gammaproteobacteria	M00135_GABA biosynthesis	Rhizosphere	Copiotroph	0.000108343	4.61256e-09	1.11076	0.261525	4.24726	2.16397e-05	2.06346	0.333596	6.18551	6.19002e-10
gammaproteobacteria	M00136_GABA biosynthesis	Rhizosphere	NA	0.0499259	NA	2.275	1.01965	2.23116	0.0256704	NA	NA	NA	NA
gammaproteobacteria	M00137_Flavanone biosynthesis	NA	NA	NA	NA	NA	NA	NA	NA	NA	NA	NA	NA
gammaproteobacteria	M00140_C1-unit interconversion	NA	NA	0.57338	0.0746896	-0.0497869	0.0736587	-0.675913	0.499096	0.163789	0.0869124	1.88453	0.059493
gammaproteobacteria	M00141_C1-unit interconversion	NA	NA	NA	NA	NA	NA	NA	NA	NA	NA	NA	NA
gammaproteobacteria	M00142_NADH:ubiquinone oxidoreductase	NA	NA	NA	NA	NA	NA	NA	NA	NA	NA	NA	NA
gammaproteobacteria	M00143_NADH dehydrogenase (ubiquinone) Fe-S protein/flavoprotein complex	NA	NA	0.285456	0.307767	-0.758127	0.589965	-1.28504	0.198779	-0.598594	0.552313	-1.0838	0.278456
gammaproteobacteria	M00144_NADH:quinone oxidoreductase	Soil	NA	0.0232941	0.0559295	-0.750801	0.295403	-2.54162	0.011034	-0.389684	0.19175	-2.03225	0.0421287
gammaproteobacteria	M00145_NAD(P)H:quinone oxidoreductase	NA	NA	NA	0.534353	NA	NA	NA	NA	-0.817851	1.19861	-0.682334	0.495028
gammaproteobacteria	M00146_NADH dehydrogenase (ubiquinone) 1 alpha subcomplex	NA	NA	0.788022	0.19842	0.0596178	0.182088	0.327411	0.743357	0.206552	0.15237	1.35559	0.175228
gammaproteobacteria	M00148_Succinate dehydrogenase (ubiquinone)	NA	Copiotroph	0.112207	0.0393881	-0.707588	0.387278	-1.82708	0.0676875	1.32981	0.597971	2.22387	0.0261575
gammaproteobacteria	M00149_Succinate dehydrogenase	Soil	Oligotroph	0.00523505	1.73346e-05	-0.469244	0.151083	-3.10588	0.00189716	-0.883666	0.190904	-4.62885	3.67703e-06
gammaproteobacteria	M00150_Fumarate reductase	Soil	Oligotroph	6.70045e-05	0.00211698	-0.949504	0.217325	-4.36905	1.24786e-05	-1.38438	0.411998	-3.36016	0.000778974
gammaproteobacteria	M00151_Cytochrome bc1 complex respiratory unit	Soil	Oligotroph	0.00265614	0.000991406	-0.560966	0.168149	-3.33613	0.000849535	-0.540672	0.150598	-3.59017	0.000330469
gammaproteobacteria	M00152_Cytochrome bc1 complex	Soil	Oligotroph	0.00265614	0.000991406	-0.560966	0.168149	-3.33613	0.000849535	-0.540672	0.150598	-3.59017	0.000330469
gammaproteobacteria	M00153_Cytochrome bd ubiquinol oxidase	NA	Copiotroph	0.388261	0.0317834	-0.116777	0.110547	-1.05636	0.290803	0.484792	0.20626	2.35039	0.0187535
gammaproteobacteria	M00154_Cytochrome c oxidase	NA	NA	0.170925	0.37656	-0.342515	0.21558	-1.5888	0.112105	0.115795	0.122356	0.946375	0.343957
gammaproteobacteria	M00155_Cytochrome c oxidase	NA	NA	0.506683	0.349285	-0.105518	0.128194	-0.82311	0.410445	-0.0854645	0.0855036	-0.999543	0.317532
gammaproteobacteria	M00156_Cytochrome c oxidase	Rhizosphere	Copiotroph	5.10579e-06	0.000138692	0.760451	0.153643	4.94947	7.44164e-07	0.669521	0.161107	4.15576	3.24215e-05
gammaproteobacteria	M00157_F-type ATPase	NA	NA	0.189721	0.052942	0.225147	0.147435	1.5271	0.126736	0.302178	0.146875	2.05738	0.0396492
gammaproteobacteria	M00158_F-type ATPase	NA	NA	NA	NA	NA	NA	NA	NA	NA	NA	NA	NA
gammaproteobacteria	M00159_V/A-type ATPase	NA	NA	0.556551	0.102292	0.535161	0.735812	0.727307	0.467038	-1.01039	0.589987	-1.71256	0.0867933
gammaproteobacteria	M00160_V-type ATPase	NA	NA	NA	NA	NA	NA	NA	NA	NA	NA	NA	NA
gammaproteobacteria	M00161_Photosystem II	NA	NA	NA	NA	NA	NA	NA	NA	NA	NA	NA	NA
gammaproteobacteria	M00162_Cytochrome b6f complex	NA	NA	NA	NA	NA	NA	NA	NA	NA	NA	NA	NA
gammaproteobacteria	M00163_Photosystem I	NA	NA	NA	NA	NA	NA	NA	NA	NA	NA	NA	NA
gammaproteobacteria	M00165_Reductive pentose phosphate cycle (Calvin cycle)	NA	Copiotroph	0.596433	0.0341665	-0.0542468	0.0851326	-0.637204	0.523992	0.380194	0.1653	2.30003	0.0214465
gammaproteobacteria	M00166_Reductive pentose phosphate cycle	NA	Copiotroph	0.868303	0.0387548	-0.0170284	0.0863646	-0.197169	0.843696	0.23854	0.106559	2.23857	0.025184
gammaproteobacteria	M00167_Reductive pentose phosphate cycle	NA	Copiotroph	0.436058	0.0403881	0.109747	0.114772	0.956221	0.33896	0.55947	0.255587	2.18896	0.0285996
gammaproteobacteria	M00168_CAM (Crassulacean acid metabolism)	NA	NA	0.429121	0.0685031	-0.077694	0.079774	-0.973926	0.330093	0.109523	0.0567642	1.92945	0.0536756
gammaproteobacteria	M00169_CAM (Crassulacean acid metabolism)	NA	Oligotroph	0.115549	0.0071106	0.687607	0.38099	1.80479	0.0711072	-1.51065	0.514018	-2.93891	0.00329365
gammaproteobacteria	M00170_C4-dicarboxylic acid cycle	NA	NA	NA	NA	NA	NA	NA	NA	NA	NA	NA	NA
gammaproteobacteria	M00171_C4-dicarboxylic acid cycle	NA	NA	NA	NA	NA	NA	NA	NA	NA	NA	NA	NA
gammaproteobacteria	M00172_C4-dicarboxylic acid cycle	NA	Oligotroph	0.261883	0.00986496	0.506183	0.377747	1.34001	0.180243	-1.3746	0.486726	-2.82417	0.0047403
gammaproteobacteria	M00173_Reductive citrate cycle (Arnon-Buchanan cycle)	Soil	Oligotroph	4.23201e-06	0.0028273	-0.488882	0.097554	-5.0114	5.40359e-07	-0.206093	0.0631563	-3.26322	0.00110155
gammaproteobacteria	M00174_Methane oxidation	NA	NA	NA	NA	NA	NA	NA	NA	NA	NA	NA	NA
gammaproteobacteria	M00175_Nitrogen fixation	NA	Copiotroph	0.473628	0.00383309	-0.295035	0.330484	-0.892735	0.371999	1.94654	0.614741	3.16644	0.00154319
gammaproteobacteria	M00176_Assimilatory sulfate reduction	Soil	Copiotroph	0.00410605	0.0321358	-0.382122	0.11975	-3.19101	0.00141778	0.444424	0.189948	2.33971	0.0192987
gammaproteobacteria	M00177_NA	NA	NA	NA	NA	NA	NA	NA	NA	NA	NA	NA	NA
gammaproteobacteria	M00178_NA	NA	NA	NA	NA	NA	NA	NA	NA	NA	NA	NA	NA
gammaproteobacteria	M00179_NA	NA	NA	0.90947	NA	0.0579378	0.423017	0.136964	0.89106	NA	NA	NA	NA
gammaproteobacteria	M00180_NA	NA	NA	NA	NA	NA	NA	NA	NA	NA	NA	NA	NA
gammaproteobacteria	M00181_NA	NA	NA	NA	NA	NA	NA	NA	NA	NA	NA	NA	NA
gammaproteobacteria	M00182_NA	NA	NA	NA	NA	NA	NA	NA	NA	NA	NA	NA	NA
gammaproteobacteria	M00183_NA	NA	NA	0.3837	0.17906	-0.260243	0.243832	-1.06731	0.285834	-0.294155	0.207639	-1.41667	0.156581
gammaproteobacteria	M00184_NA	NA	NA	NA	NA	NA	NA	NA	NA	NA	NA	NA	NA
gammaproteobacteria	M00260_NA	NA	NA	0.84611	0.928048	0.281544	1.22833	0.22921	0.818706	0.123323	1.22811	0.100417	0.920013
gammaproteobacteria	M00264_NA	NA	NA	NA	NA	NA	NA	NA	NA	NA	NA	NA	NA
gammaproteobacteria	M00307_Pyruvate oxidation	NA	NA	0.506683	0.102292	-0.250461	0.305509	-0.819816	0.412321	0.425885	0.248383	1.71463	0.0864126
gammaproteobacteria	M00308_Semi-phosphorylative Entner-Doudoroff pathway	Rhizosphere	Copiotroph	7.72365e-05	1.69897e-19	0.619241	0.142907	4.33318	1.46968e-05	1.81216	0.190014	9.53695	1.47097e-21
gammaproteobacteria	M00309_Non-phosphorylative Entner-Doudoroff pathway	NA	NA	NA	NA	NA	NA	NA	NA	NA	NA	NA	NA
gammaproteobacteria	M00338_Cysteine biosynthesis	NA	Copiotroph	0.919073	0.00113961	-0.00550047	0.0456962	-0.120371	0.90419	0.354057	0.100189	3.5339	0.000409472
gammaproteobacteria	M00344_Formaldehyde assimilation	Rhizosphere	NA	0.00540758	NA	1.68852	0.546203	3.09138	0.00199227	NA	NA	NA	NA
gammaproteobacteria	M00345_Formaldehyde assimilation	Rhizosphere	Copiotroph	0.000885543	0.000500534	1.43547	0.392069	3.66127	0.000250964	1.37054	0.359674	3.81052	0.000138676
gammaproteobacteria	M00346_Formaldehyde assimilation	NA	Oligotroph	0.57338	0.00613612	-0.062351	0.0921482	-0.676638	0.498635	-0.451022	0.150693	-2.99299	0.00276258
gammaproteobacteria	M00356_Methanogenesis	NA	NA	NA	NA	NA	NA	NA	NA	NA	NA	NA	NA
gammaproteobacteria	M00357_Methanogenesis	NA	NA	NA	NA	NA	NA	NA	NA	NA	NA	NA	NA
gammaproteobacteria	M00358_Coenzyme M biosynthesis	NA	NA	NA	NA	NA	NA	NA	NA	NA	NA	NA	NA
gammaproteobacteria	M00364_C10-C20 isoprenoid biosynthesis	NA	Copiotroph	0.528618	0.00113457	0.155151	0.197584	0.785244	0.432311	0.73853	0.208726	3.53828	0.000402746
gammaproteobacteria	M00365_C10-C20 isoprenoid biosynthesis	NA	NA	NA	NA	NA	NA	NA	NA	NA	NA	NA	NA
gammaproteobacteria	M00366_C10-C20 isoprenoid biosynthesis	NA	NA	NA	NA	NA	NA	NA	NA	NA	NA	NA	NA
gammaproteobacteria	M00367_C10-C20 isoprenoid biosynthesis	NA	NA	NA	NA	NA	NA	NA	NA	NA	NA	NA	NA
gammaproteobacteria	M00368_Ethylene biosynthesis	NA	NA	NA	NA	NA	NA	NA	NA	NA	NA	NA	NA
gammaproteobacteria	M00371_Castasterone biosynthesis	NA	NA	NA	NA	NA	NA	NA	NA	NA	NA	NA	NA
gammaproteobacteria	M00372_Abscisic acid biosynthesis	NA	NA	NA	NA	NA	NA	NA	NA	NA	NA	NA	NA
gammaproteobacteria	M00373_Ethylmalonyl pathway	Soil	NA	0.0316833	0.637127	-0.524646	0.216485	-2.42348	0.0153727	0.05509	0.108704	0.506787	0.612304
gammaproteobacteria	M00374_Dicarboxylate-hydroxybutyrate cycle	Soil	Copiotroph	0.0156084	0.0402316	-0.277042	0.102639	-2.69918	0.00695112	0.162971	0.0742706	2.19429	0.0282143
gammaproteobacteria	M00375_Hydroxypropionate-hydroxybutylate cycle	NA	NA	NA	NA	NA	NA	NA	NA	NA	NA	NA	NA
gammaproteobacteria	M00376_3-Hydroxypropionate bi-cycle	NA	NA	NA	NA	NA	NA	NA	NA	NA	NA	NA	NA
gammaproteobacteria	M00377_Reductive acetyl-CoA pathway (Wood-Ljungdahl pathway)	Soil	Oligotroph	4.87908e-09	0.000730094	-1.92762	0.304271	-6.3352	2.3704e-10	-2.61487	0.71003	-3.68276	0.000230722
gammaproteobacteria	M00378_F420 biosynthesis	NA	Oligotroph	0.496395	0.0402316	-0.212738	0.251659	-0.845342	0.39792	-0.981688	0.446626	-2.19801	0.0279486
gammaproteobacteria	M00416_Cytochrome aa3-600 menaquinol oxidase	NA	NA	NA	NA	NA	NA	NA	NA	NA	NA	NA	NA
gammaproteobacteria	M00417_Cytochrome o ubiquinol oxidase	Rhizosphere	Copiotroph	4.59071e-09	1.35199e-17	1.28142	0.200468	6.39213	1.63588e-10	2.20164	0.245405	8.97145	2.92638e-19
gammaproteobacteria	M00418_Toluene degradation	NA	NA	NA	NA	NA	NA	NA	NA	NA	NA	NA	NA
gammaproteobacteria	M00419_Cymene degradation	NA	NA	NA	NA	NA	NA	NA	NA	NA	NA	NA	NA
gammaproteobacteria	M00422_Acetyl-CoA pathway	NA	NA	NA	NA	NA	NA	NA	NA	NA	NA	NA	NA
gammaproteobacteria	M00432_Leucine biosynthesis	NA	NA	0.748856	0.0631421	-0.0341221	0.089615	-0.380763	0.703379	0.345751	0.175152	1.974	0.0483816
gammaproteobacteria	M00433_Lysine biosynthesis	NA	NA	NA	NA	NA	NA	NA	NA	NA	NA	NA	NA
gammaproteobacteria	M00525_Lysine biosynthesis	Rhizosphere	Copiotroph	1.35021e-05	0.0130387	0.50765	0.106969	4.74576	2.07725e-06	0.24128	0.0886445	2.72188	0.00649111
gammaproteobacteria	M00526_Lysine biosynthesis	Rhizosphere	Copiotroph	0.00796307	0.0163367	0.259841	0.0877434	2.96137	0.00306272	0.557972	0.211068	2.64357	0.00820369
gammaproteobacteria	M00527_Lysine biosynthesis	Rhizosphere	Copiotroph	0.0387819	0.0412977	0.315419	0.134651	2.34249	0.0191555	0.52206	0.239834	2.17676	0.0294984
gammaproteobacteria	M00528_Nitrification	NA	NA	NA	NA	NA	NA	NA	NA	NA	NA	NA	NA
gammaproteobacteria	M00529_Denitrification	NA	NA	0.485636	0.116048	0.202636	0.233437	0.868057	0.385363	0.306816	0.185963	1.64988	0.0989675
gammaproteobacteria	M00530_Dissimilatory nitrate reduction	Rhizosphere	Copiotroph	0.00796701	6.50328e-05	0.681218	0.230337	2.95749	0.00310155	1.21572	0.280776	4.32985	1.4921e-05
gammaproteobacteria	M00531_Assimilatory nitrate reduction	NA	NA	0.556551	0.570265	-0.97601	1.35086	-0.722511	0.46998	-0.817851	1.3367	-0.611844	0.540641
gammaproteobacteria	M00532_Photorespiration	NA	NA	0.118663	0.0652094	0.654236	0.366168	1.78671	0.0739843	0.665855	0.340513	1.95545	0.0505302
gammaproteobacteria	M00533_Homoprotocatechuate degradation	NA	Copiotroph	0.332338	0.00103867	0.300389	0.252466	1.18982	0.234117	0.953727	0.267544	3.56474	0.00036421
gammaproteobacteria	M00534_Naphthalene degradation	NA	NA	NA	NA	NA	NA	NA	NA	NA	NA	NA	NA
gammaproteobacteria	M00535_Isoleucine biosynthesis	NA	Copiotroph	0.451824	0.030236	0.0811902	0.0874234	0.9287	0.353044	0.399533	0.168405	2.37245	0.0176704
gammaproteobacteria	M00537_Xylene degradation	Rhizosphere	NA	0.0452767	NA	1.65803	0.727864	2.27794	0.02273	NA	NA	NA	NA
gammaproteobacteria	M00538_Toluene degradation	Rhizosphere	Copiotroph	0.0207275	0.00954273	1.54909	0.598541	2.58811	0.00965044	2.87212	1.01213	2.83769	0.00454416
gammaproteobacteria	M00539_Cumate degradation	Soil	Oligotroph	0.00496174	0.00538832	-1.376	0.439608	-3.13007	0.00174766	-1.83977	0.606115	-3.03535	0.00240259
gammaproteobacteria	M00540_Benzoate degradation	NA	NA	0.747388	0.121003	0.193017	0.478825	0.403105	0.686871	0.991367	0.609286	1.6271	0.103717
gammaproteobacteria	M00541_Benzoyl-CoA degradation	NA	NA	0.061301	0.0561997	-2.37285	1.10981	-2.13806	0.0325119	-2.21356	1.09286	-2.02547	0.0428188
gammaproteobacteria	M00542_EHEC/EPEC pathogenicity signature	NA	NA	NA	NA	NA	NA	NA	NA	NA	NA	NA	NA
gammaproteobacteria	M00543_Biphenyl degradation	NA	NA	NA	NA	NA	NA	NA	NA	NA	NA	NA	NA
gammaproteobacteria	M00544_Carbazole degradation	NA	NA	NA	NA	NA	NA	NA	NA	NA	NA	NA	NA
gammaproteobacteria	M00545_Trans-cinnamate degradation	NA	Copiotroph	0.484892	0.00274737	0.305428	0.349968	0.872731	0.382809	1.67916	0.512163	3.27856	0.0010434
gammaproteobacteria	M00546_Purine degradation	Rhizosphere	Copiotroph	0.00511661	8.0187e-14	0.478857	0.153595	3.11766	0.00182292	1.70515	0.216229	7.88584	3.12417e-15
gammaproteobacteria	M00548_Benzene degradation	NA	NA	0.705426	NA	0.130087	0.280314	0.464075	0.642594	NA	NA	NA	NA
gammaproteobacteria	M00549_Nucleotide sugar biosynthesis	Rhizosphere	Copiotroph	2.58572e-06	0.000235106	0.757798	0.14717	5.14912	2.61713e-07	1.04031	0.259517	4.00865	6.10664e-05
gammaproteobacteria	M00550_Ascorbate degradation	NA	NA	0.203336	NA	0.995577	0.668907	1.48836	0.136655	NA	NA	NA	NA
gammaproteobacteria	M00551_Benzoate degradation	Rhizosphere	Copiotroph	1.73921e-05	0.000160568	1.86786	0.399227	4.6787	2.88694e-06	4.20767	1.02283	4.11377	3.89256e-05
gammaproteobacteria	M00552_D-galactonate degradation	Rhizosphere	Copiotroph	0.000838374	8.52518e-14	0.52927	0.143572	3.68644	0.000227413	1.45391	0.184858	7.86501	3.69056e-15
gammaproteobacteria	M00554_Nucleotide sugar biosynthesis	Rhizosphere	Copiotroph	0.000108343	3.15002e-06	1.48844	0.350634	4.24499	2.18602e-05	1.75359	0.351641	4.98687	6.13639e-07
gammaproteobacteria	M00555_Betaine biosynthesis	Rhizosphere	Copiotroph	0.00523505	1.74697e-09	0.557606	0.179626	3.10427	0.00190751	1.23491	0.194561	6.34717	2.19316e-10
gammaproteobacteria	M00563_Methanogenesis	NA	NA	NA	NA	NA	NA	NA	NA	NA	NA	NA	NA
gammaproteobacteria	M00565_Trehalose biosynthesis	NA	Oligotroph	0.705426	0.00429289	-0.0429983	0.0917894	-0.468445	0.639466	-0.467711	0.150007	-3.11794	0.00182122
gammaproteobacteria	M00567_Methanogenesis	NA	NA	NA	NA	NA	NA	NA	NA	NA	NA	NA	NA
gammaproteobacteria	M00568_Catechol ortho-cleavage	Rhizosphere	NA	4.52097e-08	NA	1.8364	0.308839	5.94613	2.74553e-09	NA	NA	NA	NA
gammaproteobacteria	M00569_Catechol meta-cleavage	NA	Copiotroph	0.115074	0.000167083	0.38436	0.212041	1.81267	0.0698832	1.04599	0.255587	4.0925	4.26749e-05
gammaproteobacteria	M00570_Isoleucine biosynthesis	NA	NA	0.0868645	0.0838094	-0.349965	0.177683	-1.96961	0.0488832	0.3274	0.179296	1.82603	0.0678457
gammaproteobacteria	M00572_Pimeloyl-ACP biosynthesis	NA	Copiotroph	0.112207	0.0474692	0.220455	0.120486	1.82972	0.0672917	0.396019	0.187765	2.10912	0.0349341
gammaproteobacteria	M00573_Biotin biosynthesis	Rhizosphere	Copiotroph	4.23201e-06	0.000991627	0.691521	0.13823	5.00267	5.6541e-07	1.20304	0.335724	3.58342	0.000339128
gammaproteobacteria	M00574_Pertussis pathogenicity signature	NA	NA	NA	NA	NA	NA	NA	NA	NA	NA	NA	NA
gammaproteobacteria	M00575_Pertussis pathogenicity signature	NA	Copiotroph	0.0708652	0.000789017	0.573208	0.276623	2.07217	0.0382498	1.33038	0.363546	3.65945	0.000252759
gammaproteobacteria	M00577_Biotin biosynthesis	Rhizosphere	Copiotroph	4.23201e-06	0.000991627	0.691521	0.13823	5.00267	5.6541e-07	1.20304	0.335724	3.58342	0.000339128
gammaproteobacteria	M00579_Phosphate acetyltransferase-acetate kinase pathway	Rhizosphere	Copiotroph	0.00298048	3.58492e-12	0.449336	0.136288	3.29695	0.000977405	1.1135	0.15229	7.31168	2.63826e-13
gammaproteobacteria	M00580_Pentose phosphate pathway	NA	NA	0.0873177	0.0656716	1.99243	1.01588	1.96129	0.0498453	1.39997	0.717924	1.95003	0.0511727
gammaproteobacteria	M00595_Thiosulfate oxidation by SOX complex	Soil	Oligotroph	2.62507e-06	8.12041e-08	-0.995565	0.193998	-5.13182	2.86951e-07	-1.49365	0.263308	-5.67264	1.40613e-08
gammaproteobacteria	M00596_Dissimilatory sulfate reduction	Rhizosphere	NA	0.000654642	0.830586	0.844102	0.22447	3.76043	0.000169624	-0.0204418	0.0862294	-0.237063	0.812608
gammaproteobacteria	M00597_Anoxygenic photosystem II	NA	NA	0.53227	0.912193	0.822359	1.06405	0.772856	0.439608	0.100843	0.805303	0.125223	0.900347
gammaproteobacteria	M00608_2-Oxocarboxylic acid chain extension	NA	NA	NA	NA	NA	NA	NA	NA	NA	NA	NA	NA
gammaproteobacteria	M00609_Cysteine biosynthesis	NA	NA	NA	NA	NA	NA	NA	NA	NA	NA	NA	NA
gammaproteobacteria	M00615_Nitrate assimilation	Rhizosphere	Copiotroph	3.75749e-08	4.33355e-13	1.0976	0.183312	5.98759	2.12975e-09	1.84796	0.242353	7.62508	2.4388e-14
gammaproteobacteria	M00620_Incomplete reductive citrate cycle	Soil	Oligotroph	1.11483e-06	0.00383702	-1.08881	0.204356	-5.32801	9.92968e-08	-1.874	0.593048	-3.15994	0.00157799
gammaproteobacteria	M00622_Nicotinate degradation	Rhizosphere	Copiotroph	0.0155365	0.0030073	1.28523	0.474813	2.70681	0.00679331	1.29561	0.399568	3.24254	0.00118469
gammaproteobacteria	M00623_Phthalate degradation	Soil	Oligotroph	1.86437e-08	1.11201e-05	-1.32654	0.217024	-6.11243	9.81247e-10	-2.66232	0.562525	-4.7328	2.2144e-06
gammaproteobacteria	M00624_Terephthalate degradation	NA	NA	0.747905	0.169815	0.638712	1.6426	0.388842	0.697393	-1.51904	1.04943	-1.44749	0.147761
gammaproteobacteria	M00627_beta-Lactam resistance	NA	Copiotroph	0.0584486	3.23775e-11	0.462569	0.214139	2.16013	0.0307624	1.73567	0.249526	6.95586	3.50406e-12
gammaproteobacteria	M00630_D-Galacturonate degradation (fungi)	NA	NA	NA	NA	NA	NA	NA	NA	NA	NA	NA	NA
gammaproteobacteria	M00631_D-Galacturonate degradation (bacteria)	NA	Copiotroph	0.0783599	1.35303e-13	0.290237	0.143953	2.01619	0.04378	1.43382	0.183942	7.79496	6.44298e-15
gammaproteobacteria	M00632_Galactose degradation	Rhizosphere	Copiotroph	0.000432142	6.84365e-07	1.34715	0.347673	3.87477	0.000106723	2.38063	0.450659	5.28256	1.27393e-07
gammaproteobacteria	M00633_Semi-phosphorylative Entner-Doudoroff pathway	NA	NA	NA	NA	NA	NA	NA	NA	NA	NA	NA	NA
gammaproteobacteria	M00636_Phthalate degradation	NA	NA	NA	NA	NA	NA	NA	NA	NA	NA	NA	NA
gammaproteobacteria	M00637_Anthranilate degradation	Soil	Oligotroph	0.00031859	0.00274737	-0.865148	0.218895	-3.95234	7.73903e-05	-1.71392	0.522905	-3.27769	0.00104662
gammaproteobacteria	M00638_Salicylate degradation	NA	NA	0.357942	0.787712	-0.16064	0.144176	-1.11419	0.265196	0.0261787	0.0884501	0.295972	0.767252
gammaproteobacteria	M00639_Multidrug resistance	NA	NA	NA	NA	NA	NA	NA	NA	NA	NA	NA	NA
gammaproteobacteria	M00641_Multidrug resistance	Rhizosphere	Copiotroph	0.0143364	0.000516691	0.88999	0.324499	2.74266	0.00609441	1.39954	0.368415	3.79882	0.000145389
gammaproteobacteria	M00642_Multidrug resistance	NA	Copiotroph	0.0723221	3.03451e-09	0.271865	0.132256	2.0556	0.0398211	1.01351	0.161997	6.25635	3.94093e-10
gammaproteobacteria	M00643_Multidrug resistance	NA	NA	0.569071	NA	-0.97601	1.40878	-0.692803	0.488433	NA	NA	NA	NA
gammaproteobacteria	M00649_Multidrug resistance	Rhizosphere	NA	0.0018196	NA	1.40782	0.408023	3.45034	0.000559876	NA	NA	NA	NA
gammaproteobacteria	M00651_Vancomycin resistance	NA	Copiotroph	0.348796	0.000446059	0.298103	0.259886	1.14705	0.251359	1.86027	0.484097	3.84277	0.000121652
gammaproteobacteria	M00652_Vancomycin resistance	NA	NA	NA	NA	NA	NA	NA	NA	NA	NA	NA	NA
gammaproteobacteria	M00660_Xanthomonas spp. pathogenicity signature	NA	NA	NA	NA	NA	NA	NA	NA	NA	NA	NA	NA
gammaproteobacteria	M00664_Nodulation	NA	NA	NA	NA	NA	NA	NA	NA	NA	NA	NA	NA
gammaproteobacteria	M00673_Cephamycin C biosynthesis	NA	NA	NA	NA	NA	NA	NA	NA	NA	NA	NA	NA
gammaproteobacteria	M00674_Clavaminate biosynthesis	NA	NA	NA	NA	NA	NA	NA	NA	NA	NA	NA	NA
gammaproteobacteria	M00675_Carbapenem-3-carboxylate biosynthesis	NA	NA	NA	NA	NA	NA	NA	NA	NA	NA	NA	NA
gammaproteobacteria	M00696_Multidrug resistance	NA	NA	0.273352	NA	1.52349	1.16047	1.31282	0.189243	NA	NA	NA	NA
gammaproteobacteria	M00697_Multidrug resistance	Rhizosphere	NA	0.000952927	NA	2.2778	0.625977	3.63879	0.000273918	NA	NA	NA	NA
gammaproteobacteria	M00698_Multidrug resistance	Rhizosphere	Copiotroph	0.000222604	3.29058e-08	0.625714	0.154524	4.0493	5.13702e-05	1.28731	0.21996	5.85247	4.84328e-09
gammaproteobacteria	M00700_Multidrug resistance	NA	NA	NA	NA	NA	NA	NA	NA	NA	NA	NA	NA
gammaproteobacteria	M00702_Multidrug resistance	NA	NA	NA	NA	NA	NA	NA	NA	NA	NA	NA	NA
gammaproteobacteria	M00704_Tetracycline resistance	NA	NA	NA	NA	NA	NA	NA	NA	NA	NA	NA	NA
gammaproteobacteria	M00705_Multidrug resistance	NA	NA	NA	NA	NA	NA	NA	NA	NA	NA	NA	NA
gammaproteobacteria	M00714_Multidrug resistance	NA	NA	NA	NA	NA	NA	NA	NA	NA	NA	NA	NA
gammaproteobacteria	M00718_Multidrug resistance	NA	NA	NA	NA	NA	NA	NA	NA	NA	NA	NA	NA
gammaproteobacteria	M00725_Cationic antimicrobial peptide (CAMP) resistance	NA	NA	NA	NA	NA	NA	NA	NA	NA	NA	NA	NA
gammaproteobacteria	M00726_Cationic antimicrobial peptide (CAMP) resistance	NA	NA	NA	NA	NA	NA	NA	NA	NA	NA	NA	NA
gammaproteobacteria	M00736_Nocardicin A biosynthesis	NA	NA	NA	NA	NA	NA	NA	NA	NA	NA	NA	NA
gammaproteobacteria	M00740_Methylaspartate cycle	NA	NA	NA	NA	NA	NA	NA	NA	NA	NA	NA	NA
gammaproteobacteria	M00741_Propanoyl-CoA metabolism	NA	NA	0.24901	0.0709945	-0.247461	0.180071	-1.37424	0.169367	-0.471048	0.246423	-1.91154	0.0559351
gammaproteobacteria	M00744_Cationic antimicrobial peptide (CAMP) resistance	Rhizosphere	Copiotroph	0.000519933	6.32004e-12	0.699979	0.183166	3.82155	0.000132614	1.3743	0.190346	7.22001	5.1983e-13
gammaproteobacteria	M00745_Imipenem resistance	NA	NA	NA	NA	NA	NA	NA	NA	NA	NA	NA	NA
gammaproteobacteria	M00746_Multidrug resistance	NA	NA	0.816406	NA	-0.127793	0.445945	-0.286567	0.774444	NA	NA	NA	NA
gammaproteobacteria	M00761_Undecaprenylphosphate alpha-L-Ara4N biosynthesis	Rhizosphere	Copiotroph	0.000771672	0.000567774	1.4479	0.390132	3.7113	0.000206196	1.2803	0.339461	3.77157	0.000162221
gammaproteobacteria	M00763_Ornithine biosynthesis	NA	NA	NA	NA	NA	NA	NA	NA	NA	NA	NA	NA
gammaproteobacteria	M00769_Multidrug resistance	Rhizosphere	NA	0.00168946	NA	1.26208	0.363227	3.47462	0.000511583	NA	NA	NA	NA
gammaproteobacteria	M00778_Type II polyketide backbone biosynthesis	NA	NA	NA	NA	NA	NA	NA	NA	NA	NA	NA	NA
gammaproteobacteria	M00779_Dihydrokalafungin biosynthesis	NA	NA	NA	NA	NA	NA	NA	NA	NA	NA	NA	NA
gammaproteobacteria	M00780_Tetracycline/oxytetracycline biosynthesis	NA	NA	NA	NA	NA	NA	NA	NA	NA	NA	NA	NA
gammaproteobacteria	M00781_Nogalavinone/aklavinone biosynthesis	NA	NA	NA	NA	NA	NA	NA	NA	NA	NA	NA	NA
gammaproteobacteria	M00783_Tetracenomycin C/8-demethyltetracenomycin C biosynthesis	NA	NA	NA	NA	NA	NA	NA	NA	NA	NA	NA	NA
gammaproteobacteria	M00784_Elloramycin biosynthesis	NA	NA	NA	NA	NA	NA	NA	NA	NA	NA	NA	NA
gammaproteobacteria	M00789_Rebeccamycin biosynthesis	NA	NA	NA	NA	NA	NA	NA	NA	NA	NA	NA	NA
gammaproteobacteria	M00790_Pyrrolnitrin biosynthesis	NA	NA	NA	NA	NA	NA	NA	NA	NA	NA	NA	NA
gammaproteobacteria	M00793_dTDP-L-rhamnose biosynthesis	Rhizosphere	Copiotroph	0.000183543	0.00434451	0.457646	0.111437	4.10675	4.01268e-05	0.538252	0.172993	3.11141	0.00186193
gammaproteobacteria	M00794_dTDP-6-deoxy-D-allose biosynthesis	NA	NA	NA	NA	NA	NA	NA	NA	NA	NA	NA	NA
gammaproteobacteria	M00797_dTDP-D-desosamine biosynthesis	NA	NA	NA	NA	NA	NA	NA	NA	NA	NA	NA	NA
gammaproteobacteria	M00798_dTDP-L-mycarose biosynthesis	NA	NA	NA	NA	NA	NA	NA	NA	NA	NA	NA	NA
gammaproteobacteria	M00799_dTDP-L-oleandrose biosynthesis	NA	NA	NA	NA	NA	NA	NA	NA	NA	NA	NA	NA
gammaproteobacteria	M00800_dTDP-L-megosamine biosynthesis	NA	NA	NA	NA	NA	NA	NA	NA	NA	NA	NA	NA
gammaproteobacteria	M00801_dTDP-L-olivose biosynthesis	NA	NA	NA	NA	NA	NA	NA	NA	NA	NA	NA	NA
gammaproteobacteria	M00802_dTDP-D-forosamine biosynthesis	NA	NA	NA	NA	NA	NA	NA	NA	NA	NA	NA	NA
gammaproteobacteria	M00803_dTDP-D-angolosamine biosynthesis	NA	NA	NA	NA	NA	NA	NA	NA	NA	NA	NA	NA
gammaproteobacteria	M00804_Complete nitrification	NA	Oligotroph	0.0890316	0.0387548	-1.67838	0.860739	-1.94993	0.0511842	-2.43987	1.09104	-2.23628	0.0253333
gammaproteobacteria	M00805_Staurosporine biosynthesis	NA	NA	NA	NA	NA	NA	NA	NA	NA	NA	NA	NA
gammaproteobacteria	M00810_Nicotine degradation	NA	NA	NA	NA	NA	NA	NA	NA	NA	NA	NA	NA
gammaproteobacteria	M00811_Nicotine degradation	NA	NA	NA	NA	NA	NA	NA	NA	NA	NA	NA	NA
gammaproteobacteria	M00814_Acarbose biosynthesis	NA	NA	NA	NA	NA	NA	NA	NA	NA	NA	NA	NA
gammaproteobacteria	M00815_Validamycin A biosynthesis	NA	NA	NA	NA	NA	NA	NA	NA	NA	NA	NA	NA
gammaproteobacteria	M00819_Pentalenolactone biosynthesis	NA	NA	NA	NA	NA	NA	NA	NA	NA	NA	NA	NA
gammaproteobacteria	M00823_Chlortetracycline biosynthesis	NA	NA	NA	NA	NA	NA	NA	NA	NA	NA	NA	NA
gammaproteobacteria	M00824_9-membered enediyne core biosynthesis	NA	NA	0.747905	NA	-0.281544	0.724735	-0.388479	0.697662	NA	NA	NA	NA
gammaproteobacteria	M00825_10-membered enediyne core biosynthesis	NA	NA	NA	NA	NA	NA	NA	NA	NA	NA	NA	NA
gammaproteobacteria	M00827_C-1027 beta-amino acid moiety biosynthesis	NA	NA	NA	NA	NA	NA	NA	NA	NA	NA	NA	NA
gammaproteobacteria	M00828_Maduropeptin beta-hydroxy acid moiety biosynthesis	NA	NA	NA	NA	NA	NA	NA	NA	NA	NA	NA	NA
gammaproteobacteria	M00829_3	NA	NA	NA	NA	NA	NA	NA	NA	NA	NA	NA	NA
gammaproteobacteria	M00830_Neocarzinostatin naphthoate moiety biosynthesis	NA	NA	NA	NA	NA	NA	NA	NA	NA	NA	NA	NA
gammaproteobacteria	M00831_Kedarcidin 2-hydroxynaphthoate moiety biosynthesis	NA	NA	NA	NA	NA	NA	NA	NA	NA	NA	NA	NA
gammaproteobacteria	M00832_Kedarcidin 2-aza-3-chloro-beta-tyrosine moiety biosynthesis	NA	NA	NA	NA	NA	NA	NA	NA	NA	NA	NA	NA
gammaproteobacteria	M00833_Calicheamicin biosynthesis	NA	NA	NA	NA	NA	NA	NA	NA	NA	NA	NA	NA
gammaproteobacteria	M00835_Pyocyanine biosynthesis	NA	NA	NA	NA	NA	NA	NA	NA	NA	NA	NA	NA
gammaproteobacteria	M00836_Coenzyme F430 biosynthesis	NA	NA	NA	NA	NA	NA	NA	NA	NA	NA	NA	NA
gammaproteobacteria	M00837_Prodigiosin biosynthesis	NA	NA	NA	NA	NA	NA	NA	NA	NA	NA	NA	NA
gammaproteobacteria	M00838_Undecylprodigiosin biosynthesis	NA	NA	NA	NA	NA	NA	NA	NA	NA	NA	NA	NA
gammaproteobacteria	M00840_Tetrahydrofolate biosynthesis	NA	NA	NA	NA	NA	NA	NA	NA	NA	NA	NA	NA
gammaproteobacteria	M00841_Tetrahydrofolate biosynthesis	Rhizosphere	Copiotroph	0.000236733	1.37613e-09	0.367199	0.0910985	4.03079	5.5589e-05	0.887165	0.138855	6.38916	1.66803e-10
gammaproteobacteria	M00842_Tetrahydrobiopterin biosynthesis	Rhizosphere	Copiotroph	8.45001e-10	4.60161e-14	1.0124	0.150457	6.72881	1.71053e-11	1.93959	0.243377	7.96946	1.59363e-15
gammaproteobacteria	M00843_L-threo-Tetrahydrobiopterin biosynthesis	Rhizosphere	Copiotroph	8.45001e-10	4.60161e-14	1.0124	0.150457	6.72881	1.71053e-11	1.93959	0.243377	7.96946	1.59363e-15
gammaproteobacteria	M00844_Arginine biosynthesis	NA	NA	0.185878	0.156345	0.176377	0.114257	1.54369	0.122664	0.117796	0.0788838	1.49328	0.135364
gammaproteobacteria	M00845_Arginine biosynthesis	Rhizosphere	Copiotroph	1.39664e-06	0.000278689	0.621871	0.117806	5.27877	1.30051e-07	1.00028	0.252317	3.96436	7.35933e-05
gammaproteobacteria	M00846_Siroheme biosynthesis	NA	Copiotroph	0.816406	0.0349092	0.0466871	0.164642	0.283567	0.776742	0.744531	0.325227	2.28927	0.0220638
gammaproteobacteria	M00847_Heme biosynthesis	NA	NA	NA	NA	NA	NA	NA	NA	NA	NA	NA	NA
gammaproteobacteria	M00848_Aurachin biosynthesis	NA	NA	NA	NA	NA	NA	NA	NA	NA	NA	NA	NA
gammaproteobacteria	M00849_C5 isoprenoid biosynthesis	NA	NA	0.188394	0.608112	-0.669073	0.43623	-1.53376	0.125088	0.217284	0.39177	0.554621	0.579154
gammaproteobacteria	M00850_Vibrio cholerae pathogenicity signature	NA	NA	NA	NA	NA	NA	NA	NA	NA	NA	NA	NA
gammaproteobacteria	M00851_Carbapenem resistance	NA	NA	NA	NA	NA	NA	NA	NA	NA	NA	NA	NA
gammaproteobacteria	M00852_Vibrio cholerae pathogenicity signature	NA	NA	NA	NA	NA	NA	NA	NA	NA	NA	NA	NA
gammaproteobacteria	M00853_ETEC pathogenicity signature	NA	NA	NA	NA	NA	NA	NA	NA	NA	NA	NA	NA
gammaproteobacteria	M00854_Glycogen biosynthesis	Soil	Oligotroph	0.0140926	0.000644498	-0.331987	0.12066	-2.75142	0.00593374	-0.482316	0.129354	-3.72864	0.000192512
gammaproteobacteria	M00855_Glycogen degradation	Rhizosphere	Copiotroph	0.000442323	0.0400745	0.594358	0.153774	3.86513	0.000111029	0.308949	0.139916	2.20811	0.0272368
gammaproteobacteria	M00856_Salmonella enterica pathogenicity signature	NA	NA	NA	NA	NA	NA	NA	NA	NA	NA	NA	NA
gammaproteobacteria	M00857_Salmonella enterica pathogenicity signature	NA	NA	NA	NA	NA	NA	NA	NA	NA	NA	NA	NA
gammaproteobacteria	M00860_Bacillus anthracis pathogenicity signature	NA	NA	NA	NA	NA	NA	NA	NA	NA	NA	NA	NA
gammaproteobacteria	M00861_beta-Oxidation	NA	NA	NA	NA	NA	NA	NA	NA	NA	NA	NA	NA
gammaproteobacteria	M00862_beta-Oxidation	NA	NA	NA	NA	NA	NA	NA	NA	NA	NA	NA	NA
gammaproteobacteria	M00866_KDO2-lipid A biosynthesis	NA	Copiotroph	0.0539663	0.0402316	-0.376915	0.171739	-2.1947	0.0281848	0.605471	0.275529	2.19749	0.0279858
gammaproteobacteria	M00867_KDO2-lipid A modification pathway	NA	NA	NA	NA	NA	NA	NA	NA	NA	NA	NA	NA
gammaproteobacteria	M00868_Heme biosynthesis	Rhizosphere	Copiotroph	0.000197436	0.0211568	0.434813	0.106426	4.0856	4.39634e-05	0.609881	0.240101	2.5401	0.0110821
gammaproteobacteria	M00873_Fatty acid biosynthesis in mitochondria	NA	NA	NA	NA	NA	NA	NA	NA	NA	NA	NA	NA
gammaproteobacteria	M00874_Fatty acid biosynthesis in mitochondria	NA	NA	0.355461	0.0866859	0.826846	0.734166	1.12624	0.260065	1.76379	0.976648	1.80596	0.0709248
gammaproteobacteria	M00875_Staphyloferrin B biosynthesis	NA	NA	NA	NA	NA	NA	NA	NA	NA	NA	NA	NA
gammaproteobacteria	M00876_Staphyloferrin A biosynthesis	NA	NA	NA	NA	NA	NA	NA	NA	NA	NA	NA	NA
gammaproteobacteria	M00877_Kanosamine biosynthesis	NA	NA	NA	NA	NA	NA	NA	NA	NA	NA	NA	NA
gammaproteobacteria	X3.Hydroxypropionate.bi.cycle	NA	NA	NA	NA	NA	NA	NA	NA	NA	NA	NA	NA
gammaproteobacteria	Acetyl.CoA.pathway..CO2....acetyl.CoA	NA	NA	NA	NA	NA	NA	NA	NA	NA	NA	NA	NA
gammaproteobacteria	Citrate.cycle..TCA.cycle..Krebs.cycle.	NA	NA	0.747905	0.377735	0.0277321	0.0718349	0.386053	0.699457	0.0585702	0.0624489	0.93789	0.348301
gammaproteobacteria	Dicarboxylate.hydroxybutyrate.cycle	Soil	Copiotroph	0.0156084	0.0402316	-0.277042	0.102639	-2.69918	0.00695112	0.162971	0.0742706	2.19429	0.0282143
gammaproteobacteria	Entner.Doudoroff.pathway..glucose.6P....glyceraldehyde.3P...pyruvate	Rhizosphere	Copiotroph	6.07466e-08	2.66276e-10	1.03125	0.175476	5.87687	4.18094e-09	2.14649	0.32294	6.64672	2.99704e-11
gammaproteobacteria	Glycolysis..Embden.Meyerhof.pathway...glucose....pyruvate	NA	Copiotroph	0.0708652	0.0341665	0.41291	0.199466	2.07008	0.0384451	0.795559	0.345185	2.30473	0.0211816
gammaproteobacteria	Glyoxylate.cycle	Soil	NA	0.0164503	0.0867694	-0.245697	0.0920326	-2.66968	0.00759242	0.123214	0.0684245	1.80074	0.0717444
gammaproteobacteria	Hydroxypropionate.hydroxybutylate.cycle	NA	NA	NA	NA	NA	NA	NA	NA	NA	NA	NA	NA
gammaproteobacteria	Methanogenesis..CO2....methane	NA	NA	NA	NA	NA	NA	NA	NA	NA	NA	NA	NA
gammaproteobacteria	Pentose.phosphate.pathway..Pentose.phosphate.cycle.	NA	Copiotroph	0.343732	0.044692	-0.200491	0.172936	-1.15934	0.246318	0.612511	0.286466	2.13817	0.0325033
gammaproteobacteria	Reductive.acetyl.CoA.pathway..Wood.Ljungdahl.pathway.	Soil	Oligotroph	4.87908e-09	0.000730094	-1.92762	0.304271	-6.3352	2.3704e-10	-2.61487	0.71003	-3.68276	0.000230722
gammaproteobacteria	Reductive.citrate.cycle..Arnon.Buchanan.cycle.	Soil	Oligotroph	4.23201e-06	0.0028273	-0.488882	0.097554	-5.0114	5.40359e-07	-0.206093	0.0631563	-3.26322	0.00110155
gammaproteobacteria	Reductive.pentose.phosphate.cycle..Calvin.cycle.	NA	Copiotroph	0.596433	0.0341665	-0.0542468	0.0851326	-0.637204	0.523992	0.380194	0.1653	2.30003	0.0214465
gammaproteobacteria	Complex.I..NAD.P.H.quinone.oxidoreductase..chloroplasts.and.cyanobacteria	NA	NA	NA	NA	NA	NA	NA	NA	NA	NA	NA	NA
gammaproteobacteria	Complex.I..NADH.dehydrogenase..ubiquinone..1.alpha.subcomplex	NA	NA	NA	NA	NA	NA	NA	NA	NA	NA	NA	NA
gammaproteobacteria	Complex.I..NADH.quinone.oxidoreductase..prokaryotes	Soil	Oligotroph	0.00796701	0.000590229	-0.235697	0.0797676	-2.9548	0.00312874	-0.250226	0.0665826	-3.75812	0.000171192
gammaproteobacteria	Complex.II..Fumarate.reductase..prokaryotes	NA	NA	0.107126	0.0519811	-0.363977	0.196011	-1.85693	0.0633215	-0.54852	0.26533	-2.06731	0.0387045
gammaproteobacteria	Complex.II..Succinate.dehydrogenase..ubiquinone.	NA	NA	NA	NA	NA	NA	NA	NA	NA	NA	NA	NA
gammaproteobacteria	Complex.II..Succinate.dehydrogenase..prokaryotes	Soil	Oligotroph	0.00967434	5.27537e-08	-0.231455	0.08032	-2.88166	0.0039559	-0.504684	0.0875602	-5.76386	8.22135e-09
gammaproteobacteria	Complex.III..Cytochrome.bc1.complex	NA	NA	NA	NA	NA	NA	NA	NA	NA	NA	NA	NA
gammaproteobacteria	Complex.III..Cytochrome.bc1.complex.respiratory.unit	Soil	Oligotroph	0.0157126	0.0100257	-0.2779	0.103157	-2.69395	0.00706112	-0.223787	0.0794666	-2.81611	0.00486094
gammaproteobacteria	Complex.III..Cytochrome.bd.ubiquinol.oxidase	NA	Copiotroph	0.8404	0.0203893	-0.0122737	0.0509892	-0.240712	0.809778	0.515293	0.20161	2.55588	0.0105919
gammaproteobacteria	Complex.IV.High.affinity..Cytochrome.bd.ubiquinol.oxidase	NA	Copiotroph	0.8404	0.0203893	-0.0122737	0.0509892	-0.240712	0.809778	0.515293	0.20161	2.55588	0.0105919
gammaproteobacteria	Complex.IV.High.affinity..Cytochrome.c.oxidase..cbb3.type	Rhizosphere	Copiotroph	3.15151e-06	9.12191e-07	0.799196	0.157205	5.08377	3.70016e-07	0.748724	0.143285	5.22543	1.73751e-07
gammaproteobacteria	Complex.IV.Low.affinity..Cytochrome.aa3.600.menaquinol.oxidase	NA	NA	NA	NA	NA	NA	NA	NA	NA	NA	NA	NA
gammaproteobacteria	Complex.IV.Low.affinity..Cytochrome.c.oxidase	NA	NA	NA	NA	NA	NA	NA	NA	NA	NA	NA	NA
gammaproteobacteria	Complex.IV.Low.affinity..Cytochrome.c.oxidase..prokaryotes	Rhizosphere	Copiotroph	0.0160026	0.0383047	0.278409	0.103696	2.68485	0.00725622	0.315802	0.14061	2.24595	0.0247073
gammaproteobacteria	Complex.IV.Low.affinity..Cytochrome.o.ubiquinol.oxidase	Rhizosphere	Copiotroph	1.90989e-09	1.10622e-20	1.14582	0.174691	6.55912	5.41265e-11	2.11166	0.213602	9.88598	4.78881e-23
gammaproteobacteria	Complex.V..F.type.ATPase..eukaryotes	NA	NA	NA	NA	NA	NA	NA	NA	NA	NA	NA	NA
gammaproteobacteria	Complex.V..F.type.ATPase..prokaryotes.and.chloroplasts	NA	Oligotroph	0.57338	0.00126651	-0.0398395	0.058366	-0.682582	0.494871	-0.232703	0.0664351	-3.50271	0.000460549
gammaproteobacteria	Complex.V..V.type.ATPase..eukaryotes	NA	NA	NA	NA	NA	NA	NA	NA	NA	NA	NA	NA
gammaproteobacteria	Complex.V..V.A.type.ATPase..prokaryotes	NA	NA	NA	0.225471	NA	NA	NA	NA	-1.22821	0.958573	-1.28129	0.200093
gammaproteobacteria	CAZy..Alpha.galactans	NA	NA	NA	NA	NA	NA	NA	NA	NA	NA	NA	NA
gammaproteobacteria	CAZy..Alpha.mannan	NA	NA	NA	NA	NA	NA	NA	NA	NA	NA	NA	NA
gammaproteobacteria	CAZy..Amorphous.Cellulose	Rhizosphere	Copiotroph	3.28222e-05	1.32344e-15	0.97528	0.215431	4.5271	5.97976e-06	1.81209	0.21494	8.43065	3.43751e-17
gammaproteobacteria	CAZy..Arabinan	Rhizosphere	Copiotroph	1.42031e-05	3.86489e-12	1.07301	0.226841	4.73023	2.2426e-06	1.55332	0.212963	7.29388	3.0116e-13
gammaproteobacteria	CAZy..Arabinose.cleavage	NA	NA	NA	NA	NA	NA	NA	NA	NA	NA	NA	NA
gammaproteobacteria	CAZy..Beta.galactan..pectic.galactan.	NA	NA	NA	NA	NA	NA	NA	NA	NA	NA	NA	NA
gammaproteobacteria	CAZy..Beta.mannan	NA	NA	NA	NA	NA	NA	NA	NA	NA	NA	NA	NA
gammaproteobacteria	CAZy..Chitin	NA	NA	NA	NA	NA	NA	NA	NA	NA	NA	NA	NA
gammaproteobacteria	CAZy..Crystalline.Cellulose	NA	NA	NA	NA	NA	NA	NA	NA	NA	NA	NA	NA
gammaproteobacteria	CAZy..Fucose.Cleavage	NA	NA	NA	NA	NA	NA	NA	NA	NA	NA	NA	NA
gammaproteobacteria	CAZy..Mixed.Linkage.glucans	Rhizosphere	Copiotroph	0.000299423	3.12175e-08	1.20166	0.302596	3.97116	7.15222e-05	2.37098	0.404178	5.86617	4.45964e-09
gammaproteobacteria	CAZy..Mucin	NA	NA	NA	NA	NA	NA	NA	NA	NA	NA	NA	NA
gammaproteobacteria	CAZy..Pectin	NA	NA	NA	NA	NA	NA	NA	NA	NA	NA	NA	NA
gammaproteobacteria	CAZy..Polyphenolics	NA	NA	0.420307	0.188524	-0.295035	0.297669	-0.991151	0.321612	0.414354	0.298904	1.38624	0.165672
gammaproteobacteria	CAZy..Rhamnose.cleavage	NA	NA	NA	NA	NA	NA	NA	NA	NA	NA	NA	NA
gammaproteobacteria	CAZy..Starch	NA	NA	NA	NA	NA	NA	NA	NA	NA	NA	NA	NA
gammaproteobacteria	CAZy..Sulf.Polysachharides	NA	NA	NA	NA	NA	NA	NA	NA	NA	NA	NA	NA
gammaproteobacteria	CAZy..Xylans	NA	NA	NA	NA	NA	NA	NA	NA	NA	NA	NA	NA
gammaproteobacteria	CAZy..Xyloglucan	Rhizosphere	Copiotroph	2.48078e-05	1.79734e-11	1.28358	0.279019	4.60032	4.21833e-06	2.3827	0.338258	7.04405	1.86736e-12
gammaproteobacteria	Methanogenesis.and.methanotrophy..Key.functional.gene	NA	NA	NA	NA	NA	NA	NA	NA	NA	NA	NA	NA
gammaproteobacteria	Methanogenesis.and.methanotrophy..acetate....methane..pt.1	Rhizosphere	Copiotroph	0.00267689	0.00731996	0.2846	0.0854536	3.33047	0.000867008	0.544163	0.185911	2.92702	0.00342232
gammaproteobacteria	Methanogenesis.and.methanotrophy..acetate....methane..pt.2	NA	Copiotroph	0.135717	0.000717045	0.17725	0.103327	1.71543	0.0862656	0.645795	0.174803	3.69442	0.00022039
gammaproteobacteria	Methanogenesis.and.methanotrophy..acetate....methane..pt.3	NA	Copiotroph	0.357608	1.21336e-05	0.154952	0.138578	1.11816	0.263501	0.702311	0.149225	4.7064	2.52127e-06
gammaproteobacteria	Methanogenesis.and.methanotrophy..dimethylamine....monomethylamine	NA	NA	NA	NA	NA	NA	NA	NA	NA	NA	NA	NA
gammaproteobacteria	Methanogenesis.and.methanotrophy..methane....methanol..with.oxygen..mmo.	NA	NA	NA	0.653226	NA	NA	NA	NA	-0.817851	1.70075	-0.480878	0.630603
gammaproteobacteria	Methanogenesis.and.methanotrophy..methane....methanol..with.oxygen..pmo.	NA	NA	0.556551	0.541018	0.822359	1.1523	0.713665	0.475435	-0.532292	0.800132	-0.665255	0.505887
gammaproteobacteria	Methanogenesis.and.methanotrophy..methanol....methane	NA	NA	NA	NA	NA	NA	NA	NA	NA	NA	NA	NA
gammaproteobacteria	Methanogenesis.and.methanotrophy..monomethylamine....ammonia	NA	NA	NA	NA	NA	NA	NA	NA	NA	NA	NA	NA
gammaproteobacteria	Methanogenesis.and.methanotrophy..putative.but.not.defining.CO2....methane	NA	NA	0.105762	0.541804	-0.550339	0.294497	-1.86874	0.0616588	-0.156587	0.237092	-0.660446	0.508968
gammaproteobacteria	Methanogenesis.and.methanotrophy..trimethylamine....dimethylamine	Soil	Oligotroph	5.2724e-07	0.0040344	-2.38335	0.433498	-5.49795	3.84224e-08	-2.2114	0.704447	-3.1392	0.0016941
gammaproteobacteria	Nitrogen.metabolism..Bacterial..aerobic.specific..ammonia.oxidation	Soil	Oligotroph	0.00410605	0.00274737	-1.34707	0.422466	-3.1886	0.00142964	-2.20521	0.672087	-3.28114	0.00103388
gammaproteobacteria	Nitrogen.metabolism..Bacterial..anaerobic.specific..ammonia.oxidation	NA	NA	NA	NA	NA	NA	NA	NA	NA	NA	NA	NA
gammaproteobacteria	Nitrogen.metabolism..Bacterial.Archaeal.ammonia.oxidation	NA	NA	0.556551	0.541018	0.822359	1.1523	0.713665	0.475435	-0.532292	0.800132	-0.665255	0.505887
gammaproteobacteria	Nitrogen.metabolism..Dissimilatory.nitrite.reduction.to.ammonia..DNRA.	Soil	Oligotroph	0.0211255	0.0040344	-1.08898	0.422321	-2.57856	0.00992128	-1.90368	0.606282	-3.13992	0.00168993
gammaproteobacteria	Nitrogen.metabolism..Nitrogen.fixation.altennative	NA	NA	NA	NA	NA	NA	NA	NA	NA	NA	NA	NA
gammaproteobacteria	Nitrogen.metabolism..ammonia....nitrite	NA	NA	NA	NA	NA	NA	NA	NA	NA	NA	NA	NA
gammaproteobacteria	Nitrogen.metabolism..nitrate....nitrite	NA	NA	0.623824	0.147136	0.0813262	0.137118	0.593111	0.553107	0.140532	0.0920292	1.52703	0.126753
gammaproteobacteria	Nitrogen.metabolism..nitric.oxide....nitrous.oxide	NA	NA	0.166774	0.613496	0.224963	0.140248	1.60403	0.108707	-0.0409519	0.0753792	-0.543279	0.586938
gammaproteobacteria	Nitrogen.metabolism..nitrite....nitric.oxide	NA	NA	0.252434	0.0639201	0.118956	0.0872417	1.36352	0.172718	0.13549	0.0689033	1.96638	0.0492544
gammaproteobacteria	Nitrogen.metabolism..nitrite...nitrate	Rhizosphere	Copiotroph	0.00332505	0.00383702	0.683258	0.20942	3.26262	0.00110386	0.500002	0.15816	3.16138	0.00157026
gammaproteobacteria	Nitrogen.metabolism..nitrogen....ammonia	NA	Copiotroph	0.41468	0.00506424	-0.294095	0.293074	-1.00349	0.315627	1.87315	0.612164	3.05988	0.00221424
gammaproteobacteria	Nitrogen.metabolism..nitrous.oxide....nitrogen	NA	Copiotroph	0.546645	0.012979	0.204794	0.273324	0.749272	0.453693	1.08387	0.397565	2.72628	0.00640524
gammaproteobacteria	Other.Reductases..TMAO.reductase	NA	NA	NA	NA	NA	NA	NA	NA	NA	NA	NA	NA
gammaproteobacteria	Other.Reductases..arsenate.reduction..pt.1	Rhizosphere	Copiotroph	1.09382e-15	1.03307e-11	1.71085	0.199216	8.58791	8.85688e-18	2.04802	0.286872	7.13914	9.39152e-13
gammaproteobacteria	Other.Reductases..arsenate.reduction..pt.2	NA	NA	NA	NA	NA	NA	NA	NA	NA	NA	NA	NA
gammaproteobacteria	Other.Reductases..mercury.reduction	NA	NA	0.935951	NA	0.125241	1.32303	0.0946619	0.924583	NA	NA	NA	NA
gammaproteobacteria	Other.Reductases..selenate.Chlorate.reduction	NA	NA	NA	NA	NA	NA	NA	NA	NA	NA	NA	NA
gammaproteobacteria	Photosynthesis..Photosystem.I	NA	NA	NA	NA	NA	NA	NA	NA	NA	NA	NA	NA
gammaproteobacteria	Photosynthesis..Photosystem.II	NA	NA	0.53227	0.912193	0.822359	1.06405	0.772856	0.439608	0.100843	0.805303	0.125223	0.900347
gammaproteobacteria	SCFA.and.alcohol.conversions..Alcohol.production	Rhizosphere	Copiotroph	0.000168199	0.00640482	0.49848	0.120663	4.13118	3.60914e-05	0.7152	0.240245	2.97695	0.00291128
gammaproteobacteria	SCFA.and.alcohol.conversions..Butyrate..pt.1	NA	NA	0.494795	0.969795	-0.57448	0.674872	-0.851243	0.394634	0.0314879	0.730054	0.0431309	0.965597
gammaproteobacteria	SCFA.and.alcohol.conversions..Butyrate..pt.2	NA	NA	0.551469	NA	-0.97601	1.32078	-0.738963	0.45993	NA	NA	NA	NA
gammaproteobacteria	SCFA.and.alcohol.conversions..Propionate..pt.1	NA	NA	NA	NA	NA	NA	NA	NA	NA	NA	NA	NA
gammaproteobacteria	SCFA.and.alcohol.conversions..Propionate..pt.2	NA	Copiotroph	0.979819	0.00016042	-0.00102079	0.040354	-0.025296	0.979819	0.839237	0.20379	4.11813	3.81951e-05
gammaproteobacteria	SCFA.and.alcohol.conversions..acetate..pt.1	NA	Copiotroph	0.0724522	0.000665961	0.225327	0.109817	2.05183	0.0401861	0.721652	0.194162	3.71674	0.000201806
gammaproteobacteria	SCFA.and.alcohol.conversions..acetate..pt.2	NA	NA	NA	NA	NA	NA	NA	NA	NA	NA	NA	NA
gammaproteobacteria	SCFA.and.alcohol.conversions..acetate..pt.3	NA	NA	NA	NA	NA	NA	NA	NA	NA	NA	NA	NA
gammaproteobacteria	SCFA.and.alcohol.conversions..lactate.D	Rhizosphere	Copiotroph	4.59071e-09	2.73589e-13	1.7518	0.274201	6.38873	1.67273e-10	1.88699	0.245241	7.69443	1.42124e-14
gammaproteobacteria	SCFA.and.alcohol.conversions..lactate.L	NA	Copiotroph	0.140725	2.961e-07	0.258695	0.152865	1.6923	0.0905884	1.15506	0.212232	5.44244	5.25546e-08
gammaproteobacteria	SCFA.and.alcohol.conversions..pyruvate....acetyl.CoA.v1	Soil	NA	0.00011707	0.084835	-0.715002	0.169512	-4.21801	2.46464e-05	-0.148538	0.0816979	-1.81814	0.0690432
gammaproteobacteria	SCFA.and.alcohol.conversions..pyruvate....acetyl.CoA.v2	Soil	Oligotroph	4.82092e-10	0.000163167	-1.25816	0.18279	-6.88312	5.85537e-12	-1.27832	0.311637	-4.10195	4.09683e-05
gammaproteobacteria	SCFA.and.alcohol.conversions..pyruvate....acetylCoA.f..formate.v3	Rhizosphere	Copiotroph	0.00261569	3.28623e-05	0.987454	0.294982	3.34751	0.000815417	1.5275	0.340814	4.48192	7.39757e-06
gammaproteobacteria	Sulfur.metabolism..Thiosulfate.oxidation.by.SOX.complex..thiosulfate....sulfate	Soil	Oligotroph	2.62507e-06	8.12041e-08	-0.995565	0.193998	-5.13182	2.86951e-07	-1.49365	0.263308	-5.67264	1.40613e-08
gammaproteobacteria	Sulfur.metabolism..dissimilatory.sulfate.reduction..and.oxidation..sulfate....sulfide	NA	NA	0.106677	0.227747	1.44644	0.776883	1.86185	0.062624	0.808724	0.635404	1.27277	0.203099
gammaproteobacteria	Sulfur.metabolism..tetrathionate....thiosulfate	NA	NA	0.355461	NA	1.23181	1.09469	1.12526	0.260479	NA	NA	NA	NA
gammaproteobacteria	Sulfur.metabolism..thiosulfate....sulfite	NA	NA	NA	NA	NA	NA	NA	NA	NA	NA	NA	NA
gammaproteobacteria	PMDT	Soil	NA	1.90989e-09	NA	-1.678	0.255483	-6.56794	5.10148e-11	NA	NA	NA	NA
gammaproteobacteria	niche	Rhizosphere	Copiotroph	2.92801e-38	5.24903e-10	3.55789	0.26651	13.3499	1.18543e-40	2.53398	0.387434	6.54041	6.13523e-11
bacteroidetes	Flagellar_assembly_NA	NA	NA	0.838886	0.0916653	0.444686	1.58175	0.281135	0.778607	-2.33388	1.1612	-2.00988	0.0444438
bacteroidetes	M00001_Glycolysis (Embden-Meyerhof pathway)	NA	NA	0.57101	0.850955	0.255503	0.273914	0.932787	0.35093	-0.0294233	0.13731	-0.214284	0.830326
bacteroidetes	M00002_Glycolysis	NA	NA	0.484907	0.352654	0.403021	0.321077	1.25522	0.2094	-0.367725	0.31397	-1.17121	0.241515
bacteroidetes	M00003_Gluconeogenesis	NA	NA	0.856247	0.945266	-0.0348467	0.13829	-0.251983	0.801054	-0.00483093	0.0636894	-0.0758513	0.939537
bacteroidetes	M00004_Pentose phosphate pathway (Pentose phosphate cycle)	NA	NA	0.514327	0.107122	-0.427938	0.379317	-1.12818	0.259244	-0.58016	0.303378	-1.91233	0.0558333
bacteroidetes	M00005_PRPP biosynthesis	NA	NA	0.675058	0.0644614	0.0783884	0.133876	0.585532	0.55819	0.419071	0.187693	2.23274	0.025566
bacteroidetes	M00006_Pentose phosphate pathway	NA	Oligotroph	0.601988	0.00871293	0.103269	0.128954	0.800823	0.423234	-0.451589	0.146181	-3.08925	0.00200662
bacteroidetes	M00007_Pentose phosphate pathway	NA	NA	0.589213	0.250889	0.150744	0.169684	0.888379	0.374337	0.186102	0.13186	1.41137	0.158136
bacteroidetes	M00008_Entner-Doudoroff pathway	NA	NA	0.599938	0.662011	0.103999	0.124189	0.837425	0.402354	-0.0600771	0.101465	-0.592099	0.553784
bacteroidetes	M00009_Citrate cycle (TCA cycle	NA	NA	0.601988	0.387508	-0.140119	0.180544	-0.776095	0.437693	0.194788	0.180575	1.07871	0.280717
bacteroidetes	M00010_Citrate cycle	NA	NA	0.278729	0.222262	-0.385164	0.181043	-2.12747	0.0333807	-0.122506	0.0827475	-1.48048	0.138745
bacteroidetes	M00011_Citrate cycle	NA	NA	0.601988	0.782819	-0.451985	0.562187	-0.803977	0.42141	0.104782	0.3159	0.331694	0.74012
bacteroidetes	M00012_Glyoxylate cycle	NA	Copiotroph	0.293088	0.000501655	0.807415	0.398184	2.02774	0.0425864	1.22867	0.310532	3.95665	7.60084e-05
bacteroidetes	M00013_Malonate semialdehyde pathway	NA	NA	NA	NA	NA	NA	NA	NA	NA	NA	NA	NA
bacteroidetes	M00014_Glucuronate pathway (uronate pathway)	NA	NA	NA	NA	NA	NA	NA	NA	NA	NA	NA	NA
bacteroidetes	M00015_Proline biosynthesis	NA	Copiotroph	0.538873	8.36093e-05	0.219791	0.20929	1.05018	0.293637	0.987175	0.220542	4.47613	7.60085e-06
bacteroidetes	M00016_Lysine biosynthesis	NA	NA	0.293088	0.0644614	-0.340998	0.176596	-1.93094	0.05349	0.258998	0.115372	2.2449	0.0247743
bacteroidetes	M00017_Methionine biosynthesis	NA	NA	0.418159	0.375852	-0.235387	0.161601	-1.45659	0.145229	-0.0980612	0.0869993	-1.12715	0.25968
bacteroidetes	M00018_Threonine biosynthesis	NA	Oligotroph	0.640093	0.00174196	-0.102067	0.149739	-0.681633	0.495471	-0.624513	0.172559	-3.61912	0.000295605
bacteroidetes	M00019_Valine/isoleucine biosynthesis	NA	Oligotroph	0.980002	0.0261827	0.000610501	0.024355	0.0250668	0.980002	-0.373424	0.141012	-2.64817	0.00809282
bacteroidetes	M00020_Serine biosynthesis	NA	Copiotroph	0.241719	0.00414287	0.401201	0.180282	2.22541	0.0260536	0.455354	0.135862	3.3516	0.000803465
bacteroidetes	M00021_Cysteine biosynthesis	NA	NA	0.320777	0.779405	0.795606	0.459722	1.73062	0.0835191	-0.0639586	0.186881	-0.342243	0.732168
bacteroidetes	M00022_Shikimate pathway	NA	NA	0.359454	0.879719	0.259665	0.163353	1.5896	0.111926	-0.00896006	0.0522041	-0.171635	0.863724
bacteroidetes	M00023_Tryptophan biosynthesis	NA	NA	0.809956	0.108108	0.0256931	0.0796138	0.322722	0.746906	0.256391	0.134987	1.89937	0.0575156
bacteroidetes	M00024_Phenylalanine biosynthesis	NA	NA	NA	NA	NA	NA	NA	NA	NA	NA	NA	NA
bacteroidetes	M00025_Tyrosine biosynthesis	NA	NA	NA	NA	NA	NA	NA	NA	NA	NA	NA	NA
bacteroidetes	M00026_Histidine biosynthesis	NA	NA	0.562527	0.546165	-0.158651	0.15733	-1.0084	0.313264	-0.104303	0.130373	-0.800032	0.423692
bacteroidetes	M00027_GABA (gamma-Aminobutyrate) shunt	NA	NA	NA	NA	NA	NA	NA	NA	NA	NA	NA	NA
bacteroidetes	M00028_Ornithine biosynthesis	NA	NA	0.728617	NA	0.29202	0.598903	0.487592	0.625839	NA	NA	NA	NA
bacteroidetes	M00029_Urea cycle	NA	NA	0.514327	0.109603	-0.278948	0.250184	-1.11497	0.264863	-0.386415	0.204894	-1.88592	0.0593051
bacteroidetes	M00030_Lysine biosynthesis	NA	NA	NA	NA	NA	NA	NA	NA	NA	NA	NA	NA
bacteroidetes	M00031_Lysine biosynthesis	NA	NA	NA	NA	NA	NA	NA	NA	NA	NA	NA	NA
bacteroidetes	M00032_Lysine degradation	NA	Oligotroph	0.675058	0.0401895	-0.133097	0.229455	-0.580059	0.561875	-0.825499	0.332916	-2.4796	0.0131529
bacteroidetes	M00033_Ectoine biosynthesis	NA	NA	NA	NA	NA	NA	NA	NA	NA	NA	NA	NA
bacteroidetes	M00034_Methionine salvage pathway	NA	NA	NA	NA	NA	NA	NA	NA	NA	NA	NA	NA
bacteroidetes	M00035_Methionine degradation	NA	Copiotroph	0.296745	0.00906616	-0.358117	0.195833	-1.82869	0.0674464	0.479854	0.156321	3.06968	0.00214291
bacteroidetes	M00036_Leucine degradation	NA	NA	0.615226	0.725375	0.0809473	0.1079	0.750206	0.45313	0.0379009	0.0848317	0.446777	0.655036
bacteroidetes	M00037_Melatonin biosynthesis	NA	NA	NA	NA	NA	NA	NA	NA	NA	NA	NA	NA
bacteroidetes	M00038_Tryptophan metabolism	NA	Copiotroph	0.14884	0.023021	-0.900172	0.329135	-2.73496	0.00623881	0.801605	0.294868	2.71852	0.0065575
bacteroidetes	M00039_Monolignol biosynthesis	NA	NA	NA	NA	NA	NA	NA	NA	NA	NA	NA	NA
bacteroidetes	M00040_Tyrosine biosynthesis	NA	NA	NA	NA	NA	NA	NA	NA	NA	NA	NA	NA
bacteroidetes	M00042_Catecholamine biosynthesis	NA	NA	NA	NA	NA	NA	NA	NA	NA	NA	NA	NA
bacteroidetes	M00044_Tyrosine degradation	NA	Copiotroph	0.418159	0.0110093	0.22118	0.151737	1.45765	0.144936	0.39983	0.133121	3.0035	0.00266891
bacteroidetes	M00045_Histidine degradation	NA	NA	0.894425	0.662011	0.0129387	0.0717705	0.180278	0.856934	0.0739923	0.122519	0.603925	0.545894
bacteroidetes	M00046_Pyrimidine degradation	NA	NA	0.601988	0.314137	-0.169899	0.216119	-0.786137	0.431787	-0.213798	0.170611	-1.25313	0.210157
bacteroidetes	M00047_Creatine pathway	NA	NA	NA	NA	NA	NA	NA	NA	NA	NA	NA	NA
bacteroidetes	M00048_De novo purine biosynthesis	NA	NA	0.660521	0.38236	-0.14579	0.229932	-0.634057	0.526044	-0.284361	0.25591	-1.11117	0.266493
bacteroidetes	M00049_Adenine ribonucleotide biosynthesis	NA	NA	0.46938	0.101401	0.273916	0.206812	1.32447	0.185347	-0.326607	0.167369	-1.95141	0.0510077
bacteroidetes	M00050_Guanine ribonucleotide biosynthesis	NA	NA	0.601988	0.74848	0.16658	0.201983	0.824725	0.409528	0.0613616	0.148984	0.411868	0.680436
bacteroidetes	M00051_De novo pyrimidine biosynthesis	NA	NA	0.629617	0.502108	0.267479	0.374462	0.714302	0.47504	-0.355034	0.404742	-0.877187	0.380385
bacteroidetes	M00052_Pyrimidine ribonucleotide biosynthesis	NA	NA	0.296745	0.313403	0.421213	0.225584	1.86721	0.061872	0.168716	0.133715	1.26176	0.207036
bacteroidetes	M00053_Deoxyribonucleotide biosynthesis	NA	NA	0.460553	0.314137	-0.210856	0.153102	-1.37722	0.168444	-0.106075	0.0848654	-1.24992	0.211329
bacteroidetes	M00055_N-glycan precursor biosynthesis	NA	NA	NA	NA	NA	NA	NA	NA	NA	NA	NA	NA
bacteroidetes	M00056_O-glycan biosynthesis	NA	NA	NA	NA	NA	NA	NA	NA	NA	NA	NA	NA
bacteroidetes	M00059_Glycosaminoglycan biosynthesis	NA	NA	NA	NA	NA	NA	NA	NA	NA	NA	NA	NA
bacteroidetes	M00060_KDO2-lipid A biosynthesis	NA	NA	0.523117	0.664798	-0.27079	0.248401	-1.09013	0.275654	0.0969249	0.171002	0.566807	0.570845
bacteroidetes	M00061_D-Glucuronate degradation	NA	NA	0.517593	0.191949	0.193345	0.17515	1.10388	0.269644	-0.183224	0.117048	-1.56537	0.117496
bacteroidetes	M00063_CMP-KDO biosynthesis	NA	NA	0.514327	0.452953	0.162734	0.145116	1.12141	0.262114	-0.12229	0.12827	-0.953374	0.340401
bacteroidetes	M00064_ADP-L-glycero-D-manno-heptose biosynthesis	NA	Oligotroph	0.484907	0.00632265	0.214793	0.165822	1.29532	0.195209	-0.506663	0.158091	-3.20489	0.00135114
bacteroidetes	M00065_GPI-anchor biosynthesis	NA	NA	NA	NA	NA	NA	NA	NA	NA	NA	NA	NA
bacteroidetes	M00066_Lactosylceramide biosynthesis	NA	NA	NA	NA	NA	NA	NA	NA	NA	NA	NA	NA
bacteroidetes	M00072_N-glycosylation by oligosaccharyltransferase	NA	NA	NA	NA	NA	NA	NA	NA	NA	NA	NA	NA
bacteroidetes	M00074_N-glycan biosynthesis	NA	NA	NA	NA	NA	NA	NA	NA	NA	NA	NA	NA
bacteroidetes	M00076_Dermatan sulfate degradation	NA	NA	NA	NA	NA	NA	NA	NA	NA	NA	NA	NA
bacteroidetes	M00077_Chondroitin sulfate degradation	NA	NA	NA	NA	NA	NA	NA	NA	NA	NA	NA	NA
bacteroidetes	M00078_Heparan sulfate degradation	NA	NA	NA	NA	NA	NA	NA	NA	NA	NA	NA	NA
bacteroidetes	M00079_Keratan sulfate degradation	NA	NA	NA	NA	NA	NA	NA	NA	NA	NA	NA	NA
bacteroidetes	M00081_Pectin degradation	NA	NA	NA	NA	NA	NA	NA	NA	NA	NA	NA	NA
bacteroidetes	M00082_Fatty acid biosynthesis	NA	NA	0.57101	0.0791617	-0.410391	0.417661	-0.982595	0.325807	0.736498	0.349367	2.10809	0.0350231
bacteroidetes	M00083_Fatty acid biosynthesis	NA	NA	NA	NA	NA	NA	NA	NA	NA	NA	NA	NA
bacteroidetes	M00085_Fatty acid elongation in mitochondria	NA	NA	NA	NA	NA	NA	NA	NA	NA	NA	NA	NA
bacteroidetes	M00086_beta-Oxidation	NA	NA	0.293088	0.0555464	0.439484	0.220895	1.98957	0.0466388	0.438722	0.188826	2.32343	0.0201563
bacteroidetes	M00087_beta-Oxidation	NA	NA	0.538894	0.169412	0.148887	0.142727	1.04316	0.296876	0.172613	0.105133	1.64185	0.10062
bacteroidetes	M00088_Ketone body biosynthesis	NA	NA	NA	NA	NA	NA	NA	NA	NA	NA	NA	NA
bacteroidetes	M00089_Triacylglycerol biosynthesis	NA	NA	NA	NA	NA	NA	NA	NA	NA	NA	NA	NA
bacteroidetes	M00091_Phosphatidylcholine (PC) biosynthesis	NA	NA	0.710069	0.39132	-0.422857	0.805301	-0.525091	0.59952	0.765374	0.722343	1.05957	0.28934
bacteroidetes	M00093_Phosphatidylethanolamine (PE) biosynthesis	NA	NA	0.511185	0.221462	-0.259511	0.220478	-1.17704	0.239179	-0.224644	0.151029	-1.48742	0.136904
bacteroidetes	M00094_Ceramide biosynthesis	NA	NA	NA	NA	NA	NA	NA	NA	NA	NA	NA	NA
bacteroidetes	M00095_C5 isoprenoid biosynthesis	NA	NA	0.78091	NA	0.208106	0.561197	0.370825	0.710768	NA	NA	NA	NA
bacteroidetes	M00096_C5 isoprenoid biosynthesis	NA	NA	0.296745	0.0708267	-0.450722	0.243626	-1.85005	0.064306	-0.323524	0.148933	-2.17229	0.0298342
bacteroidetes	M00097_beta-Carotene biosynthesis	NA	NA	NA	NA	NA	NA	NA	NA	NA	NA	NA	NA
bacteroidetes	M00098_Acylglycerol degradation	NA	NA	NA	NA	NA	NA	NA	NA	NA	NA	NA	NA
bacteroidetes	M00099_Sphingosine biosynthesis	NA	NA	NA	NA	NA	NA	NA	NA	NA	NA	NA	NA
bacteroidetes	M00100_Sphingosine degradation	NA	NA	NA	NA	NA	NA	NA	NA	NA	NA	NA	NA
bacteroidetes	M00101_Cholesterol biosynthesis	NA	NA	NA	NA	NA	NA	NA	NA	NA	NA	NA	NA
bacteroidetes	M00102_Ergocalciferol biosynthesis	NA	NA	NA	NA	NA	NA	NA	NA	NA	NA	NA	NA
bacteroidetes	M00104_Bile acid biosynthesis	NA	NA	NA	NA	NA	NA	NA	NA	NA	NA	NA	NA
bacteroidetes	M00107_Steroid hormone biosynthesis	NA	NA	NA	NA	NA	NA	NA	NA	NA	NA	NA	NA
bacteroidetes	M00110_C19/C18-Steroid hormone biosynthesis	NA	NA	NA	NA	NA	NA	NA	NA	NA	NA	NA	NA
bacteroidetes	M00112_Tocopherol/tocotorienol biosynthesis	NA	NA	NA	NA	NA	NA	NA	NA	NA	NA	NA	NA
bacteroidetes	M00113_Jasmonic acid biosynthesis	NA	NA	NA	NA	NA	NA	NA	NA	NA	NA	NA	NA
bacteroidetes	M00114_Ascorbate biosynthesis	NA	NA	0.514327	NA	-1.51822	1.34795	-1.12632	0.260031	NA	NA	NA	NA
bacteroidetes	M00115_NAD biosynthesis	Rhizosphere	NA	0.0343941	0.294875	0.735711	0.212116	3.46844	0.000523493	-0.130929	0.100581	-1.30173	0.193009
bacteroidetes	M00116_Menaquinone biosynthesis	NA	Copiotroph	0.484907	0.000225148	0.510826	0.401986	1.27076	0.203815	1.82488	0.435017	4.19497	2.72906e-05
bacteroidetes	M00117_Ubiquinone biosynthesis	NA	NA	NA	NA	NA	NA	NA	NA	NA	NA	NA	NA
bacteroidetes	M00118_Glutathione biosynthesis	NA	NA	NA	NA	NA	NA	NA	NA	NA	NA	NA	NA
bacteroidetes	M00119_Pantothenate biosynthesis	NA	NA	0.675058	0.0909645	0.0950388	0.159456	0.596019	0.551163	-0.367316	0.181507	-2.0237	0.0430014
bacteroidetes	M00120_Coenzyme A biosynthesis	NA	NA	0.871277	0.446484	-0.0348467	0.156975	-0.221989	0.824322	0.254621	0.262924	0.968422	0.332834
bacteroidetes	M00121_Heme biosynthesis	NA	NA	0.601988	0.0876931	0.191476	0.235337	0.813627	0.415859	0.478265	0.233113	2.05165	0.0402041
bacteroidetes	M00122_Cobalamin biosynthesis	NA	Copiotroph	0.42329	1.33848e-05	-0.468657	0.325199	-1.44114	0.149546	1.72059	0.348817	4.93265	8.112e-07
bacteroidetes	M00123_Biotin biosynthesis	NA	Copiotroph	0.359454	0.00191296	0.342934	0.214465	1.59902	0.109816	0.644769	0.179818	3.58567	0.000336217
bacteroidetes	M00124_Pyridoxal-P biosynthesis	NA	NA	0.57101	0.125162	0.772051	0.792236	0.974522	0.329797	-0.880943	0.485826	-1.81329	0.0697872
bacteroidetes	M00125_Riboflavin biosynthesis	NA	Copiotroph	0.306471	0.0418736	0.452815	0.25351	1.78618	0.0740695	0.558737	0.228476	2.44549	0.0144654
bacteroidetes	M00126_Tetrahydrofolate biosynthesis	NA	NA	0.589213	0.17993	0.232965	0.258527	0.901126	0.367521	-0.375789	0.233781	-1.60744	0.107958
bacteroidetes	M00127_Thiamine biosynthesis	NA	NA	0.728617	0.583222	0.109451	0.231171	0.473463	0.635883	10.5681	14.4009	0.733845	0.463043
bacteroidetes	M00128_Ubiquinone biosynthesis	NA	NA	NA	NA	NA	NA	NA	NA	NA	NA	NA	NA
bacteroidetes	M00129_Ascorbate biosynthesis	NA	NA	NA	NA	NA	NA	NA	NA	NA	NA	NA	NA
bacteroidetes	M00131_Inositol phosphate metabolism	NA	NA	NA	NA	NA	NA	NA	NA	NA	NA	NA	NA
bacteroidetes	M00133_Polyamine biosynthesis	NA	Copiotroph	0.511185	0.00246052	0.468616	0.399942	1.17171	0.241314	1.28802	0.366911	3.51044	0.000447367
bacteroidetes	M00134_Polyamine biosynthesis	NA	NA	NA	NA	NA	NA	NA	NA	NA	NA	NA	NA
bacteroidetes	M00135_GABA biosynthesis	NA	NA	0.225484	0.0791617	-0.801012	0.345022	-2.32163	0.020253	-0.60287	0.285627	-2.11069	0.0347991
bacteroidetes	M00136_GABA biosynthesis	NA	NA	NA	NA	NA	NA	NA	NA	NA	NA	NA	NA
bacteroidetes	M00137_Flavanone biosynthesis	NA	NA	NA	NA	NA	NA	NA	NA	NA	NA	NA	NA
bacteroidetes	M00140_C1-unit interconversion	NA	NA	0.629617	0.163469	0.0733259	0.1026	0.714675	0.47481	-0.158302	0.095047	-1.66552	0.0958098
bacteroidetes	M00141_C1-unit interconversion	NA	NA	NA	NA	NA	NA	NA	NA	NA	NA	NA	NA
bacteroidetes	M00142_NADH:ubiquinone oxidoreductase	NA	NA	NA	NA	NA	NA	NA	NA	NA	NA	NA	NA
bacteroidetes	M00143_NADH dehydrogenase (ubiquinone) Fe-S protein/flavoprotein complex	NA	NA	NA	NA	NA	NA	NA	NA	NA	NA	NA	NA
bacteroidetes	M00144_NADH:quinone oxidoreductase	NA	NA	NA	0.0876931	NA	NA	NA	NA	-2.08402	1.01943	-2.0443	0.0409234
bacteroidetes	M00145_NAD(P)H:quinone oxidoreductase	NA	NA	0.601988	NA	0.99807	1.27715	0.781479	0.434521	NA	NA	NA	NA
bacteroidetes	M00146_NADH dehydrogenase (ubiquinone) 1 alpha subcomplex	NA	NA	NA	NA	NA	NA	NA	NA	NA	NA	NA	NA
bacteroidetes	M00148_Succinate dehydrogenase (ubiquinone)	NA	NA	NA	NA	NA	NA	NA	NA	NA	NA	NA	NA
bacteroidetes	M00149_Succinate dehydrogenase	NA	NA	0.511958	0.100294	0.287682	0.247885	1.16055	0.245826	0.443527	0.226138	1.96131	0.049843
bacteroidetes	M00150_Fumarate reductase	NA	NA	NA	NA	NA	NA	NA	NA	NA	NA	NA	NA
bacteroidetes	M00151_Cytochrome bc1 complex respiratory unit	NA	NA	0.296745	0.626934	-1.13783	0.622386	-1.82818	0.0675229	-0.360667	0.551261	-0.654258	0.512946
bacteroidetes	M00152_Cytochrome bc1 complex	NA	NA	0.224995	0.917939	-1.83949	0.774287	-2.37572	0.0175146	-0.0655973	0.560374	-0.11706	0.906813
bacteroidetes	M00153_Cytochrome bd ubiquinol oxidase	NA	Copiotroph	0.224995	0.000250415	0.537221	0.225626	2.38103	0.0172644	0.814983	0.195925	4.15967	3.1871e-05
bacteroidetes	M00154_Cytochrome c oxidase	NA	NA	0.407546	0.662011	-0.627662	0.416466	-1.50711	0.131781	-0.124893	0.21303	-0.586269	0.557694
bacteroidetes	M00155_Cytochrome c oxidase	NA	NA	0.484907	0.387508	-0.369512	0.297924	-1.24029	0.214869	-0.214736	0.199787	-1.07483	0.282452
bacteroidetes	M00156_Cytochrome c oxidase	NA	Copiotroph	0.326533	2.55517e-05	0.451402	0.269425	1.67543	0.0938503	0.977528	0.204258	4.78576	1.70345e-06
bacteroidetes	M00157_F-type ATPase	NA	NA	0.46938	NA	0.836906	0.624933	1.33919	0.180508	NA	NA	NA	NA
bacteroidetes	M00158_F-type ATPase	NA	NA	NA	0.807732	NA	NA	NA	NA	-0.353878	1.20266	-0.294247	0.768569
bacteroidetes	M00159_V/A-type ATPase	NA	NA	NA	0.3439	NA	NA	NA	NA	-0.879429	0.738051	-1.19156	0.233435
bacteroidetes	M00160_V-type ATPase	NA	NA	NA	NA	NA	NA	NA	NA	NA	NA	NA	NA
bacteroidetes	M00161_Photosystem II	NA	NA	NA	NA	NA	NA	NA	NA	NA	NA	NA	NA
bacteroidetes	M00162_Cytochrome b6f complex	NA	Oligotroph	0.977755	0.0213232	0.0334479	0.949561	0.0352246	0.971901	-3.21399	1.16837	-2.75082	0.00594464
bacteroidetes	M00163_Photosystem I	NA	NA	NA	NA	NA	NA	NA	NA	NA	NA	NA	NA
bacteroidetes	M00165_Reductive pentose phosphate cycle (Calvin cycle)	NA	Copiotroph	0.57101	0.0156203	0.139002	0.149405	0.930369	0.35218	0.509571	0.177388	2.87263	0.00407074
bacteroidetes	M00166_Reductive pentose phosphate cycle	NA	NA	NA	NA	NA	NA	NA	NA	NA	NA	NA	NA
bacteroidetes	M00167_Reductive pentose phosphate cycle	NA	NA	0.359454	0.0538928	0.358983	0.224102	1.60187	0.109184	0.463573	0.197548	2.34663	0.0189441
bacteroidetes	M00168_CAM (Crassulacean acid metabolism)	NA	NA	0.46938	0.0689759	0.216272	0.162594	1.33013	0.183476	-0.245673	0.11211	-2.19135	0.0284264
bacteroidetes	M00169_CAM (Crassulacean acid metabolism)	NA	Oligotroph	0.728617	0.0156203	-0.133097	0.282043	-0.471905	0.636995	-1.23156	0.427649	-2.87984	0.00397876
bacteroidetes	M00170_C4-dicarboxylic acid cycle	NA	NA	NA	NA	NA	NA	NA	NA	NA	NA	NA	NA
bacteroidetes	M00171_C4-dicarboxylic acid cycle	NA	NA	NA	NA	NA	NA	NA	NA	NA	NA	NA	NA
bacteroidetes	M00172_C4-dicarboxylic acid cycle	NA	NA	0.57101	0.150049	-0.364667	0.386903	-0.942526	0.345923	-0.673106	0.39254	-1.71475	0.0863919
bacteroidetes	M00173_Reductive citrate cycle (Arnon-Buchanan cycle)	NA	Oligotroph	0.589213	4.18716e-05	0.109885	0.127321	0.86306	0.388104	-0.824048	0.177751	-4.63597	3.55274e-06
bacteroidetes	M00174_Methane oxidation	NA	NA	NA	NA	NA	NA	NA	NA	NA	NA	NA	NA
bacteroidetes	M00175_Nitrogen fixation	NA	NA	0.640093	0.848796	-0.543509	0.809787	-0.671176	0.502109	-0.174353	0.757374	-0.230208	0.81793
bacteroidetes	M00176_Assimilatory sulfate reduction	NA	NA	0.293088	0.387508	0.398348	0.20492	1.94392	0.051905	0.108786	0.101575	1.07099	0.284172
bacteroidetes	M00177_NA	NA	NA	NA	NA	NA	NA	NA	NA	NA	NA	NA	NA
bacteroidetes	M00178_NA	NA	NA	NA	NA	NA	NA	NA	NA	NA	NA	NA	NA
bacteroidetes	M00179_NA	NA	NA	NA	NA	NA	NA	NA	NA	NA	NA	NA	NA
bacteroidetes	M00180_NA	NA	NA	NA	NA	NA	NA	NA	NA	NA	NA	NA	NA
bacteroidetes	M00181_NA	NA	NA	NA	NA	NA	NA	NA	NA	NA	NA	NA	NA
bacteroidetes	M00182_NA	NA	NA	NA	NA	NA	NA	NA	NA	NA	NA	NA	NA
bacteroidetes	M00183_NA	NA	Oligotroph	0.959927	0.00369176	0.00468385	0.072419	0.0646771	0.948431	-1.25794	0.370846	-3.39209	0.000693604
bacteroidetes	M00184_NA	NA	NA	NA	NA	NA	NA	NA	NA	NA	NA	NA	NA
bacteroidetes	M00260_NA	NA	NA	NA	NA	NA	NA	NA	NA	NA	NA	NA	NA
bacteroidetes	M00264_NA	NA	NA	NA	NA	NA	NA	NA	NA	NA	NA	NA	NA
bacteroidetes	M00307_Pyruvate oxidation	NA	NA	NA	0.626934	NA	NA	NA	NA	-0.752609	1.14262	-0.65867	0.510107
bacteroidetes	M00308_Semi-phosphorylative Entner-Doudoroff pathway	NA	NA	0.293347	0.137667	0.391024	0.204789	1.9094	0.0562102	0.190735	0.108085	1.76467	0.0776198
bacteroidetes	M00309_Non-phosphorylative Entner-Doudoroff pathway	NA	NA	NA	NA	NA	NA	NA	NA	NA	NA	NA	NA
bacteroidetes	M00338_Cysteine biosynthesis	NA	Copiotroph	0.278729	8.75277e-06	-0.479117	0.223638	-2.14238	0.0321629	1.01659	0.198491	5.12161	3.0294e-07
bacteroidetes	M00344_Formaldehyde assimilation	NA	NA	0.524965	NA	-1.51822	1.40468	-1.08083	0.279772	NA	NA	NA	NA
bacteroidetes	M00345_Formaldehyde assimilation	NA	Copiotroph	0.306471	0.00632265	0.401201	0.225522	1.77899	0.0752414	0.572863	0.179081	3.19891	0.00137949
bacteroidetes	M00346_Formaldehyde assimilation	NA	Copiotroph	0.171915	0.0353422	1.22944	0.465298	2.64226	0.00823543	0.555699	0.2195	2.53166	0.0113523
bacteroidetes	M00356_Methanogenesis	NA	NA	NA	NA	NA	NA	NA	NA	NA	NA	NA	NA
bacteroidetes	M00357_Methanogenesis	NA	NA	NA	NA	NA	NA	NA	NA	NA	NA	NA	NA
bacteroidetes	M00358_Coenzyme M biosynthesis	NA	NA	0.629617	0.80911	0.0738154	0.10302	0.716516	0.473673	-0.0174599	0.0610223	-0.286123	0.774784
bacteroidetes	M00364_C10-C20 isoprenoid biosynthesis	NA	NA	0.320777	0.548748	-1.24805	0.732372	-1.70413	0.0883577	0.572621	0.729285	0.785182	0.432347
bacteroidetes	M00365_C10-C20 isoprenoid biosynthesis	NA	NA	0.320777	0.548748	-1.24805	0.732372	-1.70413	0.0883577	0.572621	0.729285	0.785182	0.432347
bacteroidetes	M00366_C10-C20 isoprenoid biosynthesis	NA	NA	NA	NA	NA	NA	NA	NA	NA	NA	NA	NA
bacteroidetes	M00367_C10-C20 isoprenoid biosynthesis	NA	NA	NA	NA	NA	NA	NA	NA	NA	NA	NA	NA
bacteroidetes	M00368_Ethylene biosynthesis	NA	NA	NA	NA	NA	NA	NA	NA	NA	NA	NA	NA
bacteroidetes	M00371_Castasterone biosynthesis	NA	NA	NA	NA	NA	NA	NA	NA	NA	NA	NA	NA
bacteroidetes	M00372_Abscisic acid biosynthesis	NA	NA	NA	NA	NA	NA	NA	NA	NA	NA	NA	NA
bacteroidetes	M00373_Ethylmalonyl pathway	NA	Copiotroph	0.293088	8.75277e-06	0.458746	0.23743	1.93213	0.0533429	1.05496	0.206358	5.11229	3.18283e-07
bacteroidetes	M00374_Dicarboxylate-hydroxybutyrate cycle	NA	NA	NA	NA	NA	NA	NA	NA	NA	NA	NA	NA
bacteroidetes	M00375_Hydroxypropionate-hydroxybutylate cycle	NA	NA	NA	NA	NA	NA	NA	NA	NA	NA	NA	NA
bacteroidetes	M00376_3-Hydroxypropionate bi-cycle	NA	NA	NA	NA	NA	NA	NA	NA	NA	NA	NA	NA
bacteroidetes	M00377_Reductive acetyl-CoA pathway (Wood-Ljungdahl pathway)	NA	NA	NA	NA	NA	NA	NA	NA	NA	NA	NA	NA
bacteroidetes	M00378_F420 biosynthesis	NA	NA	NA	NA	NA	NA	NA	NA	NA	NA	NA	NA
bacteroidetes	M00416_Cytochrome aa3-600 menaquinol oxidase	NA	NA	NA	NA	NA	NA	NA	NA	NA	NA	NA	NA
bacteroidetes	M00417_Cytochrome o ubiquinol oxidase	NA	NA	NA	NA	NA	NA	NA	NA	NA	NA	NA	NA
bacteroidetes	M00418_Toluene degradation	NA	NA	NA	NA	NA	NA	NA	NA	NA	NA	NA	NA
bacteroidetes	M00419_Cymene degradation	NA	NA	NA	NA	NA	NA	NA	NA	NA	NA	NA	NA
bacteroidetes	M00422_Acetyl-CoA pathway	NA	NA	NA	NA	NA	NA	NA	NA	NA	NA	NA	NA
bacteroidetes	M00432_Leucine biosynthesis	NA	NA	0.601988	0.387508	0.118844	0.153829	0.772572	0.439776	-0.122506	0.113308	-1.08117	0.27962
bacteroidetes	M00433_Lysine biosynthesis	NA	NA	NA	NA	NA	NA	NA	NA	NA	NA	NA	NA
bacteroidetes	M00525_Lysine biosynthesis	NA	Copiotroph	0.460553	0.000441813	-0.20684	0.151083	-1.36905	0.170984	0.540874	0.134994	4.00665	6.15861e-05
bacteroidetes	M00526_Lysine biosynthesis	Soil	Copiotroph	0.0460024	0.00633096	-0.615862	0.188733	-3.26314	0.00110185	0.408089	0.127903	3.19062	0.00141967
bacteroidetes	M00527_Lysine biosynthesis	NA	NA	0.511185	0.105266	-0.208842	0.178105	-1.17258	0.240965	0.262719	0.136114	1.93014	0.05359
bacteroidetes	M00528_Nitrification	NA	NA	NA	NA	NA	NA	NA	NA	NA	NA	NA	NA
bacteroidetes	M00529_Denitrification	NA	NA	NA	NA	NA	NA	NA	NA	NA	NA	NA	NA
bacteroidetes	M00530_Dissimilatory nitrate reduction	NA	NA	NA	NA	NA	NA	NA	NA	NA	NA	NA	NA
bacteroidetes	M00531_Assimilatory nitrate reduction	NA	NA	NA	NA	NA	NA	NA	NA	NA	NA	NA	NA
bacteroidetes	M00532_Photorespiration	NA	NA	NA	NA	NA	NA	NA	NA	NA	NA	NA	NA
bacteroidetes	M00533_Homoprotocatechuate degradation	NA	NA	NA	NA	NA	NA	NA	NA	NA	NA	NA	NA
bacteroidetes	M00534_Naphthalene degradation	NA	NA	NA	NA	NA	NA	NA	NA	NA	NA	NA	NA
bacteroidetes	M00535_Isoleucine biosynthesis	NA	NA	0.927431	0.725375	0.00677969	0.0538299	0.125947	0.899774	-0.0450676	0.100557	-0.448182	0.654022
bacteroidetes	M00537_Xylene degradation	NA	NA	NA	NA	NA	NA	NA	NA	NA	NA	NA	NA
bacteroidetes	M00538_Toluene degradation	NA	NA	NA	NA	NA	NA	NA	NA	NA	NA	NA	NA
bacteroidetes	M00539_Cumate degradation	NA	NA	NA	NA	NA	NA	NA	NA	NA	NA	NA	NA
bacteroidetes	M00540_Benzoate degradation	NA	NA	NA	NA	NA	NA	NA	NA	NA	NA	NA	NA
bacteroidetes	M00541_Benzoyl-CoA degradation	NA	NA	NA	NA	NA	NA	NA	NA	NA	NA	NA	NA
bacteroidetes	M00542_EHEC/EPEC pathogenicity signature	NA	NA	NA	NA	NA	NA	NA	NA	NA	NA	NA	NA
bacteroidetes	M00543_Biphenyl degradation	NA	NA	NA	NA	NA	NA	NA	NA	NA	NA	NA	NA
bacteroidetes	M00544_Carbazole degradation	NA	NA	NA	NA	NA	NA	NA	NA	NA	NA	NA	NA
bacteroidetes	M00545_Trans-cinnamate degradation	NA	NA	NA	NA	NA	NA	NA	NA	NA	NA	NA	NA
bacteroidetes	M00546_Purine degradation	NA	NA	0.750175	0.0708267	0.0932419	0.21521	0.433261	0.664825	0.540159	0.248983	2.16946	0.0300477
bacteroidetes	M00548_Benzene degradation	NA	NA	NA	NA	NA	NA	NA	NA	NA	NA	NA	NA
bacteroidetes	M00549_Nucleotide sugar biosynthesis	NA	NA	0.225484	0.0644614	0.60467	0.259447	2.33061	0.0197738	-0.352082	0.156272	-2.25301	0.0242588
bacteroidetes	M00550_Ascorbate degradation	NA	NA	NA	NA	NA	NA	NA	NA	NA	NA	NA	NA
bacteroidetes	M00551_Benzoate degradation	NA	NA	NA	NA	NA	NA	NA	NA	NA	NA	NA	NA
bacteroidetes	M00552_D-galactonate degradation	NA	NA	0.46938	0.626934	-0.375822	0.283854	-1.324	0.185504	0.142598	0.212405	0.671347	0.501999
bacteroidetes	M00554_Nucleotide sugar biosynthesis	NA	Copiotroph	0.320777	0.000156045	0.661949	0.386773	1.71147	0.0869948	1.45529	0.339327	4.28874	1.79688e-05
bacteroidetes	M00555_Betaine biosynthesis	NA	NA	0.511958	0.109603	-0.679902	0.588939	-1.15445	0.248315	-1.2274	0.652041	-1.88239	0.0597832
bacteroidetes	M00563_Methanogenesis	NA	NA	NA	NA	NA	NA	NA	NA	NA	NA	NA	NA
bacteroidetes	M00565_Trehalose biosynthesis	NA	Copiotroph	0.743177	0.0213232	-0.113123	0.252521	-0.447972	0.654173	0.643978	0.233578	2.75701	0.00583325
bacteroidetes	M00567_Methanogenesis	NA	NA	NA	NA	NA	NA	NA	NA	NA	NA	NA	NA
bacteroidetes	M00568_Catechol ortho-cleavage	NA	NA	NA	NA	NA	NA	NA	NA	NA	NA	NA	NA
bacteroidetes	M00569_Catechol meta-cleavage	NA	NA	NA	NA	NA	NA	NA	NA	NA	NA	NA	NA
bacteroidetes	M00570_Isoleucine biosynthesis	NA	NA	0.669757	0.0916653	0.0935261	0.153154	0.610667	0.54142	-0.286147	0.142196	-2.01234	0.0441842
bacteroidetes	M00572_Pimeloyl-ACP biosynthesis	NA	NA	0.326533	0.282059	-0.695369	0.415044	-1.67541	0.0938538	0.544432	0.407184	1.33706	0.181202
bacteroidetes	M00573_Biotin biosynthesis	NA	Copiotroph	0.293088	0.000100736	0.348017	0.18092	1.92359	0.0544056	0.64355	0.14637	4.39673	1.09894e-05
bacteroidetes	M00574_Pertussis pathogenicity signature	NA	NA	NA	NA	NA	NA	NA	NA	NA	NA	NA	NA
bacteroidetes	M00575_Pertussis pathogenicity signature	NA	NA	NA	NA	NA	NA	NA	NA	NA	NA	NA	NA
bacteroidetes	M00577_Biotin biosynthesis	NA	Copiotroph	0.293088	0.000100736	0.348017	0.18092	1.92359	0.0544056	0.64355	0.14637	4.39673	1.09894e-05
bacteroidetes	M00579_Phosphate acetyltransferase-acetate kinase pathway	NA	Oligotroph	0.320777	0.0194446	0.537266	0.31487	1.70631	0.0879499	-0.645357	0.230872	-2.7953	0.00518524
bacteroidetes	M00580_Pentose phosphate pathway	NA	NA	0.57101	0.664798	-0.280615	0.293501	-0.956095	0.339024	-0.140822	0.249278	-0.564919	0.572129
bacteroidetes	M00595_Thiosulfate oxidation by SOX complex	NA	Copiotroph	0.640093	0.000505579	0.288586	0.427591	0.674911	0.499733	1.95526	0.496718	3.93635	8.27312e-05
bacteroidetes	M00596_Dissimilatory sulfate reduction	NA	NA	NA	NA	NA	NA	NA	NA	NA	NA	NA	NA
bacteroidetes	M00597_Anoxygenic photosystem II	NA	NA	NA	NA	NA	NA	NA	NA	NA	NA	NA	NA
bacteroidetes	M00608_2-Oxocarboxylic acid chain extension	NA	NA	NA	NA	NA	NA	NA	NA	NA	NA	NA	NA
bacteroidetes	M00609_Cysteine biosynthesis	NA	NA	NA	NA	NA	NA	NA	NA	NA	NA	NA	NA
bacteroidetes	M00615_Nitrate assimilation	NA	Copiotroph	0.669349	6.30414e-06	0.132994	0.21547	0.617231	0.537083	1.31153	0.243988	5.3754	7.64139e-08
bacteroidetes	M00620_Incomplete reductive citrate cycle	NA	NA	NA	NA	NA	NA	NA	NA	NA	NA	NA	NA
bacteroidetes	M00622_Nicotinate degradation	NA	NA	NA	NA	NA	NA	NA	NA	NA	NA	NA	NA
bacteroidetes	M00623_Phthalate degradation	NA	NA	NA	NA	NA	NA	NA	NA	NA	NA	NA	NA
bacteroidetes	M00624_Terephthalate degradation	NA	NA	NA	NA	NA	NA	NA	NA	NA	NA	NA	NA
bacteroidetes	M00627_beta-Lactam resistance	NA	NA	0.296745	0.163469	0.631432	0.339925	1.85756	0.063231	0.471627	0.283419	1.66406	0.0960998
bacteroidetes	M00630_D-Galacturonate degradation (fungi)	NA	NA	NA	NA	NA	NA	NA	NA	NA	NA	NA	NA
bacteroidetes	M00631_D-Galacturonate degradation (bacteria)	NA	NA	0.484907	0.626934	0.237399	0.189725	1.25128	0.210831	0.085727	0.130045	0.659209	0.509762
bacteroidetes	M00632_Galactose degradation	NA	NA	0.293088	0.0876931	0.398069	0.197589	2.01463	0.0439432	-0.2258	0.11019	-2.04919	0.0404439
bacteroidetes	M00633_Semi-phosphorylative Entner-Doudoroff pathway	NA	NA	NA	NA	NA	NA	NA	NA	NA	NA	NA	NA
bacteroidetes	M00636_Phthalate degradation	NA	NA	NA	NA	NA	NA	NA	NA	NA	NA	NA	NA
bacteroidetes	M00637_Anthranilate degradation	NA	NA	NA	NA	NA	NA	NA	NA	NA	NA	NA	NA
bacteroidetes	M00638_Salicylate degradation	NA	NA	NA	NA	NA	NA	NA	NA	NA	NA	NA	NA
bacteroidetes	M00639_Multidrug resistance	NA	NA	NA	NA	NA	NA	NA	NA	NA	NA	NA	NA
bacteroidetes	M00641_Multidrug resistance	NA	NA	NA	NA	NA	NA	NA	NA	NA	NA	NA	NA
bacteroidetes	M00642_Multidrug resistance	NA	NA	NA	NA	NA	NA	NA	NA	NA	NA	NA	NA
bacteroidetes	M00643_Multidrug resistance	NA	NA	NA	NA	NA	NA	NA	NA	NA	NA	NA	NA
bacteroidetes	M00649_Multidrug resistance	NA	NA	NA	NA	NA	NA	NA	NA	NA	NA	NA	NA
bacteroidetes	M00651_Vancomycin resistance	NA	NA	0.643547	0.521479	-0.0809473	0.122479	-0.660907	0.508672	-0.0799731	0.0953017	-0.839157	0.401381
bacteroidetes	M00652_Vancomycin resistance	NA	NA	NA	NA	NA	NA	NA	NA	NA	NA	NA	NA
bacteroidetes	M00660_Xanthomonas spp. pathogenicity signature	NA	NA	NA	NA	NA	NA	NA	NA	NA	NA	NA	NA
bacteroidetes	M00664_Nodulation	NA	NA	NA	NA	NA	NA	NA	NA	NA	NA	NA	NA
bacteroidetes	M00673_Cephamycin C biosynthesis	NA	NA	NA	NA	NA	NA	NA	NA	NA	NA	NA	NA
bacteroidetes	M00674_Clavaminate biosynthesis	NA	NA	NA	NA	NA	NA	NA	NA	NA	NA	NA	NA
bacteroidetes	M00675_Carbapenem-3-carboxylate biosynthesis	NA	NA	NA	NA	NA	NA	NA	NA	NA	NA	NA	NA
bacteroidetes	M00696_Multidrug resistance	NA	NA	NA	NA	NA	NA	NA	NA	NA	NA	NA	NA
bacteroidetes	M00697_Multidrug resistance	NA	NA	NA	NA	NA	NA	NA	NA	NA	NA	NA	NA
bacteroidetes	M00698_Multidrug resistance	NA	NA	NA	NA	NA	NA	NA	NA	NA	NA	NA	NA
bacteroidetes	M00700_Multidrug resistance	NA	NA	NA	NA	NA	NA	NA	NA	NA	NA	NA	NA
bacteroidetes	M00702_Multidrug resistance	NA	NA	NA	NA	NA	NA	NA	NA	NA	NA	NA	NA
bacteroidetes	M00704_Tetracycline resistance	NA	NA	NA	NA	NA	NA	NA	NA	NA	NA	NA	NA
bacteroidetes	M00705_Multidrug resistance	NA	NA	NA	NA	NA	NA	NA	NA	NA	NA	NA	NA
bacteroidetes	M00714_Multidrug resistance	NA	NA	NA	NA	NA	NA	NA	NA	NA	NA	NA	NA
bacteroidetes	M00718_Multidrug resistance	NA	NA	NA	NA	NA	NA	NA	NA	NA	NA	NA	NA
bacteroidetes	M00725_Cationic antimicrobial peptide (CAMP) resistance	NA	NA	NA	NA	NA	NA	NA	NA	NA	NA	NA	NA
bacteroidetes	M00726_Cationic antimicrobial peptide (CAMP) resistance	NA	NA	NA	NA	NA	NA	NA	NA	NA	NA	NA	NA
bacteroidetes	M00736_Nocardicin A biosynthesis	NA	NA	NA	NA	NA	NA	NA	NA	NA	NA	NA	NA
bacteroidetes	M00740_Methylaspartate cycle	NA	NA	NA	NA	NA	NA	NA	NA	NA	NA	NA	NA
bacteroidetes	M00741_Propanoyl-CoA metabolism	NA	NA	0.415179	0.664404	0.258582	0.173772	1.48806	0.136736	0.0606695	0.105092	0.577301	0.563736
bacteroidetes	M00744_Cationic antimicrobial peptide (CAMP) resistance	NA	NA	NA	NA	NA	NA	NA	NA	NA	NA	NA	NA
bacteroidetes	M00745_Imipenem resistance	NA	NA	NA	NA	NA	NA	NA	NA	NA	NA	NA	NA
bacteroidetes	M00746_Multidrug resistance	NA	NA	NA	NA	NA	NA	NA	NA	NA	NA	NA	NA
bacteroidetes	M00761_Undecaprenylphosphate alpha-L-Ara4N biosynthesis	NA	NA	NA	NA	NA	NA	NA	NA	NA	NA	NA	NA
bacteroidetes	M00763_Ornithine biosynthesis	NA	NA	NA	NA	NA	NA	NA	NA	NA	NA	NA	NA
bacteroidetes	M00769_Multidrug resistance	NA	NA	NA	NA	NA	NA	NA	NA	NA	NA	NA	NA
bacteroidetes	M00778_Type II polyketide backbone biosynthesis	NA	NA	NA	NA	NA	NA	NA	NA	NA	NA	NA	NA
bacteroidetes	M00779_Dihydrokalafungin biosynthesis	NA	NA	NA	NA	NA	NA	NA	NA	NA	NA	NA	NA
bacteroidetes	M00780_Tetracycline/oxytetracycline biosynthesis	NA	NA	NA	NA	NA	NA	NA	NA	NA	NA	NA	NA
bacteroidetes	M00781_Nogalavinone/aklavinone biosynthesis	NA	NA	NA	NA	NA	NA	NA	NA	NA	NA	NA	NA
bacteroidetes	M00783_Tetracenomycin C/8-demethyltetracenomycin C biosynthesis	NA	NA	NA	NA	NA	NA	NA	NA	NA	NA	NA	NA
bacteroidetes	M00784_Elloramycin biosynthesis	NA	NA	NA	NA	NA	NA	NA	NA	NA	NA	NA	NA
bacteroidetes	M00789_Rebeccamycin biosynthesis	NA	NA	NA	NA	NA	NA	NA	NA	NA	NA	NA	NA
bacteroidetes	M00790_Pyrrolnitrin biosynthesis	NA	NA	NA	NA	NA	NA	NA	NA	NA	NA	NA	NA
bacteroidetes	M00793_dTDP-L-rhamnose biosynthesis	NA	NA	0.911363	0.0763406	-0.00916837	0.0600339	-0.15272	0.878619	0.30488	0.142873	2.13392	0.0328496
bacteroidetes	M00794_dTDP-6-deoxy-D-allose biosynthesis	NA	NA	NA	NA	NA	NA	NA	NA	NA	NA	NA	NA
bacteroidetes	M00797_dTDP-D-desosamine biosynthesis	NA	NA	NA	NA	NA	NA	NA	NA	NA	NA	NA	NA
bacteroidetes	M00798_dTDP-L-mycarose biosynthesis	NA	NA	NA	NA	NA	NA	NA	NA	NA	NA	NA	NA
bacteroidetes	M00799_dTDP-L-oleandrose biosynthesis	NA	NA	NA	NA	NA	NA	NA	NA	NA	NA	NA	NA
bacteroidetes	M00800_dTDP-L-megosamine biosynthesis	NA	NA	NA	NA	NA	NA	NA	NA	NA	NA	NA	NA
bacteroidetes	M00801_dTDP-L-olivose biosynthesis	NA	NA	NA	NA	NA	NA	NA	NA	NA	NA	NA	NA
bacteroidetes	M00802_dTDP-D-forosamine biosynthesis	NA	NA	NA	NA	NA	NA	NA	NA	NA	NA	NA	NA
bacteroidetes	M00803_dTDP-D-angolosamine biosynthesis	NA	NA	NA	NA	NA	NA	NA	NA	NA	NA	NA	NA
bacteroidetes	M00804_Complete nitrification	NA	NA	NA	NA	NA	NA	NA	NA	NA	NA	NA	NA
bacteroidetes	M00805_Staurosporine biosynthesis	NA	NA	NA	NA	NA	NA	NA	NA	NA	NA	NA	NA
bacteroidetes	M00810_Nicotine degradation	NA	NA	NA	NA	NA	NA	NA	NA	NA	NA	NA	NA
bacteroidetes	M00811_Nicotine degradation	NA	NA	NA	NA	NA	NA	NA	NA	NA	NA	NA	NA
bacteroidetes	M00814_Acarbose biosynthesis	NA	NA	NA	NA	NA	NA	NA	NA	NA	NA	NA	NA
bacteroidetes	M00815_Validamycin A biosynthesis	NA	NA	NA	NA	NA	NA	NA	NA	NA	NA	NA	NA
bacteroidetes	M00819_Pentalenolactone biosynthesis	NA	NA	NA	NA	NA	NA	NA	NA	NA	NA	NA	NA
bacteroidetes	M00823_Chlortetracycline biosynthesis	NA	NA	NA	NA	NA	NA	NA	NA	NA	NA	NA	NA
bacteroidetes	M00824_9-membered enediyne core biosynthesis	NA	NA	NA	NA	NA	NA	NA	NA	NA	NA	NA	NA
bacteroidetes	M00825_10-membered enediyne core biosynthesis	NA	NA	NA	NA	NA	NA	NA	NA	NA	NA	NA	NA
bacteroidetes	M00827_C-1027 beta-amino acid moiety biosynthesis	NA	NA	NA	NA	NA	NA	NA	NA	NA	NA	NA	NA
bacteroidetes	M00828_Maduropeptin beta-hydroxy acid moiety biosynthesis	NA	NA	NA	NA	NA	NA	NA	NA	NA	NA	NA	NA
bacteroidetes	M00829_3	NA	NA	NA	NA	NA	NA	NA	NA	NA	NA	NA	NA
bacteroidetes	M00830_Neocarzinostatin naphthoate moiety biosynthesis	NA	NA	NA	NA	NA	NA	NA	NA	NA	NA	NA	NA
bacteroidetes	M00831_Kedarcidin 2-hydroxynaphthoate moiety biosynthesis	NA	NA	NA	NA	NA	NA	NA	NA	NA	NA	NA	NA
bacteroidetes	M00832_Kedarcidin 2-aza-3-chloro-beta-tyrosine moiety biosynthesis	NA	NA	NA	NA	NA	NA	NA	NA	NA	NA	NA	NA
bacteroidetes	M00833_Calicheamicin biosynthesis	NA	NA	NA	NA	NA	NA	NA	NA	NA	NA	NA	NA
bacteroidetes	M00835_Pyocyanine biosynthesis	NA	NA	NA	NA	NA	NA	NA	NA	NA	NA	NA	NA
bacteroidetes	M00836_Coenzyme F430 biosynthesis	NA	NA	NA	NA	NA	NA	NA	NA	NA	NA	NA	NA
bacteroidetes	M00837_Prodigiosin biosynthesis	NA	NA	NA	NA	NA	NA	NA	NA	NA	NA	NA	NA
bacteroidetes	M00838_Undecylprodigiosin biosynthesis	NA	NA	NA	NA	NA	NA	NA	NA	NA	NA	NA	NA
bacteroidetes	M00840_Tetrahydrofolate biosynthesis	NA	NA	NA	NA	NA	NA	NA	NA	NA	NA	NA	NA
bacteroidetes	M00841_Tetrahydrofolate biosynthesis	NA	NA	0.379164	0.137667	-0.203104	0.13075	-1.55338	0.120333	-0.136188	0.0773852	-1.75988	0.0784285
bacteroidetes	M00842_Tetrahydrobiopterin biosynthesis	NA	NA	0.778001	0.688719	0.0441556	0.114116	0.386936	0.698803	-0.0642423	0.12574	-0.510913	0.609412
bacteroidetes	M00843_L-threo-Tetrahydrobiopterin biosynthesis	NA	NA	0.778001	0.688719	0.0441556	0.114116	0.386936	0.698803	-0.0642423	0.12574	-0.510913	0.609412
bacteroidetes	M00844_Arginine biosynthesis	NA	NA	0.241719	0.68162	0.437669	0.195532	2.23835	0.025198	-0.0524554	0.0975428	-0.537768	0.590737
bacteroidetes	M00845_Arginine biosynthesis	NA	Oligotroph	0.57101	0.0291907	0.908165	0.952975	0.952979	0.340601	-2.80926	1.0786	-2.60455	0.0091995
bacteroidetes	M00846_Siroheme biosynthesis	NA	NA	0.935653	0.0876931	-0.0140404	0.137801	-0.101889	0.918845	0.557252	0.271286	2.05411	0.0399649
bacteroidetes	M00847_Heme biosynthesis	NA	NA	NA	NA	NA	NA	NA	NA	NA	NA	NA	NA
bacteroidetes	M00848_Aurachin biosynthesis	NA	NA	NA	NA	NA	NA	NA	NA	NA	NA	NA	NA
bacteroidetes	M00849_C5 isoprenoid biosynthesis	NA	NA	0.71633	NA	0.255547	0.499735	0.511365	0.609095	NA	NA	NA	NA
bacteroidetes	M00850_Vibrio cholerae pathogenicity signature	NA	NA	NA	NA	NA	NA	NA	NA	NA	NA	NA	NA
bacteroidetes	M00851_Carbapenem resistance	NA	NA	NA	NA	NA	NA	NA	NA	NA	NA	NA	NA
bacteroidetes	M00852_Vibrio cholerae pathogenicity signature	NA	NA	NA	NA	NA	NA	NA	NA	NA	NA	NA	NA
bacteroidetes	M00853_ETEC pathogenicity signature	NA	NA	NA	NA	NA	NA	NA	NA	NA	NA	NA	NA
bacteroidetes	M00854_Glycogen biosynthesis	NA	NA	0.484907	0.108108	0.244805	0.19162	1.27756	0.201406	-0.239427	0.126128	-1.89829	0.0576578
bacteroidetes	M00855_Glycogen degradation	NA	Oligotroph	0.809956	3.256e-05	-0.0473246	0.146375	-0.323311	0.746459	-1.10487	0.234123	-4.71918	2.368e-06
bacteroidetes	M00856_Salmonella enterica pathogenicity signature	NA	NA	NA	NA	NA	NA	NA	NA	NA	NA	NA	NA
bacteroidetes	M00857_Salmonella enterica pathogenicity signature	NA	NA	NA	NA	NA	NA	NA	NA	NA	NA	NA	NA
bacteroidetes	M00860_Bacillus anthracis pathogenicity signature	NA	NA	NA	NA	NA	NA	NA	NA	NA	NA	NA	NA
bacteroidetes	M00861_beta-Oxidation	NA	NA	NA	NA	NA	NA	NA	NA	NA	NA	NA	NA
bacteroidetes	M00862_beta-Oxidation	NA	NA	NA	NA	NA	NA	NA	NA	NA	NA	NA	NA
bacteroidetes	M00866_KDO2-lipid A biosynthesis	NA	NA	0.675058	0.386825	-0.142834	0.244719	-0.583664	0.559446	-0.300754	0.273765	-1.09858	0.27195
bacteroidetes	M00867_KDO2-lipid A modification pathway	NA	NA	NA	NA	NA	NA	NA	NA	NA	NA	NA	NA
bacteroidetes	M00868_Heme biosynthesis	NA	NA	0.589213	0.282642	0.146183	0.168099	0.869623	0.384506	0.162746	0.122301	1.3307	0.183289
bacteroidetes	M00873_Fatty acid biosynthesis in mitochondria	NA	NA	NA	NA	NA	NA	NA	NA	NA	NA	NA	NA
bacteroidetes	M00874_Fatty acid biosynthesis in mitochondria	NA	NA	NA	0.51063	NA	NA	NA	NA	-1.05263	1.22436	-0.859734	0.389936
bacteroidetes	M00875_Staphyloferrin B biosynthesis	NA	NA	NA	NA	NA	NA	NA	NA	NA	NA	NA	NA
bacteroidetes	M00876_Staphyloferrin A biosynthesis	NA	NA	NA	NA	NA	NA	NA	NA	NA	NA	NA	NA
bacteroidetes	M00877_Kanosamine biosynthesis	NA	NA	NA	NA	NA	NA	NA	NA	NA	NA	NA	NA
bacteroidetes	X3.Hydroxypropionate.bi.cycle	NA	NA	NA	NA	NA	NA	NA	NA	NA	NA	NA	NA
bacteroidetes	Acetyl.CoA.pathway..CO2....acetyl.CoA	NA	NA	NA	NA	NA	NA	NA	NA	NA	NA	NA	NA
bacteroidetes	Citrate.cycle..TCA.cycle..Krebs.cycle.	NA	NA	0.601988	0.387508	-0.140119	0.180544	-0.776095	0.437693	0.194788	0.180575	1.07871	0.280717
bacteroidetes	Dicarboxylate.hydroxybutyrate.cycle	NA	NA	NA	NA	NA	NA	NA	NA	NA	NA	NA	NA
bacteroidetes	Entner.Doudoroff.pathway..glucose.6P....glyceraldehyde.3P...pyruvate	NA	NA	0.599938	0.662011	0.103999	0.124189	0.837425	0.402354	-0.0600771	0.101465	-0.592099	0.553784
bacteroidetes	Glycolysis..Embden.Meyerhof.pathway...glucose....pyruvate	NA	NA	0.57101	0.850955	0.255503	0.273914	0.932787	0.35093	-0.0294233	0.13731	-0.214284	0.830326
bacteroidetes	Glyoxylate.cycle	NA	Copiotroph	0.293088	0.000501655	0.807415	0.398184	2.02774	0.0425864	1.22867	0.310532	3.95665	7.60084e-05
bacteroidetes	Hydroxypropionate.hydroxybutylate.cycle	NA	NA	NA	NA	NA	NA	NA	NA	NA	NA	NA	NA
bacteroidetes	Methanogenesis..CO2....methane	NA	NA	NA	NA	NA	NA	NA	NA	NA	NA	NA	NA
bacteroidetes	Pentose.phosphate.pathway..Pentose.phosphate.cycle.	NA	NA	0.514327	0.107122	-0.427938	0.379317	-1.12818	0.259244	-0.58016	0.303378	-1.91233	0.0558333
bacteroidetes	Reductive.acetyl.CoA.pathway..Wood.Ljungdahl.pathway.	NA	NA	NA	NA	NA	NA	NA	NA	NA	NA	NA	NA
bacteroidetes	Reductive.citrate.cycle..Arnon.Buchanan.cycle.	NA	Oligotroph	0.589213	4.18716e-05	0.109885	0.127321	0.86306	0.388104	-0.824048	0.177751	-4.63597	3.55274e-06
bacteroidetes	Reductive.pentose.phosphate.cycle..Calvin.cycle.	NA	Copiotroph	0.57101	0.0156203	0.139002	0.149405	0.930369	0.35218	0.509571	0.177388	2.87263	0.00407074
bacteroidetes	Complex.I..NAD.P.H.quinone.oxidoreductase..chloroplasts.and.cyanobacteria	NA	NA	NA	NA	NA	NA	NA	NA	NA	NA	NA	NA
bacteroidetes	Complex.I..NADH.dehydrogenase..ubiquinone..1.alpha.subcomplex	NA	NA	NA	NA	NA	NA	NA	NA	NA	NA	NA	NA
bacteroidetes	Complex.I..NADH.quinone.oxidoreductase..prokaryotes	Soil	NA	0.0343941	0.067278	-0.988313	0.288672	-3.42365	0.000617859	0.302713	0.137165	2.20693	0.0273189
bacteroidetes	Complex.II..Fumarate.reductase..prokaryotes	NA	NA	NA	NA	NA	NA	NA	NA	NA	NA	NA	NA
bacteroidetes	Complex.II..Succinate.dehydrogenase..ubiquinone.	NA	NA	NA	NA	NA	NA	NA	NA	NA	NA	NA	NA
bacteroidetes	Complex.II..Succinate.dehydrogenase..prokaryotes	NA	NA	0.359454	0.688709	0.244681	0.151805	1.61181	0.107004	-0.0441016	0.0843431	-0.522884	0.601055
bacteroidetes	Complex.III..Cytochrome.bc1.complex	NA	NA	NA	NA	NA	NA	NA	NA	NA	NA	NA	NA
bacteroidetes	Complex.III..Cytochrome.bc1.complex.respiratory.unit	NA	NA	NA	NA	NA	NA	NA	NA	NA	NA	NA	NA
bacteroidetes	Complex.III..Cytochrome.bd.ubiquinol.oxidase	NA	Copiotroph	0.293088	8.01095e-06	0.425552	0.214821	1.98096	0.047596	1.02499	0.196931	5.2048	1.94205e-07
bacteroidetes	Complex.IV.High.affinity..Cytochrome.bd.ubiquinol.oxidase	NA	Copiotroph	0.293088	7.89446e-06	0.425552	0.214821	1.98096	0.047596	1.03656	0.19704	5.26066	1.43536e-07
bacteroidetes	Complex.IV.High.affinity..Cytochrome.c.oxidase..cbb3.type	NA	Copiotroph	0.14884	9.5435e-06	0.619763	0.224251	2.7637	0.00571492	1.00026	0.199311	5.01858	5.20555e-07
bacteroidetes	Complex.IV.Low.affinity..Cytochrome.aa3.600.menaquinol.oxidase	NA	NA	NA	NA	NA	NA	NA	NA	NA	NA	NA	NA
bacteroidetes	Complex.IV.Low.affinity..Cytochrome.c.oxidase	NA	NA	NA	NA	NA	NA	NA	NA	NA	NA	NA	NA
bacteroidetes	Complex.IV.Low.affinity..Cytochrome.c.oxidase..prokaryotes	NA	Oligotroph	0.085781	0.0261827	-0.566464	0.187871	-3.01518	0.00256829	-0.289589	0.109324	-2.64891	0.00807514
bacteroidetes	Complex.IV.Low.affinity..Cytochrome.o.ubiquinol.oxidase	NA	NA	NA	NA	NA	NA	NA	NA	NA	NA	NA	NA
bacteroidetes	Complex.V..F.type.ATPase..eukaryotes	NA	NA	NA	NA	NA	NA	NA	NA	NA	NA	NA	NA
bacteroidetes	Complex.V..F.type.ATPase..prokaryotes.and.chloroplasts	NA	NA	0.637102	0.0628523	0.109008	0.155931	0.699079	0.484503	-0.387672	0.170816	-2.26953	0.0232363
bacteroidetes	Complex.V..V.type.ATPase..eukaryotes	NA	NA	NA	NA	NA	NA	NA	NA	NA	NA	NA	NA
bacteroidetes	Complex.V..V.A.type.ATPase..prokaryotes	NA	NA	NA	NA	NA	NA	NA	NA	NA	NA	NA	NA
bacteroidetes	CAZy..Alpha.galactans	NA	NA	NA	NA	NA	NA	NA	NA	NA	NA	NA	NA
bacteroidetes	CAZy..Alpha.mannan	NA	NA	NA	NA	NA	NA	NA	NA	NA	NA	NA	NA
bacteroidetes	CAZy..Amorphous.Cellulose	NA	NA	0.589213	0.779405	0.22607	0.254986	0.8866	0.375294	0.0690432	0.196513	0.351342	0.725332
bacteroidetes	CAZy..Arabinan	NA	NA	0.418159	0.696702	0.550358	0.374293	1.47039	0.141456	0.122658	0.247863	0.494861	0.620698
bacteroidetes	CAZy..Arabinose.cleavage	NA	NA	NA	NA	NA	NA	NA	NA	NA	NA	NA	NA
bacteroidetes	CAZy..Beta.galactan..pectic.galactan.	NA	NA	NA	NA	NA	NA	NA	NA	NA	NA	NA	NA
bacteroidetes	CAZy..Beta.mannan	NA	NA	NA	NA	NA	NA	NA	NA	NA	NA	NA	NA
bacteroidetes	CAZy..Chitin	NA	NA	NA	NA	NA	NA	NA	NA	NA	NA	NA	NA
bacteroidetes	CAZy..Crystalline.Cellulose	NA	NA	NA	NA	NA	NA	NA	NA	NA	NA	NA	NA
bacteroidetes	CAZy..Fucose.Cleavage	NA	NA	NA	NA	NA	NA	NA	NA	NA	NA	NA	NA
bacteroidetes	CAZy..Mixed.Linkage.glucans	NA	NA	0.881535	0.100294	0.027429	0.135264	0.202781	0.839306	0.48112	0.244848	1.96498	0.0494168
bacteroidetes	CAZy..Mucin	NA	NA	NA	NA	NA	NA	NA	NA	NA	NA	NA	NA
bacteroidetes	CAZy..Pectin	NA	NA	NA	NA	NA	NA	NA	NA	NA	NA	NA	NA
bacteroidetes	CAZy..Polyphenolics	NA	NA	NA	NA	NA	NA	NA	NA	NA	NA	NA	NA
bacteroidetes	CAZy..Rhamnose.cleavage	NA	NA	NA	NA	NA	NA	NA	NA	NA	NA	NA	NA
bacteroidetes	CAZy..Starch	NA	NA	NA	NA	NA	NA	NA	NA	NA	NA	NA	NA
bacteroidetes	CAZy..Sulf.Polysachharides	NA	Copiotroph	0.50142	0.0261827	0.41127	0.339095	1.21285	0.225189	0.670628	0.252965	2.65107	0.00802379
bacteroidetes	CAZy..Xylans	NA	NA	NA	NA	NA	NA	NA	NA	NA	NA	NA	NA
bacteroidetes	CAZy..Xyloglucan	NA	NA	0.511185	0.189545	0.352133	0.300852	1.17045	0.241818	0.387403	0.245712	1.57665	0.114876
bacteroidetes	Methanogenesis.and.methanotrophy..Key.functional.gene	NA	NA	NA	NA	NA	NA	NA	NA	NA	NA	NA	NA
bacteroidetes	Methanogenesis.and.methanotrophy..acetate....methane..pt.1	NA	Copiotroph	0.224995	0.0249167	-0.481864	0.199391	-2.41667	0.015663	0.353398	0.131609	2.68521	0.00724849
bacteroidetes	Methanogenesis.and.methanotrophy..acetate....methane..pt.2	NA	Oligotroph	0.484907	0.00544653	0.277538	0.223415	1.24225	0.214143	-0.607134	0.186356	-3.25792	0.00112232
bacteroidetes	Methanogenesis.and.methanotrophy..acetate....methane..pt.3	NA	NA	0.446372	0.125162	1.58412	1.12844	1.40382	0.160373	-0.961057	0.529168	-1.81616	0.0693451
bacteroidetes	Methanogenesis.and.methanotrophy..dimethylamine....monomethylamine	NA	NA	NA	NA	NA	NA	NA	NA	NA	NA	NA	NA
bacteroidetes	Methanogenesis.and.methanotrophy..methane....methanol..with.oxygen..mmo.	NA	NA	NA	NA	NA	NA	NA	NA	NA	NA	NA	NA
bacteroidetes	Methanogenesis.and.methanotrophy..methane....methanol..with.oxygen..pmo.	NA	NA	NA	NA	NA	NA	NA	NA	NA	NA	NA	NA
bacteroidetes	Methanogenesis.and.methanotrophy..methanol....methane	NA	NA	NA	NA	NA	NA	NA	NA	NA	NA	NA	NA
bacteroidetes	Methanogenesis.and.methanotrophy..monomethylamine....ammonia	NA	NA	NA	NA	NA	NA	NA	NA	NA	NA	NA	NA
bacteroidetes	Methanogenesis.and.methanotrophy..putative.but.not.defining.CO2....methane	NA	NA	NA	NA	NA	NA	NA	NA	NA	NA	NA	NA
bacteroidetes	Methanogenesis.and.methanotrophy..trimethylamine....dimethylamine	NA	NA	NA	NA	NA	NA	NA	NA	NA	NA	NA	NA
bacteroidetes	Nitrogen.metabolism..Bacterial..aerobic.specific..ammonia.oxidation	NA	NA	NA	NA	NA	NA	NA	NA	NA	NA	NA	NA
bacteroidetes	Nitrogen.metabolism..Bacterial..anaerobic.specific..ammonia.oxidation	NA	NA	NA	NA	NA	NA	NA	NA	NA	NA	NA	NA
bacteroidetes	Nitrogen.metabolism..Bacterial.Archaeal.ammonia.oxidation	NA	NA	NA	NA	NA	NA	NA	NA	NA	NA	NA	NA
bacteroidetes	Nitrogen.metabolism..Dissimilatory.nitrite.reduction.to.ammonia..DNRA.	NA	NA	NA	0.755085	NA	NA	NA	NA	-0.226606	0.570114	-0.397475	0.691018
bacteroidetes	Nitrogen.metabolism..Nitrogen.fixation.altennative	NA	NA	NA	NA	NA	NA	NA	NA	NA	NA	NA	NA
bacteroidetes	Nitrogen.metabolism..ammonia....nitrite	NA	NA	NA	NA	NA	NA	NA	NA	NA	NA	NA	NA
bacteroidetes	Nitrogen.metabolism..nitrate....nitrite	NA	NA	NA	NA	NA	NA	NA	NA	NA	NA	NA	NA
bacteroidetes	Nitrogen.metabolism..nitric.oxide....nitrous.oxide	NA	NA	0.209715	0.0555464	-0.77274	0.305043	-2.53322	0.011302	-0.557346	0.239962	-2.32264	0.0201987
bacteroidetes	Nitrogen.metabolism..nitrite....nitric.oxide	NA	Copiotroph	0.57101	3.30074e-07	0.171392	0.174249	0.983609	0.325308	1.32388	0.220729	5.99777	2.00045e-09
bacteroidetes	Nitrogen.metabolism..nitrite...nitrate	NA	NA	NA	NA	NA	NA	NA	NA	NA	NA	NA	NA
bacteroidetes	Nitrogen.metabolism..nitrogen....ammonia	NA	NA	0.601988	0.948121	-0.679902	0.838785	-0.81058	0.417607	0.0544882	0.837417	0.0650669	0.948121
bacteroidetes	Nitrogen.metabolism..nitrous.oxide....nitrogen	NA	NA	0.589213	0.0644614	-0.105361	0.11956	-0.881235	0.37819	-0.284104	0.126785	-2.24083	0.0250369
bacteroidetes	Other.Reductases..TMAO.reductase	NA	NA	NA	NA	NA	NA	NA	NA	NA	NA	NA	NA
bacteroidetes	Other.Reductases..arsenate.reduction..pt.1	NA	Copiotroph	0.691392	9.5435e-06	-0.144147	0.260214	-0.553955	0.57961	1.76053	0.350049	5.02938	4.92078e-07
bacteroidetes	Other.Reductases..arsenate.reduction..pt.2	NA	NA	NA	NA	NA	NA	NA	NA	NA	NA	NA	NA
bacteroidetes	Other.Reductases..mercury.reduction	NA	NA	NA	NA	NA	NA	NA	NA	NA	NA	NA	NA
bacteroidetes	Other.Reductases..selenate.Chlorate.reduction	NA	NA	NA	NA	NA	NA	NA	NA	NA	NA	NA	NA
bacteroidetes	Photosynthesis..Photosystem.I	NA	NA	NA	NA	NA	NA	NA	NA	NA	NA	NA	NA
bacteroidetes	Photosynthesis..Photosystem.II	NA	NA	NA	NA	NA	NA	NA	NA	NA	NA	NA	NA
bacteroidetes	SCFA.and.alcohol.conversions..Alcohol.production	NA	Copiotroph	0.296745	9.5435e-06	0.680872	0.366058	1.86001	0.0628839	1.99017	0.394844	5.04039	4.64585e-07
bacteroidetes	SCFA.and.alcohol.conversions..Butyrate..pt.1	NA	NA	0.728617	0.0644614	0.581078	1.20378	0.48271	0.629302	-2.47321	1.10934	-2.22944	0.0257845
bacteroidetes	SCFA.and.alcohol.conversions..Butyrate..pt.2	NA	Oligotroph	0.538873	0.0408943	0.688099	0.651932	1.05548	0.291207	-1.23272	0.499719	-2.46683	0.0136314
bacteroidetes	SCFA.and.alcohol.conversions..Propionate..pt.1	NA	NA	NA	NA	NA	NA	NA	NA	NA	NA	NA	NA
bacteroidetes	SCFA.and.alcohol.conversions..Propionate..pt.2	NA	NA	NA	NA	NA	NA	NA	NA	NA	NA	NA	NA
bacteroidetes	SCFA.and.alcohol.conversions..acetate..pt.1	NA	Oligotroph	0.484907	0.00544653	0.277538	0.223415	1.24225	0.214143	-0.607134	0.186356	-3.25792	0.00112232
bacteroidetes	SCFA.and.alcohol.conversions..acetate..pt.2	NA	NA	NA	NA	NA	NA	NA	NA	NA	NA	NA	NA
bacteroidetes	SCFA.and.alcohol.conversions..acetate..pt.3	NA	NA	NA	NA	NA	NA	NA	NA	NA	NA	NA	NA
bacteroidetes	SCFA.and.alcohol.conversions..lactate.D	NA	Copiotroph	0.856247	9.11653e-05	-0.0420207	0.170183	-0.246914	0.804974	1.05315	0.236996	4.44375	8.84027e-06
bacteroidetes	SCFA.and.alcohol.conversions..lactate.L	NA	Oligotroph	0.927431	0.0413489	0.103919	0.87273	0.119073	0.905218	-2.01097	0.818666	-2.4564	0.0140336
bacteroidetes	SCFA.and.alcohol.conversions..pyruvate....acetyl.CoA.v1	NA	NA	0.78086	0.779405	-0.413976	1.09758	-0.37717	0.706047	-0.355551	1.00854	-0.35254	0.724433
bacteroidetes	SCFA.and.alcohol.conversions..pyruvate....acetyl.CoA.v2	NA	Oligotroph	0.306471	0.000394873	-0.475047	0.264076	-1.7989	0.0720348	-1.08138	0.267434	-4.04354	5.26498e-05
bacteroidetes	SCFA.and.alcohol.conversions..pyruvate....acetylCoA.f..formate.v3	NA	NA	0.224995	NA	-1.78555	0.724971	-2.46292	0.0137811	NA	NA	NA	NA
bacteroidetes	Sulfur.metabolism..Thiosulfate.oxidation.by.SOX.complex..thiosulfate....sulfate	NA	Copiotroph	0.640093	0.000505579	0.288586	0.427591	0.674911	0.499733	1.95526	0.496718	3.93635	8.27312e-05
bacteroidetes	Sulfur.metabolism..dissimilatory.sulfate.reduction..and.oxidation..sulfate....sulfide	NA	NA	NA	NA	NA	NA	NA	NA	NA	NA	NA	NA
bacteroidetes	Sulfur.metabolism..tetrathionate....thiosulfate	NA	NA	NA	NA	NA	NA	NA	NA	NA	NA	NA	NA
bacteroidetes	Sulfur.metabolism..thiosulfate....sulfite	NA	NA	NA	0.280656	NA	NA	NA	NA	-0.701984	0.52189	-1.34508	0.178599
bacteroidetes	PMDT	NA	NA	0.241719	NA	-0.601173	0.268558	-2.23852	0.0251872	NA	NA	NA	NA
bacteroidetes	niche	Rhizosphere	NA	3.74216e-07	0.779405	4.18778	0.700379	5.97931	2.24081e-09	0.125726	0.362944	0.346405	0.729038
acidobacteria	Flagellar_assembly_NA	Rhizosphere	Copiotroph	2.71489e-05	0.0246884	1.08052	0.224942	4.80355	1.55879e-06	0.841357	0.28263	2.97688	0.00291197
acidobacteria	M00001_Glycolysis (Embden-Meyerhof pathway)	NA	NA	0.063697	0.876418	-0.326946	0.145858	-2.24154	0.0249912	-0.0343748	0.132644	-0.259152	0.795518
acidobacteria	M00002_Glycolysis	NA	NA	0.912526	0.852019	0.0121529	0.0920875	0.131971	0.895007	-0.0608151	0.185318	-0.328167	0.742786
acidobacteria	M00003_Gluconeogenesis	NA	NA	0.415631	0.361705	-0.147671	0.136242	-1.08389	0.278413	-0.27029	0.211063	-1.28061	0.200329
acidobacteria	M00004_Pentose phosphate pathway (Pentose phosphate cycle)	Soil	NA	0.0288464	0.417557	-0.511296	0.191951	-2.66368	0.00772918	-0.274672	0.236888	-1.1595	0.246252
acidobacteria	M00005_PRPP biosynthesis	NA	NA	0.367762	0.602377	-0.133259	0.1124	-1.18558	0.23579	-0.121261	0.154702	-0.783836	0.433136
acidobacteria	M00006_Pentose phosphate pathway	Soil	NA	2.78869e-05	0.691907	-0.707559	0.148078	-4.7783	1.7678e-06	0.0914683	0.155772	0.587194	0.557074
acidobacteria	M00007_Pentose phosphate pathway	Soil	NA	0.0486634	0.0915853	-0.364037	0.151603	-2.40125	0.0163394	-0.413831	0.188118	-2.19985	0.0278177
acidobacteria	M00008_Entner-Doudoroff pathway	Soil	NA	3.03427e-06	0.440241	-0.711358	0.132921	-5.35175	8.71082e-08	0.181623	0.168101	1.08044	0.279948
acidobacteria	M00009_Citrate cycle (TCA cycle	NA	NA	0.0565925	0.842592	-0.385768	0.166949	-2.31069	0.0208499	0.0564986	0.160417	0.352198	0.72469
acidobacteria	M00010_Citrate cycle	NA	NA	0.0797843	0.126584	-0.305927	0.144893	-2.11139	0.0347386	-0.366983	0.183991	-1.99457	0.0460897
acidobacteria	M00011_Citrate cycle	NA	NA	0.0558189	0.417557	-0.497761	0.213654	-2.32975	0.0198193	-0.307872	0.264318	-1.16478	0.244109
acidobacteria	M00012_Glyoxylate cycle	Soil	NA	2.78869e-05	0.0915853	-0.629279	0.132388	-4.75328	2.00145e-06	-0.354661	0.162074	-2.18827	0.0286497
acidobacteria	M00013_Malonate semialdehyde pathway	NA	NA	NA	NA	NA	NA	NA	NA	NA	NA	NA	NA
acidobacteria	M00014_Glucuronate pathway (uronate pathway)	NA	NA	NA	NA	NA	NA	NA	NA	NA	NA	NA	NA
acidobacteria	M00015_Proline biosynthesis	Soil	NA	0.00773537	0.0697445	-0.624305	0.196416	-3.17849	0.00148045	-0.768773	0.327641	-2.34639	0.0189562
acidobacteria	M00016_Lysine biosynthesis	Soil	NA	0.041956	0.0561099	-0.288781	0.116245	-2.48424	0.012983	0.494074	0.200057	2.46967	0.0135239
acidobacteria	M00017_Methionine biosynthesis	Soil	NA	9.00869e-05	0.92099	-0.521321	0.116581	-4.47174	7.75868e-06	0.0138379	0.0773844	0.17882	0.858079
acidobacteria	M00018_Threonine biosynthesis	Soil	NA	0.00547524	0.430646	-0.462627	0.140539	-3.2918	0.000995498	0.238745	0.213206	1.11979	0.262805
acidobacteria	M00019_Valine/isoleucine biosynthesis	Rhizosphere	NA	0.0175255	0.602377	0.369029	0.128596	2.86968	0.00410886	0.130734	0.167421	0.780871	0.434878
acidobacteria	M00020_Serine biosynthesis	NA	NA	0.792311	0.104713	0.0223735	0.068244	0.327845	0.743029	-0.433968	0.203882	-2.12853	0.0332932
acidobacteria	M00021_Cysteine biosynthesis	NA	NA	0.792311	0.419202	0.0383483	0.115255	0.332726	0.739341	-0.296908	0.259532	-1.14402	0.252617
acidobacteria	M00022_Shikimate pathway	Soil	NA	0.0282766	0.929191	-0.490865	0.182983	-2.68257	0.00730593	0.0185349	0.130447	0.142088	0.887011
acidobacteria	M00023_Tryptophan biosynthesis	NA	NA	0.240485	0.770864	-0.220224	0.149367	-1.47438	0.140379	-0.0802769	0.171853	-0.467125	0.64041
acidobacteria	M00024_Phenylalanine biosynthesis	NA	NA	NA	NA	NA	NA	NA	NA	NA	NA	NA	NA
acidobacteria	M00025_Tyrosine biosynthesis	NA	NA	0.757945	NA	0.546193	1.4171	0.385429	0.699919	NA	NA	NA	NA
acidobacteria	M00026_Histidine biosynthesis	Soil	Copiotroph	0.0351945	0.0203576	-0.274073	0.106309	-2.57807	0.00993528	0.612365	0.199672	3.06685	0.00216327
acidobacteria	M00027_GABA (gamma-Aminobutyrate) shunt	Soil	NA	0.0376816	0.81605	-0.395803	0.155306	-2.54853	0.0108177	-0.0656755	0.162621	-0.403855	0.686319
acidobacteria	M00028_Ornithine biosynthesis	NA	NA	0.199954	0.417557	-0.170855	0.107712	-1.58622	0.112689	0.185759	0.158128	1.17474	0.240099
acidobacteria	M00029_Urea cycle	NA	NA	0.0741506	0.133815	-0.220393	0.102091	-2.15879	0.0308665	-0.301571	0.153594	-1.96343	0.0495959
acidobacteria	M00030_Lysine biosynthesis	NA	NA	NA	NA	NA	NA	NA	NA	NA	NA	NA	NA
acidobacteria	M00031_Lysine biosynthesis	NA	NA	0.254115	NA	1.24746	0.870788	1.43256	0.151983	NA	NA	NA	NA
acidobacteria	M00032_Lysine degradation	NA	NA	0.0806568	NA	-1.14136	0.542844	-2.10256	0.0355045	NA	NA	NA	NA
acidobacteria	M00033_Ectoine biosynthesis	Rhizosphere	NA	0.0129172	NA	2.28291	0.766686	2.97763	0.00290483	NA	NA	NA	NA
acidobacteria	M00034_Methionine salvage pathway	Soil	NA	0.0462193	0.922951	-0.408221	0.168257	-2.42617	0.015259	0.0217673	0.138481	0.157186	0.875098
acidobacteria	M00035_Methionine degradation	NA	Oligotroph	0.0663989	0.00210187	-0.252061	0.113742	-2.21607	0.0266866	-1.19951	0.282362	-4.24812	2.15577e-05
acidobacteria	M00036_Leucine degradation	Soil	NA	5.53339e-07	0.312316	-0.925503	0.160408	-5.76967	7.94267e-09	0.232087	0.165875	1.39917	0.161763
acidobacteria	M00037_Melatonin biosynthesis	NA	NA	NA	NA	NA	NA	NA	NA	NA	NA	NA	NA
acidobacteria	M00038_Tryptophan metabolism	NA	Oligotroph	0.0714983	0.00548005	-0.368586	0.168888	-2.18242	0.0290783	-1.28725	0.356823	-3.60753	0.000309131
acidobacteria	M00039_Monolignol biosynthesis	NA	NA	NA	NA	NA	NA	NA	NA	NA	NA	NA	NA
acidobacteria	M00040_Tyrosine biosynthesis	NA	NA	NA	NA	NA	NA	NA	NA	NA	NA	NA	NA
acidobacteria	M00042_Catecholamine biosynthesis	NA	NA	NA	NA	NA	NA	NA	NA	NA	NA	NA	NA
acidobacteria	M00044_Tyrosine degradation	NA	NA	0.174701	0.0624151	0.365423	0.216283	1.68956	0.0911121	0.71408	0.296241	2.41047	0.0159319
acidobacteria	M00045_Histidine degradation	Soil	Oligotroph	1.78318e-10	0.00523174	-1.18738	0.168265	-7.05659	1.70639e-12	-0.984683	0.27021	-3.64413	0.000268294
acidobacteria	M00046_Pyrimidine degradation	NA	NA	0.0598778	0.278072	-0.287578	0.126347	-2.2761	0.0228398	-0.259386	0.174383	-1.48745	0.136897
acidobacteria	M00047_Creatine pathway	NA	NA	NA	NA	NA	NA	NA	NA	NA	NA	NA	NA
acidobacteria	M00048_De novo purine biosynthesis	Soil	NA	0.0277853	0.538547	-0.522397	0.193864	-2.69466	0.00704605	0.24686	0.275413	0.896327	0.370078
acidobacteria	M00049_Adenine ribonucleotide biosynthesis	NA	NA	0.62412	0.929191	0.0702293	0.107516	0.653196	0.51363	-0.0128582	0.0946134	-0.135902	0.891899
acidobacteria	M00050_Guanine ribonucleotide biosynthesis	NA	NA	0.117012	0.929191	-0.269854	0.141842	-1.9025	0.0571061	-0.0124225	0.0948835	-0.130924	0.895835
acidobacteria	M00051_De novo pyrimidine biosynthesis	NA	NA	0.178158	0.324613	-0.34947	0.210152	-1.66294	0.0963247	-0.38804	0.283755	-1.36752	0.171462
acidobacteria	M00052_Pyrimidine ribonucleotide biosynthesis	NA	NA	0.113727	0.419202	-0.28693	0.149169	-1.92352	0.0544148	0.263175	0.230557	1.14148	0.253671
acidobacteria	M00053_Deoxyribonucleotide biosynthesis	NA	NA	0.629626	0.483058	-0.0474247	0.0744341	-0.637137	0.524035	-0.13507	0.136785	-0.987464	0.323415
acidobacteria	M00055_N-glycan precursor biosynthesis	NA	NA	NA	NA	NA	NA	NA	NA	NA	NA	NA	NA
acidobacteria	M00056_O-glycan biosynthesis	NA	NA	NA	NA	NA	NA	NA	NA	NA	NA	NA	NA
acidobacteria	M00059_Glycosaminoglycan biosynthesis	NA	NA	NA	NA	NA	NA	NA	NA	NA	NA	NA	NA
acidobacteria	M00060_KDO2-lipid A biosynthesis	Soil	Oligotroph	0.00131607	0.0288675	-0.487734	0.130641	-3.7334	0.00018891	-0.557316	0.195893	-2.845	0.00444115
acidobacteria	M00061_D-Glucuronate degradation	NA	Copiotroph	0.0980871	0.0440567	-0.263824	0.131351	-2.00855	0.044585	0.525787	0.200321	2.62472	0.00867199
acidobacteria	M00063_CMP-KDO biosynthesis	Soil	NA	5.87659e-06	0.704241	-0.64955	0.124858	-5.20231	1.96823e-07	-0.0711088	0.126565	-0.561837	0.574227
acidobacteria	M00064_ADP-L-glycero-D-manno-heptose biosynthesis	Rhizosphere	Copiotroph	1.61004e-05	0.00253101	0.9259	0.186552	4.96323	6.9332e-07	1.19992	0.29851	4.01969	5.8275e-05
acidobacteria	M00065_GPI-anchor biosynthesis	NA	NA	NA	NA	NA	NA	NA	NA	NA	NA	NA	NA
acidobacteria	M00066_Lactosylceramide biosynthesis	NA	NA	NA	NA	NA	NA	NA	NA	NA	NA	NA	NA
acidobacteria	M00072_N-glycosylation by oligosaccharyltransferase	NA	NA	NA	NA	NA	NA	NA	NA	NA	NA	NA	NA
acidobacteria	M00074_N-glycan biosynthesis	NA	NA	NA	NA	NA	NA	NA	NA	NA	NA	NA	NA
acidobacteria	M00076_Dermatan sulfate degradation	NA	NA	NA	NA	NA	NA	NA	NA	NA	NA	NA	NA
acidobacteria	M00077_Chondroitin sulfate degradation	NA	NA	NA	NA	NA	NA	NA	NA	NA	NA	NA	NA
acidobacteria	M00078_Heparan sulfate degradation	NA	NA	NA	NA	NA	NA	NA	NA	NA	NA	NA	NA
acidobacteria	M00079_Keratan sulfate degradation	NA	NA	NA	NA	NA	NA	NA	NA	NA	NA	NA	NA
acidobacteria	M00081_Pectin degradation	NA	NA	NA	NA	NA	NA	NA	NA	NA	NA	NA	NA
acidobacteria	M00082_Fatty acid biosynthesis	NA	NA	0.0663989	0.647733	-0.497761	0.224239	-2.21978	0.0264337	-0.18287	0.267948	-0.682482	0.494934
acidobacteria	M00083_Fatty acid biosynthesis	NA	NA	0.743374	NA	-0.546193	1.26186	-0.432849	0.665124	NA	NA	NA	NA
acidobacteria	M00085_Fatty acid elongation in mitochondria	NA	NA	NA	NA	NA	NA	NA	NA	NA	NA	NA	NA
acidobacteria	M00086_beta-Oxidation	NA	Oligotroph	0.576562	0.0207207	0.0726532	0.0978831	0.742244	0.457939	-0.829065	0.272397	-3.04359	0.00233772
acidobacteria	M00087_beta-Oxidation	Soil	Oligotroph	0.00017183	0.0138917	-0.701472	0.162387	-4.31975	1.56209e-05	-0.808886	0.245767	-3.29127	0.00099735
acidobacteria	M00088_Ketone body biosynthesis	NA	NA	0.74903	0.747037	-0.153864	0.369659	-0.416233	0.677239	-0.299619	0.592295	-0.505862	0.612954
acidobacteria	M00089_Triacylglycerol biosynthesis	NA	NA	0.113727	0.852019	-0.596243	0.309499	-1.92648	0.0540446	0.105904	0.317548	0.333505	0.738753
acidobacteria	M00091_Phosphatidylcholine (PC) biosynthesis	NA	Oligotroph	0.0715832	0.0107394	0.3225	0.148117	2.17734	0.0294553	-1.11295	0.328945	-3.38339	0.000715962
acidobacteria	M00093_Phosphatidylethanolamine (PE) biosynthesis	Soil	NA	0.0462193	0.949192	-0.341073	0.140559	-2.42654	0.0152434	-0.00399701	0.0526246	-0.0759532	0.939456
acidobacteria	M00094_Ceramide biosynthesis	NA	NA	NA	NA	NA	NA	NA	NA	NA	NA	NA	NA
acidobacteria	M00095_C5 isoprenoid biosynthesis	NA	NA	0.406726	0.969227	-0.506499	0.457792	-1.10639	0.268556	0.0213721	0.476922	0.0448126	0.964257
acidobacteria	M00096_C5 isoprenoid biosynthesis	Soil	NA	0.0099773	0.312316	-0.305119	0.099205	-3.07564	0.00210048	-0.174353	0.124222	-1.40356	0.160449
acidobacteria	M00097_beta-Carotene biosynthesis	NA	NA	NA	NA	NA	NA	NA	NA	NA	NA	NA	NA
acidobacteria	M00098_Acylglycerol degradation	NA	NA	0.461215	NA	-0.361982	0.372382	-0.97207	0.331016	NA	NA	NA	NA
acidobacteria	M00099_Sphingosine biosynthesis	NA	NA	NA	NA	NA	NA	NA	NA	NA	NA	NA	NA
acidobacteria	M00100_Sphingosine degradation	NA	NA	NA	NA	NA	NA	NA	NA	NA	NA	NA	NA
acidobacteria	M00101_Cholesterol biosynthesis	NA	NA	NA	NA	NA	NA	NA	NA	NA	NA	NA	NA
acidobacteria	M00102_Ergocalciferol biosynthesis	NA	NA	NA	NA	NA	NA	NA	NA	NA	NA	NA	NA
acidobacteria	M00104_Bile acid biosynthesis	NA	NA	NA	NA	NA	NA	NA	NA	NA	NA	NA	NA
acidobacteria	M00107_Steroid hormone biosynthesis	NA	NA	NA	NA	NA	NA	NA	NA	NA	NA	NA	NA
acidobacteria	M00110_C19/C18-Steroid hormone biosynthesis	NA	NA	NA	NA	NA	NA	NA	NA	NA	NA	NA	NA
acidobacteria	M00112_Tocopherol/tocotorienol biosynthesis	NA	NA	NA	NA	NA	NA	NA	NA	NA	NA	NA	NA
acidobacteria	M00113_Jasmonic acid biosynthesis	NA	NA	NA	NA	NA	NA	NA	NA	NA	NA	NA	NA
acidobacteria	M00114_Ascorbate biosynthesis	NA	NA	0.428363	0.275711	-1.071	1.01435	-1.05584	0.291041	1.22773	0.819972	1.49728	0.134321
acidobacteria	M00115_NAD biosynthesis	Soil	NA	0.0216869	0.0720518	-0.334027	0.119504	-2.79511	0.00518824	0.431492	0.18541	2.32723	0.0199528
acidobacteria	M00116_Menaquinone biosynthesis	NA	Copiotroph	0.298358	0.0288675	-0.854877	0.643697	-1.32807	0.184154	1.54756	0.541576	2.85751	0.00426973
acidobacteria	M00117_Ubiquinone biosynthesis	NA	NA	NA	NA	NA	NA	NA	NA	NA	NA	NA	NA
acidobacteria	M00118_Glutathione biosynthesis	NA	NA	NA	NA	NA	NA	NA	NA	NA	NA	NA	NA
acidobacteria	M00119_Pantothenate biosynthesis	Soil	Oligotroph	0.00328907	0.0382666	-0.438342	0.126701	-3.45966	0.000540849	-0.535453	0.198084	-2.70316	0.00686837
acidobacteria	M00120_Coenzyme A biosynthesis	Soil	NA	0.041956	0.142446	-0.495279	0.199513	-2.48244	0.0130485	-0.498236	0.259422	-1.92056	0.0547869
acidobacteria	M00121_Heme biosynthesis	NA	NA	0.362937	0.245026	-0.196339	0.163295	-1.20236	0.229224	-0.379664	0.240452	-1.57896	0.114346
acidobacteria	M00122_Cobalamin biosynthesis	NA	NA	0.440519	0.677564	-0.35441	0.345374	-1.02617	0.304814	-0.331925	0.526173	-0.630828	0.528153
acidobacteria	M00123_Biotin biosynthesis	NA	NA	0.540283	0.248026	-0.123851	0.150139	-0.824906	0.409425	-0.478902	0.306597	-1.56199	0.118289
acidobacteria	M00124_Pyridoxal-P biosynthesis	NA	NA	0.676087	NA	0.547599	1.00343	0.545725	0.585255	NA	NA	NA	NA
acidobacteria	M00125_Riboflavin biosynthesis	Soil	Oligotroph	0.0450621	0.0440567	-0.399235	0.16322	-2.44598	0.0144457	-0.574579	0.218169	-2.63364	0.00844753
acidobacteria	M00126_Tetrahydrofolate biosynthesis	NA	Oligotroph	0.158533	0.0148136	-0.199132	0.113325	-1.75718	0.0788875	-0.676007	0.208722	-3.23878	0.00120041
acidobacteria	M00127_Thiamine biosynthesis	NA	Oligotroph	0.0763316	0.0440567	-0.188297	0.0878795	-2.14267	0.0321396	-0.412458	0.159078	-2.59281	0.00951956
acidobacteria	M00128_Ubiquinone biosynthesis	NA	NA	NA	NA	NA	NA	NA	NA	NA	NA	NA	NA
acidobacteria	M00129_Ascorbate biosynthesis	NA	NA	0.513537	0.583574	0.187337	0.215996	0.867319	0.385767	0.257544	0.314599	0.818642	0.412991
acidobacteria	M00131_Inositol phosphate metabolism	NA	NA	NA	NA	NA	NA	NA	NA	NA	NA	NA	NA
acidobacteria	M00133_Polyamine biosynthesis	NA	NA	0.200824	0.0624151	-0.19918	0.126815	-1.57064	0.116267	-0.520793	0.216941	-2.40062	0.0163673
acidobacteria	M00134_Polyamine biosynthesis	NA	NA	0.912526	NA	0.034647	0.261287	0.132601	0.894509	NA	NA	NA	NA
acidobacteria	M00135_GABA biosynthesis	NA	NA	0.296946	0.440241	0.232752	0.17434	1.33505	0.181861	0.266766	0.243592	1.09513	0.273458
acidobacteria	M00136_GABA biosynthesis	NA	NA	NA	NA	NA	NA	NA	NA	NA	NA	NA	NA
acidobacteria	M00137_Flavanone biosynthesis	NA	NA	NA	NA	NA	NA	NA	NA	NA	NA	NA	NA
acidobacteria	M00140_C1-unit interconversion	Soil	NA	0.00155536	0.921833	-0.384532	0.104643	-3.67469	0.000238141	-0.0145346	0.0855582	-0.16988	0.865104
acidobacteria	M00141_C1-unit interconversion	NA	NA	NA	NA	NA	NA	NA	NA	NA	NA	NA	NA
acidobacteria	M00142_NADH:ubiquinone oxidoreductase	NA	NA	NA	NA	NA	NA	NA	NA	NA	NA	NA	NA
acidobacteria	M00143_NADH dehydrogenase (ubiquinone) Fe-S protein/flavoprotein complex	NA	NA	0.757945	NA	0.546193	1.40839	0.387813	0.698154	NA	NA	NA	NA
acidobacteria	M00144_NADH:quinone oxidoreductase	NA	NA	0.630349	0.133815	-0.547599	0.86733	-0.631362	0.527804	-1.92369	0.981898	-1.95915	0.050095
acidobacteria	M00145_NAD(P)H:quinone oxidoreductase	NA	NA	0.714784	0.643385	-0.556288	1.14097	-0.487557	0.625864	0.8141	1.14858	0.70879	0.478455
acidobacteria	M00146_NADH dehydrogenase (ubiquinone) 1 alpha subcomplex	NA	NA	NA	NA	NA	NA	NA	NA	NA	NA	NA	NA
acidobacteria	M00148_Succinate dehydrogenase (ubiquinone)	NA	NA	NA	NA	NA	NA	NA	NA	NA	NA	NA	NA
acidobacteria	M00149_Succinate dehydrogenase	NA	NA	0.912526	0.578242	0.0163549	0.123993	0.131902	0.895062	0.270382	0.323514	0.835766	0.403287
acidobacteria	M00150_Fumarate reductase	NA	NA	0.174701	0.643385	-0.55973	0.331064	-1.6907	0.0908936	-0.330036	0.47158	-0.699851	0.48402
acidobacteria	M00151_Cytochrome bc1 complex respiratory unit	Soil	NA	0.0399479	0.92099	-0.36764	0.145756	-2.52229	0.0116594	-0.0256475	0.144987	-0.176896	0.85959
acidobacteria	M00152_Cytochrome bc1 complex	Soil	NA	0.0059695	0.483058	-0.561986	0.172386	-3.26005	0.00111393	-0.224661	0.228032	-0.985221	0.324516
acidobacteria	M00153_Cytochrome bd ubiquinol oxidase	NA	NA	0.176667	0.238981	0.202207	0.120992	1.67125	0.0946733	-0.297991	0.184708	-1.61331	0.106677
acidobacteria	M00154_Cytochrome c oxidase	NA	NA	0.966919	0.752913	0.00086401	0.0182756	0.0472767	0.962293	0.0759374	0.153865	0.493533	0.621636
acidobacteria	M00155_Cytochrome c oxidase	NA	Oligotroph	0.127677	0.0295748	-0.326397	0.175507	-1.85974	0.0629224	-0.679952	0.240538	-2.8268	0.00470163
acidobacteria	M00156_Cytochrome c oxidase	NA	NA	0.254115	0.860718	0.169536	0.118078	1.43579	0.151061	-0.0474945	0.153662	-0.309084	0.757258
acidobacteria	M00157_F-type ATPase	NA	NA	0.0555545	0.348661	-0.909438	0.389036	-2.33767	0.0194042	-0.59379	0.454422	-1.30669	0.191316
acidobacteria	M00158_F-type ATPase	NA	NA	NA	NA	NA	NA	NA	NA	NA	NA	NA	NA
acidobacteria	M00159_V/A-type ATPase	NA	NA	0.112595	0.860718	1.11089	0.573635	1.93659	0.0527957	0.239514	0.812023	0.294959	0.768025
acidobacteria	M00160_V-type ATPase	NA	NA	NA	NA	NA	NA	NA	NA	NA	NA	NA	NA
acidobacteria	M00161_Photosystem II	NA	NA	NA	NA	NA	NA	NA	NA	NA	NA	NA	NA
acidobacteria	M00162_Cytochrome b6f complex	Soil	Oligotroph	3.82933e-05	0.00253101	-0.66853	0.142984	-4.67556	2.93155e-06	-1.12059	0.282321	-3.96921	7.21119e-05
acidobacteria	M00163_Photosystem I	NA	NA	NA	NA	NA	NA	NA	NA	NA	NA	NA	NA
acidobacteria	M00165_Reductive pentose phosphate cycle (Calvin cycle)	NA	NA	0.4963	0.108489	-0.0987831	0.109747	-0.900096	0.368069	0.399223	0.191119	2.08887	0.0367193
acidobacteria	M00166_Reductive pentose phosphate cycle	NA	NA	NA	NA	NA	NA	NA	NA	NA	NA	NA	NA
acidobacteria	M00167_Reductive pentose phosphate cycle	NA	Copiotroph	0.59807	0.0353145	-0.0740448	0.107098	-0.691374	0.48933	0.586664	0.213404	2.74908	0.0059763
acidobacteria	M00168_CAM (Crassulacean acid metabolism)	Rhizosphere	Copiotroph	0.0235945	0.00418888	0.421183	0.152883	2.75493	0.00587041	1.18122	0.316886	3.72757	0.000193333
acidobacteria	M00169_CAM (Crassulacean acid metabolism)	Soil	NA	0.00877363	0.382226	-0.45035	0.144317	-3.12056	0.0018051	-0.272968	0.219502	-1.24358	0.213655
acidobacteria	M00170_C4-dicarboxylic acid cycle	NA	NA	NA	NA	NA	NA	NA	NA	NA	NA	NA	NA
acidobacteria	M00171_C4-dicarboxylic acid cycle	NA	NA	NA	NA	NA	NA	NA	NA	NA	NA	NA	NA
acidobacteria	M00172_C4-dicarboxylic acid cycle	NA	Copiotroph	0.540283	0.0440567	0.178771	0.21894	0.816532	0.414196	0.796241	0.307297	2.59111	0.00956658
acidobacteria	M00173_Reductive citrate cycle (Arnon-Buchanan cycle)	Soil	Oligotroph	0.000623823	0.0166329	-0.531839	0.134439	-3.956	7.62155e-05	-0.643131	0.204028	-3.15217	0.00162065
acidobacteria	M00174_Methane oxidation	NA	NA	NA	NA	NA	NA	NA	NA	NA	NA	NA	NA
acidobacteria	M00175_Nitrogen fixation	NA	NA	NA	NA	NA	NA	NA	NA	NA	NA	NA	NA
acidobacteria	M00176_Assimilatory sulfate reduction	Rhizosphere	Copiotroph	0.0172471	0.0282601	0.308066	0.106921	2.88125	0.00396105	0.536249	0.184436	2.90751	0.00364317
acidobacteria	M00177_NA	NA	NA	NA	NA	NA	NA	NA	NA	NA	NA	NA	NA
acidobacteria	M00178_NA	NA	NA	NA	NA	NA	NA	NA	NA	NA	NA	NA	NA
acidobacteria	M00179_NA	NA	NA	NA	NA	NA	NA	NA	NA	NA	NA	NA	NA
acidobacteria	M00180_NA	NA	NA	NA	NA	NA	NA	NA	NA	NA	NA	NA	NA
acidobacteria	M00181_NA	NA	NA	NA	NA	NA	NA	NA	NA	NA	NA	NA	NA
acidobacteria	M00182_NA	NA	NA	NA	NA	NA	NA	NA	NA	NA	NA	NA	NA
acidobacteria	M00183_NA	NA	NA	0.270879	0.232151	0.520796	0.373587	1.39404	0.163305	-0.683097	0.418205	-1.6334	0.102385
acidobacteria	M00184_NA	NA	NA	NA	NA	NA	NA	NA	NA	NA	NA	NA	NA
acidobacteria	M00260_NA	NA	Oligotroph	0.822764	0.0440567	-0.140198	0.500667	-0.280022	0.77946	-2.33881	0.901863	-2.59331	0.00950563
acidobacteria	M00264_NA	NA	NA	NA	NA	NA	NA	NA	NA	NA	NA	NA	NA
acidobacteria	M00307_Pyruvate oxidation	NA	NA	0.371546	0.224704	-0.403981	0.345115	-1.17057	0.241771	-0.733329	0.441607	-1.66059	0.0967957
acidobacteria	M00308_Semi-phosphorylative Entner-Doudoroff pathway	Soil	NA	0.0235308	0.578242	-0.299915	0.10858	-2.76216	0.00574196	0.120877	0.144101	0.838831	0.401564
acidobacteria	M00309_Non-phosphorylative Entner-Doudoroff pathway	NA	NA	NA	NA	NA	NA	NA	NA	NA	NA	NA	NA
acidobacteria	M00338_Cysteine biosynthesis	NA	NA	0.629626	NA	-0.155598	0.244304	-0.636906	0.524186	NA	NA	NA	NA
acidobacteria	M00344_Formaldehyde assimilation	NA	NA	0.458317	0.106615	1.24268	1.26714	0.980696	0.326743	2.61824	1.24178	2.10846	0.0349916
acidobacteria	M00345_Formaldehyde assimilation	NA	NA	0.333191	0.89588	-0.64585	0.512105	-1.26117	0.207248	-0.109643	0.475872	-0.230405	0.817777
acidobacteria	M00346_Formaldehyde assimilation	NA	Copiotroph	0.200755	0.0440567	-0.176829	0.111979	-1.57913	0.114305	0.434977	0.167829	2.59179	0.00954789
acidobacteria	M00356_Methanogenesis	NA	NA	NA	NA	NA	NA	NA	NA	NA	NA	NA	NA
acidobacteria	M00357_Methanogenesis	NA	NA	NA	NA	NA	NA	NA	NA	NA	NA	NA	NA
acidobacteria	M00358_Coenzyme M biosynthesis	NA	NA	0.540283	NA	-0.84591	1.04044	-0.813033	0.416199	NA	NA	NA	NA
acidobacteria	M00364_C10-C20 isoprenoid biosynthesis	NA	NA	0.546761	0.682615	-0.4675	0.584494	-0.799838	0.423805	-0.592605	0.9627	-0.615565	0.538181
acidobacteria	M00365_C10-C20 isoprenoid biosynthesis	NA	NA	NA	0.483058	NA	NA	NA	NA	1.22097	1.23033	0.992395	0.321005
acidobacteria	M00366_C10-C20 isoprenoid biosynthesis	NA	NA	NA	NA	NA	NA	NA	NA	NA	NA	NA	NA
acidobacteria	M00367_C10-C20 isoprenoid biosynthesis	NA	NA	NA	NA	NA	NA	NA	NA	NA	NA	NA	NA
acidobacteria	M00368_Ethylene biosynthesis	NA	NA	NA	NA	NA	NA	NA	NA	NA	NA	NA	NA
acidobacteria	M00371_Castasterone biosynthesis	NA	NA	NA	NA	NA	NA	NA	NA	NA	NA	NA	NA
acidobacteria	M00372_Abscisic acid biosynthesis	NA	NA	NA	NA	NA	NA	NA	NA	NA	NA	NA	NA
acidobacteria	M00373_Ethylmalonyl pathway	Soil	Oligotroph	0.00123402	0.0155841	-0.48539	0.128549	-3.77592	0.000159419	-0.671649	0.209674	-3.2033	0.00135862
acidobacteria	M00374_Dicarboxylate-hydroxybutyrate cycle	Rhizosphere	NA	0.0116613	0.643385	1.34447	0.445872	3.01538	0.0025666	-0.404504	0.583704	-0.692995	0.488313
acidobacteria	M00375_Hydroxypropionate-hydroxybutylate cycle	NA	NA	NA	NA	NA	NA	NA	NA	NA	NA	NA	NA
acidobacteria	M00376_3-Hydroxypropionate bi-cycle	NA	NA	NA	NA	NA	NA	NA	NA	NA	NA	NA	NA
acidobacteria	M00377_Reductive acetyl-CoA pathway (Wood-Ljungdahl pathway)	NA	NA	NA	NA	NA	NA	NA	NA	NA	NA	NA	NA
acidobacteria	M00378_F420 biosynthesis	Soil	Oligotroph	0.00155536	0.0203576	-0.96294	0.261546	-3.68173	0.00023166	-1.90637	0.622417	-3.06286	0.00219235
acidobacteria	M00416_Cytochrome aa3-600 menaquinol oxidase	NA	NA	NA	NA	NA	NA	NA	NA	NA	NA	NA	NA
acidobacteria	M00417_Cytochrome o ubiquinol oxidase	NA	NA	NA	0.222928	NA	NA	NA	NA	1.51682	0.905038	1.67597	0.0937439
acidobacteria	M00418_Toluene degradation	NA	NA	NA	NA	NA	NA	NA	NA	NA	NA	NA	NA
acidobacteria	M00419_Cymene degradation	NA	NA	NA	NA	NA	NA	NA	NA	NA	NA	NA	NA
acidobacteria	M00422_Acetyl-CoA pathway	NA	NA	NA	NA	NA	NA	NA	NA	NA	NA	NA	NA
acidobacteria	M00432_Leucine biosynthesis	NA	NA	0.0790138	0.248026	0.247268	0.116648	2.11977	0.0340251	-0.258118	0.164986	-1.56448	0.117704
acidobacteria	M00433_Lysine biosynthesis	NA	NA	NA	NA	NA	NA	NA	NA	NA	NA	NA	NA
acidobacteria	M00525_Lysine biosynthesis	NA	NA	0.105847	0.483058	-0.192725	0.0979541	-1.96751	0.049125	0.161229	0.160979	1.00155	0.316559
acidobacteria	M00526_Lysine biosynthesis	NA	NA	0.0558189	0.194279	-0.237172	0.101976	-2.32577	0.0200307	0.263198	0.149694	1.75823	0.0787079
acidobacteria	M00527_Lysine biosynthesis	NA	NA	0.17549	0.0578375	-0.172745	0.102637	-1.68306	0.092363	0.469794	0.191657	2.45123	0.0142369
acidobacteria	M00528_Nitrification	NA	NA	NA	NA	NA	NA	NA	NA	NA	NA	NA	NA
acidobacteria	M00529_Denitrification	NA	NA	NA	0.312316	NA	NA	NA	NA	1.91552	1.36789	1.40034	0.161411
acidobacteria	M00530_Dissimilatory nitrate reduction	NA	NA	0.371546	0.936769	-1.25527	1.06831	-1.175	0.239996	0.116724	1.0337	0.112918	0.910095
acidobacteria	M00531_Assimilatory nitrate reduction	NA	NA	NA	NA	NA	NA	NA	NA	NA	NA	NA	NA
acidobacteria	M00532_Photorespiration	NA	Oligotroph	0.59807	0.0414062	-0.172158	0.247584	-0.695351	0.486835	-1.02516	0.38433	-2.66739	0.00764423
acidobacteria	M00533_Homoprotocatechuate degradation	NA	NA	NA	NA	NA	NA	NA	NA	NA	NA	NA	NA
acidobacteria	M00534_Naphthalene degradation	NA	NA	NA	NA	NA	NA	NA	NA	NA	NA	NA	NA
acidobacteria	M00535_Isoleucine biosynthesis	NA	NA	0.168696	0.325512	0.166123	0.0966221	1.71931	0.0855587	-0.193773	0.142959	-1.35545	0.175276
acidobacteria	M00537_Xylene degradation	NA	NA	NA	NA	NA	NA	NA	NA	NA	NA	NA	NA
acidobacteria	M00538_Toluene degradation	NA	NA	NA	NA	NA	NA	NA	NA	NA	NA	NA	NA
acidobacteria	M00539_Cumate degradation	NA	NA	NA	NA	NA	NA	NA	NA	NA	NA	NA	NA
acidobacteria	M00540_Benzoate degradation	NA	NA	NA	NA	NA	NA	NA	NA	NA	NA	NA	NA
acidobacteria	M00541_Benzoyl-CoA degradation	NA	NA	NA	NA	NA	NA	NA	NA	NA	NA	NA	NA
acidobacteria	M00542_EHEC/EPEC pathogenicity signature	NA	NA	NA	NA	NA	NA	NA	NA	NA	NA	NA	NA
acidobacteria	M00543_Biphenyl degradation	NA	NA	NA	NA	NA	NA	NA	NA	NA	NA	NA	NA
acidobacteria	M00544_Carbazole degradation	NA	NA	NA	NA	NA	NA	NA	NA	NA	NA	NA	NA
acidobacteria	M00545_Trans-cinnamate degradation	NA	NA	NA	NA	NA	NA	NA	NA	NA	NA	NA	NA
acidobacteria	M00546_Purine degradation	NA	NA	0.4963	0.0512525	-0.126386	0.13905	-0.908927	0.363389	0.568395	0.225889	2.51627	0.0118606
acidobacteria	M00548_Benzene degradation	NA	NA	NA	NA	NA	NA	NA	NA	NA	NA	NA	NA
acidobacteria	M00549_Nucleotide sugar biosynthesis	Soil	NA	0.0335723	0.0624151	-0.269238	0.103308	-2.60617	0.00915608	0.387537	0.161791	2.39529	0.016607
acidobacteria	M00550_Ascorbate degradation	NA	NA	NA	NA	NA	NA	NA	NA	NA	NA	NA	NA
acidobacteria	M00551_Benzoate degradation	NA	NA	NA	NA	NA	NA	NA	NA	NA	NA	NA	NA
acidobacteria	M00552_D-galactonate degradation	Rhizosphere	NA	2.71489e-05	0.116243	1.25523	0.260719	4.81447	1.47591e-06	0.622908	0.303211	2.05437	0.0399398
acidobacteria	M00554_Nucleotide sugar biosynthesis	NA	NA	0.540283	0.228498	-0.0975682	0.118814	-0.821185	0.411541	0.287562	0.17462	1.64679	0.0996015
acidobacteria	M00555_Betaine biosynthesis	Soil	Oligotroph	2.46549e-05	0.00253101	-0.77926	0.160374	-4.85902	1.17966e-06	-1.30211	0.31849	-4.08837	4.34415e-05
acidobacteria	M00563_Methanogenesis	NA	NA	NA	NA	NA	NA	NA	NA	NA	NA	NA	NA
acidobacteria	M00565_Trehalose biosynthesis	NA	Copiotroph	0.641223	0.0282601	0.0643253	0.104961	0.612847	0.539977	0.668835	0.231235	2.89244	0.00382258
acidobacteria	M00567_Methanogenesis	NA	NA	NA	NA	NA	NA	NA	NA	NA	NA	NA	NA
acidobacteria	M00568_Catechol ortho-cleavage	NA	NA	NA	NA	NA	NA	NA	NA	NA	NA	NA	NA
acidobacteria	M00569_Catechol meta-cleavage	NA	NA	0.893683	NA	-0.149424	0.870751	-0.171603	0.863749	NA	NA	NA	NA
acidobacteria	M00570_Isoleucine biosynthesis	Rhizosphere	NA	0.041956	0.163677	0.318583	0.127797	2.49287	0.0126714	0.343432	0.185275	1.85363	0.0637921
acidobacteria	M00572_Pimeloyl-ACP biosynthesis	Soil	NA	6.20024e-05	0.0911712	-0.527613	0.115629	-4.56298	5.04326e-06	-0.327347	0.14804	-2.21121	0.0270214
acidobacteria	M00573_Biotin biosynthesis	NA	NA	0.578946	0.174854	0.114305	0.156576	0.730028	0.465373	-0.655368	0.361624	-1.81229	0.0699416
acidobacteria	M00574_Pertussis pathogenicity signature	NA	NA	NA	NA	NA	NA	NA	NA	NA	NA	NA	NA
acidobacteria	M00575_Pertussis pathogenicity signature	NA	NA	NA	NA	NA	NA	NA	NA	NA	NA	NA	NA
acidobacteria	M00577_Biotin biosynthesis	NA	NA	0.578946	0.174854	0.114305	0.156576	0.730028	0.465373	-0.655368	0.361624	-1.81229	0.0699416
acidobacteria	M00579_Phosphate acetyltransferase-acetate kinase pathway	Rhizosphere	NA	0.00276185	0.842592	0.630029	0.179127	3.51723	0.000436081	0.0693257	0.194133	0.357104	0.721014
acidobacteria	M00580_Pentose phosphate pathway	NA	NA	0.893683	0.312316	-0.149424	0.870765	-0.171601	0.863751	1.22773	0.875889	1.40169	0.161007
acidobacteria	M00595_Thiosulfate oxidation by SOX complex	NA	NA	0.440519	0.650569	0.232663	0.228102	1.02	0.307731	0.20912	0.31279	0.668563	0.503774
acidobacteria	M00596_Dissimilatory sulfate reduction	NA	NA	0.916119	NA	-0.148887	1.22127	-0.121911	0.902969	NA	NA	NA	NA
acidobacteria	M00597_Anoxygenic photosystem II	NA	NA	NA	NA	NA	NA	NA	NA	NA	NA	NA	NA
acidobacteria	M00608_2-Oxocarboxylic acid chain extension	NA	NA	NA	NA	NA	NA	NA	NA	NA	NA	NA	NA
acidobacteria	M00609_Cysteine biosynthesis	NA	NA	NA	NA	NA	NA	NA	NA	NA	NA	NA	NA
acidobacteria	M00615_Nitrate assimilation	Rhizosphere	Copiotroph	0.000220615	0.0374759	0.697649	0.164233	4.24793	2.1575e-05	0.646996	0.237893	2.71969	0.00653426
acidobacteria	M00620_Incomplete reductive citrate cycle	NA	NA	0.0769514	0.463764	-0.505464	0.236762	-2.13491	0.0327688	-0.348123	0.334003	-1.04227	0.297285
acidobacteria	M00622_Nicotinate degradation	NA	NA	NA	NA	NA	NA	NA	NA	NA	NA	NA	NA
acidobacteria	M00623_Phthalate degradation	NA	NA	0.199954	0.538465	-1.26369	0.797119	-1.58532	0.112893	0.621345	0.689146	0.901616	0.367261
acidobacteria	M00624_Terephthalate degradation	NA	NA	NA	NA	NA	NA	NA	NA	NA	NA	NA	NA
acidobacteria	M00627_beta-Lactam resistance	NA	NA	0.437874	0.406751	-0.177983	0.171584	-1.0373	0.299598	0.320646	0.268006	1.19641	0.231535
acidobacteria	M00630_D-Galacturonate degradation (fungi)	NA	NA	NA	NA	NA	NA	NA	NA	NA	NA	NA	NA
acidobacteria	M00631_D-Galacturonate degradation (bacteria)	NA	NA	0.569499	0.141345	-0.0761626	0.100734	-0.756075	0.449604	0.316385	0.163952	1.92974	0.0536388
acidobacteria	M00632_Galactose degradation	NA	NA	0.490547	0.400728	0.0954438	0.103568	0.921554	0.356761	0.189335	0.156399	1.21059	0.226052
acidobacteria	M00633_Semi-phosphorylative Entner-Doudoroff pathway	NA	NA	NA	NA	NA	NA	NA	NA	NA	NA	NA	NA
acidobacteria	M00636_Phthalate degradation	NA	NA	NA	NA	NA	NA	NA	NA	NA	NA	NA	NA
acidobacteria	M00637_Anthranilate degradation	NA	NA	NA	0.62157	NA	NA	NA	NA	0.8141	1.09941	0.740485	0.459006
acidobacteria	M00638_Salicylate degradation	NA	NA	NA	NA	NA	NA	NA	NA	NA	NA	NA	NA
acidobacteria	M00639_Multidrug resistance	NA	NA	NA	NA	NA	NA	NA	NA	NA	NA	NA	NA
acidobacteria	M00641_Multidrug resistance	NA	NA	NA	NA	NA	NA	NA	NA	NA	NA	NA	NA
acidobacteria	M00642_Multidrug resistance	NA	NA	0.893683	0.312316	-0.149424	0.859886	-0.173772	0.862045	1.22773	0.871601	1.40859	0.158957
acidobacteria	M00643_Multidrug resistance	NA	NA	NA	NA	NA	NA	NA	NA	NA	NA	NA	NA
acidobacteria	M00649_Multidrug resistance	NA	NA	NA	NA	NA	NA	NA	NA	NA	NA	NA	NA
acidobacteria	M00651_Vancomycin resistance	NA	NA	0.651289	0.0512525	0.109604	0.184082	0.595409	0.55157	-2.59794	1.03524	-2.5095	0.0120903
acidobacteria	M00652_Vancomycin resistance	NA	NA	NA	NA	NA	NA	NA	NA	NA	NA	NA	NA
acidobacteria	M00660_Xanthomonas spp. pathogenicity signature	NA	NA	NA	NA	NA	NA	NA	NA	NA	NA	NA	NA
acidobacteria	M00664_Nodulation	NA	NA	NA	NA	NA	NA	NA	NA	NA	NA	NA	NA
acidobacteria	M00673_Cephamycin C biosynthesis	NA	NA	NA	NA	NA	NA	NA	NA	NA	NA	NA	NA
acidobacteria	M00674_Clavaminate biosynthesis	NA	NA	NA	NA	NA	NA	NA	NA	NA	NA	NA	NA
acidobacteria	M00675_Carbapenem-3-carboxylate biosynthesis	NA	NA	NA	NA	NA	NA	NA	NA	NA	NA	NA	NA
acidobacteria	M00696_Multidrug resistance	NA	NA	NA	NA	NA	NA	NA	NA	NA	NA	NA	NA
acidobacteria	M00697_Multidrug resistance	NA	NA	NA	NA	NA	NA	NA	NA	NA	NA	NA	NA
acidobacteria	M00698_Multidrug resistance	NA	NA	0.757945	NA	0.546193	1.41711	0.385428	0.69992	NA	NA	NA	NA
acidobacteria	M00700_Multidrug resistance	NA	NA	NA	NA	NA	NA	NA	NA	NA	NA	NA	NA
acidobacteria	M00702_Multidrug resistance	NA	NA	NA	NA	NA	NA	NA	NA	NA	NA	NA	NA
acidobacteria	M00704_Tetracycline resistance	NA	NA	NA	NA	NA	NA	NA	NA	NA	NA	NA	NA
acidobacteria	M00705_Multidrug resistance	NA	NA	NA	NA	NA	NA	NA	NA	NA	NA	NA	NA
acidobacteria	M00714_Multidrug resistance	NA	NA	NA	NA	NA	NA	NA	NA	NA	NA	NA	NA
acidobacteria	M00718_Multidrug resistance	NA	NA	NA	NA	NA	NA	NA	NA	NA	NA	NA	NA
acidobacteria	M00725_Cationic antimicrobial peptide (CAMP) resistance	NA	NA	NA	NA	NA	NA	NA	NA	NA	NA	NA	NA
acidobacteria	M00726_Cationic antimicrobial peptide (CAMP) resistance	NA	NA	NA	NA	NA	NA	NA	NA	NA	NA	NA	NA
acidobacteria	M00736_Nocardicin A biosynthesis	NA	NA	NA	NA	NA	NA	NA	NA	NA	NA	NA	NA
acidobacteria	M00740_Methylaspartate cycle	NA	NA	NA	NA	NA	NA	NA	NA	NA	NA	NA	NA
acidobacteria	M00741_Propanoyl-CoA metabolism	Soil	Oligotroph	1.00697e-05	0.0246968	-0.808692	0.159316	-5.07601	3.85443e-07	-0.758152	0.255812	-2.9637	0.0030396
acidobacteria	M00744_Cationic antimicrobial peptide (CAMP) resistance	NA	NA	NA	NA	NA	NA	NA	NA	NA	NA	NA	NA
acidobacteria	M00745_Imipenem resistance	NA	NA	NA	NA	NA	NA	NA	NA	NA	NA	NA	NA
acidobacteria	M00746_Multidrug resistance	NA	NA	NA	NA	NA	NA	NA	NA	NA	NA	NA	NA
acidobacteria	M00761_Undecaprenylphosphate alpha-L-Ara4N biosynthesis	NA	NA	0.159121	NA	-1.17471	0.670869	-1.75103	0.0799412	NA	NA	NA	NA
acidobacteria	M00763_Ornithine biosynthesis	NA	NA	0.676087	NA	0.547599	1.00412	0.545353	0.585511	NA	NA	NA	NA
acidobacteria	M00769_Multidrug resistance	NA	NA	NA	NA	NA	NA	NA	NA	NA	NA	NA	NA
acidobacteria	M00778_Type II polyketide backbone biosynthesis	NA	NA	0.918082	0.492077	-0.148887	1.30687	-0.113926	0.909296	1.22097	1.26147	0.967892	0.333099
acidobacteria	M00779_Dihydrokalafungin biosynthesis	NA	NA	NA	NA	NA	NA	NA	NA	NA	NA	NA	NA
acidobacteria	M00780_Tetracycline/oxytetracycline biosynthesis	NA	NA	NA	NA	NA	NA	NA	NA	NA	NA	NA	NA
acidobacteria	M00781_Nogalavinone/aklavinone biosynthesis	NA	NA	NA	NA	NA	NA	NA	NA	NA	NA	NA	NA
acidobacteria	M00783_Tetracenomycin C/8-demethyltetracenomycin C biosynthesis	NA	NA	NA	NA	NA	NA	NA	NA	NA	NA	NA	NA
acidobacteria	M00784_Elloramycin biosynthesis	NA	NA	NA	NA	NA	NA	NA	NA	NA	NA	NA	NA
acidobacteria	M00789_Rebeccamycin biosynthesis	NA	NA	NA	NA	NA	NA	NA	NA	NA	NA	NA	NA
acidobacteria	M00790_Pyrrolnitrin biosynthesis	NA	NA	NA	NA	NA	NA	NA	NA	NA	NA	NA	NA
acidobacteria	M00793_dTDP-L-rhamnose biosynthesis	NA	Copiotroph	0.114961	0.0282601	0.182846	0.0955057	1.91451	0.0555554	0.516524	0.179032	2.8851	0.00391293
acidobacteria	M00794_dTDP-6-deoxy-D-allose biosynthesis	NA	NA	NA	NA	NA	NA	NA	NA	NA	NA	NA	NA
acidobacteria	M00797_dTDP-D-desosamine biosynthesis	NA	NA	NA	NA	NA	NA	NA	NA	NA	NA	NA	NA
acidobacteria	M00798_dTDP-L-mycarose biosynthesis	NA	NA	NA	NA	NA	NA	NA	NA	NA	NA	NA	NA
acidobacteria	M00799_dTDP-L-oleandrose biosynthesis	NA	NA	NA	NA	NA	NA	NA	NA	NA	NA	NA	NA
acidobacteria	M00800_dTDP-L-megosamine biosynthesis	NA	NA	NA	NA	NA	NA	NA	NA	NA	NA	NA	NA
acidobacteria	M00801_dTDP-L-olivose biosynthesis	NA	NA	NA	NA	NA	NA	NA	NA	NA	NA	NA	NA
acidobacteria	M00802_dTDP-D-forosamine biosynthesis	NA	NA	NA	NA	NA	NA	NA	NA	NA	NA	NA	NA
acidobacteria	M00803_dTDP-D-angolosamine biosynthesis	NA	NA	NA	NA	NA	NA	NA	NA	NA	NA	NA	NA
acidobacteria	M00804_Complete nitrification	NA	NA	0.731903	0.602377	0.325348	0.716117	0.454322	0.649597	0.663877	0.863015	0.769253	0.441743
acidobacteria	M00805_Staurosporine biosynthesis	NA	NA	NA	NA	NA	NA	NA	NA	NA	NA	NA	NA
acidobacteria	M00810_Nicotine degradation	NA	NA	NA	NA	NA	NA	NA	NA	NA	NA	NA	NA
acidobacteria	M00811_Nicotine degradation	NA	NA	NA	NA	NA	NA	NA	NA	NA	NA	NA	NA
acidobacteria	M00814_Acarbose biosynthesis	NA	NA	NA	NA	NA	NA	NA	NA	NA	NA	NA	NA
acidobacteria	M00815_Validamycin A biosynthesis	NA	NA	NA	NA	NA	NA	NA	NA	NA	NA	NA	NA
acidobacteria	M00819_Pentalenolactone biosynthesis	NA	NA	NA	NA	NA	NA	NA	NA	NA	NA	NA	NA
acidobacteria	M00823_Chlortetracycline biosynthesis	NA	NA	NA	NA	NA	NA	NA	NA	NA	NA	NA	NA
acidobacteria	M00824_9-membered enediyne core biosynthesis	Soil	NA	0.0402971	0.242357	-0.716385	0.285016	-2.51349	0.0119542	-0.743388	0.467119	-1.59143	0.111513
acidobacteria	M00825_10-membered enediyne core biosynthesis	NA	NA	NA	NA	NA	NA	NA	NA	NA	NA	NA	NA
acidobacteria	M00827_C-1027 beta-amino acid moiety biosynthesis	NA	NA	NA	NA	NA	NA	NA	NA	NA	NA	NA	NA
acidobacteria	M00828_Maduropeptin beta-hydroxy acid moiety biosynthesis	NA	NA	NA	NA	NA	NA	NA	NA	NA	NA	NA	NA
acidobacteria	M00829_3	NA	NA	NA	NA	NA	NA	NA	NA	NA	NA	NA	NA
acidobacteria	M00830_Neocarzinostatin naphthoate moiety biosynthesis	NA	NA	NA	NA	NA	NA	NA	NA	NA	NA	NA	NA
acidobacteria	M00831_Kedarcidin 2-hydroxynaphthoate moiety biosynthesis	NA	NA	NA	NA	NA	NA	NA	NA	NA	NA	NA	NA
acidobacteria	M00832_Kedarcidin 2-aza-3-chloro-beta-tyrosine moiety biosynthesis	NA	NA	NA	NA	NA	NA	NA	NA	NA	NA	NA	NA
acidobacteria	M00833_Calicheamicin biosynthesis	NA	NA	NA	NA	NA	NA	NA	NA	NA	NA	NA	NA
acidobacteria	M00835_Pyocyanine biosynthesis	NA	NA	NA	NA	NA	NA	NA	NA	NA	NA	NA	NA
acidobacteria	M00836_Coenzyme F430 biosynthesis	NA	NA	NA	NA	NA	NA	NA	NA	NA	NA	NA	NA
acidobacteria	M00837_Prodigiosin biosynthesis	NA	NA	NA	NA	NA	NA	NA	NA	NA	NA	NA	NA
acidobacteria	M00838_Undecylprodigiosin biosynthesis	NA	NA	NA	NA	NA	NA	NA	NA	NA	NA	NA	NA
acidobacteria	M00840_Tetrahydrofolate biosynthesis	NA	NA	NA	NA	NA	NA	NA	NA	NA	NA	NA	NA
acidobacteria	M00841_Tetrahydrofolate biosynthesis	Soil	NA	0.00131607	0.0911712	-0.357832	0.0955763	-3.74394	0.000181154	-0.286707	0.129742	-2.20982	0.0271176
acidobacteria	M00842_Tetrahydrobiopterin biosynthesis	NA	NA	0.675705	0.125183	0.0452622	0.0815147	0.555264	0.578714	0.347496	0.173294	2.00524	0.0449375
acidobacteria	M00843_L-threo-Tetrahydrobiopterin biosynthesis	NA	NA	0.675705	0.125183	0.0452622	0.0815147	0.555264	0.578714	0.347496	0.173294	2.00524	0.0449375
acidobacteria	M00844_Arginine biosynthesis	NA	NA	0.877078	0.842592	0.0140072	0.0672943	0.208149	0.835113	0.0500104	0.142662	0.350551	0.725926
acidobacteria	M00845_Arginine biosynthesis	NA	Oligotroph	0.0949568	0.0494599	-0.176971	0.0873259	-2.02656	0.0427079	-0.394415	0.155426	-2.53764	0.0111602
acidobacteria	M00846_Siroheme biosynthesis	NA	NA	0.0597528	0.483058	-0.388585	0.170043	-2.28522	0.0223001	0.242901	0.2454	0.989818	0.322263
acidobacteria	M00847_Heme biosynthesis	NA	NA	0.707277	0.860718	-0.200904	0.400478	-0.501661	0.615906	0.15644	0.529262	0.295582	0.767549
acidobacteria	M00848_Aurachin biosynthesis	NA	NA	NA	NA	NA	NA	NA	NA	NA	NA	NA	NA
acidobacteria	M00849_C5 isoprenoid biosynthesis	NA	NA	0.444543	0.936769	-0.468096	0.463628	-1.00964	0.312669	0.0536112	0.517902	0.103516	0.917553
acidobacteria	M00850_Vibrio cholerae pathogenicity signature	NA	NA	NA	NA	NA	NA	NA	NA	NA	NA	NA	NA
acidobacteria	M00851_Carbapenem resistance	NA	NA	NA	NA	NA	NA	NA	NA	NA	NA	NA	NA
acidobacteria	M00852_Vibrio cholerae pathogenicity signature	NA	NA	NA	NA	NA	NA	NA	NA	NA	NA	NA	NA
acidobacteria	M00853_ETEC pathogenicity signature	NA	NA	NA	NA	NA	NA	NA	NA	NA	NA	NA	NA
acidobacteria	M00854_Glycogen biosynthesis	NA	NA	0.176183	0.0624151	-0.218142	0.13009	-1.67686	0.0935708	-0.467679	0.195316	-2.39448	0.016644
acidobacteria	M00855_Glycogen degradation	NA	NA	0.29355	0.0775858	-0.157432	0.116983	-1.34577	0.178377	0.441445	0.193147	2.28554	0.022281
acidobacteria	M00856_Salmonella enterica pathogenicity signature	NA	NA	NA	NA	NA	NA	NA	NA	NA	NA	NA	NA
acidobacteria	M00857_Salmonella enterica pathogenicity signature	NA	NA	NA	NA	NA	NA	NA	NA	NA	NA	NA	NA
acidobacteria	M00860_Bacillus anthracis pathogenicity signature	NA	NA	NA	NA	NA	NA	NA	NA	NA	NA	NA	NA
acidobacteria	M00861_beta-Oxidation	NA	NA	NA	NA	NA	NA	NA	NA	NA	NA	NA	NA
acidobacteria	M00862_beta-Oxidation	NA	NA	NA	NA	NA	NA	NA	NA	NA	NA	NA	NA
acidobacteria	M00866_KDO2-lipid A biosynthesis	Soil	Oligotroph	0.00131607	0.0288675	-0.487734	0.130641	-3.7334	0.00018891	-0.557316	0.195893	-2.845	0.00444115
acidobacteria	M00867_KDO2-lipid A modification pathway	NA	NA	NA	NA	NA	NA	NA	NA	NA	NA	NA	NA
acidobacteria	M00868_Heme biosynthesis	Soil	Oligotroph	0.0486634	0.0318422	-0.253892	0.105922	-2.39696	0.0165316	-0.563469	0.201758	-2.7928	0.00522539
acidobacteria	M00873_Fatty acid biosynthesis in mitochondria	NA	NA	NA	NA	NA	NA	NA	NA	NA	NA	NA	NA
acidobacteria	M00874_Fatty acid biosynthesis in mitochondria	NA	NA	0.3358	NA	-1.41137	1.12706	-1.25225	0.210478	NA	NA	NA	NA
acidobacteria	M00875_Staphyloferrin B biosynthesis	NA	NA	NA	NA	NA	NA	NA	NA	NA	NA	NA	NA
acidobacteria	M00876_Staphyloferrin A biosynthesis	NA	NA	NA	NA	NA	NA	NA	NA	NA	NA	NA	NA
acidobacteria	M00877_Kanosamine biosynthesis	NA	NA	NA	NA	NA	NA	NA	NA	NA	NA	NA	NA
acidobacteria	X3.Hydroxypropionate.bi.cycle	NA	NA	NA	NA	NA	NA	NA	NA	NA	NA	NA	NA
acidobacteria	Acetyl.CoA.pathway..CO2....acetyl.CoA	NA	NA	NA	NA	NA	NA	NA	NA	NA	NA	NA	NA
acidobacteria	Citrate.cycle..TCA.cycle..Krebs.cycle.	NA	NA	0.0565925	0.842592	-0.385768	0.166949	-2.31069	0.0208499	0.0564986	0.160417	0.352198	0.72469
acidobacteria	Dicarboxylate.hydroxybutyrate.cycle	Rhizosphere	NA	0.0116613	0.643385	1.34447	0.445872	3.01538	0.0025666	-0.404504	0.583704	-0.692995	0.488313
acidobacteria	Entner.Doudoroff.pathway..glucose.6P....glyceraldehyde.3P...pyruvate	Soil	NA	3.03427e-06	0.440241	-0.711358	0.132921	-5.35175	8.71082e-08	0.181623	0.168101	1.08044	0.279948
acidobacteria	Glycolysis..Embden.Meyerhof.pathway...glucose....pyruvate	NA	NA	0.063697	0.876418	-0.326946	0.145858	-2.24154	0.0249912	-0.0343748	0.132644	-0.259152	0.795518
acidobacteria	Glyoxylate.cycle	Soil	NA	2.78869e-05	0.0915853	-0.629279	0.132388	-4.75328	2.00145e-06	-0.354661	0.162074	-2.18827	0.0286497
acidobacteria	Hydroxypropionate.hydroxybutylate.cycle	NA	NA	NA	NA	NA	NA	NA	NA	NA	NA	NA	NA
acidobacteria	Methanogenesis..CO2....methane	NA	NA	NA	NA	NA	NA	NA	NA	NA	NA	NA	NA
acidobacteria	Pentose.phosphate.pathway..Pentose.phosphate.cycle.	Soil	NA	0.0288464	0.417557	-0.511296	0.191951	-2.66368	0.00772918	-0.274672	0.236888	-1.1595	0.246252
acidobacteria	Reductive.acetyl.CoA.pathway..Wood.Ljungdahl.pathway.	NA	NA	NA	NA	NA	NA	NA	NA	NA	NA	NA	NA
acidobacteria	Reductive.citrate.cycle..Arnon.Buchanan.cycle.	Soil	Oligotroph	0.000623823	0.0166329	-0.531839	0.134439	-3.956	7.62155e-05	-0.643131	0.204028	-3.15217	0.00162065
acidobacteria	Reductive.pentose.phosphate.cycle..Calvin.cycle.	NA	NA	0.4963	0.108489	-0.0987831	0.109747	-0.900096	0.368069	0.399223	0.191119	2.08887	0.0367193
acidobacteria	Complex.I..NAD.P.H.quinone.oxidoreductase..chloroplasts.and.cyanobacteria	NA	NA	NA	NA	NA	NA	NA	NA	NA	NA	NA	NA
acidobacteria	Complex.I..NADH.dehydrogenase..ubiquinone..1.alpha.subcomplex	NA	NA	NA	NA	NA	NA	NA	NA	NA	NA	NA	NA
acidobacteria	Complex.I..NADH.quinone.oxidoreductase..prokaryotes	NA	Oligotroph	0.0904838	0.00253101	-0.281064	0.137035	-2.05104	0.0402631	-1.07991	0.273336	-3.95084	7.78772e-05
acidobacteria	Complex.II..Fumarate.reductase..prokaryotes	NA	NA	0.0996882	0.582457	-0.744001	0.372499	-1.99733	0.0457898	-0.440505	0.533765	-0.825279	0.409213
acidobacteria	Complex.II..Succinate.dehydrogenase..ubiquinone.	NA	NA	NA	NA	NA	NA	NA	NA	NA	NA	NA	NA
acidobacteria	Complex.II..Succinate.dehydrogenase..prokaryotes	NA	Oligotroph	0.406726	0.00305926	-0.115518	0.104246	-1.10813	0.267807	-0.956112	0.249305	-3.83511	0.000125508
acidobacteria	Complex.III..Cytochrome.bc1.complex	NA	NA	NA	NA	NA	NA	NA	NA	NA	NA	NA	NA
acidobacteria	Complex.III..Cytochrome.bc1.complex.respiratory.unit	NA	NA	NA	NA	NA	NA	NA	NA	NA	NA	NA	NA
acidobacteria	Complex.III..Cytochrome.bd.ubiquinol.oxidase	NA	NA	0.199237	0.440241	0.179434	0.112457	1.59558	0.110581	-0.209061	0.192285	-1.08724	0.27693
acidobacteria	Complex.IV.High.affinity..Cytochrome.bd.ubiquinol.oxidase	NA	NA	0.199237	0.440241	0.179434	0.112457	1.59558	0.110581	-0.209061	0.192285	-1.08724	0.27693
acidobacteria	Complex.IV.High.affinity..Cytochrome.c.oxidase..cbb3.type	NA	NA	0.0555545	0.483058	2.51231	1.07292	2.34155	0.0192038	0.819441	0.82701	0.990847	0.32176
acidobacteria	Complex.IV.Low.affinity..Cytochrome.aa3.600.menaquinol.oxidase	NA	NA	NA	NA	NA	NA	NA	NA	NA	NA	NA	NA
acidobacteria	Complex.IV.Low.affinity..Cytochrome.c.oxidase	NA	NA	NA	NA	NA	NA	NA	NA	NA	NA	NA	NA
acidobacteria	Complex.IV.Low.affinity..Cytochrome.c.oxidase..prokaryotes	Soil	Oligotroph	0.00877363	0.0440567	-0.338059	0.108099	-3.12731	0.00176411	-0.422463	0.163377	-2.58581	0.00971508
acidobacteria	Complex.IV.Low.affinity..Cytochrome.o.ubiquinol.oxidase	NA	NA	NA	0.325512	NA	NA	NA	NA	1.91552	1.41204	1.35657	0.174919
acidobacteria	Complex.V..F.type.ATPase..eukaryotes	NA	NA	NA	NA	NA	NA	NA	NA	NA	NA	NA	NA
acidobacteria	Complex.V..F.type.ATPase..prokaryotes.and.chloroplasts	Soil	NA	0.00831087	0.941093	-0.384709	0.122114	-3.15042	0.00163036	-0.00528822	0.0574152	-0.0921049	0.926615
acidobacteria	Complex.V..V.type.ATPase..eukaryotes	NA	NA	NA	NA	NA	NA	NA	NA	NA	NA	NA	NA
acidobacteria	Complex.V..V.A.type.ATPase..prokaryotes	NA	NA	NA	NA	NA	NA	NA	NA	NA	NA	NA	NA
acidobacteria	CAZy..Alpha.galactans	NA	NA	NA	NA	NA	NA	NA	NA	NA	NA	NA	NA
acidobacteria	CAZy..Alpha.mannan	NA	NA	NA	NA	NA	NA	NA	NA	NA	NA	NA	NA
acidobacteria	CAZy..Amorphous.Cellulose	NA	NA	0.171709	0.106391	0.241162	0.141317	1.70653	0.0879087	0.484475	0.228993	2.11568	0.0343724
acidobacteria	CAZy..Arabinan	Rhizosphere	Copiotroph	0.000524075	0.00719725	0.747841	0.185931	4.02213	5.76733e-05	1.03288	0.294008	3.5131	0.000442908
acidobacteria	CAZy..Arabinose.cleavage	NA	NA	NA	NA	NA	NA	NA	NA	NA	NA	NA	NA
acidobacteria	CAZy..Beta.galactan..pectic.galactan.	NA	NA	NA	NA	NA	NA	NA	NA	NA	NA	NA	NA
acidobacteria	CAZy..Beta.mannan	NA	NA	NA	NA	NA	NA	NA	NA	NA	NA	NA	NA
acidobacteria	CAZy..Chitin	NA	NA	NA	NA	NA	NA	NA	NA	NA	NA	NA	NA
acidobacteria	CAZy..Crystalline.Cellulose	NA	NA	NA	NA	NA	NA	NA	NA	NA	NA	NA	NA
acidobacteria	CAZy..Fucose.Cleavage	NA	NA	NA	NA	NA	NA	NA	NA	NA	NA	NA	NA
acidobacteria	CAZy..Mixed.Linkage.glucans	NA	NA	0.200824	0.602377	-0.197771	0.1257	-1.57336	0.115635	0.133375	0.172123	0.774883	0.438409
acidobacteria	CAZy..Mucin	NA	NA	NA	NA	NA	NA	NA	NA	NA	NA	NA	NA
acidobacteria	CAZy..Pectin	NA	NA	NA	NA	NA	NA	NA	NA	NA	NA	NA	NA
acidobacteria	CAZy..Polyphenolics	NA	NA	0.428363	0.981049	-0.509829	0.48273	-1.05614	0.290906	0.010623	0.447223	0.0237532	0.981049
acidobacteria	CAZy..Rhamnose.cleavage	NA	NA	NA	NA	NA	NA	NA	NA	NA	NA	NA	NA
acidobacteria	CAZy..Starch	NA	NA	NA	NA	NA	NA	NA	NA	NA	NA	NA	NA
acidobacteria	CAZy..Sulf.Polysachharides	NA	NA	0.253448	NA	1.06657	0.739387	1.44251	0.149158	NA	NA	NA	NA
acidobacteria	CAZy..Xylans	NA	NA	NA	NA	NA	NA	NA	NA	NA	NA	NA	NA
acidobacteria	CAZy..Xyloglucan	Rhizosphere	Copiotroph	0.0431322	0.00305926	0.456239	0.184928	2.46711	0.0136207	1.16196	0.302525	3.84088	0.000122592
acidobacteria	Methanogenesis.and.methanotrophy..Key.functional.gene	NA	NA	NA	NA	NA	NA	NA	NA	NA	NA	NA	NA
acidobacteria	Methanogenesis.and.methanotrophy..acetate....methane..pt.1	Soil	NA	0.034203	0.119978	-0.320457	0.123547	-2.59382	0.00949175	-0.346285	0.170154	-2.03512	0.0418385
acidobacteria	Methanogenesis.and.methanotrophy..acetate....methane..pt.2	NA	NA	0.780567	0.238981	0.0227366	0.0645209	0.352391	0.724545	0.244437	0.152018	1.60794	0.107848
acidobacteria	Methanogenesis.and.methanotrophy..acetate....methane..pt.3	Rhizosphere	NA	0.00522388	0.274523	0.565911	0.170843	3.31246	0.000924801	-0.38092	0.25311	-1.50496	0.132334
acidobacteria	Methanogenesis.and.methanotrophy..dimethylamine....monomethylamine	NA	NA	NA	NA	NA	NA	NA	NA	NA	NA	NA	NA
acidobacteria	Methanogenesis.and.methanotrophy..methane....methanol..with.oxygen..mmo.	NA	NA	NA	NA	NA	NA	NA	NA	NA	NA	NA	NA
acidobacteria	Methanogenesis.and.methanotrophy..methane....methanol..with.oxygen..pmo.	NA	NA	NA	NA	NA	NA	NA	NA	NA	NA	NA	NA
acidobacteria	Methanogenesis.and.methanotrophy..methanol....methane	NA	NA	NA	NA	NA	NA	NA	NA	NA	NA	NA	NA
acidobacteria	Methanogenesis.and.methanotrophy..monomethylamine....ammonia	NA	NA	NA	NA	NA	NA	NA	NA	NA	NA	NA	NA
acidobacteria	Methanogenesis.and.methanotrophy..putative.but.not.defining.CO2....methane	NA	NA	0.554984	0.316891	-0.270902	0.345383	-0.784351	0.432834	-1.12689	0.813076	-1.38596	0.165758
acidobacteria	Methanogenesis.and.methanotrophy..trimethylamine....dimethylamine	NA	NA	0.731903	0.419202	-0.132398	0.292996	-0.451876	0.651358	-0.755288	0.655995	-1.15136	0.249583
acidobacteria	Nitrogen.metabolism..Bacterial..aerobic.specific..ammonia.oxidation	NA	NA	0.995356	0.210193	7.35267e-05	0.0126317	0.00582082	0.995356	0.51528	0.301376	1.70976	0.0873111
acidobacteria	Nitrogen.metabolism..Bacterial..anaerobic.specific..ammonia.oxidation	NA	NA	NA	NA	NA	NA	NA	NA	NA	NA	NA	NA
acidobacteria	Nitrogen.metabolism..Bacterial.Archaeal.ammonia.oxidation	NA	NA	NA	NA	NA	NA	NA	NA	NA	NA	NA	NA
acidobacteria	Nitrogen.metabolism..Dissimilatory.nitrite.reduction.to.ammonia..DNRA.	NA	NA	0.726112	0.922951	-0.132398	0.282456	-0.468738	0.639257	0.0594234	0.379645	0.156524	0.87562
acidobacteria	Nitrogen.metabolism..Nitrogen.fixation.altennative	NA	NA	NA	NA	NA	NA	NA	NA	NA	NA	NA	NA
acidobacteria	Nitrogen.metabolism..ammonia....nitrite	NA	NA	NA	NA	NA	NA	NA	NA	NA	NA	NA	NA
acidobacteria	Nitrogen.metabolism..nitrate....nitrite	NA	NA	0.74903	0.682615	-0.114351	0.278102	-0.411185	0.680937	0.245883	0.407343	0.603626	0.546092
acidobacteria	Nitrogen.metabolism..nitric.oxide....nitrous.oxide	Rhizosphere	NA	0.000524075	0.91811	0.742056	0.18421	4.02832	5.61771e-05	0.046957	0.236748	0.198342	0.842778
acidobacteria	Nitrogen.metabolism..nitrite....nitric.oxide	Rhizosphere	NA	0.000623823	0.936769	1.22066	0.308897	3.95168	7.76048e-05	-0.041243	0.379969	-0.108543	0.913565
acidobacteria	Nitrogen.metabolism..nitrite...nitrate	NA	NA	0.74903	0.682615	-0.114351	0.278102	-0.411185	0.680937	0.245883	0.407343	0.603626	0.546092
acidobacteria	Nitrogen.metabolism..nitrogen....ammonia	NA	NA	NA	NA	NA	NA	NA	NA	NA	NA	NA	NA
acidobacteria	Nitrogen.metabolism..nitrous.oxide....nitrogen	NA	NA	0.822764	0.92099	0.0971227	0.345061	0.281465	0.778353	0.0868251	0.485719	0.178756	0.85813
acidobacteria	Other.Reductases..TMAO.reductase	NA	NA	NA	NA	NA	NA	NA	NA	NA	NA	NA	NA
acidobacteria	Other.Reductases..arsenate.reduction..pt.1	NA	NA	0.569499	0.210193	0.136626	0.179824	0.759777	0.447388	-0.619628	0.36189	-1.7122	0.0868596
acidobacteria	Other.Reductases..arsenate.reduction..pt.2	NA	NA	NA	NA	NA	NA	NA	NA	NA	NA	NA	NA
acidobacteria	Other.Reductases..mercury.reduction	NA	NA	NA	NA	NA	NA	NA	NA	NA	NA	NA	NA
acidobacteria	Other.Reductases..selenate.Chlorate.reduction	NA	NA	NA	NA	NA	NA	NA	NA	NA	NA	NA	NA
acidobacteria	Photosynthesis..Photosystem.I	NA	NA	NA	NA	NA	NA	NA	NA	NA	NA	NA	NA
acidobacteria	Photosynthesis..Photosystem.II	NA	NA	NA	NA	NA	NA	NA	NA	NA	NA	NA	NA
acidobacteria	SCFA.and.alcohol.conversions..Alcohol.production	Soil	NA	1.63872e-06	0.224704	-0.849784	0.153567	-5.53365	3.1363e-08	-0.284405	0.17083	-1.66484	0.095945
acidobacteria	SCFA.and.alcohol.conversions..Butyrate..pt.1	NA	NA	0.448538	0.790732	-0.209715	0.209852	-0.99935	0.317625	-0.116763	0.266234	-0.438574	0.66097
acidobacteria	SCFA.and.alcohol.conversions..Butyrate..pt.2	NA	Copiotroph	0.501802	0.0148136	0.5533	0.623099	0.887981	0.374551	1.95727	0.604989	3.23522	0.00121548
acidobacteria	SCFA.and.alcohol.conversions..Propionate..pt.1	NA	NA	NA	NA	NA	NA	NA	NA	NA	NA	NA	NA
acidobacteria	SCFA.and.alcohol.conversions..Propionate..pt.2	NA	NA	0.587275	0.860718	0.549013	0.768319	0.714565	0.474878	0.300457	0.990632	0.303298	0.761662
acidobacteria	SCFA.and.alcohol.conversions..acetate..pt.1	NA	NA	0.367762	0.862002	0.136234	0.114806	1.18664	0.235371	-0.0327898	0.11398	-0.28768	0.773592
acidobacteria	SCFA.and.alcohol.conversions..acetate..pt.2	NA	NA	NA	NA	NA	NA	NA	NA	NA	NA	NA	NA
acidobacteria	SCFA.and.alcohol.conversions..acetate..pt.3	NA	NA	NA	NA	NA	NA	NA	NA	NA	NA	NA	NA
acidobacteria	SCFA.and.alcohol.conversions..lactate.D	NA	NA	0.408448	0.331792	0.316007	0.287468	1.09928	0.271647	0.521529	0.389302	1.33965	0.180359
acidobacteria	SCFA.and.alcohol.conversions..lactate.L	Rhizosphere	NA	0.00445919	0.682615	1.14119	0.339233	3.36405	0.000768089	0.242043	0.398111	0.607979	0.543201
acidobacteria	SCFA.and.alcohol.conversions..pyruvate....acetyl.CoA.v1	NA	NA	0.191149	0.602377	-0.242575	0.14932	-1.62453	0.104263	0.155625	0.201798	0.771192	0.440593
acidobacteria	SCFA.and.alcohol.conversions..pyruvate....acetyl.CoA.v2	Soil	Oligotroph	0.000220615	0.00033406	-0.645357	0.15214	-4.24186	2.21671e-05	-1.61723	0.338005	-4.78462	1.71313e-06
acidobacteria	SCFA.and.alcohol.conversions..pyruvate....acetylCoA.f..formate.v3	NA	NA	0.0598778	0.696778	0.405833	0.178406	2.27477	0.0229197	-0.135995	0.236075	-0.576069	0.564569
acidobacteria	Sulfur.metabolism..Thiosulfate.oxidation.by.SOX.complex..thiosulfate....sulfate	NA	NA	0.440519	0.650569	0.232663	0.228102	1.02	0.307731	0.20912	0.31279	0.668563	0.503774
acidobacteria	Sulfur.metabolism..dissimilatory.sulfate.reduction..and.oxidation..sulfate....sulfide	NA	NA	NA	NA	NA	NA	NA	NA	NA	NA	NA	NA
acidobacteria	Sulfur.metabolism..tetrathionate....thiosulfate	NA	NA	NA	NA	NA	NA	NA	NA	NA	NA	NA	NA
acidobacteria	Sulfur.metabolism..thiosulfate....sulfite	NA	NA	0.481148	0.242357	0.551864	0.587584	0.939209	0.347624	1.079	0.678661	1.5899	0.111857
acidobacteria	PMDT	Soil	NA	0.00328907	NA	-0.762673	0.220761	-3.45475	0.000550801	NA	NA	NA	NA
acidobacteria	niche	Rhizosphere	NA	6.33616e-21	0.0724026	2.45369	0.247058	9.93166	3.03165e-23	0.923164	0.39817	2.31852	0.0204213
actinobacteria	Flagellar_assembly_NA	NA	Copiotroph	0.278545	3.33503e-05	0.241781	0.17627	1.37165	0.170171	0.910947	0.20963	4.3455	1.38959e-05
actinobacteria	M00001_Glycolysis (Embden-Meyerhof pathway)	NA	Copiotroph	0.733116	0.000109515	-0.0179498	0.0406051	-0.442059	0.658447	0.380777	0.0940716	4.04774	5.17152e-05
actinobacteria	M00002_Glycolysis	NA	NA	0.145755	0.116798	-0.198255	0.110448	-1.79501	0.0726526	0.200451	0.115327	1.73811	0.0821915
actinobacteria	M00003_Gluconeogenesis	NA	NA	0.115755	0.148168	-0.226716	0.116499	-1.94607	0.0516467	0.183252	0.114139	1.60551	0.108382
actinobacteria	M00004_Pentose phosphate pathway (Pentose phosphate cycle)	NA	Copiotroph	0.787651	1.54621e-05	0.0138993	0.0425444	0.326702	0.743893	0.676474	0.149549	4.52343	6.08462e-06
actinobacteria	M00005_PRPP biosynthesis	NA	NA	0.137539	0.796419	-0.155504	0.0846549	-1.83691	0.0662227	-0.0131718	0.0398684	-0.330381	0.741112
actinobacteria	M00006_Pentose phosphate pathway	NA	Copiotroph	0.476698	1.16371e-06	0.0522638	0.0573269	0.911679	0.361937	0.554016	0.109113	5.07746	3.82516e-07
actinobacteria	M00007_Pentose phosphate pathway	NA	NA	0.450315	0.535623	-0.0448793	0.0456196	-0.983772	0.325228	-0.0292283	0.0398884	-0.73275	0.463711
actinobacteria	M00008_Entner-Doudoroff pathway	Rhizosphere	Copiotroph	1.58207e-11	7.54331e-16	1.17747	0.163454	7.20371	5.85953e-13	2.83996	0.336001	8.45224	2.85777e-17
actinobacteria	M00009_Citrate cycle (TCA cycle	NA	Copiotroph	0.331189	0.00309016	0.0733623	0.0591225	1.24085	0.21466	0.214769	0.0687631	3.12331	0.00178829
actinobacteria	M00010_Citrate cycle	NA	Oligotroph	0.0646497	3.51839e-05	-0.134926	0.0606239	-2.22562	0.0260395	-0.277684	0.0641109	-4.3313	1.48228e-05
actinobacteria	M00011_Citrate cycle	NA	Copiotroph	0.145755	0.00245466	-0.183	0.10222	-1.79026	0.0734118	0.385075	0.120252	3.20223	0.0013637
actinobacteria	M00012_Glyoxylate cycle	NA	NA	0.376021	0.665669	0.0501427	0.0436831	1.14787	0.251021	-0.015366	0.0291316	-0.527467	0.597869
actinobacteria	M00013_Malonate semialdehyde pathway	NA	NA	NA	NA	NA	NA	NA	NA	NA	NA	NA	NA
actinobacteria	M00014_Glucuronate pathway (uronate pathway)	NA	NA	NA	NA	NA	NA	NA	NA	NA	NA	NA	NA
actinobacteria	M00015_Proline biosynthesis	Rhizosphere	Copiotroph	0.00120683	1.14849e-08	0.298432	0.0816502	3.65501	0.000257174	0.497248	0.0833104	5.96862	2.39269e-09
actinobacteria	M00016_Lysine biosynthesis	Rhizosphere	Copiotroph	0.000739768	1.4149e-07	0.383357	0.101301	3.78434	0.000154118	0.583738	0.106198	5.49671	3.86944e-08
actinobacteria	M00017_Methionine biosynthesis	NA	Copiotroph	0.522885	0.0417854	0.0318608	0.0389991	0.816961	0.41395	0.105192	0.0477109	2.20477	0.02747
actinobacteria	M00018_Threonine biosynthesis	NA	Copiotroph	0.156739	1.69147e-06	0.142601	0.0827662	1.72293	0.0849004	0.568976	0.113783	5.00056	5.71653e-07
actinobacteria	M00019_Valine/isoleucine biosynthesis	Rhizosphere	Copiotroph	0.018256	0.000645985	0.225952	0.0823697	2.74315	0.00608534	0.255395	0.0712531	3.58433	0.000337946
actinobacteria	M00020_Serine biosynthesis	Rhizosphere	Copiotroph	0.0379096	3.67281e-13	0.232293	0.0945731	2.45622	0.0140406	0.926582	0.121987	7.59573	3.06068e-14
actinobacteria	M00021_Cysteine biosynthesis	NA	Oligotroph	0.835535	0.000141648	-0.016584	0.0670299	-0.247412	0.80459	-0.568418	0.142811	-3.9802	6.88567e-05
actinobacteria	M00022_Shikimate pathway	NA	Copiotroph	0.156739	0.00296312	0.128927	0.0747304	1.72522	0.0844872	0.239397	0.0761158	3.14517	0.00165989
actinobacteria	M00023_Tryptophan biosynthesis	NA	NA	0.424456	0.630388	-0.0642545	0.0623329	-1.03083	0.302621	-0.0278088	0.0477544	-0.58233	0.560344
actinobacteria	M00024_Phenylalanine biosynthesis	NA	NA	NA	NA	NA	NA	NA	NA	NA	NA	NA	NA
actinobacteria	M00025_Tyrosine biosynthesis	NA	NA	NA	NA	NA	NA	NA	NA	NA	NA	NA	NA
actinobacteria	M00026_Histidine biosynthesis	Rhizosphere	Copiotroph	0.0385274	1.76461e-12	0.196893	0.0804979	2.44593	0.0144478	0.683442	0.0931025	7.34075	2.12407e-13
actinobacteria	M00027_GABA (gamma-Aminobutyrate) shunt	NA	Copiotroph	0.0772265	1.7793e-08	0.190869	0.0889141	2.14666	0.0318202	0.973522	0.165489	5.8827	4.03639e-09
actinobacteria	M00028_Ornithine biosynthesis	Rhizosphere	Copiotroph	0.0064617	5.21593e-11	0.286465	0.0917503	3.12222	0.00179492	0.763247	0.111529	6.84352	7.72731e-12
actinobacteria	M00029_Urea cycle	Rhizosphere	Copiotroph	0.0246401	1.2659e-10	0.186158	0.0708008	2.62932	0.0085556	0.511675	0.0763428	6.70233	2.05123e-11
actinobacteria	M00030_Lysine biosynthesis	NA	NA	NA	NA	NA	NA	NA	NA	NA	NA	NA	NA
actinobacteria	M00031_Lysine biosynthesis	NA	Copiotroph	0.155124	0.0155045	-1.37546	0.79238	-1.73586	0.082589	2.72513	1.05419	2.58504	0.00973666
actinobacteria	M00032_Lysine degradation	NA	Copiotroph	0.131168	0.000190224	-0.231243	0.123236	-1.87643	0.0605968	0.5472	0.140369	3.89829	9.68734e-05
actinobacteria	M00033_Ectoine biosynthesis	NA	Copiotroph	0.287985	3.17013e-07	0.197042	0.146061	1.34904	0.177324	1.07894	0.201903	5.34385	9.09944e-08
actinobacteria	M00034_Methionine salvage pathway	Rhizosphere	Copiotroph	0.0104798	4.76191e-05	0.891095	0.301693	2.95364	0.00314047	1.36912	0.32144	4.25934	2.05027e-05
actinobacteria	M00035_Methionine degradation	Rhizosphere	NA	0.0348366	0.552344	0.153456	0.0616061	2.49092	0.0127411	-0.0245377	0.0352093	-0.696911	0.485859
actinobacteria	M00036_Leucine degradation	NA	Oligotroph	0.57638	2.96377e-05	0.0345355	0.047763	0.72306	0.469643	-0.379149	0.0866381	-4.37624	1.20746e-05
actinobacteria	M00037_Melatonin biosynthesis	NA	NA	NA	NA	NA	NA	NA	NA	NA	NA	NA	NA
actinobacteria	M00038_Tryptophan metabolism	NA	Copiotroph	0.0891911	1.86774e-06	0.481536	0.231569	2.07945	0.0375759	1.24632	0.250457	4.97618	6.48522e-07
actinobacteria	M00039_Monolignol biosynthesis	NA	NA	NA	NA	NA	NA	NA	NA	NA	NA	NA	NA
actinobacteria	M00040_Tyrosine biosynthesis	NA	NA	NA	NA	NA	NA	NA	NA	NA	NA	NA	NA
actinobacteria	M00042_Catecholamine biosynthesis	NA	NA	NA	NA	NA	NA	NA	NA	NA	NA	NA	NA
actinobacteria	M00044_Tyrosine degradation	Soil	NA	4.34705e-06	0.0651479	-0.622029	0.123784	-5.02512	5.03131e-07	0.176754	0.0877735	2.01376	0.0440352
actinobacteria	M00045_Histidine degradation	Rhizosphere	Copiotroph	7.75825e-07	4.24898e-09	0.450579	0.0830331	5.4265	5.74685e-08	0.551604	0.0897845	6.14364	8.0652e-10
actinobacteria	M00046_Pyrimidine degradation	Rhizosphere	Copiotroph	0.00455821	2.69562e-06	0.3911	0.120589	3.24325	0.00118176	0.769636	0.157167	4.89694	9.7342e-07
actinobacteria	M00047_Creatine pathway	NA	NA	0.922557	NA	0.137664	1.41298	0.0974282	0.922386	NA	NA	NA	NA
actinobacteria	M00048_De novo purine biosynthesis	NA	NA	0.686398	0.541471	0.0307717	0.0563049	0.546518	0.58471	-0.0475199	0.0659635	-0.720397	0.47128
actinobacteria	M00049_Adenine ribonucleotide biosynthesis	NA	Oligotroph	0.357515	0.000178943	-0.0652121	0.0549158	-1.18749	0.235033	-0.312807	0.0798705	-3.91643	8.98716e-05
actinobacteria	M00050_Guanine ribonucleotide biosynthesis	Rhizosphere	Copiotroph	4.03903e-06	0.000124584	0.45359	0.0897284	5.05514	4.30082e-07	0.2853	0.0710962	4.01287	5.99851e-05
actinobacteria	M00051_De novo pyrimidine biosynthesis	NA	NA	0.503764	0.287423	0.0802237	0.0941462	0.852118	0.394148	-0.134327	0.11068	-1.21365	0.224882
actinobacteria	M00052_Pyrimidine ribonucleotide biosynthesis	NA	NA	0.529862	0.188622	0.0439519	0.0550193	0.798845	0.42438	-0.107946	0.073254	-1.47358	0.140593
actinobacteria	M00053_Deoxyribonucleotide biosynthesis	Rhizosphere	NA	0.0289463	0.347276	0.157996	0.0615977	2.56496	0.0103188	0.0477479	0.0438804	1.08814	0.276535
actinobacteria	M00055_N-glycan precursor biosynthesis	NA	NA	NA	NA	NA	NA	NA	NA	NA	NA	NA	NA
actinobacteria	M00056_O-glycan biosynthesis	NA	NA	NA	NA	NA	NA	NA	NA	NA	NA	NA	NA
actinobacteria	M00059_Glycosaminoglycan biosynthesis	NA	NA	NA	NA	NA	NA	NA	NA	NA	NA	NA	NA
actinobacteria	M00060_KDO2-lipid A biosynthesis	NA	NA	NA	NA	NA	NA	NA	NA	NA	NA	NA	NA
actinobacteria	M00061_D-Glucuronate degradation	Rhizosphere	Copiotroph	7.79093e-05	1.99101e-10	0.945778	0.216904	4.36036	1.29849e-05	2.46006	0.371182	6.62766	3.41052e-11
actinobacteria	M00063_CMP-KDO biosynthesis	NA	NA	NA	NA	NA	NA	NA	NA	NA	NA	NA	NA
actinobacteria	M00064_ADP-L-glycero-D-manno-heptose biosynthesis	NA	Copiotroph	0.304669	7.5694e-07	-0.169708	0.129613	-1.30934	0.190418	0.952281	0.184213	5.16944	2.34792e-07
actinobacteria	M00065_GPI-anchor biosynthesis	NA	NA	NA	NA	NA	NA	NA	NA	NA	NA	NA	NA
actinobacteria	M00066_Lactosylceramide biosynthesis	NA	NA	NA	NA	NA	NA	NA	NA	NA	NA	NA	NA
actinobacteria	M00072_N-glycosylation by oligosaccharyltransferase	NA	NA	NA	NA	NA	NA	NA	NA	NA	NA	NA	NA
actinobacteria	M00074_N-glycan biosynthesis	NA	NA	NA	NA	NA	NA	NA	NA	NA	NA	NA	NA
actinobacteria	M00076_Dermatan sulfate degradation	NA	NA	NA	NA	NA	NA	NA	NA	NA	NA	NA	NA
actinobacteria	M00077_Chondroitin sulfate degradation	NA	NA	NA	NA	NA	NA	NA	NA	NA	NA	NA	NA
actinobacteria	M00078_Heparan sulfate degradation	NA	NA	NA	NA	NA	NA	NA	NA	NA	NA	NA	NA
actinobacteria	M00079_Keratan sulfate degradation	NA	NA	NA	NA	NA	NA	NA	NA	NA	NA	NA	NA
actinobacteria	M00081_Pectin degradation	NA	NA	NA	NA	NA	NA	NA	NA	NA	NA	NA	NA
actinobacteria	M00082_Fatty acid biosynthesis	NA	NA	0.512801	0.117305	0.0375341	0.0449391	0.835221	0.403593	0.094874	0.0547448	1.73303	0.0830912
actinobacteria	M00083_Fatty acid biosynthesis	NA	NA	0.502279	0.134096	0.318454	0.370414	0.859723	0.389941	0.856155	0.513732	1.66654	0.0956058
actinobacteria	M00085_Fatty acid elongation in mitochondria	NA	NA	NA	NA	NA	NA	NA	NA	NA	NA	NA	NA
actinobacteria	M00086_beta-Oxidation	NA	Copiotroph	0.278545	1.37945e-08	0.11347	0.0827349	1.37149	0.170222	0.813149	0.13709	5.93151	3.00158e-09
actinobacteria	M00087_beta-Oxidation	Soil	NA	0.0181396	0.680251	-0.46856	0.170396	-2.74983	0.00596256	-0.0470111	0.0932377	-0.504207	0.614116
actinobacteria	M00088_Ketone body biosynthesis	NA	NA	0.694177	0.0807151	0.0275838	0.0518244	0.532255	0.59455	0.129452	0.0674431	1.91942	0.0549311
actinobacteria	M00089_Triacylglycerol biosynthesis	Soil	Oligotroph	1.52043e-06	7.79017e-09	-0.656	0.124161	-5.28345	1.26775e-07	-0.701101	0.116065	-6.04061	1.53537e-09
actinobacteria	M00091_Phosphatidylcholine (PC) biosynthesis	NA	NA	0.700124	0.0899766	0.0598598	0.117148	0.510977	0.609367	0.354116	0.189488	1.8688	0.0616506
actinobacteria	M00093_Phosphatidylethanolamine (PE) biosynthesis	Rhizosphere	Copiotroph	0.0131876	1.37945e-08	0.372662	0.129798	2.87109	0.0040906	1.45733	0.24561	5.9335	2.96547e-09
actinobacteria	M00094_Ceramide biosynthesis	NA	NA	NA	NA	NA	NA	NA	NA	NA	NA	NA	NA
actinobacteria	M00095_C5 isoprenoid biosynthesis	NA	NA	0.277519	0.145167	1.52849	1.10614	1.38183	0.167025	1.79821	1.10876	1.62181	0.104843
actinobacteria	M00096_C5 isoprenoid biosynthesis	NA	Copiotroph	0.388337	0.000175382	-0.0517226	0.046683	-1.10796	0.267881	0.222716	0.056749	3.92459	8.68792e-05
actinobacteria	M00097_beta-Carotene biosynthesis	NA	NA	NA	NA	NA	NA	NA	NA	NA	NA	NA	NA
actinobacteria	M00098_Acylglycerol degradation	NA	Copiotroph	0.825474	0.00236415	-0.0317127	0.11751	-0.269874	0.787257	0.615881	0.191539	3.21543	0.00130247
actinobacteria	M00099_Sphingosine biosynthesis	NA	NA	NA	NA	NA	NA	NA	NA	NA	NA	NA	NA
actinobacteria	M00100_Sphingosine degradation	NA	NA	NA	NA	NA	NA	NA	NA	NA	NA	NA	NA
actinobacteria	M00101_Cholesterol biosynthesis	NA	NA	NA	NA	NA	NA	NA	NA	NA	NA	NA	NA
actinobacteria	M00102_Ergocalciferol biosynthesis	NA	NA	NA	NA	NA	NA	NA	NA	NA	NA	NA	NA
actinobacteria	M00104_Bile acid biosynthesis	NA	NA	NA	NA	NA	NA	NA	NA	NA	NA	NA	NA
actinobacteria	M00107_Steroid hormone biosynthesis	NA	NA	NA	NA	NA	NA	NA	NA	NA	NA	NA	NA
actinobacteria	M00110_C19/C18-Steroid hormone biosynthesis	NA	NA	NA	NA	NA	NA	NA	NA	NA	NA	NA	NA
actinobacteria	M00112_Tocopherol/tocotorienol biosynthesis	NA	NA	NA	NA	NA	NA	NA	NA	NA	NA	NA	NA
actinobacteria	M00113_Jasmonic acid biosynthesis	NA	NA	NA	NA	NA	NA	NA	NA	NA	NA	NA	NA
actinobacteria	M00114_Ascorbate biosynthesis	Rhizosphere	Copiotroph	0.00669875	0.00132089	2.30081	0.740592	3.10672	0.00189178	2.10494	0.622535	3.38124	0.000721599
actinobacteria	M00115_NAD biosynthesis	NA	Copiotroph	0.455452	4.19714e-08	0.0581645	0.060101	0.967779	0.333155	0.519358	0.0907562	5.72256	1.04928e-08
actinobacteria	M00116_Menaquinone biosynthesis	Soil	NA	0.0184875	0.506991	-0.265728	0.0971773	-2.73447	0.00624808	-0.0548701	0.0684077	-0.802104	0.422493
actinobacteria	M00117_Ubiquinone biosynthesis	NA	NA	NA	NA	NA	NA	NA	NA	NA	NA	NA	NA
actinobacteria	M00118_Glutathione biosynthesis	NA	NA	0.0950059	0.18132	-0.855488	0.420252	-2.03565	0.041785	-0.583063	0.389406	-1.49732	0.134311
actinobacteria	M00119_Pantothenate biosynthesis	NA	Oligotroph	0.0544617	8.83156e-06	-0.191105	0.0827549	-2.30929	0.0209274	-0.484157	0.104222	-4.64543	3.39361e-06
actinobacteria	M00120_Coenzyme A biosynthesis	NA	NA	0.734136	0.360566	0.0285507	0.0661778	0.431423	0.666161	0.102541	0.0966649	1.06079	0.288787
actinobacteria	M00121_Heme biosynthesis	Rhizosphere	Copiotroph	1.2524e-05	3.52536e-11	0.495552	0.103491	4.78836	1.68147e-06	0.762204	0.110402	6.9039	5.05954e-12
actinobacteria	M00122_Cobalamin biosynthesis	NA	Copiotroph	0.466869	4.1653e-07	0.054096	0.0580478	0.931923	0.351377	0.670816	0.126916	5.28552	1.25345e-07
actinobacteria	M00123_Biotin biosynthesis	Soil	NA	0.0064617	0.221984	-0.344415	0.110205	-3.12522	0.00177671	0.11163	0.0806818	1.38358	0.166488
actinobacteria	M00124_Pyridoxal-P biosynthesis	NA	NA	NA	NA	NA	NA	NA	NA	NA	NA	NA	NA
actinobacteria	M00125_Riboflavin biosynthesis	NA	NA	0.831649	0.729113	0.00574607	0.0223378	0.257236	0.796997	0.0140155	0.0325406	0.430707	0.666681
actinobacteria	M00126_Tetrahydrofolate biosynthesis	Rhizosphere	Copiotroph	1.43178e-07	7.83312e-23	0.543218	0.0947744	5.7317	9.9429e-09	1.34565	0.129842	10.3637	3.62645e-25
actinobacteria	M00127_Thiamine biosynthesis	Soil	Oligotroph	0.00032776	6.85008e-08	-0.325276	0.081462	-3.99298	6.52485e-05	-0.438467	0.0778877	-5.62947	1.80766e-08
actinobacteria	M00128_Ubiquinone biosynthesis	NA	NA	NA	NA	NA	NA	NA	NA	NA	NA	NA	NA
actinobacteria	M00129_Ascorbate biosynthesis	NA	NA	0.656187	0.148168	0.322281	0.53896	0.597969	0.549861	0.973321	0.605825	1.6066	0.108141
actinobacteria	M00131_Inositol phosphate metabolism	NA	NA	NA	NA	NA	NA	NA	NA	NA	NA	NA	NA
actinobacteria	M00133_Polyamine biosynthesis	Rhizosphere	Copiotroph	0.0056754	0.0086883	0.374886	0.118232	3.17076	0.00152043	0.269938	0.0968344	2.78763	0.00530951
actinobacteria	M00134_Polyamine biosynthesis	NA	NA	0.625698	0.18071	-0.425328	0.654241	-0.650109	0.515622	0.973321	0.647892	1.50229	0.133022
actinobacteria	M00135_GABA biosynthesis	NA	Copiotroph	0.62991	1.23009e-06	-0.0539838	0.0843165	-0.640252	0.522009	0.897896	0.177301	5.06424	4.1003e-07
actinobacteria	M00136_GABA biosynthesis	NA	NA	NA	NA	NA	NA	NA	NA	NA	NA	NA	NA
actinobacteria	M00137_Flavanone biosynthesis	NA	NA	NA	NA	NA	NA	NA	NA	NA	NA	NA	NA
actinobacteria	M00140_C1-unit interconversion	NA	Oligotroph	0.0527789	0.0272688	0.144768	0.0622481	2.32566	0.0200364	-0.118155	0.0498046	-2.37237	0.0176742
actinobacteria	M00141_C1-unit interconversion	NA	NA	NA	NA	NA	NA	NA	NA	NA	NA	NA	NA
actinobacteria	M00142_NADH:ubiquinone oxidoreductase	NA	NA	NA	NA	NA	NA	NA	NA	NA	NA	NA	NA
actinobacteria	M00143_NADH dehydrogenase (ubiquinone) Fe-S protein/flavoprotein complex	NA	NA	NA	NA	NA	NA	NA	NA	NA	NA	NA	NA
actinobacteria	M00144_NADH:quinone oxidoreductase	Soil	Oligotroph	7.32818e-05	2.06271e-06	-1.15559	0.263667	-4.38277	1.1718e-05	-1.81395	0.366134	-4.95434	7.25768e-07
actinobacteria	M00145_NAD(P)H:quinone oxidoreductase	NA	NA	NA	NA	NA	NA	NA	NA	NA	NA	NA	NA
actinobacteria	M00146_NADH dehydrogenase (ubiquinone) 1 alpha subcomplex	NA	NA	NA	NA	NA	NA	NA	NA	NA	NA	NA	NA
actinobacteria	M00148_Succinate dehydrogenase (ubiquinone)	NA	NA	NA	NA	NA	NA	NA	NA	NA	NA	NA	NA
actinobacteria	M00149_Succinate dehydrogenase	NA	Copiotroph	0.466869	8.42817e-05	-0.0539043	0.0579546	-0.930112	0.352313	0.425996	0.103509	4.11553	3.86291e-05
actinobacteria	M00150_Fumarate reductase	Rhizosphere	Copiotroph	0.00442152	0.000120946	1.17632	0.361164	3.25703	0.00112585	1.35825	0.337694	4.02213	5.76732e-05
actinobacteria	M00151_Cytochrome bc1 complex respiratory unit	NA	Copiotroph	0.695999	8.6062e-12	0.0423949	0.0806968	0.525361	0.599333	1.16033	0.163183	7.11059	1.15546e-12
actinobacteria	M00152_Cytochrome bc1 complex	NA	NA	0.386933	0.236724	1.23929	1.10794	1.11856	0.26333	1.50876	1.12179	1.34496	0.178639
actinobacteria	M00153_Cytochrome bd ubiquinol oxidase	NA	Copiotroph	0.304669	4.62239e-05	-0.0922732	0.0703716	-1.31123	0.189781	0.354905	0.083147	4.2684	1.9688e-05
actinobacteria	M00154_Cytochrome c oxidase	NA	NA	0.189986	0.330346	-0.169016	0.104689	-1.61446	0.106427	-0.104886	0.0931156	-1.1264	0.259994
actinobacteria	M00155_Cytochrome c oxidase	NA	NA	0.148599	0.529649	-0.244227	0.137811	-1.77219	0.0763634	-0.0789599	0.104102	-0.758486	0.44816
actinobacteria	M00156_Cytochrome c oxidase	NA	Oligotroph	0.482263	0.00338449	-0.204095	0.226903	-0.899483	0.368395	-1.44655	0.467522	-3.09407	0.00197429
actinobacteria	M00157_F-type ATPase	NA	Oligotroph	0.23186	0.000178943	-0.16827	0.112343	-1.49783	0.134178	-0.531715	0.135805	-3.91528	9.02997e-05
actinobacteria	M00158_F-type ATPase	NA	NA	NA	NA	NA	NA	NA	NA	NA	NA	NA	NA
actinobacteria	M00159_V/A-type ATPase	Rhizosphere	NA	0.00245854	0.800135	1.16934	0.339869	3.44057	0.000580488	-0.0929009	0.289487	-0.320915	0.748275
actinobacteria	M00160_V-type ATPase	NA	NA	NA	NA	NA	NA	NA	NA	NA	NA	NA	NA
actinobacteria	M00161_Photosystem II	NA	NA	NA	NA	NA	NA	NA	NA	NA	NA	NA	NA
actinobacteria	M00162_Cytochrome b6f complex	NA	Copiotroph	0.0771924	0.0439765	0.40636	0.188886	2.15135	0.0314488	0.410988	0.188597	2.17919	0.0293177
actinobacteria	M00163_Photosystem I	NA	NA	NA	NA	NA	NA	NA	NA	NA	NA	NA	NA
actinobacteria	M00165_Reductive pentose phosphate cycle (Calvin cycle)	NA	NA	0.153232	0.411862	-0.109958	0.0629899	-1.74565	0.0808725	-0.0479547	0.0498017	-0.962912	0.335592
actinobacteria	M00166_Reductive pentose phosphate cycle	NA	Oligotroph	0.0551758	3.46847e-08	-0.266826	0.116019	-2.29984	0.0214573	-1.06447	0.184867	-5.75802	8.51059e-09
actinobacteria	M00167_Reductive pentose phosphate cycle	NA	Copiotroph	0.502279	0.000315722	-0.0448793	0.0522814	-0.858419	0.390661	0.292687	0.0776503	3.7693	0.000163707
actinobacteria	M00168_CAM (Crassulacean acid metabolism)	Rhizosphere	Copiotroph	0.0285096	6.07758e-08	0.233694	0.0907635	2.57475	0.0100311	1.28212	0.2268	5.65311	1.57567e-08
actinobacteria	M00169_CAM (Crassulacean acid metabolism)	Soil	NA	0.00128214	0.729113	-0.725504	0.199938	-3.62864	0.00028492	-0.0503588	0.117885	-0.427184	0.669245
actinobacteria	M00170_C4-dicarboxylic acid cycle	NA	NA	NA	NA	NA	NA	NA	NA	NA	NA	NA	NA
actinobacteria	M00171_C4-dicarboxylic acid cycle	NA	NA	NA	NA	NA	NA	NA	NA	NA	NA	NA	NA
actinobacteria	M00172_C4-dicarboxylic acid cycle	Soil	Copiotroph	0.0128191	0.0180774	-0.666129	0.230912	-2.88477	0.00391694	0.535405	0.211775	2.52817	0.0114658
actinobacteria	M00173_Reductive citrate cycle (Arnon-Buchanan cycle)	NA	Copiotroph	0.131168	0.00818416	0.112357	0.0600988	1.86954	0.0615479	0.149036	0.0530491	2.80939	0.00496354
actinobacteria	M00174_Methane oxidation	NA	NA	NA	NA	NA	NA	NA	NA	NA	NA	NA	NA
actinobacteria	M00175_Nitrogen fixation	NA	NA	NA	NA	NA	NA	NA	NA	NA	NA	NA	NA
actinobacteria	M00176_Assimilatory sulfate reduction	NA	Oligotroph	0.462474	0.000692099	-0.0519597	0.0545045	-0.953311	0.340432	-0.258922	0.0726496	-3.56398	0.000365274
actinobacteria	M00177_NA	NA	NA	NA	NA	NA	NA	NA	NA	NA	NA	NA	NA
actinobacteria	M00178_NA	NA	NA	NA	NA	NA	NA	NA	NA	NA	NA	NA	NA
actinobacteria	M00179_NA	NA	NA	NA	NA	NA	NA	NA	NA	NA	NA	NA	NA
actinobacteria	M00180_NA	NA	NA	NA	NA	NA	NA	NA	NA	NA	NA	NA	NA
actinobacteria	M00181_NA	NA	NA	NA	NA	NA	NA	NA	NA	NA	NA	NA	NA
actinobacteria	M00182_NA	NA	NA	NA	NA	NA	NA	NA	NA	NA	NA	NA	NA
actinobacteria	M00183_NA	NA	Oligotroph	0.131168	0.0354798	-0.392393	0.210004	-1.8685	0.061692	-0.504291	0.222078	-2.27078	0.0231605
actinobacteria	M00184_NA	NA	NA	NA	NA	NA	NA	NA	NA	NA	NA	NA	NA
actinobacteria	M00260_NA	NA	NA	0.590827	0.531529	-0.427247	0.610663	-0.699644	0.48415	0.512585	0.690228	0.742631	0.457705
actinobacteria	M00264_NA	NA	NA	NA	NA	NA	NA	NA	NA	NA	NA	NA	NA
actinobacteria	M00307_Pyruvate oxidation	Rhizosphere	Copiotroph	0.0056754	0.000301538	0.437884	0.13813	3.17008	0.00152395	0.538848	0.14244	3.78299	0.000154957
actinobacteria	M00308_Semi-phosphorylative Entner-Doudoroff pathway	Rhizosphere	Copiotroph	4.86029e-09	4.19482e-13	1.01478	0.159979	6.34322	2.25013e-10	2.46849	0.326312	7.56482	3.88409e-14
actinobacteria	M00309_Non-phosphorylative Entner-Doudoroff pathway	NA	NA	NA	NA	NA	NA	NA	NA	NA	NA	NA	NA
actinobacteria	M00338_Cysteine biosynthesis	Rhizosphere	Oligotroph	1.6453e-05	0.00763856	2.21789	0.469915	4.71975	2.36131e-06	-0.947682	0.334109	-2.83644	0.00456192
actinobacteria	M00344_Formaldehyde assimilation	NA	NA	NA	NA	NA	NA	NA	NA	NA	NA	NA	NA
actinobacteria	M00345_Formaldehyde assimilation	Rhizosphere	Copiotroph	0.000254047	1.70529e-06	1.22042	0.299869	4.06984	4.70458e-05	1.50336	0.300892	4.99636	5.84219e-07
actinobacteria	M00346_Formaldehyde assimilation	NA	Copiotroph	0.157728	3.06492e-07	0.168225	0.0980344	1.71598	0.086166	0.981344	0.183329	5.3529	8.65558e-08
actinobacteria	M00356_Methanogenesis	NA	NA	NA	NA	NA	NA	NA	NA	NA	NA	NA	NA
actinobacteria	M00357_Methanogenesis	NA	NA	NA	NA	NA	NA	NA	NA	NA	NA	NA	NA
actinobacteria	M00358_Coenzyme M biosynthesis	NA	NA	NA	NA	NA	NA	NA	NA	NA	NA	NA	NA
actinobacteria	M00364_C10-C20 isoprenoid biosynthesis	Rhizosphere	Copiotroph	3.34576e-06	8.19549e-13	0.686747	0.134673	5.09938	3.40772e-07	1.9747	0.264945	7.45326	9.1061e-14
actinobacteria	M00365_C10-C20 isoprenoid biosynthesis	Rhizosphere	Copiotroph	3.34576e-06	8.19549e-13	0.686747	0.134673	5.09938	3.40772e-07	1.9747	0.264945	7.45326	9.1061e-14
actinobacteria	M00366_C10-C20 isoprenoid biosynthesis	NA	NA	NA	NA	NA	NA	NA	NA	NA	NA	NA	NA
actinobacteria	M00367_C10-C20 isoprenoid biosynthesis	NA	NA	NA	NA	NA	NA	NA	NA	NA	NA	NA	NA
actinobacteria	M00368_Ethylene biosynthesis	NA	NA	NA	NA	NA	NA	NA	NA	NA	NA	NA	NA
actinobacteria	M00371_Castasterone biosynthesis	NA	NA	NA	NA	NA	NA	NA	NA	NA	NA	NA	NA
actinobacteria	M00372_Abscisic acid biosynthesis	NA	NA	NA	NA	NA	NA	NA	NA	NA	NA	NA	NA
actinobacteria	M00373_Ethylmalonyl pathway	NA	Oligotroph	0.383436	0.000980093	-0.0518831	0.0459816	-1.12835	0.259174	-0.187139	0.0540136	-3.46467	0.000530884
actinobacteria	M00374_Dicarboxylate-hydroxybutyrate cycle	NA	NA	0.0921272	0.529649	0.512869	0.249839	2.0528	0.0400924	-0.154021	0.205535	-0.749369	0.453635
actinobacteria	M00375_Hydroxypropionate-hydroxybutylate cycle	NA	NA	NA	NA	NA	NA	NA	NA	NA	NA	NA	NA
actinobacteria	M00376_3-Hydroxypropionate bi-cycle	NA	NA	0.731218	0.833934	-0.556795	1.22695	-0.453802	0.649971	-0.287682	1.22702	-0.234457	0.81463
actinobacteria	M00377_Reductive acetyl-CoA pathway (Wood-Ljungdahl pathway)	NA	NA	NA	NA	NA	NA	NA	NA	NA	NA	NA	NA
actinobacteria	M00378_F420 biosynthesis	Soil	Oligotroph	0.0104798	4.12943e-12	-0.233519	0.0790958	-2.95235	0.00315363	-0.650837	0.0901314	-7.22097	5.16178e-13
actinobacteria	M00416_Cytochrome aa3-600 menaquinol oxidase	NA	NA	NA	NA	NA	NA	NA	NA	NA	NA	NA	NA
actinobacteria	M00417_Cytochrome o ubiquinol oxidase	NA	NA	NA	NA	NA	NA	NA	NA	NA	NA	NA	NA
actinobacteria	M00418_Toluene degradation	NA	NA	NA	NA	NA	NA	NA	NA	NA	NA	NA	NA
actinobacteria	M00419_Cymene degradation	NA	NA	NA	NA	NA	NA	NA	NA	NA	NA	NA	NA
actinobacteria	M00422_Acetyl-CoA pathway	NA	NA	NA	NA	NA	NA	NA	NA	NA	NA	NA	NA
actinobacteria	M00432_Leucine biosynthesis	NA	Copiotroph	0.148599	0.000108746	0.144027	0.0812392	1.77287	0.0762501	0.360096	0.0888244	4.05402	5.03452e-05
actinobacteria	M00433_Lysine biosynthesis	NA	NA	NA	NA	NA	NA	NA	NA	NA	NA	NA	NA
actinobacteria	M00525_Lysine biosynthesis	Rhizosphere	NA	0.00175632	0.729113	0.241586	0.068223	3.54113	0.000398424	0.0110433	0.0260593	0.423776	0.671729
actinobacteria	M00526_Lysine biosynthesis	Rhizosphere	NA	0.000313426	0.803795	0.301925	0.0753094	4.00913	6.09439e-05	0.00665247	0.0231174	0.287768	0.773524
actinobacteria	M00527_Lysine biosynthesis	Rhizosphere	NA	0.0151258	0.943524	0.236798	0.0841675	2.81341	0.00490189	-0.000742115	0.00972229	-0.0763313	0.939155
actinobacteria	M00528_Nitrification	NA	NA	NA	NA	NA	NA	NA	NA	NA	NA	NA	NA
actinobacteria	M00529_Denitrification	NA	NA	NA	NA	NA	NA	NA	NA	NA	NA	NA	NA
actinobacteria	M00530_Dissimilatory nitrate reduction	Rhizosphere	Copiotroph	1.20462e-05	7.79017e-09	0.92569	0.192724	4.80319	1.56155e-06	1.59257	0.263714	6.03899	1.55082e-09
actinobacteria	M00531_Assimilatory nitrate reduction	NA	NA	NA	NA	NA	NA	NA	NA	NA	NA	NA	NA
actinobacteria	M00532_Photorespiration	NA	Copiotroph	0.153232	0.0040421	0.386026	0.220478	1.75086	0.0799703	0.956638	0.315071	3.03626	0.00239532
actinobacteria	M00533_Homoprotocatechuate degradation	NA	NA	0.920484	0.394222	0.0584534	0.504164	0.115941	0.907699	0.49502	0.495284	0.999468	0.317568
actinobacteria	M00534_Naphthalene degradation	NA	NA	NA	NA	NA	NA	NA	NA	NA	NA	NA	NA
actinobacteria	M00535_Isoleucine biosynthesis	NA	NA	0.145755	0.515504	0.122136	0.0679865	1.79648	0.0724184	-0.0408454	0.051978	-0.78582	0.431973
actinobacteria	M00537_Xylene degradation	Rhizosphere	Copiotroph	0.00996973	8.62285e-07	0.967221	0.324863	2.97732	0.00290784	2.46867	0.480075	5.14226	2.7146e-07
actinobacteria	M00538_Toluene degradation	NA	Copiotroph	0.0866452	6.30149e-06	0.546765	0.260889	2.09577	0.0361022	1.45697	0.308725	4.71933	2.36628e-06
actinobacteria	M00539_Cumate degradation	NA	NA	NA	0.713092	NA	NA	NA	NA	0.407221	0.889434	0.457843	0.647065
actinobacteria	M00540_Benzoate degradation	NA	NA	0.131168	0.144682	-1.95101	1.04515	-1.86672	0.0619406	1.10625	0.680102	1.6266	0.103823
actinobacteria	M00541_Benzoyl-CoA degradation	NA	NA	NA	NA	NA	NA	NA	NA	NA	NA	NA	NA
actinobacteria	M00542_EHEC/EPEC pathogenicity signature	NA	NA	NA	NA	NA	NA	NA	NA	NA	NA	NA	NA
actinobacteria	M00543_Biphenyl degradation	NA	NA	NA	NA	NA	NA	NA	NA	NA	NA	NA	NA
actinobacteria	M00544_Carbazole degradation	NA	NA	NA	NA	NA	NA	NA	NA	NA	NA	NA	NA
actinobacteria	M00545_Trans-cinnamate degradation	NA	Copiotroph	0.78079	4.53743e-08	0.0390921	0.107343	0.36418	0.715724	1.43671	0.251781	5.70619	1.15536e-08
actinobacteria	M00546_Purine degradation	NA	Copiotroph	0.853851	4.01491e-07	0.0161756	0.0736586	0.219603	0.82618	1.07961	0.20389	5.29509	1.1896e-07
actinobacteria	M00548_Benzene degradation	NA	NA	NA	0.0997314	NA	NA	NA	NA	2.02311	1.11545	1.81373	0.0697197
actinobacteria	M00549_Nucleotide sugar biosynthesis	Rhizosphere	Copiotroph	1.6453e-05	1.58422e-14	0.554672	0.117368	4.72593	2.29063e-06	1.57873	0.196038	8.05317	8.0678e-16
actinobacteria	M00550_Ascorbate degradation	NA	NA	NA	NA	NA	NA	NA	NA	NA	NA	NA	NA
actinobacteria	M00551_Benzoate degradation	NA	NA	0.889944	0.759545	0.137664	0.836903	0.164493	0.869343	0.406634	1.06758	0.380893	0.703283
actinobacteria	M00552_D-galactonate degradation	Rhizosphere	Copiotroph	9.79704e-07	6.01575e-11	0.977132	0.181834	5.37377	7.71063e-08	2.25883	0.331273	6.81864	9.19074e-12
actinobacteria	M00554_Nucleotide sugar biosynthesis	Rhizosphere	Copiotroph	2.51702e-05	2.97825e-13	0.52388	0.113248	4.62595	3.72892e-06	1.59677	0.209056	7.63801	2.20611e-14
[truncated: 231 more rows]
