# Supplementary material for: Growth rate is a dominant factor predicting the rhizosphere effect
Source: ISME J. 2023 Jun 15;17(9):1396–405. doi: 10.1038/s41396-023-01453-6 (PMC10432406; doi:10.1038/s41396-023-01453-6)
Supplement: Supplementary file 11 — Suplementary Table 10 [file 41396_2023_1453_MOESM11_ESM.xlsx]

## Sheet: COGs_ML_phyloGLM
Trait	Random Forest Feature Importances	Gradient Boosting Classifier Feature Importances	PhyloGLM taxa	Annotation	niche_association	growth_association	Rhizosphere Soil (RS) PhyloGLM Model FDR	Copiotroph Oligotroph (CO) PhyloGLM model FDR	RS_estimate	RS_SD	RS_zvalue	RS_pvalue	CO_estimate	CO_SD	CO_zvalue	CO_pvalue
PMDT	0.00961587	0.135389	ALL	Predicted Minimal Doubling Time (h). As calculated by gRodon on MAGs	Rhizosphere	Copiotroph	NA	NA	1.47096	0.079995	18.3881	<2e-16	NA	NA	NA	NA
COG1054	0.00510852	0.036428	Alphaproteobacteria	tRNA U34 5'-hydroxylase TrhO, rhodanese family	Rhizosphere	Copiotroph	4.64256e-12	5.65964e-10	2.20505	0.295021	7.47421	7.76703e-14	2.80488	0.426509	6.57636	4.82101e-11
COG1054	0.00510852	0.036428	Actinobacteria	tRNA U34 5'-hydroxylase TrhO, rhodanese family	Rhizosphere	Copiotroph	0.00031609	2.5601e-05	1.96724	0.48292	4.07364	4.62841e-05	3.26475	0.735346	4.43974	9.0067e-06
COG1054	0.00510852	0.036428	Acidobacteria	tRNA U34 5'-hydroxylase TrhO, rhodanese family	Rhizosphere	Copiotroph	6.60342e-07	4.66783e-05	2.16498	0.375865	5.75999	8.412e-09	1.8981	0.37385	5.07715	3.83132e-07
COG1054	0.00510852	0.036428	Bacteroidetes	tRNA U34 5'-hydroxylase TrhO, rhodanese family	NA	Copiotroph	0.178921	0.0294071	-0.71784	0.320324	-2.24098	0.0250272	0.565502	0.217755	2.59696	0.00940535
COG1054	0.00510852	0.036428	Gammaproteobacteria	tRNA U34 5'-hydroxylase TrhO, rhodanese family	Rhizosphere	Copiotroph	1.2005e-07	2.38158e-07	1.22313	0.209459	5.83948	5.23638e-09	2.34032	0.424402	5.51439	3.49988e-08
COG2824	0.0042626	0.00026679	Alphaproteobacteria	Uncharacterized Zn-ribbon-containing protein	Rhizosphere	Copiotroph	1.44713e-11	5.27227e-10	2.19688	0.30077	7.30421	2.78896e-13	3.02501	0.459215	6.58735	4.47759e-11
COG2824	0.0042626	0.00026679	Actinobacteria	Uncharacterized Zn-ribbon-containing protein	Rhizosphere	Copiotroph	0.000133165	8.83388e-06	3.13653	0.728591	4.30493	1.67039e-05	3.41514	0.729346	4.68247	2.83434e-06
COG2824	0.0042626	0.00026679	Bacteroidetes	Uncharacterized Zn-ribbon-containing protein	NA	Copiotroph	0.973617	0.000316929	0.00317434	0.0758591	0.0418452	0.966622	1.48994	0.357353	4.16939	3.05421e-05
COG2824	0.0042626	0.00026679	Gammaproteobacteria	Uncharacterized Zn-ribbon-containing protein	Rhizosphere	Copiotroph	2.60057e-11	3.41451e-14	1.59233	0.212348	7.49871	6.44504e-14	3.18632	0.396955	8.02691	9.99581e-16
COG2824	0.0042626	0.00026679	Verrucomicrobiota	Uncharacterized Zn-ribbon-containing protein	NA	Copiotroph	0.367101	0.00418813	0.781741	0.381289	2.05026	0.0403391	2.74709	0.584311	4.70141	2.58367e-06
COG1304	0.00424491	0.07231	Actinobacteria	FMN-dependent dehydrogenase, includes L-lactate dehydrogenase and type II isopentenyl diphosphate isomerase	NA	Copiotroph	0.399213	0.00113546	0.0862937	0.0803111	1.07449	0.282602	0.373428	0.107466	3.47483	0.00051117
COG1304	0.00424491	0.07231	Acidobacteria	FMN-dependent dehydrogenase, includes L-lactate dehydrogenase and type II isopentenyl diphosphate isomerase	Soil	Oligotroph	5.65008e-06	0.02025	-0.953053	0.180546	-5.27873	1.30083e-07	-0.834864	0.281654	-2.96415	0.00303523
COG1304	0.00424491	0.07231	Gammaproteobacteria	FMN-dependent dehydrogenase, includes L-lactate dehydrogenase and type II isopentenyl diphosphate isomerase	Soil	NA	0.0018468	0.390924	-0.594707	0.170337	-3.49135	0.00048058	-0.0748051	0.0797427	-0.93808	0.348203
COG3391	0.0041597	0.0097852	Alphaproteobacteria	DNA-binding beta-propeller fold protein YncE	Soil	Oligotroph	4.39429e-11	0.000708485	-1.94464	0.272907	-7.12565	1.03592e-12	-1.19659	0.325991	-3.67064	0.000241944
COG3391	0.0041597	0.0097852	Actinobacteria	DNA-binding beta-propeller fold protein YncE	Soil	Oligotroph	2.81895e-16	7.44006e-08	-1.55478	0.170828	-9.10147	8.91153e-20	-1.26547	0.223723	-5.65642	1.5456e-08
COG3391	0.0041597	0.0097852	Gammaproteobacteria	DNA-binding beta-propeller fold protein YncE	Soil	NA	0.000319776	0.280391	-0.911885	0.226993	-4.01724	5.88832e-05	0.117694	0.10053	1.17074	0.241704
COG3552	0.00330349	4.41109e-10	Alphaproteobacteria	Uncharacterized protein CoxE, contains von Willebrand factor type A (vWA) domain	Soil	Oligotroph	5.21742e-09	6.6124e-16	-1.11229	0.176129	-6.31521	2.69798e-10	-1.68689	0.198374	-8.50359	1.83818e-17
COG3552	0.00330349	4.41109e-10	Actinobacteria	Uncharacterized protein CoxE, contains von Willebrand factor type A (vWA) domain	Soil	Oligotroph	4.90575e-06	0.00230946	-0.584066	0.114761	-5.08942	3.59167e-07	-0.302698	0.0927173	-3.26475	0.00109562
COG3552	0.00330349	4.41109e-10	Gammaproteobacteria	Uncharacterized protein CoxE, contains von Willebrand factor type A (vWA) domain	Soil	Oligotroph	1.19005e-07	8.49132e-05	-1.26587	0.216618	-5.8438	5.10231e-09	-1.76005	0.41477	-4.24344	2.20122e-05
COG2112	0.00306826	0.00398937	Alphaproteobacteria	Predicted Ser/Thr protein kinase	Soil	Oligotroph	0.00203775	0.0126571	-0.965215	0.283613	-3.40328	0.000665821	-0.645987	0.23866	-2.70673	0.00679498
COG2112	0.00306826	0.00398937	Actinobacteria	Predicted Ser/Thr protein kinase	Soil	NA	0.0368963	0.0929534	-0.222994	0.0900882	-2.47529	0.0133129	-0.122007	0.0648099	-1.88253	0.0597641
COG2112	0.00306826	0.00398937	Acidobacteria	Predicted Ser/Thr protein kinase	Soil	NA	1.64683e-07	0.228964	-0.94347	0.155597	-6.06357	1.33134e-09	-0.29487	0.180821	-1.63073	0.102947
COG0145	0.00293868	0.00106792	Alphaproteobacteria	N-methylhydantoinase A/oxoprolinase/acetone carboxylase, beta subunit	Soil	Oligotroph	7.55599e-11	9.83777e-05	-1.49091	0.211886	-7.03639	1.97279e-12	-1.36039	0.322948	-4.21241	2.52656e-05
COG0145	0.00293868	0.00106792	Actinobacteria	N-methylhydantoinase A/oxoprolinase/acetone carboxylase, beta subunit	Soil	Oligotroph	2.3523e-07	2.78117e-08	-0.634327	0.110705	-5.72986	1.00511e-08	-0.906839	0.155353	-5.8373	5.30541e-09
COG0145	0.00293868	0.00106792	Acidobacteria	N-methylhydantoinase A/oxoprolinase/acetone carboxylase, beta subunit	Soil	Oligotroph	0.0286338	0.0246082	-0.403558	0.150857	-2.6751	0.0074706	-0.789526	0.275281	-2.86807	0.00412985
COG0145	0.00293868	0.00106792	Gammaproteobacteria	N-methylhydantoinase A/oxoprolinase/acetone carboxylase, beta subunit	Soil	Oligotroph	6.33295e-07	4.75212e-08	-1.03444	0.188154	-5.49781	3.84528e-08	-1.24983	0.214878	-5.81644	6.01129e-09
COG5552	0.00289701	0.00143183	Alphaproteobacteria	Uncharacterized conserved protein, DUF2277 domain	Soil	Oligotroph	9.98839e-15	3.96893e-27	-1.21237	0.145271	-8.34553	7.08935e-17	-2.04044	0.177078	-11.5228	1.01222e-30
COG5552	0.00289701	0.00143183	Actinobacteria	Uncharacterized conserved protein, DUF2277 domain	Soil	Copiotroph	0.00964238	0.00127507	-0.228071	0.0758609	-3.00644	0.00264327	0.218093	0.0633824	3.44091	0.000579753
COG5552	0.00289701	0.00143183	Acidobacteria	Uncharacterized conserved protein, DUF2277 domain	Soil	NA	0.00611493	0.611564	-0.412008	0.125967	-3.27076	0.00107258	-0.125083	0.167592	-0.746356	0.455452
COG5552	0.00289701	0.00143183	Gammaproteobacteria	Uncharacterized conserved protein, DUF2277 domain	Soil	Oligotroph	1.07468e-11	0.0195446	-1.70242	0.221686	-7.67943	1.59803e-14	-0.976769	0.379164	-2.57612	0.00999172
COG2509	0.00287701	0.00694976	Alphaproteobacteria	FAD-dependent dehydrogenase	Rhizosphere	Copiotroph	5.79246e-10	4.59665e-10	2.01337	0.300271	6.70518	2.01158e-11	3.2624	0.493357	6.61266	3.77486e-11
COG2509	0.00287701	0.00694976	Gammaproteobacteria	FAD-dependent dehydrogenase	Rhizosphere	Copiotroph	2.4558e-05	4.42835e-17	0.903315	0.192829	4.68455	2.80576e-06	2.35746	0.263945	8.93161	4.19854e-19
COG1179	0.0027572	0.000923617	Actinobacteria	tRNA A37 threonylcarbamoyladenosine dehydratase	Rhizosphere	NA	0.0403302	0.106747	2.54921	1.04714	2.43444	0.0149147	1.10685	0.610323	1.81355	0.0697469
COG1179	0.0027572	0.000923617	Acidobacteria	tRNA A37 threonylcarbamoyladenosine dehydratase	Rhizosphere	NA	0.029663	0.662127	1.1365	0.427291	2.65978	0.00781907	-0.404504	0.626996	-0.645146	0.518832
COG1179	0.0027572	0.000923617	Bacteroidetes	tRNA A37 threonylcarbamoyladenosine dehydratase	NA	Copiotroph	0.275116	4.19537e-05	0.647923	0.348105	1.86129	0.0627037	1.39565	0.29319	4.76024	1.93362e-06
COG1179	0.0027572	0.000923617	Gammaproteobacteria	tRNA A37 threonylcarbamoyladenosine dehydratase	Rhizosphere	Copiotroph	2.60057e-11	1.09219e-05	1.70037	0.226368	7.51152	5.84443e-14	2.09755	0.443436	4.73023	2.2427e-06
COG0146	0.00275472	0.000104883	Alphaproteobacteria	N-methylhydantoinase B/oxoprolinase/acetone carboxylase, alpha subunit	Soil	Oligotroph	2.12691e-10	5.7298e-05	-1.33093	0.194021	-6.85969	6.90099e-12	-1.29091	0.297179	-4.34387	1.39994e-05
COG0146	0.00275472	0.000104883	Actinobacteria	N-methylhydantoinase B/oxoprolinase/acetone carboxylase, alpha subunit	Soil	Oligotroph	4.22886e-07	3.29575e-10	-0.617299	0.109955	-5.61409	1.976e-08	-0.995473	0.150919	-6.59609	4.22152e-11
COG0146	0.00275472	0.000104883	Acidobacteria	N-methylhydantoinase B/oxoprolinase/acetone carboxylase, alpha subunit	Soil	Oligotroph	0.0368704	0.0184431	-0.394038	0.153629	-2.56487	0.0103213	-0.917118	0.302749	-3.0293	0.0024512
COG0146	0.00275472	0.000104883	Gammaproteobacteria	N-methylhydantoinase B/oxoprolinase/acetone carboxylase, alpha subunit	Soil	Oligotroph	0.00198268	3.23397e-05	-0.539619	0.155564	-3.46878	0.000522819	-0.859366	0.191723	-4.48234	7.38294e-06
COG4113	0.00272496	5.27591e-05	Alphaproteobacteria	RNA interferase (RNase) VapC, contains PIN domain	Soil	NA	0.0325225	0.14609	-0.399363	0.164859	-2.42245	0.0154162	-0.205079	0.126261	-1.62425	0.104323
COG4113	0.00272496	5.27591e-05	Actinobacteria	RNA interferase (RNase) VapC, contains PIN domain	Soil	Oligotroph	0.0394472	1.45771e-07	-0.232549	0.0951543	-2.44391	0.014529	-0.516828	0.0935164	-5.52661	3.26484e-08
COG4113	0.00272496	5.27591e-05	Acidobacteria	RNA interferase (RNase) VapC, contains PIN domain	Soil	NA	0.0122585	0.749788	-0.422805	0.140354	-3.01243	0.00259165	-0.0859643	0.185071	-0.464493	0.642295
COG4113	0.00272496	5.27591e-05	Gammaproteobacteria	RNA interferase (RNase) VapC, contains PIN domain	Rhizosphere	Oligotroph	0.0364401	0.0420701	0.63908	0.26878	2.3777	0.0174208	-0.608167	0.27507	-2.21095	0.0270391
COG3427	0.00242743	2.38187e-06	Alphaproteobacteria	Carbon monoxide dehydrogenase subunit CoxG	Soil	Oligotroph	5.83108e-10	7.08438e-11	-1.13405	0.169182	-6.70315	2.03977e-11	-1.42849	0.207	-6.9009	5.16739e-12
COG3427	0.00242743	2.38187e-06	Actinobacteria	Carbon monoxide dehydrogenase subunit CoxG	Soil	Copiotroph	0.009043	0.0104983	-0.287998	0.0950402	-3.03027	0.00244334	0.232719	0.0840303	2.76947	0.00561481
COG3427	0.00242743	2.38187e-06	Acidobacteria	Carbon monoxide dehydrogenase subunit CoxG	Soil	Oligotroph	0.00921815	0.00471663	-0.470619	0.150931	-3.11811	0.00182015	-1.08471	0.294012	-3.68934	0.00022484
COG3427	0.00242743	2.38187e-06	Bacteroidetes	Carbon monoxide dehydrogenase subunit CoxG	NA	Copiotroph	0.743538	0.00422725	-0.116553	0.232698	-0.500877	0.616458	0.933576	0.278983	3.34635	0.000818827
COG3427	0.00242743	2.38187e-06	Gammaproteobacteria	Carbon monoxide dehydrogenase subunit CoxG	Soil	Oligotroph	1.01035e-06	1.90909e-06	-0.909537	0.168416	-5.40054	6.64404e-08	-1.26257	0.247405	-5.10323	3.33901e-07
COG2962	0.00233866	0.000409248	Alphaproteobacteria	Membrane protein RarD, contains two EamA domains, drug/metabolite transporter family	Rhizosphere	Copiotroph	2.03065e-10	6.85744e-14	1.56534	0.227824	6.87083	6.38277e-12	2.40626	0.304485	7.90274	2.72829e-15
COG2962	0.00233866	0.000409248	Actinobacteria	Membrane protein RarD, contains two EamA domains, drug/metabolite transporter family	Rhizosphere	Copiotroph	2.68413e-15	3.1819e-24	1.42454	0.163288	8.72411	2.68278e-18	3.44199	0.323981	10.624	2.30399e-26
COG2962	0.00233866	0.000409248	Acidobacteria	Membrane protein RarD, contains two EamA domains, drug/metabolite transporter family	Rhizosphere	NA	0.000712314	0.81223	1.85825	0.46626	3.98543	6.73574e-05	0.163967	0.460102	0.356371	0.721563
COG2962	0.00233866	0.000409248	Bacteroidetes	Membrane protein RarD, contains two EamA domains, drug/metabolite transporter family	NA	Copiotroph	0.44537	0.00251645	0.468412	0.348789	1.34297	0.179283	1.09696	0.311409	3.52258	0.000427375
COG2962	0.00233866	0.000409248	Gammaproteobacteria	Membrane protein RarD, contains two EamA domains, drug/metabolite transporter family	Rhizosphere	Copiotroph	2.17256e-06	1.24348e-16	0.982473	0.187708	5.23405	1.65836e-07	2.233	0.25413	8.78683	1.53845e-18
COG2176	0.00229702	0.000175626	Alphaproteobacteria	DNA polymerase III, alpha subunit (gram-positive type)	Rhizosphere	NA	0.0054794	0.401564	1.10625	0.35872	3.08389	0.00204314	-0.238015	0.243967	-0.975605	0.32926
COG2176	0.00229702	0.000175626	Actinobacteria	DNA polymerase III, alpha subunit (gram-positive type)	Rhizosphere	NA	2.54492e-06	0.12674	1.12627	0.215246	5.23249	1.67245e-07	0.279419	0.162162	1.72308	0.0848733
COG2176	0.00229702	0.000175626	Acidobacteria	DNA polymerase III, alpha subunit (gram-positive type)	Rhizosphere	NA	1.29171e-10	0.134433	1.59249	0.215783	7.38006	1.5822e-13	-0.583106	0.293571	-1.98625	0.0470056
COG2176	0.00229702	0.000175626	Bacteroidetes	DNA polymerase III, alpha subunit (gram-positive type)	Rhizosphere	NA	0.0038355	0.0727708	1.06054	0.24204	4.38167	1.17776e-05	-0.261413	0.120284	-2.17329	0.0297588
COG2176	0.00229702	0.000175626	Gammaproteobacteria	DNA polymerase III, alpha subunit (gram-positive type)	Rhizosphere	Copiotroph	1.17578e-07	2.19031e-07	1.24353	0.212675	5.84709	5.00236e-09	0.907088	0.163968	5.5321	3.16415e-08
COG0444	0.00223729	6.76384e-05	Alphaproteobacteria	ABC-type dipeptide/oligopeptide/nickel transport system, ATPase component	Soil	Oligotroph	2.13168e-07	4.62687e-09	-1.06534	0.190003	-5.60699	2.05873e-08	-1.26208	0.202538	-6.2313	4.62569e-10
COG0444	0.00223729	6.76384e-05	Actinobacteria	ABC-type dipeptide/oligopeptide/nickel transport system, ATPase component	Rhizosphere	NA	0.00906991	0.113832	0.481943	0.159115	3.0289	0.00245445	0.256502	0.144138	1.77955	0.075149
COG0444	0.00223729	6.76384e-05	Acidobacteria	ABC-type dipeptide/oligopeptide/nickel transport system, ATPase component	NA	Oligotroph	0.0665749	0.0150821	-0.306706	0.133516	-2.29715	0.0216099	-0.90584	0.289901	-3.12465	0.00178016
COG0444	0.00223729	6.76384e-05	Gammaproteobacteria	ABC-type dipeptide/oligopeptide/nickel transport system, ATPase component	Soil	Oligotroph	0.016805	2.37238e-06	-0.465064	0.17203	-2.70339	0.00686359	-0.920709	0.182013	-5.05847	4.22624e-07
COG4301	0.00209327	6.48422e-09	Alphaproteobacteria	Uncharacterized protein, contains predicted SAM-dependent methyltransferase domain	Soil	Oligotroph	0.015297	0.00410989	-0.281499	0.103406	-2.72228	0.00648328	-0.351498	0.113011	-3.1103	0.00186896
COG4301	0.00209327	6.48422e-09	Actinobacteria	Uncharacterized protein, contains predicted SAM-dependent methyltransferase domain	Soil	NA	2.08085e-06	0.634492	-0.595731	0.112914	-5.27595	1.32068e-07	0.0326131	0.0579848	0.562442	0.573815
COG4301	0.00209327	6.48422e-09	Acidobacteria	Uncharacterized protein, contains predicted SAM-dependent methyltransferase domain	Soil	NA	0.0012779	0.604868	-0.543908	0.142905	-3.80608	0.000141189	-0.120677	0.15875	-0.760165	0.447156
COG4301	0.00209327	6.48422e-09	Bacteroidetes	Uncharacterized protein, contains predicted SAM-dependent methyltransferase domain	NA	Copiotroph	0.451191	0.000490296	0.376051	0.283801	1.32505	0.185154	1.0987	0.272394	4.03351	5.49506e-05
COG4301	0.00209327	6.48422e-09	Gammaproteobacteria	Uncharacterized protein, contains predicted SAM-dependent methyltransferase domain	Soil	Oligotroph	0.0497375	0.0243102	-0.259646	0.116026	-2.23783	0.0252324	-0.225282	0.0908934	-2.47854	0.0131923
COG4257	0.00207805	0.000843245	Alphaproteobacteria	Streptogramin lyase	Soil	Oligotroph	1.38071e-11	5.39813e-17	-1.11975	0.153094	-7.31416	2.58992e-13	-1.48583	0.168584	-8.81364	1.21151e-18
COG4257	0.00207805	0.000843245	Actinobacteria	Streptogramin lyase	NA	Oligotroph	0.722769	4.53839e-11	0.0182584	0.0408906	0.446517	0.655223	-0.596185	0.0863208	-6.90662	4.96333e-12
COG4257	0.00207805	0.000843245	Acidobacteria	Streptogramin lyase	Soil	NA	0.00886849	0.842223	-0.394001	0.125784	-3.13237	0.00173404	-0.0336166	0.11534	-0.291456	0.770703
COG4257	0.00207805	0.000843245	Bacteroidetes	Streptogramin lyase	NA	Copiotroph	0.486781	0.0295945	0.229088	0.184713	1.24024	0.214887	0.352885	0.136077	2.59328	0.00950663
COG4257	0.00207805	0.000843245	Gammaproteobacteria	Streptogramin lyase	Soil	Oligotroph	3.26881e-12	6.59906e-08	-1.53102	0.19426	-7.88128	3.24045e-15	-1.69261	0.294041	-5.75636	8.59459e-09
COG3246	0.00207276	0.00354179	Alphaproteobacteria	Uncharacterized conserved protein, DUF849 family	Soil	Oligotroph	3.39376e-07	7.73358e-07	-0.795704	0.144246	-5.51629	3.46223e-08	-0.942963	0.177885	-5.30098	1.15185e-07
COG3246	0.00207276	0.00354179	Actinobacteria	Uncharacterized conserved protein, DUF849 family	Soil	Oligotroph	7.2034e-05	0.000501913	-0.576493	0.129335	-4.45735	8.29777e-06	-0.395389	0.106732	-3.70452	0.000211793
COG3246	0.00207276	0.00354179	Gammaproteobacteria	Uncharacterized conserved protein, DUF849 family	Soil	Oligotroph	3.58681e-08	0.000374032	-1.04358	0.171582	-6.08209	1.18624e-09	-0.713818	0.184801	-3.86263	0.000112172
COG1884	0.00202281	0.000224959	Alphaproteobacteria	Methylmalonyl-CoA mutase, N-terminal domain/subunit	Soil	Oligotroph	1.47518e-05	0.0003082	-0.7935	0.168619	-4.70587	2.52781e-06	-1.1524	0.294713	-3.91025	9.22005e-05
COG1884	0.00202281	0.000224959	Actinobacteria	Methylmalonyl-CoA mutase, N-terminal domain/subunit	Soil	Oligotroph	3.12155e-07	3.6919e-06	-1.22412	0.21582	-5.67195	1.4118e-08	-1.24938	0.25635	-4.87373	1.09513e-06
COG1884	0.00202281	0.000224959	Acidobacteria	Methylmalonyl-CoA mutase, N-terminal domain/subunit	Soil	Oligotroph	0.000941593	0.0136119	-0.958889	0.245978	-3.89827	9.68812e-05	-0.995601	0.313049	-3.18033	0.00147105
COG1884	0.00202281	0.000224959	Gammaproteobacteria	Methylmalonyl-CoA mutase, N-terminal domain/subunit	Soil	NA	0.017889	0.526271	-0.326724	0.121934	-2.67952	0.00737283	-0.0398784	0.0569774	-0.699899	0.48399
COG5207	0.00197168	8.94567e-05	Actinobacteria	Uncharacterized Zn-finger protein, UBP-type	Soil	Oligotroph	2.85323e-09	4.30556e-08	-0.662918	0.101274	-6.54581	5.91748e-11	-0.493709	0.0857439	-5.75795	8.51436e-09
COG5207	0.00197168	8.94567e-05	Acidobacteria	Uncharacterized Zn-finger protein, UBP-type	Soil	NA	0.000118527	0.710678	-0.600833	0.133436	-4.50277	6.70741e-06	0.0777266	0.140497	0.553225	0.580109
COG5207	0.00197168	8.94567e-05	Gammaproteobacteria	Uncharacterized Zn-finger protein, UBP-type	Soil	Oligotroph	0.000285684	0.017423	-0.683391	0.168774	-4.04916	5.14019e-05	-0.810771	0.309026	-2.62363	0.00869973
COG0692	0.00195326	1.8071e-09	Alphaproteobacteria	Uracil-DNA glycosylase	Rhizosphere	Copiotroph	3.00951e-06	2.52864e-08	1.5538	0.306591	5.06799	4.02031e-07	3.0455	0.513153	5.93487	2.94073e-09
COG0692	0.00195326	1.8071e-09	Actinobacteria	Uracil-DNA glycosylase	Rhizosphere	Copiotroph	1.0761e-05	8.75988e-18	0.670791	0.136654	4.90867	9.1696e-07	1.86277	0.207313	8.98527	2.58094e-19
COG0692	0.00195326	1.8071e-09	Bacteroidetes	Uracil-DNA glycosylase	NA	Copiotroph	0.64141	0.00111459	-0.102775	0.134454	-0.764392	0.444634	0.876426	0.232287	3.77304	0.000161273
COG0692	0.00195326	1.8071e-09	Gammaproteobacteria	Uracil-DNA glycosylase	Rhizosphere	Copiotroph	4.99211e-11	0.000417238	1.66655	0.225661	7.38523	1.52195e-13	2.15305	0.561801	3.8324	0.000126899
COG1331	0.00194712	0.0010257	Alphaproteobacteria	Uncharacterized conserved protein YyaL, SSP411 family, contains thoiredoxin and six-hairpin glycosidase-like domains	Soil	Oligotroph	7.1427e-10	0.000151224	-1.06199	0.159262	-6.66823	2.58912e-11	-1.88666	0.460058	-4.10092	4.11517e-05
COG1331	0.00194712	0.0010257	Actinobacteria	Uncharacterized conserved protein YyaL, SSP411 family, contains thoiredoxin and six-hairpin glycosidase-like domains	NA	Oligotroph	0.0730473	0.000746256	-0.213697	0.0991394	-2.15552	0.0311208	-0.356469	0.0991737	-3.59439	0.000325148
COG1331	0.00194712	0.0010257	Acidobacteria	Uncharacterized conserved protein YyaL, SSP411 family, contains thoiredoxin and six-hairpin glycosidase-like domains	NA	Oligotroph	0.492416	0.0405679	-0.145745	0.152956	-0.952857	0.340662	-0.632238	0.241105	-2.62225	0.00873514
COG1331	0.00194712	0.0010257	Gammaproteobacteria	Uncharacterized conserved protein YyaL, SSP411 family, contains thoiredoxin and six-hairpin glycosidase-like domains	Soil	Oligotroph	3.74531e-10	4.40958e-15	-1.40411	0.20079	-6.99294	2.6918e-12	-2.32556	0.279987	-8.30596	9.90174e-17
COG1023	0.00191642	0.000367874	Alphaproteobacteria	6-phosphogluconate dehydrogenase (decarboxylating)	Soil	Oligotroph	6.32302e-06	0.00113636	-0.615892	0.125676	-4.90064	9.55265e-07	-0.354891	0.100557	-3.52924	0.000416753
COG1023	0.00191642	0.000367874	Actinobacteria	6-phosphogluconate dehydrogenase (decarboxylating)	Soil	NA	0.00720714	0.155992	-0.297298	0.0954548	-3.11454	0.00184231	-0.12159	0.0756856	-1.60651	0.108162
COG1023	0.00191642	0.000367874	Acidobacteria	6-phosphogluconate dehydrogenase (decarboxylating)	Soil	NA	0.00636049	0.864943	-0.454821	0.139694	-3.25583	0.00113061	0.028187	0.11755	0.239787	0.810496
COG1023	0.00191642	0.000367874	Gammaproteobacteria	6-phosphogluconate dehydrogenase (decarboxylating)	Soil	Oligotroph	0.000122967	4.07537e-05	-0.703177	0.164373	-4.27793	1.88641e-05	-1.04308	0.235705	-4.42534	9.62918e-06
COG1344	0.00190556	0.00277922	Alphaproteobacteria	Flagellin and related hook-associated protein FlgL	Rhizosphere	Copiotroph	9.38806e-20	1.51853e-23	1.77469	0.182079	9.7468	1.90379e-22	2.06736	0.195101	10.5964	3.09825e-26
COG1344	0.00190556	0.00277922	Actinobacteria	Flagellin and related hook-associated protein FlgL	NA	Copiotroph	0.388032	1.16519e-05	0.181079	0.163939	1.10455	0.269353	0.938986	0.203216	4.62063	3.82578e-06
COG1344	0.00190556	0.00277922	Acidobacteria	Flagellin and related hook-associated protein FlgL	Rhizosphere	Copiotroph	0.000135404	0.00484648	0.958665	0.214566	4.46793	7.89812e-06	1.43678	0.3906	3.6784	0.0002347
COG1344	0.00190556	0.00277922	Gammaproteobacteria	Flagellin and related hook-associated protein FlgL	Rhizosphere	Copiotroph	9.37027e-09	4.62534e-12	1.32627	0.208645	6.35659	2.0628e-10	2.19552	0.300261	7.31204	2.63118e-13
COG1739	0.0018396	6.43052e-05	Alphaproteobacteria	Putative translation regulator, IMPACT (imprinted ancient) protein family	NA	Copiotroph	0.202908	0.0157309	1.00982	0.672585	1.5014	0.133253	2.83878	1.08178	2.62418	0.00868591
COG1739	0.0018396	6.43052e-05	Actinobacteria	Putative translation regulator, IMPACT (imprinted ancient) protein family	Rhizosphere	Copiotroph	1.91363e-09	1.34107e-11	1.62156	0.245085	6.61634	3.6819e-11	3.43878	0.4851	7.0888	1.35279e-12
COG1739	0.0018396	6.43052e-05	Bacteroidetes	Putative translation regulator, IMPACT (imprinted ancient) protein family	NA	Oligotroph	0.347277	0.0323646	0.37782	0.232052	1.62817	0.103489	-0.458118	0.179642	-2.55017	0.0107671
COG1739	0.0018396	6.43052e-05	Gammaproteobacteria	Putative translation regulator, IMPACT (imprinted ancient) protein family	Rhizosphere	Copiotroph	4.99211e-11	1.62456e-08	1.64737	0.223286	7.37787	1.60836e-13	4.98406	0.829309	6.0099	1.8564e-09
COG3507	0.00180811	1.46692e-06	Alphaproteobacteria	Beta-xylosidase	Rhizosphere	Copiotroph	6.71604e-13	2.51836e-13	2.33795	0.301194	7.76228	8.34185e-15	3.19592	0.413744	7.72438	1.12398e-14
COG3507	0.00180811	1.46692e-06	Actinobacteria	Beta-xylosidase	Rhizosphere	Copiotroph	4.67517e-07	9.38812e-13	0.853179	0.152617	5.59033	2.26632e-08	1.91148	0.255601	7.47838	7.52456e-14
COG3507	0.00180811	1.46692e-06	Acidobacteria	Beta-xylosidase	Rhizosphere	Copiotroph	0.000157222	0.00711379	0.794145	0.179524	4.42362	9.70602e-06	0.946144	0.27159	3.48372	0.00049449
COG3507	0.00180811	1.46692e-06	Gammaproteobacteria	Beta-xylosidase	Rhizosphere	Copiotroph	0.000135112	6.64743e-08	1.02302	0.240542	4.25297	2.10956e-05	1.18976	0.206754	5.75448	8.69075e-09
COG1022	0.00174644	0.00648047	Alphaproteobacteria	Long-chain acyl-CoA synthetase (AMP-forming)	NA	Oligotroph	0.0604936	0.0167214	-0.294757	0.137148	-2.14919	0.0316192	-0.354399	0.136266	-2.60079	0.00930103
COG1022	0.00174644	0.00648047	Actinobacteria	Long-chain acyl-CoA synthetase (AMP-forming)	NA	Copiotroph	0.789692	8.70458e-06	-0.014956	0.0437174	-0.342107	0.732271	0.64913	0.138512	4.68645	2.77981e-06
COG1022	0.00174644	0.00648047	Acidobacteria	Long-chain acyl-CoA synthetase (AMP-forming)	NA	Oligotroph	0.517086	0.0188613	-0.221617	0.245265	-0.903583	0.366217	-0.997623	0.331353	-3.01075	0.00260601
COG1022	0.00174644	0.00648047	Gammaproteobacteria	Long-chain acyl-CoA synthetase (AMP-forming)	NA	Oligotroph	0.0825935	8.87503e-09	-0.264164	0.132606	-1.99209	0.046361	-1.15821	0.18937	-6.11612	9.58804e-10
COG1319	0.00169532	4.91208e-06	Alphaproteobacteria	Aldehyde, CO, or xanthine dehydrogenase, FAD-binding subunit	Soil	Oligotroph	0.00276724	0.000681777	-0.590638	0.17879	-3.30352	0.000954789	-1.15716	0.314261	-3.68217	0.000231258
COG1319	0.00169532	4.91208e-06	Actinobacteria	Aldehyde, CO, or xanthine dehydrogenase, FAD-binding subunit	NA	Copiotroph	0.441877	0.00661721	0.0994339	0.100846	0.985999	0.324134	0.411957	0.140588	2.93023	0.00338708
COG1319	0.00169532	4.91208e-06	Acidobacteria	Aldehyde, CO, or xanthine dehydrogenase, FAD-binding subunit	Soil	Oligotroph	1.02622e-06	0.0461472	-1.3459	0.237396	-5.6694	1.43298e-08	-0.726228	0.283991	-2.55722	0.0105513
COG1319	0.00169532	4.91208e-06	Bacteroidetes	Aldehyde, CO, or xanthine dehydrogenase, FAD-binding subunit	NA	Copiotroph	0.748064	0.000432102	0.117251	0.239895	0.488761	0.625011	0.986833	0.242195	4.07454	4.61056e-05
COG1319	0.00169532	4.91208e-06	Gammaproteobacteria	Aldehyde, CO, or xanthine dehydrogenase, FAD-binding subunit	NA	Oligotroph	0.135848	0.0291961	-0.238159	0.137949	-1.72643	0.0842693	-0.259659	0.108642	-2.39004	0.0168466
COG3784	0.00167383	0.0102753	Alphaproteobacteria	Uncharacterized conserved protein YdbL, DUF1318 family	Rhizosphere	Copiotroph	1.26297e-12	2.23462e-14	2.01118	0.262071	7.67418	1.66475e-14	2.97279	0.369357	8.04856	8.37769e-16
COG3784	0.00167383	0.0102753	Gammaproteobacteria	Uncharacterized conserved protein YdbL, DUF1318 family	Rhizosphere	Copiotroph	0.000140321	1.60973e-08	1.10373	0.26015	4.24265	2.20898e-05	1.85347	0.30829	6.01209	1.83142e-09
COG3250	0.0016235	0.0047834	Alphaproteobacteria	Beta-galactosidase/beta-glucuronidase	Rhizosphere	Copiotroph	2.07143e-08	2.76961e-07	1.49519	0.246699	6.06077	1.3547e-09	1.9165	0.348626	5.49729	3.85668e-08
COG3250	0.0016235	0.0047834	Actinobacteria	Beta-galactosidase/beta-glucuronidase	Rhizosphere	Copiotroph	3.04359e-07	1.59241e-17	0.753633	0.132747	5.67723	1.36893e-08	1.74495	0.195872	8.90858	5.16886e-19
COG3250	0.0016235	0.0047834	Acidobacteria	Beta-galactosidase/beta-glucuronidase	Rhizosphere	Copiotroph	0.00146156	0.0130816	0.574767	0.152787	3.76188	0.000168641	0.920984	0.2882	3.19564	0.0013952
COG3250	0.0016235	0.0047834	Bacteroidetes	Beta-galactosidase/beta-glucuronidase	NA	Copiotroph	0.613051	0.00105203	0.158824	0.187523	0.846954	0.397021	1.14601	0.301922	3.7957	0.000147225
COG3250	0.0016235	0.0047834	Gammaproteobacteria	Beta-galactosidase/beta-glucuronidase	Rhizosphere	Copiotroph	1.971e-06	7.52091e-12	1.10976	0.211083	5.25747	1.46054e-07	1.62102	0.224035	7.2356	4.63489e-13
COG2114	0.00159866	0.000687283	Alphaproteobacteria	Adenylate cyclase, class 3	Soil	Oligotroph	9.03599e-08	3.41764e-08	-1.42428	0.246461	-5.7789	7.51885e-09	-2.24694	0.382156	-5.87964	4.11156e-09
COG2114	0.00159866	0.000687283	Actinobacteria	Adenylate cyclase, class 3	Soil	Oligotroph	0.000175935	1.49455e-09	-0.889262	0.210173	-4.23109	2.32558e-05	-1.83828	0.289626	-6.34709	2.19425e-10
COG2114	0.00159866	0.000687283	Acidobacteria	Adenylate cyclase, class 3	Soil	Oligotroph	0.0020803	0.00404478	-0.600087	0.164925	-3.63855	0.00027418	-1.09076	0.291421	-3.7429	0.000181908
COG2114	0.00159866	0.000687283	Bacteroidetes	Adenylate cyclase, class 3	NA	Oligotroph	0.0743413	6.04729e-06	0.694204	0.236151	2.93967	0.00328567	-1.38434	0.25366	-5.45746	4.83007e-08
COG2114	0.00159866	0.000687283	Gammaproteobacteria	Adenylate cyclase, class 3	Soil	Oligotroph	1.75355e-06	1.47243e-09	-1.33521	0.252604	-5.28579	1.2516e-07	-1.39885	0.218014	-6.41633	1.39602e-10
COG5496	0.00158048	0.000354186	Alphaproteobacteria	Predicted thioesterase	Soil	Oligotroph	6.34034e-13	4.09853e-15	-1.54352	0.198592	-7.77232	7.70595e-15	-1.96577	0.237801	-8.26648	1.37976e-16
COG5496	0.00158048	0.000354186	Actinobacteria	Predicted thioesterase	Soil	NA	0.0110843	0.227694	-0.402119	0.136044	-2.95579	0.00311866	0.164811	0.119224	1.38236	0.166862
COG5496	0.00158048	0.000354186	Acidobacteria	Predicted thioesterase	Soil	Oligotroph	0.012558	0.028859	-0.473569	0.157699	-3.00299	0.00267341	-0.73871	0.265112	-2.7864	0.00532963
COG5496	0.00158048	0.000354186	Gammaproteobacteria	Predicted thioesterase	Soil	Oligotroph	2.57895e-08	5.30873e-07	-1.24515	0.202242	-6.15674	7.42565e-10	-2.06255	0.384715	-5.36124	8.26509e-08
COG0183	0.00157746	0.00258931	Acidobacteria	Acetyl-CoA acetyltransferase	Soil	Oligotroph	0.0340462	0.00160921	-1.1365	0.437492	-2.59777	0.00938314	-1.80726	0.441364	-4.09473	4.22664e-05
COG0183	0.00157746	0.00258931	Gammaproteobacteria	Acetyl-CoA acetyltransferase	NA	Copiotroph	0.335743	0.0447173	-0.519568	0.455997	-1.13941	0.254532	0.916742	0.421296	2.176	0.0295549
COG1804	0.0015312	3.5678e-06	Acidobacteria	Crotonobetainyl-CoA:carnitine CoA-transferase CaiB and related acyl-CoA transferases	Soil	NA	0.00575508	0.0820578	-0.558089	0.169578	-3.29104	0.000998187	-0.547669	0.242832	-2.25534	0.0241122
COG1804	0.0015312	3.5678e-06	Bacteroidetes	Crotonobetainyl-CoA:carnitine CoA-transferase CaiB and related acyl-CoA transferases	NA	Copiotroph	0.789859	0.000156903	-0.0858567	0.217848	-0.394113	0.693498	1.12441	0.256912	4.37663	1.20526e-05
COG1804	0.0015312	3.5678e-06	Gammaproteobacteria	Crotonobetainyl-CoA:carnitine CoA-transferase CaiB and related acyl-CoA transferases	Soil	NA	0.00103097	0.129441	-0.875469	0.238455	-3.67143	0.000241199	-0.218172	0.13416	-1.62621	0.103906
COG4032	0.00150166	4.21931e-05	Alphaproteobacteria	Sulfopyruvate decarboxylase, TPP-binding subunit (coenzyme M biosynthesis)	Soil	Oligotroph	3.66574e-11	6.87949e-16	-1.45245	0.202996	-7.15507	8.36291e-13	-1.84406	0.217001	-8.49793	1.92998e-17
COG4032	0.00150166	4.21931e-05	Actinobacteria	Sulfopyruvate decarboxylase, TPP-binding subunit (coenzyme M biosynthesis)	NA	Copiotroph	0.732706	0.000958232	-0.0917833	0.214176	-0.428542	0.668256	0.903109	0.256332	3.52321	0.00042636
COG4032	0.00150166	4.21931e-05	Acidobacteria	Sulfopyruvate decarboxylase, TPP-binding subunit (coenzyme M biosynthesis)	Soil	NA	0.000407178	0.109118	-1.0825	0.260874	-4.14953	3.3316e-05	-0.823767	0.391586	-2.10367	0.0354075
COG4032	0.00150166	4.21931e-05	Gammaproteobacteria	Sulfopyruvate decarboxylase, TPP-binding subunit (coenzyme M biosynthesis)	Soil	Oligotroph	3.38624e-05	0.000135962	-0.870871	0.188912	-4.60992	4.02824e-06	-2.00417	0.486012	-4.12372	3.72809e-05
COG0543	0.00149163	0.00725287	Alphaproteobacteria	NAD(P)H-flavin reductase	Soil	Oligotroph	2.41881e-12	2.53712e-10	-1.25141	0.165271	-7.57187	3.6788e-14	-0.992282	0.147989	-6.70512	2.01236e-11
COG0543	0.00149163	0.00725287	Actinobacteria	NAD(P)H-flavin reductase	Soil	Oligotroph	3.40048e-08	5.19508e-08	-0.740961	0.121263	-6.11035	9.94143e-10	-0.994321	0.173742	-5.72297	1.0468e-08
COG0543	0.00149163	0.00725287	Acidobacteria	NAD(P)H-flavin reductase	NA	Oligotroph	0.466319	0.0130472	0.1177	0.117073	1.00536	0.314725	-0.805937	0.251974	-3.1985	0.00138147
COG0543	0.00149163	0.00725287	Bacteroidetes	NAD(P)H-flavin reductase	NA	Oligotroph	0.676523	0.0052602	-0.192507	0.293405	-0.656113	0.511751	-1.36432	0.416699	-3.27411	0.00105997
COG0543	0.00149163	0.00725287	Gammaproteobacteria	NAD(P)H-flavin reductase	Soil	Oligotroph	0.000988398	0.00064571	-0.753962	0.204593	-3.68518	0.000228544	-0.708008	0.190741	-3.71187	0.000205732
COG2942	0.00147054	1.59953e-09	Alphaproteobacteria	Mannose or cellobiose epimerase, N-acyl-D-glucosamine 2-epimerase family	NA	Copiotroph	0.0615	0.000249472	0.414127	0.193475	2.14046	0.0323173	1.27171	0.320521	3.96761	7.25956e-05
COG2942	0.00147054	1.59953e-09	Acidobacteria	Mannose or cellobiose epimerase, N-acyl-D-glucosamine 2-epimerase family	Rhizosphere	NA	1.21851e-05	0.327558	1.42756	0.280431	5.0906	3.56942e-07	0.444868	0.32938	1.35062	0.176817
COG2942	0.00147054	1.59953e-09	Bacteroidetes	Mannose or cellobiose epimerase, N-acyl-D-glucosamine 2-epimerase family	NA	Oligotroph	0.0932481	0.00734905	0.679155	0.24565	2.76473	0.00569703	-0.589665	0.18699	-3.15345	0.00161351
COG2942	0.00147054	1.59953e-09	Gammaproteobacteria	Mannose or cellobiose epimerase, N-acyl-D-glucosamine 2-epimerase family	Rhizosphere	Copiotroph	1.80389e-05	1.09929e-18	1.00604	0.211394	4.75909	1.94472e-06	2.6316	0.279018	9.43165	4.03688e-21
COG0026	0.00145018	0.000475663	Alphaproteobacteria	Phosphoribosylaminoimidazole carboxylase (NCAIR synthetase)	Rhizosphere	Copiotroph	1.56699e-06	8.05373e-07	0.756303	0.145181	5.20938	1.89468e-07	0.837538	0.158283	5.29139	1.21391e-07
COG0026	0.00145018	0.000475663	Actinobacteria	Phosphoribosylaminoimidazole carboxylase (NCAIR synthetase)	Rhizosphere	Copiotroph	0.00222113	7.7005e-19	0.35648	0.101711	3.50483	0.000456901	1.62844	0.17565	9.2709	1.84581e-20
COG0026	0.00145018	0.000475663	Acidobacteria	Phosphoribosylaminoimidazole carboxylase (NCAIR synthetase)	NA	Copiotroph	0.453342	0.0282089	0.166148	0.160445	1.03555	0.300414	0.94823	0.338881	2.79812	0.00514012
COG0026	0.00145018	0.000475663	Gammaproteobacteria	Phosphoribosylaminoimidazole carboxylase (NCAIR synthetase)	Rhizosphere	Copiotroph	2.07656e-05	1.21191e-08	0.80374	0.170134	4.72416	2.31072e-06	2.18623	0.360654	6.06186	1.34556e-09
COG3872	0.00144311	3.40748e-07	Actinobacteria	Uncharacterized conserved protein YqhQ, DUF1385 family	Soil	Oligotroph	0.00129157	1.32398e-20	-0.532126	0.144946	-3.67121	0.000241403	-2.16353	0.222393	-9.72842	2.28101e-22
COG3872	0.00144311	3.40748e-07	Acidobacteria	Uncharacterized conserved protein YqhQ, DUF1385 family	NA	Oligotroph	0.0545291	0.00533356	-0.375137	0.15709	-2.38804	0.0169385	-1.379	0.379012	-3.6384	0.000274339
COG3872	0.00144311	3.40748e-07	Bacteroidetes	Uncharacterized conserved protein YqhQ, DUF1385 family	NA	Oligotroph	0.778915	0.0254172	0.233452	0.558689	0.417857	0.676052	-1.81982	0.683864	-2.66108	0.00778907
COG3643	0.00142804	8.16941e-06	Actinobacteria	Glutamate formiminotransferase	Soil	Oligotroph	3.48958e-05	4.11588e-20	-0.499776	0.107916	-4.63117	3.63607e-06	-1.47162	0.153211	-9.60515	7.60488e-22
COG3643	0.00142804	8.16941e-06	Acidobacteria	Glutamate formiminotransferase	Soil	NA	6.19927e-07	0.314743	-0.910841	0.157731	-5.77464	7.71166e-09	-0.256919	0.184457	-1.39284	0.163668
COG3643	0.00142804	8.16941e-06	Bacteroidetes	Glutamate formiminotransferase	NA	Oligotroph	0.60032	9.59904e-05	0.182063	0.205898	0.884235	0.376569	-1.03228	0.228333	-4.52095	6.15625e-06
COG3643	0.00142804	8.16941e-06	Gammaproteobacteria	Glutamate formiminotransferase	NA	Oligotroph	0.536163	0.0261402	-0.466918	0.620719	-0.752221	0.451918	-1.93083	0.790958	-2.44113	0.0146414
COG2076	0.00142464	0.00343222	Alphaproteobacteria	Multidrug transporter EmrE and related cation transporters	Rhizosphere	Copiotroph	7.15234e-05	0.000155563	0.576262	0.133302	4.323	1.53925e-05	0.469717	0.114759	4.09307	4.25705e-05
COG2076	0.00142464	0.00343222	Actinobacteria	Multidrug transporter EmrE and related cation transporters	Rhizosphere	Copiotroph	8.28816e-06	6.62749e-12	0.645909	0.130004	4.96838	6.75147e-07	1.70857	0.237497	7.19408	6.28826e-13
COG2076	0.00142464	0.00343222	Acidobacteria	Multidrug transporter EmrE and related cation transporters	Rhizosphere	NA	0.00228914	0.431073	0.54047	0.150007	3.60297	0.000314602	0.232125	0.207783	1.11715	0.263929
COG2076	0.00142464	0.00343222	Bacteroidetes	Multidrug transporter EmrE and related cation transporters	NA	Copiotroph	0.132614	4.72466e-05	0.579197	0.234992	2.46475	0.0137108	1.03342	0.219066	4.7174	2.38873e-06
COG2076	0.00142464	0.00343222	Gammaproteobacteria	Multidrug transporter EmrE and related cation transporters	Rhizosphere	Copiotroph	1.06819e-05	0.0221723	0.774732	0.158856	4.87694	1.07745e-06	0.699144	0.277504	2.5194	0.0117555
COG1377	0.00139341	0.000502983	Alphaproteobacteria	Flagellar biosynthesis protein FlhB	Rhizosphere	Copiotroph	3.28014e-17	1.99996e-18	1.53238	0.169417	9.045	1.49664e-19	1.47747	0.159925	9.23852	2.49931e-20
COG1377	0.00139341	0.000502983	Actinobacteria	Flagellar biosynthesis protein FlhB	NA	Copiotroph	0.148614	4.09201e-06	0.317866	0.17974	1.76848	0.0769809	1.07636	0.221874	4.85121	1.22709e-06
COG1377	0.00139341	0.000502983	Acidobacteria	Flagellar biosynthesis protein FlhB	Rhizosphere	Copiotroph	9.9432e-07	0.00459664	1.16329	0.204883	5.67784	1.36408e-08	1.10409	0.29859	3.69769	0.00021757
COG1377	0.00139341	0.000502983	Gammaproteobacteria	Flagellar biosynthesis protein FlhB	Rhizosphere	Copiotroph	6.1575e-07	2.06758e-12	1.08775	0.197647	5.50349	3.72349e-08	2.1759	0.292865	7.4297	1.08847e-13
COG1893	0.00137083	1.58307e-05	Alphaproteobacteria	Ketopantoate reductase	Soil	Oligotroph	6.30131e-10	9.69524e-09	-1.20309	0.17987	-6.68866	2.25218e-11	-1.54556	0.253189	-6.10437	1.03205e-09
COG1893	0.00137083	1.58307e-05	Actinobacteria	Ketopantoate reductase	Soil	NA	0.000213337	0.175367	-0.487533	0.11666	-4.17911	2.92658e-05	0.124283	0.0806811	1.54042	0.123458
COG1893	0.00137083	1.58307e-05	Acidobacteria	Ketopantoate reductase	Soil	NA	7.50452e-09	0.152611	-1.18114	0.175809	-6.71831	1.83844e-11	-0.382068	0.200226	-1.90818	0.0563678
COG1893	0.00137083	1.58307e-05	Gammaproteobacteria	Ketopantoate reductase	Soil	Oligotroph	2.90851e-05	0.0144408	-1.05165	0.22643	-4.64447	3.40948e-06	-0.374213	0.1386	-2.69995	0.00693496
COG1706	0.00136675	8.21948e-12	Alphaproteobacteria	Flagellar basal body P-ring protein FlgI	Rhizosphere	Copiotroph	5.71326e-21	1.83374e-20	1.75088	0.172952	10.1235	4.34468e-24	1.76255	0.179099	9.84118	7.48273e-23
COG1706	0.00136675	8.21948e-12	Acidobacteria	Flagellar basal body P-ring protein FlgI	Rhizosphere	Copiotroph	7.06936e-05	0.0124656	0.955319	0.205696	4.64434	3.41172e-06	0.908744	0.282294	3.21914	0.00128578
COG1706	0.00136675	8.21948e-12	Gammaproteobacteria	Flagellar basal body P-ring protein FlgI	Rhizosphere	Copiotroph	4.49926e-09	1.36803e-12	1.21618	0.186792	6.51089	7.4709e-11	2.2302	0.297737	7.49051	6.86061e-14
COG2170	0.00134168	0.000123021	Alphaproteobacteria	Gamma-glutamyl:cysteine ligase YbdK, ATP-grasp superfamily	Soil	Oligotroph	1.8528e-08	4.66723e-24	-0.987169	0.162264	-6.08374	1.17414e-09	-2.8434	0.264287	-10.7588	5.38932e-27
COG2170	0.00134168	0.000123021	Actinobacteria	Gamma-glutamyl:cysteine ligase YbdK, ATP-grasp superfamily	Soil	Oligotroph	6.18726e-06	8.0497e-05	-0.666908	0.132346	-5.03913	4.67656e-07	-0.643467	0.154284	-4.17068	3.03698e-05
COG2170	0.00134168	0.000123021	Acidobacteria	Gamma-glutamyl:cysteine ligase YbdK, ATP-grasp superfamily	NA	Oligotroph	0.0512229	0.0412046	-0.317069	0.131245	-2.41586	0.0156981	-0.567358	0.217223	-2.61187	0.00900484
COG2170	0.00134168	0.000123021	Gammaproteobacteria	Gamma-glutamyl:cysteine ligase YbdK, ATP-grasp superfamily	Rhizosphere	NA	0.00723322	0.112511	0.488882	0.161603	3.02521	0.00248457	0.16903	0.0992452	1.70316	0.0885381
COG3276	0.00132694	0.000368871	Alphaproteobacteria	Selenocysteine-specific translation elongation factor SelB	Soil	Oligotroph	6.50182e-09	0.000241768	-1.8559	0.295826	-6.27364	3.52697e-10	-1.25923	0.316664	-3.97655	6.99221e-05
COG3276	0.00132694	0.000368871	Actinobacteria	Selenocysteine-specific translation elongation factor SelB	NA	Oligotroph	0.16601	4.58906e-10	-0.10949	0.0642164	-1.70502	0.0881904	-0.562684	0.0860266	-6.54081	6.11875e-11
COG3276	0.00132694	0.000368871	Acidobacteria	Selenocysteine-specific translation elongation factor SelB	Soil	Oligotroph	1.21851e-05	0.00055944	-0.710571	0.139647	-5.08835	3.61195e-07	-1.273	0.288337	-4.41498	1.01021e-05
COG3276	0.00132694	0.000368871	Gammaproteobacteria	Selenocysteine-specific translation elongation factor SelB	Rhizosphere	Copiotroph	0.028501	6.74889e-06	0.400975	0.161167	2.48794	0.0128484	0.717515	0.14834	4.83695	1.31846e-06
COG1703	0.00130865	0.000719396	Alphaproteobacteria	GTPase of the G3E family (not a periplasmic protein kinase)	Soil	Oligotroph	4.46013e-08	3.64209e-17	-0.812181	0.137302	-5.91531	3.3126e-09	-1.64202	0.185215	-8.86549	7.61671e-19
COG1703	0.00130865	0.000719396	Actinobacteria	GTPase of the G3E family (not a periplasmic protein kinase)	Soil	Oligotroph	1.46499e-05	4.26801e-06	-0.577596	0.119384	-4.83815	1.31051e-06	-0.806911	0.166647	-4.84203	1.2852e-06
COG1703	0.00130865	0.000719396	Acidobacteria	GTPase of the G3E family (not a periplasmic protein kinase)	Soil	Oligotroph	0.00338847	0.019757	-0.464239	0.133637	-3.47387	0.000513002	-0.634985	0.213082	-2.98	0.00288249
COG1703	0.00130865	0.000719396	Gammaproteobacteria	GTPase of the G3E family (not a periplasmic protein kinase)	Soil	NA	0.019672	0.14873	-0.28363	0.10744	-2.6399	0.00829295	-0.0990357	0.0638459	-1.55117	0.120862
COG0648	0.00129251	1.30534e-05	Actinobacteria	Endonuclease IV	Soil	Oligotroph	0.00699304	7.43737e-09	-0.311347	0.099626	-3.12516	0.00177709	-0.963329	0.158631	-6.07277	1.2572e-09
COG0648	0.00129251	1.30534e-05	Acidobacteria	Endonuclease IV	Soil	NA	4.09195e-05	0.960604	-0.727368	0.151443	-4.8029	1.5638e-06	0.00317965	0.0500085	0.0635822	0.949303
COG0648	0.00129251	1.30534e-05	Bacteroidetes	Endonuclease IV	NA	Oligotroph	0.271225	0.00998983	2.00074	1.06772	1.87384	0.060953	-1.56621	0.514593	-3.04359	0.00233775
COG0648	0.00129251	1.30534e-05	Gammaproteobacteria	Endonuclease IV	Rhizosphere	Copiotroph	0.0180019	0.0018955	1.23214	0.460338	2.67661	0.00743721	1.5719	0.463283	3.39296	0.000691423
COG3182	0.00127363	0.000964633	Alphaproteobacteria	PepSY-associated TM region	Rhizosphere	Copiotroph	4.88668e-13	3.88169e-16	1.67465	0.214097	7.82192	5.20255e-15	2.50749	0.292504	8.5725	1.01266e-17
COG3182	0.00127363	0.000964633	Actinobacteria	PepSY-associated TM region	Rhizosphere	Copiotroph	4.85301e-05	7.60076e-08	0.952922	0.209403	4.55066	5.34776e-06	1.43903	0.254609	5.65193	1.58658e-08
COG3182	0.00127363	0.000964633	Acidobacteria	PepSY-associated TM region	Rhizosphere	Copiotroph	0.041529	0.031496	0.358963	0.143018	2.50991	0.0120762	0.628639	0.229536	2.73874	0.00616757
COG3182	0.00127363	0.000964633	Bacteroidetes	PepSY-associated TM region	NA	Copiotroph	0.283401	5.61617e-06	0.571913	0.314399	1.81907	0.0689012	1.23845	0.224804	5.50903	3.60816e-08
COG3182	0.00127363	0.000964633	Gammaproteobacteria	PepSY-associated TM region	Rhizosphere	Copiotroph	3.12375e-10	2.49686e-10	1.38168	0.196587	7.02833	2.09024e-12	1.82437	0.272177	6.70289	2.04333e-11
COG4143	0.00127273	0.00194082	Alphaproteobacteria	ABC-type thiamine transport system, periplasmic component TbpA	Rhizosphere	Copiotroph	9.13103e-05	0.00261177	1.50303	0.352546	4.26337	2.01369e-05	1.1752	0.36031	3.26163	0.00110772
COG4143	0.00127273	0.00194082	Actinobacteria	ABC-type thiamine transport system, periplasmic component TbpA	Rhizosphere	Copiotroph	1.17023e-10	1.29179e-08	1.56956	0.220569	7.11599	1.11116e-12	1.70148	0.284763	5.97508	2.29974e-09
COG2421	0.00127163	9.01934e-09	Alphaproteobacteria	Acetamidase/formamidase	Soil	Oligotroph	1.63502e-08	1.16109e-07	-0.968285	0.15852	-6.10828	1.00712e-09	-0.942479	0.166583	-5.65773	1.53391e-08
COG2421	0.00127163	9.01934e-09	Actinobacteria	Acetamidase/formamidase	Soil	NA	0.00365303	0.210789	-0.374146	0.111713	-3.34916	0.000810568	-0.117457	0.0821122	-1.43044	0.15259
COG2421	0.00127163	9.01934e-09	Acidobacteria	Acetamidase/formamidase	Soil	NA	0.000334725	0.057044	-0.74249	0.17632	-4.21104	2.542e-05	-0.648051	0.264327	-2.45171	0.0142181
COG2421	0.00127163	9.01934e-09	Gammaproteobacteria	Acetamidase/formamidase	Soil	Oligotroph	0.0029192	0.00155699	-0.446869	0.133723	-3.34175	0.000832532	-0.792948	0.229563	-3.45416	0.000552015
COG3012	0.00125721	2.5188e-06	Alphaproteobacteria	Uncharacterized conserved protein YchJ, contains N- and C-terminal SEC-C domains	NA	Copiotroph	0.668711	0.0227101	0.240691	0.446554	0.538996	0.58989	1.17996	0.475688	2.48053	0.0131187
COG3012	0.00125721	2.5188e-06	Actinobacteria	Uncharacterized conserved protein YchJ, contains N- and C-terminal SEC-C domains	Rhizosphere	Copiotroph	3.43794e-11	1.47569e-14	1.2694	0.173663	7.30957	2.67991e-13	2.68752	0.334124	8.04348	8.73256e-16
COG3012	0.00125721	2.5188e-06	Bacteroidetes	Uncharacterized conserved protein YchJ, contains N- and C-terminal SEC-C domains	NA	Copiotroph	0.192515	0.000301037	1.4821	0.676998	2.18923	0.0285804	2.1593	0.516	4.18469	2.85557e-05
COG3012	0.00125721	2.5188e-06	Gammaproteobacteria	Uncharacterized conserved protein YchJ, contains N- and C-terminal SEC-C domains	Rhizosphere	Copiotroph	2.05855e-10	3.6359e-10	1.38905	0.195408	7.10847	1.1734e-12	2.24751	0.338397	6.64162	3.10249e-11
COG2925	0.00125266	8.97109e-13	Gammaproteobacteria	Exonuclease I (degrades ssDNA)	Rhizosphere	Copiotroph	3.11218e-08	9.69734e-09	1.35246	0.221208	6.11397	9.71835e-10	3.03073	0.49683	6.10014	1.05974e-09
COG1435	0.00124438	0.00161543	Alphaproteobacteria	Thymidine kinase	Rhizosphere	Copiotroph	1.46287e-07	2.4512e-08	1.87257	0.329699	5.67964	1.34977e-08	3.14281	0.528998	5.94106	2.83192e-09
COG1435	0.00124438	0.00161543	Actinobacteria	Thymidine kinase	Rhizosphere	Copiotroph	6.37512e-15	2.13862e-12	1.30219	0.151786	8.57915	9.5579e-18	1.61974	0.220126	7.35823	1.86362e-13
COG1435	0.00124438	0.00161543	Acidobacteria	Thymidine kinase	NA	Copiotroph	0.127563	0.00704013	-0.224043	0.115239	-1.94417	0.0518752	1.03439	0.296498	3.48869	0.000485394
COG1435	0.00124438	0.00161543	Gammaproteobacteria	Thymidine kinase	Rhizosphere	Copiotroph	0.000281109	7.3726e-17	0.90101	0.22215	4.05585	4.99518e-05	3.08277	0.34787	8.86185	7.8699e-19
COG1261	0.00123884	0.00131	Alphaproteobacteria	Flagellar basal body P-ring formation protein FlgA	Rhizosphere	Copiotroph	2.02267e-14	2.42634e-10	1.39355	0.168924	8.24959	1.58943e-16	1.42079	0.211675	6.71211	1.9183e-11
COG1261	0.00123884	0.00131	Acidobacteria	Flagellar basal body P-ring formation protein FlgA	Rhizosphere	NA	0.000170796	0.224475	0.98982	0.224971	4.39976	1.08369e-05	-0.661017	0.402216	-1.64344	0.100292
COG1261	0.00123884	0.00131	Gammaproteobacteria	Flagellar basal body P-ring formation protein FlgA	Rhizosphere	Copiotroph	4.4366e-09	2.51779e-13	1.21045	0.185787	6.51525	7.2569e-11	2.21134	0.285606	7.74264	9.73697e-15
COG3781	0.00122874	3.79149e-05	Alphaproteobacteria	Predicted membrane chloride channel, bestrophin family	Rhizosphere	Copiotroph	0.00245468	1.65436e-05	1.22878	0.367659	3.34216	0.000831292	2.85034	0.614039	4.64195	3.45133e-06
COG3781	0.00122874	3.79149e-05	Actinobacteria	Predicted membrane chloride channel, bestrophin family	Rhizosphere	Copiotroph	0.0127604	0.00185315	1.83032	0.630248	2.90413	0.00368272	2.10314	0.631632	3.32969	0.000869429
COG3781	0.00122874	3.79149e-05	Acidobacteria	Predicted membrane chloride channel, bestrophin family	Rhizosphere	Copiotroph	0.00553797	3.40338e-07	1.10812	0.335364	3.30423	0.00095239	2.79912	0.446839	6.26427	3.74579e-10
COG3781	0.00122874	3.79149e-05	Bacteroidetes	Predicted membrane chloride channel, bestrophin family	NA	Copiotroph	0.515445	0.000100597	0.322631	0.284498	1.13404	0.256779	1.06129	0.235523	4.50609	6.60346e-06
COG3781	0.00122874	3.79149e-05	Gammaproteobacteria	Predicted membrane chloride channel, bestrophin family	Rhizosphere	Copiotroph	5.77405e-08	3.47729e-15	1.30664	0.218504	5.97993	2.23235e-09	4.3671	0.523836	8.33677	7.63477e-17
COG1349	0.00120197	0.000569277	Alphaproteobacteria	DNA-binding transcriptional regulator of sugar metabolism, DeoR/GlpR family	Rhizosphere	Copiotroph	3.77375e-09	8.77314e-07	1.21132	0.1901	6.37204	1.86535e-10	1.55279	0.294482	5.27295	1.34248e-07
COG1349	0.00120197	0.000569277	Actinobacteria	DNA-binding transcriptional regulator of sugar metabolism, DeoR/GlpR family	Rhizosphere	Copiotroph	0.000519033	3.03313e-17	0.56497	0.143473	3.93782	8.22256e-05	1.53707	0.174118	8.82777	1.06784e-18
COG1349	0.00120197	0.000569277	Gammaproteobacteria	DNA-binding transcriptional regulator of sugar metabolism, DeoR/GlpR family	Rhizosphere	Copiotroph	5.55466e-08	5.18465e-09	1.44471	0.241211	5.9894	2.10623e-09	2.21171	0.35625	6.20832	5.3554e-10
COG1338	0.00119116	3.79849e-06	Alphaproteobacteria	Flagellar biosynthesis protein FliP	Rhizosphere	Copiotroph	5.71326e-21	1.05553e-20	1.80417	0.177793	10.1476	3.39618e-24	1.70088	0.171634	9.90994	3.76878e-23
COG1338	0.00119116	3.79849e-06	Actinobacteria	Flagellar biosynthesis protein FliP	NA	Copiotroph	0.0822403	2.36893e-06	0.377026	0.180315	2.09093	0.0365344	1.14919	0.231234	4.96982	6.70161e-07
COG1338	0.00119116	3.79849e-06	Acidobacteria	Flagellar biosynthesis protein FliP	Rhizosphere	Copiotroph	1.00936e-05	0.00799369	1.05959	0.206536	5.13028	2.89307e-07	0.969196	0.282793	3.42723	0.00060978
COG1338	0.00119116	3.79849e-06	Gammaproteobacteria	Flagellar biosynthesis protein FliP	Rhizosphere	Copiotroph	1.75428e-08	5.39092e-13	1.1799	0.189149	6.23791	4.43461e-10	2.17858	0.285596	7.62819	2.38072e-14
COG1260	0.00118229	0.000404084	Actinobacteria	Myo-inositol-1-phosphate synthase	Soil	Oligotroph	1.45577e-05	4.71774e-06	-0.53055	0.109606	-4.84052	1.29498e-06	-0.678136	0.140655	-4.82126	1.42651e-06
COG1260	0.00118229	0.000404084	Bacteroidetes	Myo-inositol-1-phosphate synthase	NA	Copiotroph	0.625056	0.000105236	0.281947	0.348663	0.808652	0.418715	1.37301	0.305595	4.49291	7.02551e-06
COG4206	0.00117819	0.007576	Alphaproteobacteria	Outer membrane cobalamin receptor protein BtuB	Rhizosphere	Copiotroph	5.2041e-12	8.25762e-14	1.55558	0.208656	7.45524	8.97032e-14	1.99638	0.253439	7.87718	3.34854e-15
COG4206	0.00117819	0.007576	Acidobacteria	Outer membrane cobalamin receptor protein BtuB	Rhizosphere	Copiotroph	0.00201397	0.0026527	0.486971	0.133407	3.65025	0.000261983	1.05292	0.270335	3.89488	9.82471e-05
COG4206	0.00117819	0.007576	Gammaproteobacteria	Outer membrane cobalamin receptor protein BtuB	Rhizosphere	Copiotroph	0.00250757	0.00180453	0.457759	0.134938	3.39236	0.000692922	1.44098	0.42274	3.40866	0.000652836
COG4989	0.00117753	4.43831e-07	Alphaproteobacteria	Predicted oxidoreductase YdhF	Rhizosphere	Copiotroph	0.000152478	5.79106e-05	1.69056	0.408932	4.13409	3.56362e-05	4.76141	1.09677	4.34131	1.41638e-05
COG4989	0.00117753	4.43831e-07	Actinobacteria	Predicted oxidoreductase YdhF	Rhizosphere	Copiotroph	1.6671e-09	4.32021e-10	2.32945	0.350719	6.64191	3.09639e-11	3.49905	0.534128	6.55095	5.71713e-11
COG4989	0.00117753	4.43831e-07	Gammaproteobacteria	Predicted oxidoreductase YdhF	Rhizosphere	Copiotroph	0.000313887	4.86646e-11	0.939286	0.233522	4.02226	5.76433e-05	1.87847	0.270082	6.95518	3.52114e-12
COG3669	0.0011664	0.000727762	Alphaproteobacteria	Alpha-L-fucosidase	Rhizosphere	Copiotroph	1.41078e-09	2.47554e-07	2.31451	0.353059	6.55557	5.543e-11	2.61028	0.47299	5.51868	3.41563e-08
COG3669	0.0011664	0.000727762	Actinobacteria	Alpha-L-fucosidase	Rhizosphere	Copiotroph	1.6671e-09	4.62476e-13	1.38432	0.208463	6.64059	3.12426e-11	2.58652	0.341511	7.57375	3.6259e-14
COG3669	0.0011664	0.000727762	Acidobacteria	Alpha-L-fucosidase	Rhizosphere	Copiotroph	0.0116597	0.0184431	0.514124	0.169694	3.02971	0.00244792	0.898104	0.297023	3.02369	0.00249716
COG3669	0.0011664	0.000727762	Gammaproteobacteria	Alpha-L-fucosidase	Rhizosphere	Copiotroph	0.000398869	2.75591e-08	1.08586	0.274593	3.95445	7.67094e-05	2.18975	0.370231	5.91454	3.32799e-09
COG2199	0.00116581	0.000189195	Alphaproteobacteria	GGDEF domain, diguanylate cyclase (c-di-GMP synthetase) or its enzymatically inactive variants	Rhizosphere	Copiotroph	2.68382e-08	4.1104e-07	1.29225	0.214959	6.01162	1.83683e-09	1.62822	0.300225	5.42334	5.84953e-08
COG2199	0.00116581	0.000189195	Actinobacteria	GGDEF domain, diguanylate cyclase (c-di-GMP synthetase) or its enzymatically inactive variants	Soil	Oligotroph	0.00652062	0.000303215	-0.597255	0.189551	-3.15089	0.00162771	-0.786251	0.20488	-3.83761	0.000124239
COG2199	0.00116581	0.000189195	Acidobacteria	GGDEF domain, diguanylate cyclase (c-di-GMP synthetase) or its enzymatically inactive variants	Soil	NA	0.00293968	0.716544	-1.7554	0.498553	-3.52099	0.000429933	0.409356	0.757899	0.540119	0.589115
COG2199	0.00116581	0.000189195	Gammaproteobacteria	GGDEF domain, diguanylate cyclase (c-di-GMP synthetase) or its enzymatically inactive variants	NA	Copiotroph	0.552558	0.00293347	0.374249	0.51671	0.724291	0.468887	2.87611	0.883019	3.25713	0.00112544
COG4339	0.00116222	0.0011394	Alphaproteobacteria	Predicted metal-dependent phosphohydrolase, HD superfamily	NA	Copiotroph	0.891234	0.0231112	0.0422659	0.2569	0.164522	0.86932	0.686635	0.277615	2.47334	0.0133858
COG4339	0.00116222	0.0011394	Actinobacteria	Predicted metal-dependent phosphohydrolase, HD superfamily	Rhizosphere	Copiotroph	1.59124e-12	1.13515e-14	1.54733	0.197799	7.82273	5.16894e-15	3.04851	0.377278	8.08027	6.4623e-16
COG4339	0.00116222	0.0011394	Bacteroidetes	Predicted metal-dependent phosphohydrolase, HD superfamily	NA	Copiotroph	0.0841242	0.00582661	0.680503	0.23913	2.84574	0.00443083	0.668956	0.206679	3.23669	0.00120927
COG4339	0.00116222	0.0011394	Gammaproteobacteria	Predicted metal-dependent phosphohydrolase, HD superfamily	Rhizosphere	Copiotroph	0.000513554	2.18524e-09	0.935154	0.241006	3.88021	0.000104365	2.41383	0.380109	6.35036	2.14817e-10
COG2081	0.00114973	5.97389e-05	Alphaproteobacteria	Predicted flavoprotein YhiN	Rhizosphere	Copiotroph	4.19874e-14	2.05555e-18	1.52724	0.187376	8.15068	3.61869e-16	2.24715	0.243372	9.23342	2.62121e-20
COG2081	0.00114973	5.97389e-05	Actinobacteria	Predicted flavoprotein YhiN	Rhizosphere	Copiotroph	0.00398822	2.14792e-05	1.06881	0.322042	3.31885	0.000903877	1.58113	0.352872	4.48074	7.43861e-06
COG2081	0.00114973	5.97389e-05	Acidobacteria	Predicted flavoprotein YhiN	NA	Copiotroph	0.284066	0.0392381	0.152055	0.106972	1.42145	0.155185	0.533469	0.202291	2.63714	0.00836086
COG2081	0.00114973	5.97389e-05	Bacteroidetes	Predicted flavoprotein YhiN	NA	Copiotroph	0.219559	5.26942e-05	0.480804	0.234041	2.05436	0.0399412	1.40795	0.30048	4.68568	2.79034e-06
COG2081	0.00114973	5.97389e-05	Gammaproteobacteria	Predicted flavoprotein YhiN	Rhizosphere	Copiotroph	1.08849e-06	1.29045e-11	1.17671	0.218502	5.38537	7.22965e-08	2.38165	0.332769	7.15706	8.24241e-13
COG4108	0.00114956	0.00158981	Alphaproteobacteria	Peptide chain release factor RF-3	Rhizosphere	Copiotroph	1.67331e-09	1.81376e-13	1.04476	0.160179	6.52245	6.91688e-11	1.26197	0.162421	7.76976	7.86378e-15
COG4108	0.00114956	0.00158981	Actinobacteria	Peptide chain release factor RF-3	Rhizosphere	Copiotroph	0.00855784	2.8701e-07	0.583847	0.19144	3.04976	0.00229022	1.49847	0.277663	5.39673	6.78647e-08
COG4108	0.00114956	0.00158981	Gammaproteobacteria	Peptide chain release factor RF-3	Rhizosphere	Copiotroph	4.84155e-07	6.21199e-05	0.979483	0.17634	5.55452	2.78374e-08	1.78113	0.411967	4.32347	1.53595e-05
COG4274	0.00113556	0.000185991	Alphaproteobacteria	Uncharacterized conserved protein, contains GYD domain	Soil	Oligotroph	4.05305e-16	6.33648e-25	-1.52335	0.174328	-8.73846	2.36299e-18	-2.13856	0.194795	-10.9785	4.84811e-28
COG4274	0.00113556	0.000185991	Actinobacteria	Uncharacterized conserved protein, contains GYD domain	Soil	Oligotroph	9.89946e-09	1.13731e-22	-0.762805	0.120473	-6.33174	2.42416e-10	-1.49139	0.145544	-10.247	1.22109e-24
COG1282	0.00112879	0.00585057	Alphaproteobacteria	NAD/NADP transhydrogenase beta subunit	Soil	NA	0.00733877	0.539767	-0.318753	0.106818	-2.98408	0.00284436	0.0609808	0.084892	0.718334	0.472552
COG1282	0.00112879	0.00585057	Actinobacteria	NAD/NADP transhydrogenase beta subunit	Soil	Oligotroph	5.80392e-07	1.03364e-08	-0.654766	0.118051	-5.54647	2.91501e-08	-1.17765	0.195808	-6.0143	1.80661e-09
COG1282	0.00112879	0.00585057	Acidobacteria	NAD/NADP transhydrogenase beta subunit	Soil	Oligotroph	0.0222016	0.00673885	-0.369148	0.13302	-2.77513	0.00551804	-1.09855	0.31248	-3.51557	0.000438809
COG1282	0.00112879	0.00585057	Gammaproteobacteria	NAD/NADP transhydrogenase beta subunit	NA	Copiotroph	0.534158	0.0494692	-0.0751121	0.0993153	-0.7563	0.44947	0.521144	0.245224	2.12518	0.0335719
COG4638	0.0011079	0.000250118	Alphaproteobacteria	Phenylpropionate dioxygenase or related ring-hydroxylating dioxygenase, large terminal subunit	Soil	Copiotroph	0.044988	0.0070998	-0.394404	0.17289	-2.28125	0.0225339	0.565553	0.193815	2.918	0.00352289
COG4638	0.0011079	0.000250118	Acidobacteria	Phenylpropionate dioxygenase or related ring-hydroxylating dioxygenase, large terminal subunit	Soil	NA	5.25305e-05	0.390227	-0.767618	0.162301	-4.72961	2.24953e-06	-0.233542	0.193569	-1.2065	0.227623
COG4638	0.0011079	0.000250118	Bacteroidetes	Phenylpropionate dioxygenase or related ring-hydroxylating dioxygenase, large terminal subunit	NA	Oligotroph	0.477361	0.00373788	-0.281509	0.221665	-1.26997	0.204094	-0.968506	0.285819	-3.38853	0.00070268
COG4638	0.0011079	0.000250118	Gammaproteobacteria	Phenylpropionate dioxygenase or related ring-hydroxylating dioxygenase, large terminal subunit	Soil	NA	0.00365489	0.72947	-0.69167	0.211592	-3.26889	0.00107971	0.0353547	0.091984	0.384357	0.700714
COG1256	0.00110147	4.85954e-15	Alphaproteobacteria	Flagellar hook-associated protein FlgK	Rhizosphere	Copiotroph	9.88198e-19	6.287e-18	1.64811	0.173823	9.48157	2.50494e-21	1.66956	0.183642	9.09136	9.78085e-20
COG1256	0.00110147	4.85954e-15	Actinobacteria	Flagellar hook-associated protein FlgK	NA	Copiotroph	0.279258	4.93383e-06	0.210724	0.154377	1.365	0.172254	0.929624	0.193202	4.81167	1.49678e-06
COG1256	0.00110147	4.85954e-15	Acidobacteria	Flagellar hook-associated protein FlgK	Rhizosphere	Copiotroph	8.6572e-05	0.00650445	0.91048	0.198448	4.58801	4.47494e-06	1.05977	0.300181	3.53045	0.000414854
COG1256	0.00110147	4.85954e-15	Gammaproteobacteria	Flagellar hook-associated protein FlgK	Rhizosphere	Copiotroph	8.02668e-09	3.27039e-11	1.26672	0.198269	6.38889	1.67098e-10	2.18311	0.311122	7.0169	2.26839e-12
COG3530	0.00109461	5.7761e-08	Bacteroidetes	Uncharacterized conserved protein, DUF3820 family	NA	Copiotroph	0.55371	2.05004e-05	0.25537	0.25505	1.00125	0.316704	1.23219	0.246404	5.00069	5.71268e-07
COG3530	0.00109461	5.7761e-08	Gammaproteobacteria	Uncharacterized conserved protein, DUF3820 family	Rhizosphere	Copiotroph	2.13244e-08	9.62964e-18	1.43514	0.231537	6.1983	5.70765e-10	3.91379	0.428062	9.14304	6.07211e-20
COG3211	0.00108863	0.00124072	Alphaproteobacteria	Secreted phosphatase, PhoX family	Rhizosphere	Copiotroph	5.27949e-06	0.000661631	1.08579	0.219754	4.94092	7.77537e-07	0.941072	0.254967	3.69096	0.000223412
COG3211	0.00108863	0.00124072	Actinobacteria	Secreted phosphatase, PhoX family	Rhizosphere	Copiotroph	2.22814e-09	4.75936e-09	1.08396	0.164533	6.58813	4.45406e-11	1.77252	0.288215	6.15	7.74808e-10
COG3211	0.00108863	0.00124072	Bacteroidetes	Secreted phosphatase, PhoX family	NA	Copiotroph	0.331244	0.0142879	1.00982	0.604247	1.6712	0.0946823	1.22083	0.420928	2.90034	0.00372764
COG3211	0.00108863	0.00124072	Gammaproteobacteria	Secreted phosphatase, PhoX family	Rhizosphere	Copiotroph	1.65886e-09	3.25054e-11	1.56303	0.233319	6.69913	2.09669e-11	1.20107	0.171125	7.01864	2.24046e-12
COG3222	0.00108724	6.95871e-05	Alphaproteobacteria	Uncharacterized conserved protein, glycosyltransferase A (GT-A) superfamily, DUF2064 family	Soil	Oligotroph	1.79051e-14	1.21571e-07	-1.55874	0.188434	-8.2721	1.31622e-16	-3.79441	0.671637	-5.6495	1.60916e-08
COG3222	0.00108724	6.95871e-05	Actinobacteria	Uncharacterized conserved protein, glycosyltransferase A (GT-A) superfamily, DUF2064 family	Rhizosphere	Copiotroph	0.027231	2.5228e-08	0.268751	0.103215	2.60379	0.00921987	0.925437	0.15804	5.85572	4.74953e-09
COG3222	0.00108724	6.95871e-05	Acidobacteria	Uncharacterized conserved protein, glycosyltransferase A (GT-A) superfamily, DUF2064 family	Soil	NA	6.96274e-06	0.272291	-0.905252	0.173188	-5.22701	1.72278e-07	-0.323019	0.214085	-1.50884	0.131341
COG3222	0.00108724	6.95871e-05	Gammaproteobacteria	Uncharacterized conserved protein, glycosyltransferase A (GT-A) superfamily, DUF2064 family	Soil	Oligotroph	1.59332e-05	4.38542e-05	-1.14	0.238128	-4.78734	1.69006e-06	-2.72673	0.618666	-4.40743	1.04602e-05
COG2423	0.00107732	0.000549835	Alphaproteobacteria	Ornithine cyclodeaminase/archaeal alanine dehydrogenase, mu-crystallin family	Soil	Oligotroph	0.0100899	0.0379744	-0.334309	0.11638	-2.87256	0.00407165	-0.205323	0.0904552	-2.26988	0.0232147
COG2423	0.00107732	0.000549835	Acidobacteria	Ornithine cyclodeaminase/archaeal alanine dehydrogenase, mu-crystallin family	Soil	Oligotroph	1.5333e-05	0.00377539	-0.852142	0.169131	-5.03836	4.69532e-07	-1.09883	0.291826	-3.76537	0.000166303
COG2423	0.00107732	0.000549835	Gammaproteobacteria	Ornithine cyclodeaminase/archaeal alanine dehydrogenase, mu-crystallin family	Soil	Oligotroph	0.00142696	0.0413666	-0.557898	0.156109	-3.57377	0.000351878	-0.229305	0.103321	-2.21935	0.0264631
COG1360	0.00106285	7.4739e-05	Alphaproteobacteria	Flagellar motor protein MotB	Rhizosphere	NA	3.23252e-05	0.147575	0.679878	0.150409	4.5202	6.17824e-06	0.151279	0.0934429	1.61895	0.105459
COG1360	0.00106285	7.4739e-05	Actinobacteria	Flagellar motor protein MotB	NA	Copiotroph	0.167237	3.85395e-06	0.273333	0.160719	1.70068	0.0890024	0.986594	0.202826	4.86424	1.14897e-06
COG1360	0.00106285	7.4739e-05	Acidobacteria	Flagellar motor protein MotB	Rhizosphere	Copiotroph	0.00494951	0.0299902	0.439262	0.131341	3.34443	0.000824514	0.592902	0.214111	2.76913	0.0056206
COG1360	0.00106285	7.4739e-05	Bacteroidetes	Flagellar motor protein MotB	NA	Copiotroph	0.269216	0.0225774	0.67203	0.357139	1.88171	0.059876	1.04629	0.385799	2.712	0.00668784
COG1360	0.00106285	7.4739e-05	Gammaproteobacteria	Flagellar motor protein MotB	Rhizosphere	Copiotroph	0.000450746	1.36259e-05	0.632159	0.161296	3.91926	8.88225e-05	1.76366	0.376776	4.68093	2.85572e-06
COG2141	0.00106184	0.000488693	Bacteroidetes	Flavin-dependent oxidoreductase, luciferase family (includes alkanesulfonate monooxygenase SsuD and methylene tetrahydromethanopterin reductase)	NA	Copiotroph	0.670594	0.0116585	0.131876	0.196961	0.669555	0.503142	0.833524	0.279474	2.98248	0.00285927
COG3511	0.00105697	0.00207046	Alphaproteobacteria	Phospholipase C	Soil	NA	0.0270125	0.183933	-0.28156	0.112582	-2.50093	0.0123867	0.121831	0.0815508	1.49393	0.135194
COG3511	0.00105697	0.00207046	Actinobacteria	Phospholipase C	Soil	NA	9.43179e-06	0.155682	-0.631263	0.127854	-4.93736	7.91875e-07	-0.155194	0.096513	-1.60801	0.107833
COG3511	0.00105697	0.00207046	Acidobacteria	Phospholipase C	Soil	NA	0.0453542	0.194695	-0.388439	0.157364	-2.46841	0.0135715	0.423484	0.24318	1.74144	0.0816066
COG3511	0.00105697	0.00207046	Gammaproteobacteria	Phospholipase C	Soil	Copiotroph	0.0194975	0.0496075	-0.36727	0.138932	-2.64352	0.00820491	0.257045	0.12108	2.12294	0.0337589
COG0003	0.00105685	5.89526e-06	Actinobacteria	Anion-transporting ATPase, ArsA/GET3 family	NA	Copiotroph	0.123713	0.000301333	-0.239156	0.1278	-1.87133	0.0612999	0.642672	0.167387	3.83944	0.000123317
COG0003	0.00105685	5.89526e-06	Acidobacteria	Anion-transporting ATPase, ArsA/GET3 family	NA	Oligotroph	0.0615512	0.0360398	-0.361232	0.154873	-2.33244	0.0196777	-0.707368	0.264343	-2.67595	0.00745182
COG0003	0.00105685	5.89526e-06	Gammaproteobacteria	Anion-transporting ATPase, ArsA/GET3 family	NA	Oligotroph	0.251421	0.0321913	0.277023	0.205992	1.34483	0.178681	-0.949426	0.404703	-2.34598	0.0189772
COG1484	0.00105558	8.38368e-08	Alphaproteobacteria	DNA replication protein DnaC	Soil	Oligotroph	0.00383804	0.000769743	-0.326953	0.102209	-3.19887	0.00137968	-0.377976	0.103664	-3.64615	0.0002662
COG1484	0.00105558	8.38368e-08	Actinobacteria	DNA replication protein DnaC	Soil	Oligotroph	1.03787e-07	6.36309e-16	-0.561954	0.0953369	-5.8944	3.7604e-09	-0.866011	0.102484	-8.45022	2.90748e-17
COG1484	0.00105558	8.38368e-08	Acidobacteria	DNA replication protein DnaC	Soil	Oligotroph	0.00760757	0.00932701	-0.417839	0.130993	-3.18977	0.00142386	-0.920902	0.274327	-3.35695	0.000788079
COG1484	0.00105558	8.38368e-08	Bacteroidetes	DNA replication protein DnaC	NA	Copiotroph	0.24827	0.00622062	-0.456099	0.234112	-1.94821	0.0513903	0.740915	0.230518	3.21413	0.00130841
COG1484	0.00105558	8.38368e-08	Gammaproteobacteria	DNA replication protein DnaC	NA	Copiotroph	0.839819	0.000123665	0.0141458	0.057504	0.245996	0.805685	0.513587	0.123778	4.14927	3.33536e-05
COG3435	0.00105551	0.000348829	Alphaproteobacteria	Gentisate 1,2-dioxygenase	Soil	Oligotroph	4.4853e-13	8.50471e-14	-1.41912	0.181109	-7.83572	4.66153e-15	-1.46214	0.18576	-7.87116	3.51381e-15
COG3435	0.00105551	0.000348829	Actinobacteria	Gentisate 1,2-dioxygenase	NA	Copiotroph	0.915345	4.86353e-07	0.0104713	0.0784719	0.13344	0.893845	1.37339	0.259438	5.29371	1.19858e-07
COG3435	0.00105551	0.000348829	Gammaproteobacteria	Gentisate 1,2-dioxygenase	Soil	Oligotroph	3.26484e-06	0.000145161	-0.874478	0.169996	-5.1441	2.68803e-07	-1.14945	0.279894	-4.10673	4.01294e-05
COG0415	0.00104964	0.000810877	Alphaproteobacteria	Deoxyribodipyrimidine photolyase	Rhizosphere	Copiotroph	1.14409e-07	1.14622e-07	1.15154	0.200918	5.73142	9.95956e-09	2.18967	0.38685	5.66027	1.51134e-08
COG0415	0.00104964	0.000810877	Actinobacteria	Deoxyribodipyrimidine photolyase	Rhizosphere	Copiotroph	1.98199e-05	1.87637e-08	0.520653	0.109139	4.77053	1.83738e-06	0.793436	0.134293	5.90825	3.45758e-09
COG0415	0.00104964	0.000810877	Acidobacteria	Deoxyribodipyrimidine photolyase	Rhizosphere	Copiotroph	0.0394338	0.0379702	0.337245	0.133051	2.5347	0.0112544	0.564757	0.212841	2.65342	0.00796803
COG0415	0.00104964	0.000810877	Bacteroidetes	Deoxyribodipyrimidine photolyase	NA	Copiotroph	0.0795494	0.000714181	0.650049	0.225018	2.88887	0.00386626	0.821569	0.209529	3.92102	8.81754e-05
COG0415	0.00104964	0.000810877	Gammaproteobacteria	Deoxyribodipyrimidine photolyase	Rhizosphere	Copiotroph	1.64421e-11	6.30801e-17	1.51041	0.198612	7.60485	2.85242e-14	2.30938	0.259869	8.88669	6.29542e-19
COG0433	0.00104824	0.000576689	Alphaproteobacteria	Archaeal DNA helicase HerA or a related bacterial ATPase, contains HAS-barrel and ATPase domains	Rhizosphere	Copiotroph	1.74126e-05	5.74196e-06	0.580658	0.124367	4.66892	3.02789e-06	0.581415	0.119059	4.88341	1.04266e-06
COG0433	0.00104824	0.000576689	Actinobacteria	Archaeal DNA helicase HerA or a related bacterial ATPase, contains HAS-barrel and ATPase domains	Rhizosphere	Copiotroph	7.84699e-06	1.5449e-07	0.560282	0.112421	4.98378	6.23524e-07	0.786801	0.14265	5.51562	3.47554e-08
COG0433	0.00104824	0.000576689	Acidobacteria	Archaeal DNA helicase HerA or a related bacterial ATPase, contains HAS-barrel and ATPase domains	Rhizosphere	Copiotroph	8.31501e-09	0.0119441	1.15452	0.173223	6.66492	2.64809e-11	0.805637	0.248727	3.23904	0.00119931
COG0433	0.00104824	0.000576689	Gammaproteobacteria	Archaeal DNA helicase HerA or a related bacterial ATPase, contains HAS-barrel and ATPase domains	Rhizosphere	Copiotroph	3.36408e-07	0.000743005	0.914875	0.162501	5.62995	1.80257e-08	0.604899	0.164714	3.67243	0.000240253
COG0535	0.00104274	0.0015133	Alphaproteobacteria	Radical SAM superfamily maturase, SkfB/NifB/PqqE family	Soil	Oligotroph	3.59047e-11	6.66013e-11	-1.73625	0.24246	-7.161	8.00916e-13	-2.26429	0.327651	-6.91066	4.82396e-12
COG0535	0.00104274	0.0015133	Actinobacteria	Radical SAM superfamily maturase, SkfB/NifB/PqqE family	Soil	NA	5.69234e-05	0.474326	-0.482428	0.106916	-4.51223	6.4149e-06	-0.0605899	0.072329	-0.837699	0.4022
COG0535	0.00104274	0.0015133	Bacteroidetes	Radical SAM superfamily maturase, SkfB/NifB/PqqE family	NA	Oligotroph	0.178921	0.00129336	-0.821702	0.366635	-2.2412	0.025013	-1.02205	0.274111	-3.72858	0.000192559
COG0535	0.00104274	0.0015133	Gammaproteobacteria	Radical SAM superfamily maturase, SkfB/NifB/PqqE family	Soil	Oligotroph	0.000192232	8.55933e-06	-0.573578	0.138003	-4.15627	3.23483e-05	-0.521368	0.108995	-4.78342	1.7234e-06
COG5588	0.00103979	6.60218e-06	Alphaproteobacteria	Uncharacterized conserved protein, DUF1326 domain	Soil	Oligotroph	4.30108e-05	1.30815e-16	-0.559923	0.125844	-4.44935	8.61307e-06	-1.31539	0.151062	-8.70764	3.10272e-18
COG5588	0.00103979	6.60218e-06	Actinobacteria	Uncharacterized conserved protein, DUF1326 domain	Soil	Oligotroph	1.06235e-06	5.6497e-17	-0.642071	0.118419	-5.42202	5.89307e-08	-1.18966	0.135982	-8.7487	2.15831e-18
COG5588	0.00103979	6.60218e-06	Acidobacteria	Uncharacterized conserved protein, DUF1326 domain	Soil	Oligotroph	0.0375664	0.00287968	-0.352086	0.13774	-2.55616	0.0105834	-1.14306	0.295504	-3.86817	0.000109653
COG4773	0.0010388	1.35801e-10	Alphaproteobacteria	Outer membrane receptor for ferric coprogen and ferric-rhodotorulic acid	Rhizosphere	Copiotroph	2.31022e-07	2.02697e-06	1.78069	0.318462	5.59152	2.25093e-08	2.48108	0.486295	5.10201	3.36073e-07
COG4773	0.0010388	1.35801e-10	Acidobacteria	Outer membrane receptor for ferric coprogen and ferric-rhodotorulic acid	Rhizosphere	NA	0.0189105	0.483472	1.42809	0.502627	2.84125	0.00449367	-1.05449	1.04793	-1.00626	0.31429
COG4773	0.0010388	1.35801e-10	Bacteroidetes	Outer membrane receptor for ferric coprogen and ferric-rhodotorulic acid	Rhizosphere	Copiotroph	0.0407867	2.15276e-05	0.893791	0.265689	3.36406	0.000768054	1.09055	0.218844	4.98321	6.25383e-07
COG4773	0.0010388	1.35801e-10	Gammaproteobacteria	Outer membrane receptor for ferric coprogen and ferric-rhodotorulic acid	Rhizosphere	Copiotroph	4.8979e-08	1.44306e-16	1.23008	0.204568	6.01304	1.82078e-09	1.93446	0.220869	8.75841	1.98024e-18
COG5470	0.00103838	0.000650166	Alphaproteobacteria	Uncharacterized conserved protein, DUF1330 family	Soil	Oligotroph	0.000725491	0.0158583	-0.638753	0.172118	-3.71113	0.000206337	-0.420309	0.160365	-2.62095	0.0087684
COG5470	0.00103838	0.000650166	Acidobacteria	Uncharacterized conserved protein, DUF1330 family	Soil	NA	9.31296e-05	0.0544759	-0.649439	0.142116	-4.56978	4.88235e-06	-0.479515	0.193902	-2.47298	0.0133991
COG5470	0.00103838	0.000650166	Bacteroidetes	Uncharacterized conserved protein, DUF1330 family	NA	Oligotroph	0.100089	0.0153884	-0.779102	0.289263	-2.69341	0.00707262	-0.765646	0.266685	-2.87097	0.00409211
COG5470	0.00103838	0.000650166	Gammaproteobacteria	Uncharacterized conserved protein, DUF1330 family	Soil	Oligotroph	8.69889e-07	7.28345e-06	-0.840507	0.154743	-5.43165	5.58367e-08	-0.886089	0.183836	-4.82	1.43561e-06
COG1732	0.00102569	0.00476393	Alphaproteobacteria	Periplasmic glycine betaine/choline-binding (lipo)protein of an ABC-type transport system (osmoprotectant binding protein)	NA	Oligotroph	0.466153	0.000275049	-0.100784	0.112417	-0.89652	0.369975	-0.444785	0.112827	-3.94219	8.07399e-05
COG1732	0.00102569	0.00476393	Actinobacteria	Periplasmic glycine betaine/choline-binding (lipo)protein of an ABC-type transport system (osmoprotectant binding protein)	Rhizosphere	Copiotroph	0.000363624	3.52244e-17	0.381251	0.0944956	4.03459	5.4698e-05	1.04949	0.119132	8.80944	1.2577e-18
COG1732	0.00102569	0.00476393	Acidobacteria	Periplasmic glycine betaine/choline-binding (lipo)protein of an ABC-type transport system (osmoprotectant binding protein)	Soil	NA	0.00694206	0.23669	-0.42934	0.133149	-3.22451	0.00126188	-0.264021	0.164488	-1.60511	0.108469
COG1732	0.00102569	0.00476393	Bacteroidetes	Periplasmic glycine betaine/choline-binding (lipo)protein of an ABC-type transport system (osmoprotectant binding protein)	NA	Copiotroph	0.49646	2.69289e-05	0.354512	0.291478	1.21626	0.223887	1.52052	0.309044	4.92009	8.65035e-07
COG2249	0.00100881	0.000315865	Alphaproteobacteria	Putative NADPH-quinone reductase (modulator of drug activity B)	Rhizosphere	Copiotroph	0.00012759	8.36671e-05	0.640541	0.153283	4.17882	2.9302e-05	1.02145	0.240166	4.25311	2.10821e-05
COG2249	0.00100881	0.000315865	Actinobacteria	Putative NADPH-quinone reductase (modulator of drug activity B)	Rhizosphere	Copiotroph	0.000167293	3.03224e-06	0.767046	0.180714	4.24454	2.19044e-05	0.868039	0.1766	4.91528	8.86579e-07
COG2249	0.00100881	0.000315865	Acidobacteria	Putative NADPH-quinone reductase (modulator of drug activity B)	NA	Copiotroph	0.221714	0.0190467	0.562084	0.348564	1.61257	0.106837	1.2701	0.422725	3.00457	0.00265961
COG2249	0.00100881	0.000315865	Bacteroidetes	Putative NADPH-quinone reductase (modulator of drug activity B)	NA	Copiotroph	0.509662	1.77895e-05	0.291546	0.249374	1.16911	0.242359	1.16893	0.232054	5.03733	4.72067e-07
COG2249	0.00100881	0.000315865	Gammaproteobacteria	Putative NADPH-quinone reductase (modulator of drug activity B)	Rhizosphere	Copiotroph	3.38821e-06	1.76112e-12	0.981536	0.191125	5.13556	2.81301e-07	1.77467	0.238082	7.45405	9.05167e-14
COG1174	0.00100588	9.31461e-06	Alphaproteobacteria	ABC-type proline/glycine betaine transport system, permease component	Soil	Oligotroph	0.00577175	0.00014905	-0.373058	0.121653	-3.06657	0.00216532	-0.471937	0.114957	-4.10535	4.037e-05
COG1174	0.00100588	9.31461e-06	Actinobacteria	ABC-type proline/glycine betaine transport system, permease component	Rhizosphere	Copiotroph	1.88724e-05	7.60956e-22	0.500844	0.104735	4.78202	1.73539e-06	1.24716	0.124184	10.0428	9.88007e-24
COG1174	0.00100588	9.31461e-06	Acidobacteria	ABC-type proline/glycine betaine transport system, permease component	Soil	Oligotroph	0.0024401	0.0323717	-0.481781	0.134476	-3.58265	0.000340131	-0.619209	0.227346	-2.72364	0.00645662
COG1174	0.00100588	9.31461e-06	Bacteroidetes	ABC-type proline/glycine betaine transport system, permease component	NA	Copiotroph	0.515445	3.10333e-05	0.313968	0.27716	1.1328	0.257296	1.53442	0.315003	4.87114	1.10957e-06
COG4175	0.0010024	0.00265344	Alphaproteobacteria	ABC-type proline/glycine betaine transport system, ATPase component	Rhizosphere	Copiotroph	4.35762e-07	0.000763953	2.90215	0.530957	5.46588	4.60615e-08	1.43096	0.392229	3.64828	0.000264003
COG4175	0.0010024	0.00265344	Actinobacteria	ABC-type proline/glycine betaine transport system, ATPase component	Rhizosphere	Copiotroph	2.80062e-07	5.61597e-08	1.07709	0.18912	5.69529	1.23166e-08	1.58855	0.27829	5.70825	1.14142e-08
COG4175	0.0010024	0.00265344	Acidobacteria	ABC-type proline/glycine betaine transport system, ATPase component	Rhizosphere	NA	0.0400596	0.195636	1.48713	0.588201	2.52828	0.0114624	1.01551	0.584013	1.73886	0.0820598
COG4175	0.0010024	0.00265344	Gammaproteobacteria	ABC-type proline/glycine betaine transport system, ATPase component	Rhizosphere	Copiotroph	5.1319e-05	1.28216e-11	1.06387	0.236305	4.50211	6.72807e-06	2.04849	0.286163	7.15848	8.15747e-13
COG0370	0.00100076	0.000753226	Alphaproteobacteria	Fe2+ transporter FeoB	Rhizosphere	Copiotroph	6.6176e-08	3.66259e-13	1.18402	0.202645	5.8428	5.13305e-09	2.03983	0.265848	7.67291	1.68137e-14
COG0370	0.00100076	0.000753226	Actinobacteria	Fe2+ transporter FeoB	NA	Copiotroph	0.400829	0.0102966	0.241985	0.225838	1.0715	0.283946	0.724974	0.261121	2.77639	0.00549664
COG0370	0.00100076	0.000753226	Bacteroidetes	Fe2+ transporter FeoB	NA	Copiotroph	0.241886	0.0335069	-0.639398	0.324045	-1.97318	0.0484754	0.596898	0.235424	2.53542	0.0112314
COG0370	0.00100076	0.000753226	Gammaproteobacteria	Fe2+ transporter FeoB	Rhizosphere	Copiotroph	0.000989085	1.64703e-07	0.646217	0.175377	3.68473	0.000228948	1.52182	0.272444	5.58583	2.3259e-08
COG1921	0.000994029	9.20106e-05	Alphaproteobacteria	Seryl-tRNA(Sec) selenium transferase	Soil	NA	0.000122173	0.0532131	-0.807802	0.192796	-4.18994	2.79031e-05	-0.295729	0.139434	-2.12092	0.0339282
COG1921	0.000994029	9.20106e-05	Actinobacteria	Seryl-tRNA(Sec) selenium transferase	Soil	Oligotroph	0.0181462	7.36846e-10	-0.221623	0.08018	-2.76406	0.00570866	-0.594601	0.0919781	-6.46459	1.01576e-10
COG1921	0.000994029	9.20106e-05	Acidobacteria	Seryl-tRNA(Sec) selenium transferase	Soil	NA	0.0020062	0.0535383	-0.562469	0.153988	-3.65269	0.00025951	-0.527486	0.212562	-2.48157	0.0130806
COG1921	0.000994029	9.20106e-05	Bacteroidetes	Seryl-tRNA(Sec) selenium transferase	Rhizosphere	Copiotroph	0.0410226	0.0472152	1.4569	0.435409	3.34604	0.00081974	0.56841	0.238526	2.38301	0.0171715
COG1921	0.000994029	9.20106e-05	Gammaproteobacteria	Seryl-tRNA(Sec) selenium transferase	NA	Copiotroph	0.190301	3.52354e-05	0.212436	0.138674	1.5319	0.125547	0.596469	0.133715	4.46076	8.16709e-06
COG2050	0.000986626	0.00323006	Alphaproteobacteria	Acyl-CoA thioesterase PaaI, contains HGG motif	NA	Copiotroph	0.854373	0.0284424	-0.0337974	0.145571	-0.232172	0.816405	0.489025	0.204759	2.3883	0.0169267
COG2050	0.000986626	0.00323006	Actinobacteria	Acyl-CoA thioesterase PaaI, contains HGG motif	NA	Copiotroph	0.53047	0.0288941	0.0717103	0.0885804	0.80955	0.418199	0.307282	0.128355	2.39401	0.0166655
COG2050	0.000986626	0.00323006	Acidobacteria	Acyl-CoA thioesterase PaaI, contains HGG motif	Soil	Oligotroph	0.00154607	0.0479377	-0.783288	0.209497	-3.73889	0.000184831	-0.695022	0.27411	-2.53555	0.011227
COG2050	0.000986626	0.00323006	Gammaproteobacteria	Acyl-CoA thioesterase PaaI, contains HGG motif	NA	Copiotroph	0.591793	0.0150116	-0.15235	0.233233	-0.65321	0.513621	1.59821	0.595639	2.68319	0.00729231
COG1977	0.000979952	2.83122e-08	Alphaproteobacteria	Molybdopterin synthase sulfur carrier subunit MoaD	NA	Oligotroph	0.338516	0.0369574	-0.137681	0.119092	-1.15609	0.247644	-0.241541	0.105846	-2.282	0.0224893
COG1977	0.000979952	2.83122e-08	Actinobacteria	Molybdopterin synthase sulfur carrier subunit MoaD	NA	Oligotroph	0.0566408	0.00718963	-0.480742	0.211174	-2.27652	0.0228148	-0.639798	0.220451	-2.90223	0.00370522
COG1977	0.000979952	2.83122e-08	Acidobacteria	Molybdopterin synthase sulfur carrier subunit MoaD	Soil	NA	0.0184962	0.353275	-0.749237	0.262864	-2.85028	0.00436804	0.60859	0.4715	1.29075	0.19679
COG1977	0.000979952	2.83122e-08	Gammaproteobacteria	Molybdopterin synthase sulfur carrier subunit MoaD	NA	Copiotroph	0.504896	0.0247255	0.0848773	0.104982	0.808493	0.418807	0.732659	0.296462	2.47134	0.0134608
COG0311	0.000977295	3.41705e-05	Alphaproteobacteria	Pyridoxal 5'-phosphate synthase subunit PdxT (glutamine amidotransferase)	NA	Copiotroph	NA	0.00974106	NA	NA	NA	NA	2.92162	1.04161	2.8049	0.00503325
COG0311	0.000977295	3.41705e-05	Acidobacteria	Pyridoxal 5'-phosphate synthase subunit PdxT (glutamine amidotransferase)	Soil	NA	0.000408919	0.115017	-0.644134	0.155318	-4.14718	3.36592e-05	0.417253	0.201156	2.07427	0.0380539
COG3201	0.00097656	6.54506e-05	Alphaproteobacteria	Nicotinamide riboside transporter PnuC	Rhizosphere	Copiotroph	0.000686866	8.44549e-06	1.53434	0.411735	3.72653	0.000194135	2.82983	0.589826	4.79774	1.60467e-06
COG3201	0.00097656	6.54506e-05	Actinobacteria	Nicotinamide riboside transporter PnuC	Rhizosphere	Copiotroph	5.40538e-08	1.42729e-12	1.10606	0.183571	6.02526	1.68834e-09	2.27309	0.306409	7.41848	1.18472e-13
COG3201	0.00097656	6.54506e-05	Gammaproteobacteria	Nicotinamide riboside transporter PnuC	Rhizosphere	Copiotroph	1.27857e-06	6.51432e-14	1.1784	0.220192	5.35168	8.71395e-08	1.84395	0.232281	7.93841	2.04791e-15
COG1886	0.00097229	7.84698e-08	Alphaproteobacteria	Flagellar motor switch/type III secretory pathway protein FliN	Rhizosphere	Copiotroph	6.56953e-16	5.48101e-18	1.71008	0.197145	8.67424	4.1632e-18	1.72878	0.189757	9.11048	8.20157e-20
COG1886	0.00097229	7.84698e-08	Actinobacteria	Flagellar motor switch/type III secretory pathway protein FliN	NA	Copiotroph	0.246219	3.87408e-06	0.255897	0.175847	1.45523	0.145606	1.04687	0.21527	4.86304	1.15594e-06
COG1886	0.00097229	7.84698e-08	Acidobacteria	Flagellar motor switch/type III secretory pathway protein FliN	Rhizosphere	Copiotroph	0.00029747	0.00639582	0.876459	0.206542	4.24348	2.20079e-05	1.15996	0.32792	3.53731	0.000404223
COG1886	0.00097229	7.84698e-08	Gammaproteobacteria	Flagellar motor switch/type III secretory pathway protein FliN	Rhizosphere	Copiotroph	8.91812e-10	1.60124e-12	1.3143	0.192278	6.8354	8.17771e-12	2.1943	0.293833	7.46787	8.15003e-14
COG1284	0.000967306	1.11925e-08	Alphaproteobacteria	Uncharacterized membrane-anchored protein YitT, contains DUF161 and DUF2179 domains	Rhizosphere	Copiotroph	3.69332e-06	2.00071e-06	2.83321	0.564192	5.02172	5.12103e-07	2.97751	0.583278	5.10479	3.31155e-07
COG1284	0.000967306	1.11925e-08	Bacteroidetes	Uncharacterized membrane-anchored protein YitT, contains DUF161 and DUF2179 domains	NA	Oligotroph	0.512502	0.00918395	0.2386	0.207911	1.14761	0.25113	-0.5305	0.172407	-3.07703	0.00209076
COG1284	0.000967306	1.11925e-08	Gammaproteobacteria	Uncharacterized membrane-anchored protein YitT, contains DUF161 and DUF2179 domains	Rhizosphere	Copiotroph	0.0112537	3.00418e-06	0.782768	0.273736	2.85957	0.0042421	1.90629	0.38047	5.01035	5.43318e-07
COG2208	0.000966289	1.23806e-07	Alphaproteobacteria	Phosphoserine phosphatase RsbU, regulator of sigma subunit	Soil	NA	0.00432964	0.132512	-0.442546	0.13996	-3.16194	0.00156723	-0.167301	0.0997633	-1.67698	0.0935461
COG2208	0.000966289	1.23806e-07	Actinobacteria	Phosphoserine phosphatase RsbU, regulator of sigma subunit	Soil	Oligotroph	1.03029e-05	1.4605e-05	-0.648605	0.131874	-4.91836	8.72735e-07	-0.687417	0.150453	-4.56898	4.90114e-06
COG5276	0.000961394	8.11882e-06	Alphaproteobacteria	Uncharacterized secreted protein, contains LVIVD repeats, choice-of-anchor domain	Soil	Oligotroph	2.97529e-13	4.54127e-18	-1.55528	0.196955	-7.89661	2.86594e-15	-2.03674	0.222891	-9.13786	6.37006e-20
COG5276	0.000961394	8.11882e-06	Actinobacteria	Uncharacterized secreted protein, contains LVIVD repeats, choice-of-anchor domain	NA	Copiotroph	0.441877	0.000267675	0.12445	0.126182	0.986275	0.323998	0.599569	0.154913	3.87036	0.000108674
COG5276	0.000961394	8.11882e-06	Acidobacteria	Uncharacterized secreted protein, contains LVIVD repeats, choice-of-anchor domain	Soil	Oligotroph	0.00161824	0.0148773	-0.571412	0.153427	-3.72433	0.000195838	-0.802997	0.255688	-3.14053	0.00168641
COG5276	0.000961394	8.11882e-06	Bacteroidetes	Uncharacterized secreted protein, contains LVIVD repeats, choice-of-anchor domain	NA	Oligotroph	0.156375	3.04962e-05	-0.533394	0.227102	-2.3487	0.0188393	-0.994739	0.204001	-4.87613	1.08185e-06
COG5276	0.000961394	8.11882e-06	Gammaproteobacteria	Uncharacterized secreted protein, contains LVIVD repeats, choice-of-anchor domain	Soil	Oligotroph	2.23596e-07	8.25189e-05	-1.12199	0.196384	-5.71327	1.10828e-08	-1.4737	0.346712	-4.2505	2.13297e-05
COG3642	0.000959883	0.00537746	Alphaproteobacteria	tRNA A-37 threonylcarbamoyl transferase component Bud32	NA	Copiotroph	0.570817	0.0312483	0.173806	0.248254	0.700114	0.483856	0.647277	0.275276	2.35137	0.0187044
COG3642	0.000959883	0.00537746	Actinobacteria	tRNA A-37 threonylcarbamoyl transferase component Bud32	NA	Copiotroph	0.589601	0.000316957	0.0365849	0.0527658	0.693345	0.488093	0.300919	0.078649	3.82611	0.000130186
COG3642	0.000959883	0.00537746	Acidobacteria	tRNA A-37 threonylcarbamoyl transferase component Bud32	Soil	Oligotroph	3.83348e-05	0.0489617	-0.714008	0.14795	-4.826	1.39299e-06	-0.51198	0.202578	-2.52732	0.0114936
COG3642	0.000959883	0.00537746	Gammaproteobacteria	tRNA A-37 threonylcarbamoyl transferase component Bud32	Soil	Oligotroph	5.00295e-09	6.61733e-06	-1.14792	0.177094	-6.482	9.05118e-11	-0.855945	0.176789	-4.84163	1.2878e-06
COG2206	0.000948513	7.15656e-06	Alphaproteobacteria	HD-GYP domain, c-di-GMP phosphodiesterase class II (or its inactivated variant)	Rhizosphere	Copiotroph	0.0319492	0.00230721	0.463612	0.190858	2.4291	0.0151364	1.00909	0.305386	3.30432	0.000952069
COG2206	0.000948513	7.15656e-06	Actinobacteria	HD-GYP domain, c-di-GMP phosphodiesterase class II (or its inactivated variant)	Soil	Oligotroph	9.59982e-05	2.20829e-15	-0.581232	0.132475	-4.3875	1.14661e-05	-1.53333	0.184891	-8.29316	1.10277e-16
COG2206	0.000948513	7.15656e-06	Acidobacteria	HD-GYP domain, c-di-GMP phosphodiesterase class II (or its inactivated variant)	Soil	NA	0.00932491	0.13969	-0.762786	0.24507	-3.11253	0.00185493	-0.615385	0.313965	-1.96005	0.0499903
COG2206	0.000948513	7.15656e-06	Gammaproteobacteria	HD-GYP domain, c-di-GMP phosphodiesterase class II (or its inactivated variant)	Rhizosphere	Copiotroph	0.00620589	0.0240864	0.416992	0.135369	3.08042	0.00206709	0.391034	0.157454	2.48348	0.0130107
COG2957	0.000943592	6.96123e-05	Alphaproteobacteria	Agmatine/peptidylarginine deiminase	Rhizosphere	Copiotroph	4.64256e-12	5.42332e-11	1.53753	0.205665	7.47587	7.66939e-14	1.74688	0.251557	6.94429	3.80366e-12
COG2957	0.000943592	6.96123e-05	Actinobacteria	Agmatine/peptidylarginine deiminase	Rhizosphere	Copiotroph	6.35465e-06	0.000181897	0.672275	0.133605	5.0318	4.85888e-07	0.505501	0.127371	3.96872	7.2259e-05
COG2957	0.000943592	6.96123e-05	Gammaproteobacteria	Agmatine/peptidylarginine deiminase	NA	Copiotroph	0.471688	3.40396e-05	0.132673	0.152593	0.869455	0.384598	0.819186	0.183282	4.46954	7.83896e-06
COG4277	0.000943163	0.0034646	Alphaproteobacteria	Predicted DNA modification or repair protein, contains radical SAM and helix-hairpin-helix domains	Rhizosphere	Copiotroph	1.44713e-11	1.34411e-08	2.35846	0.322966	7.30251	2.82457e-13	2.5249	0.417481	6.04793	1.46718e-09
COG4277	0.000943163	0.0034646	Acidobacteria	Predicted DNA modification or repair protein, contains radical SAM and helix-hairpin-helix domains	Rhizosphere	Copiotroph	0.0471425	5.23968e-05	0.817058	0.333256	2.45174	0.0142167	2.05815	0.408135	5.04281	4.58741e-07
COG4277	0.000943163	0.0034646	Bacteroidetes	Predicted DNA modification or repair protein, contains radical SAM and helix-hairpin-helix domains	NA	Copiotroph	0.118206	6.04729e-06	0.927525	0.366275	2.53232	0.0113311	1.86097	0.340652	5.46298	4.68204e-08
COG4277	0.000943163	0.0034646	Gammaproteobacteria	Predicted DNA modification or repair protein, contains radical SAM and helix-hairpin-helix domains	Rhizosphere	Copiotroph	2.72132e-08	1.95676e-11	1.86013	0.302715	6.14483	8.00512e-10	2.04201	0.28779	7.0955	1.28889e-12
COG1024	0.000937773	3.18302e-05	Acidobacteria	Enoyl-CoA hydratase/carnithine racemase	Soil	Oligotroph	0.00117024	0.031496	-2.85743	0.745959	-3.83054	0.00012786	-1.26281	0.460446	-2.74259	0.00609572
COG1024	0.000937773	3.18302e-05	Gammaproteobacteria	Enoyl-CoA hydratase/carnithine racemase	NA	Copiotroph	0.0629851	0.00550335	-2.14309	1.00978	-2.12232	0.0338106	1.90368	0.624649	3.0476	0.00230679
COG0191	0.000931817	0.000172845	Alphaproteobacteria	Fructose/tagatose bisphosphate aldolase	Rhizosphere	Copiotroph	0.00484404	9.08837e-05	0.617953	0.197783	3.1244	0.00178167	1.66458	0.393325	4.23207	2.31555e-05
COG0191	0.000931817	0.000172845	Actinobacteria	Fructose/tagatose bisphosphate aldolase	Rhizosphere	Copiotroph	0.000102559	9.0526e-15	0.5869	0.134291	4.37037	1.24035e-05	1.59239	0.196376	8.10889	5.10834e-16
COG0191	0.000931817	0.000172845	Acidobacteria	Fructose/tagatose bisphosphate aldolase	NA	Copiotroph	0.508921	0.0477911	-0.120319	0.130847	-0.919535	0.357816	0.619209	0.244068	2.53703	0.0111796
COG0191	0.000931817	0.000172845	Bacteroidetes	Fructose/tagatose bisphosphate aldolase	NA	Copiotroph	0.381023	0.0290634	0.429652	0.281798	1.52468	0.127339	0.595595	0.228829	2.6028	0.0092467
COG0191	0.000931817	0.000172845	Gammaproteobacteria	Fructose/tagatose bisphosphate aldolase	Rhizosphere	Copiotroph	7.63701e-07	4.13424e-11	0.985371	0.180619	5.45551	4.88315e-08	1.76494	0.252836	6.98057	2.93976e-12
COG0709	0.000928083	0.00010737	Alphaproteobacteria	Selenophosphate synthase	Soil	Oligotroph	1.31058e-09	5.92325e-05	-1.36047	0.207152	-6.56752	5.11609e-11	-0.81934	0.188957	-4.33612	1.45022e-05
COG0709	0.000928083	0.00010737	Actinobacteria	Selenophosphate synthase	Soil	Oligotroph	0.000302751	8.23514e-09	-0.34541	0.0845422	-4.08566	4.39525e-05	-0.544022	0.0898679	-6.05357	1.41673e-09
COG0709	0.000928083	0.00010737	Acidobacteria	Selenophosphate synthase	Soil	Oligotroph	4.95142e-05	0.00109393	-0.736292	0.155021	-4.74964	2.03782e-06	-1.299	0.307694	-4.22173	2.42431e-05
COG0709	0.000928083	0.00010737	Bacteroidetes	Selenophosphate synthase	NA	Oligotroph	0.137175	0.0159107	-0.607809	0.249183	-2.43921	0.0147193	-0.535494	0.187386	-2.85771	0.00426714
COG0709	0.000928083	0.00010737	Gammaproteobacteria	Selenophosphate synthase	NA	Copiotroph	0.295011	0.00576346	0.134174	0.108614	1.23533	0.216707	0.508041	0.167575	3.03172	0.00243164
COG2352	0.000916412	2.48445e-05	Alphaproteobacteria	Phosphoenolpyruvate carboxylase	Rhizosphere	Copiotroph	0.000340613	5.07545e-09	0.509365	0.130075	3.91594	9.0053e-05	1.12374	0.180805	6.2152	5.12593e-10
COG2352	0.000916412	2.48445e-05	Actinobacteria	Phosphoenolpyruvate carboxylase	Rhizosphere	Copiotroph	2.6968e-05	2.89851e-20	0.543931	0.115904	4.69293	2.69319e-06	1.74194	0.180597	9.64545	5.13843e-22
COG2352	0.000916412	2.48445e-05	Acidobacteria	Phosphoenolpyruvate carboxylase	Rhizosphere	Copiotroph	0.03047	0.00594119	0.43041	0.16247	2.64916	0.0080691	1.68095	0.468624	3.58698	0.000334529
COG2352	0.000916412	2.48445e-05	Bacteroidetes	Phosphoenolpyruvate carboxylase	NA	Oligotroph	0.482957	0.0174877	0.293322	0.234609	1.25026	0.211205	-0.5714	0.202551	-2.82102	0.00478714
COG2352	0.000916412	2.48445e-05	Gammaproteobacteria	Phosphoenolpyruvate carboxylase	Rhizosphere	Copiotroph	0.0192952	0.0142811	0.377581	0.142599	2.64785	0.00810064	0.95614	0.353608	2.70396	0.00685193
COG2211	0.000915888	0.000844352	Alphaproteobacteria	Na+/melibiose symporter or related transporter	Rhizosphere	Copiotroph	7.22268e-05	7.16637e-08	0.744329	0.172275	4.32058	1.55622e-05	1.41979	0.247048	5.74701	9.08362e-09
COG2211	0.000915888	0.000844352	Actinobacteria	Na+/melibiose symporter or related transporter	Rhizosphere	Copiotroph	0.00353234	1.47471e-07	0.333492	0.0992714	3.35939	0.00078114	0.948194	0.171642	5.52425	3.30897e-08
COG2211	0.000915888	0.000844352	Acidobacteria	Na+/melibiose symporter or related transporter	Rhizosphere	NA	6.3717e-08	0.321361	1.21416	0.194021	6.25789	3.90232e-10	0.292624	0.212659	1.37603	0.168813
COG2211	0.000915888	0.000844352	Gammaproteobacteria	Na+/melibiose symporter or related transporter	Rhizosphere	Copiotroph	1.27181e-05	9.68815e-17	0.788599	0.163015	4.83757	1.31437e-06	1.69633	0.192361	8.81848	1.16026e-18
COG2146	0.000914637	2.91566e-06	Alphaproteobacteria	Ferredoxin subunit of nitrite reductase or a ring-hydroxylating dioxygenase	Soil	Oligotroph	1.26516e-05	0.0022784	-0.953927	0.201108	-4.74336	2.10202e-06	-1.06555	0.322093	-3.30819	0.000939017
COG2146	0.000914637	2.91566e-06	Actinobacteria	Ferredoxin subunit of nitrite reductase or a ring-hydroxylating dioxygenase	Rhizosphere	Copiotroph	0.0010764	7.68268e-05	0.775115	0.20791	3.72814	0.000192902	1.07864	0.257922	4.18205	2.88892e-05
COG2146	0.000914637	2.91566e-06	Bacteroidetes	Ferredoxin subunit of nitrite reductase or a ring-hydroxylating dioxygenase	NA	Copiotroph	0.357232	4.68966e-05	-0.363073	0.22703	-1.59923	0.10977	1.23107	0.260755	4.72118	2.34483e-06
COG2146	0.000914637	2.91566e-06	Gammaproteobacteria	Ferredoxin subunit of nitrite reductase or a ring-hydroxylating dioxygenase	NA	Copiotroph	0.208949	0.0351955	-0.317873	0.215908	-1.47226	0.14095	0.786949	0.341748	2.30272	0.0212947
COG2159	0.000910738	1.59725e-05	Alphaproteobacteria	5-carboxyvanillate decarboxylase LigW (lignin degradation), amidohydro domain	Soil	Oligotroph	9.81707e-06	0.0426878	-0.954161	0.198671	-4.80272	1.56526e-06	-0.333449	0.150304	-2.2185	0.0265206
COG2159	0.000910738	1.59725e-05	Actinobacteria	5-carboxyvanillate decarboxylase LigW (lignin degradation), amidohydro domain	NA	Copiotroph	0.160835	3.89822e-08	0.203291	0.117937	1.72372	0.0847578	0.928885	0.160813	5.7762	7.64071e-09
COG2159	0.000910738	1.59725e-05	Acidobacteria	5-carboxyvanillate decarboxylase LigW (lignin degradation), amidohydro domain	NA	Oligotroph	0.176831	0.029177	-0.402591	0.228978	-1.75821	0.0787119	-0.816801	0.293695	-2.78112	0.00541719
COG2159	0.000910738	1.59725e-05	Bacteroidetes	5-carboxyvanillate decarboxylase LigW (lignin degradation), amidohydro domain	NA	Oligotroph	0.260582	0.00505133	-0.502377	0.262827	-1.91143	0.0559491	-0.589665	0.179293	-3.28883	0.00100603
COG2159	0.000910738	1.59725e-05	Gammaproteobacteria	5-carboxyvanillate decarboxylase LigW (lignin degradation), amidohydro domain	Soil	Oligotroph	1.33263e-06	1.31913e-06	-1.17187	0.219306	-5.34353	9.11542e-08	-0.89878	0.173545	-5.17894	2.23147e-07
COG0351	0.000903886	7.05192e-05	Actinobacteria	Hydroxymethylpyrimidine/phosphomethylpyrimidine kinase	Soil	Oligotroph	0.000408696	0.000314883	-0.395056	0.0987427	-4.00086	6.31119e-05	-0.376143	0.0982643	-3.82787	0.000129256
COG0351	0.000903886	7.05192e-05	Acidobacteria	Hydroxymethylpyrimidine/phosphomethylpyrimidine kinase	NA	Oligotroph	0.207527	0.0228777	-0.187014	0.112953	-1.65568	0.0977874	-0.65746	0.226414	-2.90379	0.00368673
COG0351	0.000903886	7.05192e-05	Bacteroidetes	Hydroxymethylpyrimidine/phosphomethylpyrimidine kinase	NA	Copiotroph	0.548488	6.93303e-05	0.286547	0.281113	1.01933	0.308047	1.69317	0.367525	4.60695	4.08623e-06
COG0351	0.000903886	7.05192e-05	Gammaproteobacteria	Hydroxymethylpyrimidine/phosphomethylpyrimidine kinase	Rhizosphere	NA	0.000497594	0.0568562	0.61116	0.157172	3.88848	0.000100875	0.56385	0.274689	2.05269	0.0401029
COG2731	0.000903311	0.000299331	Acidobacteria	Beta-galactosidase, beta subunit	Rhizosphere	NA	0.00352083	0.748618	1.90993	0.551778	3.46141	0.000537353	-0.237672	0.507849	-0.467997	0.639787
COG2731	0.000903311	0.000299331	Bacteroidetes	Beta-galactosidase, beta subunit	NA	Copiotroph	0.344329	0.000471682	0.453784	0.277433	1.63565	0.101913	0.797633	0.197158	4.04566	5.21749e-05
COG2731	0.000903311	0.000299331	Gammaproteobacteria	Beta-galactosidase, beta subunit	NA	Copiotroph	0.16899	0.00281865	1.00931	0.629144	1.60426	0.108656	3.53065	1.07975	3.26987	0.00107598
COG2731	0.000903311	0.000299331	Verrucomicrobiota	Beta-galactosidase, beta subunit	NA	Copiotroph	0.165762	0.0151979	1.5276	0.432504	3.532	0.000412425	2.05402	0.472963	4.34287	1.40634e-05
COG1815	0.000900869	1.0415e-07	Alphaproteobacteria	Flagellar basal body rod protein FlgB	Rhizosphere	Copiotroph	4.89212e-20	8.12204e-19	1.67843	0.170542	9.84175	7.44049e-23	1.5258	0.163217	9.3483	8.90711e-21
COG1815	0.000900869	1.0415e-07	Actinobacteria	Flagellar basal body rod protein FlgB	NA	Copiotroph	0.238449	4.30969e-06	0.241456	0.16349	1.47688	0.139706	1.00246	0.20713	4.83977	1.2999e-06
COG1815	0.000900869	1.0415e-07	Acidobacteria	Flagellar basal body rod protein FlgB	Rhizosphere	Copiotroph	4.49454e-08	0.00703882	1.35462	0.213938	6.33185	2.42234e-10	1.01876	0.291836	3.49087	0.000481452
COG1815	0.000900869	1.0415e-07	Gammaproteobacteria	Flagellar basal body rod protein FlgB	Rhizosphere	Copiotroph	4.09367e-08	4.31497e-14	1.11385	0.183976	6.05431	1.41021e-09	2.18243	0.273031	7.99333	1.31344e-15
COG3369	0.000898377	0.00278339	Alphaproteobacteria	Uncharacterized conserved protein, contains Zn-finger domain of CDGSH type	Soil	Oligotroph	2.38992e-09	3.88169e-16	-1.01108	0.156538	-6.45898	1.05411e-10	-1.38661	0.161766	-8.5717	1.01967e-17
COG3369	0.000898377	0.00278339	Actinobacteria	Uncharacterized conserved protein, contains Zn-finger domain of CDGSH type	NA	Copiotroph	0.0500981	0.00167389	-0.213319	0.0913442	-2.33533	0.0195259	0.27462	0.081729	3.36013	0.00077906
COG3369	0.000898377	0.00278339	Acidobacteria	Uncharacterized conserved protein, contains Zn-finger domain of CDGSH type	Soil	Copiotroph	6.27684e-05	0.0467807	-0.674785	0.144132	-4.68172	2.84472e-06	0.516246	0.202451	2.54998	0.0107728
COG3369	0.000898377	0.00278339	Bacteroidetes	Uncharacterized conserved protein, contains Zn-finger domain of CDGSH type	NA	Oligotroph	0.318842	0.00224275	0.3682	0.215128	1.71154	0.0869821	-0.553239	0.155463	-3.55866	0.000372748
COG3369	0.000898377	0.00278339	Gammaproteobacteria	Uncharacterized conserved protein, contains Zn-finger domain of CDGSH type	Soil	Oligotroph	7.50434e-12	1.21166e-06	-1.57348	0.203069	-7.74849	9.29905e-15	-1.77757	0.342111	-5.19588	2.03758e-07
COG0604	0.000896671	0.0035686	Alphaproteobacteria	NADPH:quinone reductase or related Zn-dependent oxidoreductase	NA	Oligotroph	0.244386	0.0464388	-0.902358	0.650616	-1.38693	0.165464	-1.44022	0.660149	-2.18165	0.0291353
COG0604	0.000896671	0.0035686	Actinobacteria	NADPH:quinone reductase or related Zn-dependent oxidoreductase	Soil	NA	0.00742996	0.0530401	-2.29927	0.740718	-3.10411	0.00190855	1.28327	0.599378	2.141	0.0322744
COG0604	0.000896671	0.0035686	Bacteroidetes	NADPH:quinone reductase or related Zn-dependent oxidoreductase	NA	Copiotroph	0.154282	6.44884e-05	-0.743347	0.315147	-2.35873	0.0183378	1.31585	0.284449	4.62595	3.7288e-06
COG1817	0.000896626	0.000852848	Actinobacteria	Predicted glycosyltransferase	Soil	Oligotroph	0.00122366	2.155e-24	-0.423165	0.114771	-3.68704	0.000226875	-2.03194	0.190549	-10.6636	1.50662e-26
COG1817	0.000896626	0.000852848	Acidobacteria	Predicted glycosyltransferase	NA	Oligotroph	0.536577	0.0403546	0.162519	0.186671	0.870616	0.383964	-1.54629	0.589083	-2.62491	0.00866713
COG4280	0.000885874	0.000117665	Alphaproteobacteria	Uncharacterized membrane protein	NA	Oligotroph	0.0501555	0.026903	-0.390916	0.1751	-2.23253	0.0255799	-0.362704	0.150411	-2.41142	0.0158907
COG4280	0.000885874	0.000117665	Actinobacteria	Uncharacterized membrane protein	Soil	Oligotroph	7.12714e-11	6.43691e-12	-0.812564	0.11293	-7.19528	6.23313e-13	-0.734551	0.102028	-7.19951	6.04315e-13
COG4280	0.000885874	0.000117665	Gammaproteobacteria	Uncharacterized membrane protein	Soil	Oligotroph	6.25991e-06	0.00202094	-1.59182	0.318445	-4.99872	5.77122e-07	-2.07374	0.614854	-3.37274	0.00074424
COG3288	0.000884581	2.93871e-08	Alphaproteobacteria	NAD/NADP transhydrogenase alpha subunit	NA	Copiotroph	0.707131	0.0195431	-0.042882	0.0903128	-0.474816	0.634918	0.238543	0.0939317	2.53954	0.0110999
COG3288	0.000884581	2.93871e-08	Actinobacteria	NAD/NADP transhydrogenase alpha subunit	Soil	Oligotroph	6.38475e-05	2.19309e-07	-0.503908	0.112342	-4.48548	7.27497e-06	-1.04315	0.191445	-5.44881	5.07066e-08
COG3288	0.000884581	2.93871e-08	Acidobacteria	NAD/NADP transhydrogenase alpha subunit	Soil	Oligotroph	0.00941551	0.00554576	-0.448269	0.144187	-3.10895	0.00187757	-1.12536	0.310624	-3.6229	0.000291323
COG3288	0.000884581	2.93871e-08	Bacteroidetes	NAD/NADP transhydrogenase alpha subunit	NA	Oligotroph	0.119132	0.00394288	-0.560308	0.221655	-2.52784	0.0114766	-0.606683	0.179976	-3.37091	0.000749214
COG0572	0.000881298	8.87575e-05	Actinobacteria	Uridine kinase	Rhizosphere	Copiotroph	1.3563e-09	2.33435e-09	0.80076	0.119818	6.68316	2.33845e-11	0.929153	0.148116	6.27316	3.53796e-10
COG0572	0.000881298	8.87575e-05	Acidobacteria	Uridine kinase	NA	Copiotroph	0.231221	0.019757	0.230555	0.145682	1.58259	0.113515	1.08771	0.365057	2.97957	0.00288653
COG0572	0.000881298	8.87575e-05	Bacteroidetes	Uridine kinase	NA	Copiotroph	0.0712742	0.00314274	0.615844	0.206561	2.98142	0.00286913	0.60946	0.176751	3.44814	0.000564465
COG0572	0.000881298	8.87575e-05	Gammaproteobacteria	Uridine kinase	Rhizosphere	Copiotroph	0.00997539	5.07435e-06	0.683258	0.234952	2.90807	0.00363663	1.25764	0.256715	4.89896	9.63468e-07
COG4312	0.000872164	4.0902e-07	Alphaproteobacteria	Predicted dithiol-disulfide oxidoreductase, DUF899 family	Soil	Oligotroph	1.31255e-07	3.25883e-06	-0.83427	0.146313	-5.70195	1.18446e-08	-1.08407	0.21662	-5.00446	5.60176e-07
COG4312	0.000872164	4.0902e-07	Actinobacteria	Predicted dithiol-disulfide oxidoreductase, DUF899 family	Soil	Oligotroph	1.61637e-08	9.48921e-06	-0.652725	0.104571	-6.24195	4.32162e-10	-0.435953	0.093412	-4.66699	3.05645e-06
COG4312	0.000872164	4.0902e-07	Acidobacteria	Predicted dithiol-disulfide oxidoreductase, DUF899 family	Soil	NA	0.0399327	0.325419	-0.303695	0.120052	-2.52969	0.0114163	0.216185	0.158651	1.36265	0.172993
COG4312	0.000872164	4.0902e-07	Gammaproteobacteria	Predicted dithiol-disulfide oxidoreductase, DUF899 family	Soil	Oligotroph	0.0107024	0.0248021	-0.346323	0.120266	-2.87965	0.00398123	-0.257131	0.104133	-2.46926	0.0135394
COG4774	0.000864528	0.00145233	Alphaproteobacteria	Outer membrane receptor for monomeric catechols	Rhizosphere	Copiotroph	8.92527e-09	5.27352e-11	0.89067	0.143215	6.21911	4.99996e-10	1.28018	0.184232	6.94876	3.68514e-12
COG4774	0.000864528	0.00145233	Acidobacteria	Outer membrane receptor for monomeric catechols	Rhizosphere	NA	1.76784e-09	0.102219	1.32477	0.189897	6.97625	3.03158e-12	0.455476	0.212842	2.13997	0.0323576
COG4774	0.000864528	0.00145233	Bacteroidetes	Outer membrane receptor for monomeric catechols	NA	Copiotroph	0.620664	0.000485425	0.15918	0.192884	0.825263	0.409222	1.33595	0.330914	4.03716	5.41018e-05
COG4774	0.000864528	0.00145233	Gammaproteobacteria	Outer membrane receptor for monomeric catechols	Rhizosphere	Copiotroph	5.37679e-11	5.50224e-12	1.53816	0.209043	7.35809	1.86555e-13	2.22104	0.304966	7.2829	3.2673e-13
COG1868	0.000861103	0.000230713	Alphaproteobacteria	Flagellar motor switch protein FliM	Rhizosphere	Copiotroph	2.88245e-17	8.39314e-17	1.45828	0.160746	9.07195	1.16905e-19	1.43085	0.163311	8.76151	1.92651e-18
COG1868	0.000861103	0.000230713	Actinobacteria	Flagellar motor switch protein FliM	NA	Copiotroph	0.0548031	4.15886e-06	0.410298	0.179001	2.29216	0.0218966	1.01027	0.208403	4.84767	1.24922e-06
COG1868	0.000861103	0.000230713	Acidobacteria	Flagellar motor switch protein FliM	Rhizosphere	Copiotroph	6.1726e-08	0.00347467	1.301	0.207523	6.2692	3.62916e-10	1.21673	0.320163	3.80034	0.0001445
COG1868	0.000861103	0.000230713	Gammaproteobacteria	Flagellar motor switch protein FliM	Rhizosphere	Copiotroph	4.63096e-09	2.20585e-13	1.20002	0.184619	6.49996	8.03388e-11	2.23655	0.288051	7.7644	8.20311e-15
COG1874	0.000860611	6.54317e-05	Alphaproteobacteria	Beta-galactosidase GanA	Rhizosphere	Copiotroph	1.50347e-08	9.24084e-08	2.38595	0.389588	6.1243	9.10847e-10	2.9042	0.509588	5.69912	1.2043e-08
COG1874	0.000860611	6.54317e-05	Actinobacteria	Beta-galactosidase GanA	Rhizosphere	Copiotroph	3.23853e-09	5.59273e-16	1.17717	0.180539	6.52034	7.01476e-11	2.45667	0.290184	8.46591	2.54152e-17
COG1874	0.000860611	6.54317e-05	Acidobacteria	Beta-galactosidase GanA	Rhizosphere	Copiotroph	0.0015005	0.00685213	0.643277	0.171491	3.75108	0.000176075	1.07568	0.306556	3.50892	0.000449934
COG1874	0.000860611	6.54317e-05	Gammaproteobacteria	Beta-galactosidase GanA	Rhizosphere	Copiotroph	1.7346e-07	1.9225e-15	1.43673	0.249293	5.76319	8.25385e-09	2.67092	0.317458	8.41345	3.98122e-17
COG0397	0.000859929	0.000335029	Alphaproteobacteria	Protein adenylyltransferase (AMPylase) SelO/YdiU (selenoprotein O)	Rhizosphere	Copiotroph	2.34095e-07	3.97299e-15	0.959674	0.171723	5.58849	2.29051e-08	2.09876	0.253662	8.27385	1.29697e-16
COG0397	0.000859929	0.000335029	Actinobacteria	Protein adenylyltransferase (AMPylase) SelO/YdiU (selenoprotein O)	NA	Copiotroph	0.499489	3.52917e-05	0.0983482	0.112656	0.872993	0.382667	0.738363	0.169128	4.3657	1.26715e-05
COG0397	0.000859929	0.000335029	Acidobacteria	Protein adenylyltransferase (AMPylase) SelO/YdiU (selenoprotein O)	Rhizosphere	NA	7.84709e-05	0.483201	1.3839	0.299976	4.61335	3.96238e-06	0.36733	0.364812	1.0069	0.313982
COG0397	0.000859929	0.000335029	Bacteroidetes	Protein adenylyltransferase (AMPylase) SelO/YdiU (selenoprotein O)	NA	Copiotroph	0.547985	0.00567017	0.703255	0.686343	1.02464	0.305533	3.69043	1.13692	3.24598	0.00117046
COG0397	0.000859929	0.000335029	Gammaproteobacteria	Protein adenylyltransferase (AMPylase) SelO/YdiU (selenoprotein O)	Rhizosphere	Copiotroph	2.37178e-06	2.05395e-08	0.871732	0.167145	5.21543	1.83394e-07	1.83915	0.308138	5.96858	2.3932e-09
COG3187	0.000854119	0.00305908	Alphaproteobacteria	Heat shock protein HslJ	NA	Oligotroph	0.379504	0.0496796	-0.148973	0.139738	-1.06609	0.286384	-0.279635	0.129971	-2.15153	0.0314346
COG3187	0.000854119	0.00305908	Actinobacteria	Heat shock protein HslJ	Rhizosphere	Copiotroph	9.61381e-11	6.58666e-05	1.15162	0.16114	7.14671	8.88833e-13	0.651091	0.15434	4.21856	2.45869e-05
COG3187	0.000854119	0.00305908	Acidobacteria	Heat shock protein HslJ	Rhizosphere	NA	4.64727e-06	0.25311	0.989314	0.185666	5.32846	9.90477e-08	-0.394341	0.253118	-1.55793	0.119249
COG3187	0.000854119	0.00305908	Gammaproteobacteria	Heat shock protein HslJ	Soil	NA	0.0187411	0.295082	-0.348754	0.131107	-2.66008	0.00781226	0.0842252	0.074055	1.13733	0.255399
COG1157	0.000843809	2.868e-07	Alphaproteobacteria	Flagellar biosynthesis/type III secretory pathway ATPase FliI	Rhizosphere	Copiotroph	3.11178e-14	3.3974e-18	1.40427	0.171453	8.19043	2.60301e-16	1.52153	0.165904	9.17118	4.6789e-20
COG1157	0.000843809	2.868e-07	Actinobacteria	Flagellar biosynthesis/type III secretory pathway ATPase FliI	NA	Copiotroph	0.353319	2.51464e-06	0.16698	0.14016	1.19135	0.233516	1.00928	0.20364	4.95618	7.18917e-07
COG1157	0.000843809	2.868e-07	Acidobacteria	Flagellar biosynthesis/type III secretory pathway ATPase FliI	Rhizosphere	Copiotroph	1.14068e-07	0.0274697	1.42515	0.231726	6.15013	7.74187e-10	0.83739	0.298046	2.8096	0.00496033
COG1157	0.000843809	2.868e-07	Gammaproteobacteria	Flagellar biosynthesis/type III secretory pathway ATPase FliI	Rhizosphere	Copiotroph	7.07021e-07	6.19669e-12	1.07511	0.196426	5.47337	4.4156e-08	2.19569	0.302199	7.26572	3.71059e-13
COG4825	0.000830131	0.000488146	Actinobacteria	Uncharacterized conserved protein, contains thiamine pyrophosphokinase N- and C- domains	Soil	Oligotroph	0.000258805	0.000192551	-0.471028	0.114085	-4.12876	3.64732e-05	-0.419539	0.106099	-3.95423	7.678e-05
COG4911	0.000824238	5.25477e-06	Actinobacteria	Uncharacterized conserved protein, DUF2203 domain	Soil	Oligotroph	0.00142655	2.38142e-15	-0.414126	0.113748	-3.64073	0.000271862	-1.21803	0.147051	-8.283	1.20112e-16
COG4911	0.000824238	5.25477e-06	Acidobacteria	Uncharacterized conserved protein, DUF2203 domain	Soil	NA	0.0108143	0.806584	-0.386627	0.126416	-3.05838	0.00222538	-0.043895	0.120115	-0.365442	0.714781
COG1205	0.000822667	0.00146327	Actinobacteria	ATP-dependent helicase YprA, contains C-terminal metal-binding DUF1998 domain	NA	Oligotroph	0.291954	0.000199114	-0.0978712	0.0733561	-1.33419	0.182141	-0.408482	0.10352	-3.94591	7.94965e-05
COG1205	0.000822667	0.00146327	Acidobacteria	ATP-dependent helicase YprA, contains C-terminal metal-binding DUF1998 domain	Rhizosphere	Oligotroph	0.000806684	0.0442182	0.57306	0.145201	3.94667	7.92456e-05	-0.565114	0.219049	-2.57986	0.00988406
COG1205	0.000822667	0.00146327	Bacteroidetes	ATP-dependent helicase YprA, contains C-terminal metal-binding DUF1998 domain	NA	Copiotroph	0.31954	0.0312358	1.67807	0.981874	1.70905	0.0874414	1.31186	0.510434	2.57009	0.0101672
COG1205	0.000822667	0.00146327	Gammaproteobacteria	ATP-dependent helicase YprA, contains C-terminal metal-binding DUF1998 domain	Rhizosphere	Copiotroph	0.00017926	0.000172985	1.80181	0.43158	4.17491	2.981e-05	1.45731	0.358778	4.06185	4.86845e-05
COG4799	0.000816625	0.0017088	Alphaproteobacteria	Acetyl-CoA carboxylase, carboxyltransferase component	Soil	NA	0.00449214	0.0514693	-0.736358	0.233737	-3.15038	0.00163061	-0.364124	0.17054	-2.13512	0.0327508
COG4799	0.000816625	0.0017088	Acidobacteria	Acetyl-CoA carboxylase, carboxyltransferase component	Soil	NA	0.000333382	0.247926	-1.12172	0.266273	-4.21268	2.52364e-05	-0.506561	0.322037	-1.57299	0.115721
COG4799	0.000816625	0.0017088	Gammaproteobacteria	Acetyl-CoA carboxylase, carboxyltransferase component	Soil	NA	0.0163128	0.0900997	-0.420576	0.154789	-2.7171	0.00658576	0.25138	0.138248	1.81833	0.0690135
COG1324	0.000812561	2.32004e-05	Alphaproteobacteria	Divalent cation tolerance protein CutA	Soil	Oligotroph	0.000153057	5.22933e-06	-0.456525	0.110473	-4.13247	3.58878e-05	-0.545089	0.111158	-4.90375	9.40239e-07
COG1324	0.000812561	2.32004e-05	Actinobacteria	Divalent cation tolerance protein CutA	Soil	Oligotroph	0.000122176	0.00691319	-0.645998	0.149247	-4.32839	1.50201e-05	-0.384832	0.131986	-2.9157	0.00354894
COG1324	0.000812561	2.32004e-05	Acidobacteria	Divalent cation tolerance protein CutA	Soil	Oligotroph	0.00141073	0.00128181	-0.520304	0.137848	-3.77448	0.000160339	-1.13674	0.272794	-4.16701	3.08616e-05
COG1324	0.000812561	2.32004e-05	Gammaproteobacteria	Divalent cation tolerance protein CutA	Soil	Oligotroph	0.00311484	6.55234e-05	-0.427662	0.128766	-3.32122	0.000896241	-0.67039	0.15557	-4.30925	1.63808e-05
COG3653	0.000805442	0.000151903	Alphaproteobacteria	N-acyl-D-aspartate/D-glutamate deacylase	Soil	NA	1.94969e-05	0.460959	-0.645291	0.139001	-4.64235	3.4447e-06	-0.0635874	0.0736217	-0.863705	0.38775
COG3653	0.000805442	0.000151903	Actinobacteria	N-acyl-D-aspartate/D-glutamate deacylase	Rhizosphere	Copiotroph	0.00202144	8.02189e-16	0.439486	0.124332	3.53477	0.000408127	1.69968	0.201832	8.42123	3.72552e-17
COG3653	0.000805442	0.000151903	Acidobacteria	N-acyl-D-aspartate/D-glutamate deacylase	Soil	Oligotroph	7.35133e-06	0.0209659	-1.13173	0.217085	-5.21332	1.85494e-07	-0.939368	0.319089	-2.94391	0.00324096
COG3653	0.000805442	0.000151903	Bacteroidetes	N-acyl-D-aspartate/D-glutamate deacylase	NA	Oligotroph	0.121228	0.0225099	-0.636715	0.253057	-2.51609	0.0118665	-0.565102	0.208236	-2.71376	0.00665237
COG3653	0.000805442	0.000151903	Gammaproteobacteria	N-acyl-D-aspartate/D-glutamate deacylase	Soil	Oligotroph	3.8143e-05	0.000642448	-0.764498	0.167015	-4.57741	4.70761e-06	-0.780079	0.210029	-3.71415	0.000203891
COG2503	0.00080088	0.000252415	Alphaproteobacteria	Predicted secreted acid phosphatase	NA	Copiotroph	0.103806	0.00250114	0.45796	0.243262	1.88258	0.0597576	0.975059	0.297566	3.27679	0.00104996
COG2503	0.00080088	0.000252415	Actinobacteria	Predicted secreted acid phosphatase	Rhizosphere	Copiotroph	1.86658e-13	3.42548e-13	2.08298	0.255676	8.14698	3.73129e-16	2.98995	0.392633	7.61513	2.63433e-14
COG2503	0.00080088	0.000252415	Acidobacteria	Predicted secreted acid phosphatase	Rhizosphere	NA	0.0458301	0.798572	0.532897	0.216305	2.46364	0.0137535	0.105462	0.276033	0.382062	0.702415
COG2503	0.00080088	0.000252415	Bacteroidetes	Predicted secreted acid phosphatase	NA	Copiotroph	0.389025	0.00691062	0.493654	0.332222	1.48591	0.137302	0.796028	0.250563	3.17696	0.00148829
COG2503	0.00080088	0.000252415	Gammaproteobacteria	Predicted secreted acid phosphatase	Rhizosphere	Copiotroph	0.000316019	1.21905e-09	1.02808	0.25572	4.02035	5.81129e-05	2.38579	0.370037	6.44744	1.13754e-10
COG5616	0.000800692	2.22617e-07	Alphaproteobacteria	TolB amino-terminal domain (function unknown)	Soil	Oligotroph	4.19882e-08	8.01917e-06	-1.0275	0.173328	-5.92806	3.0653e-09	-1.06487	0.221412	-4.80945	1.51344e-06
COG5616	0.000800692	2.22617e-07	Acidobacteria	TolB amino-terminal domain (function unknown)	NA	Oligotroph	0.0516659	0.00594119	-0.459828	0.190654	-2.41185	0.0158719	-0.986018	0.274907	-3.58673	0.000334853
COG5616	0.000800692	2.22617e-07	Bacteroidetes	TolB amino-terminal domain (function unknown)	NA	Oligotroph	0.658693	0.00421655	-0.161017	0.229639	-0.701174	0.483194	-0.97357	0.290759	-3.34837	0.000812875
COG5616	0.000800692	2.22617e-07	Gammaproteobacteria	TolB amino-terminal domain (function unknown)	Soil	Oligotroph	1.61017e-07	4.91285e-06	-0.906015	0.156794	-5.77839	7.54208e-09	-0.942959	0.192171	-4.90686	9.2545e-07
COG4289	0.000800428	0.000773265	Alphaproteobacteria	Uncharacterized conserved protein, DUF2264 domain	Rhizosphere	Copiotroph	0.000751661	0.000155428	2.72454	0.736294	3.70035	0.000215305	3.28052	0.8014	4.09348	4.24939e-05
COG4289	0.000800428	0.000773265	Actinobacteria	Uncharacterized conserved protein, DUF2264 domain	Rhizosphere	Copiotroph	1.63525e-09	3.0575e-13	1.63375	0.245621	6.6515	2.90112e-11	3.46561	0.454145	7.63105	2.32843e-14
COG4289	0.000800428	0.000773265	Acidobacteria	Uncharacterized conserved protein, DUF2264 domain	Rhizosphere	Copiotroph	0.000272354	8.75738e-07	1.22397	0.286652	4.26989	1.9557e-05	2.37645	0.39482	6.01909	1.75399e-09
COG4289	0.000800428	0.000773265	Bacteroidetes	Uncharacterized conserved protein, DUF2264 domain	NA	Copiotroph	0.517586	1.3927e-05	0.331142	0.296774	1.1158	0.264506	1.26702	0.246802	5.13378	2.83985e-07
COG4289	0.000800428	0.000773265	Gammaproteobacteria	Uncharacterized conserved protein, DUF2264 domain	Rhizosphere	Copiotroph	0.00229926	9.87531e-05	1.51885	0.443981	3.42098	0.000623962	3.16645	0.752919	4.20556	2.60434e-05
COG1060	0.000796651	4.74538e-05	Alphaproteobacteria	2-iminoacetate synthase ThiH/Menaquinone biosynthesis enzymes MqnC and MqnE	Soil	Oligotroph	2.96789e-05	0.0154374	-0.801225	0.176462	-4.54049	5.61228e-06	-0.366548	0.139291	-2.63153	0.00850021
COG1060	0.000796651	4.74538e-05	Actinobacteria	2-iminoacetate synthase ThiH/Menaquinone biosynthesis enzymes MqnC and MqnE	Soil	Oligotroph	0.000213539	5.8147e-06	-0.515681	0.123414	-4.17848	2.9347e-05	-0.724343	0.151655	-4.77627	1.78579e-06
COG1047	0.000796187	0.00397059	Alphaproteobacteria	Peptidyl-prolyl cis-trans isomerase, FKBP type	NA	Oligotroph	0.250537	0.0318574	-0.389987	0.284972	-1.36851	0.171153	-0.656078	0.280051	-2.34271	0.0191444
COG1047	0.000796187	0.00397059	Actinobacteria	Peptidyl-prolyl cis-trans isomerase, FKBP type	Rhizosphere	NA	0.0106407	0.209957	2.2371	0.752692	2.97214	0.00295735	0.635701	0.443573	1.43314	0.151819
COG1047	0.000796187	0.00397059	Gammaproteobacteria	Peptidyl-prolyl cis-trans isomerase, FKBP type	Rhizosphere	Copiotroph	0.0039802	0.0180288	0.506506	0.156354	3.23947	0.00119751	1.1349	0.434915	2.60947	0.00906837
COG4275	0.000794841	0.000734044	Alphaproteobacteria	Chromate resistance protein ChrB1	Soil	Oligotroph	8.05994e-08	4.61371e-15	-0.82077	0.141441	-5.80291	6.51741e-09	-1.24507	0.150907	-8.25055	1.57673e-16
COG4275	0.000794841	0.000734044	Actinobacteria	Chromate resistance protein ChrB1	Soil	Oligotroph	1.2452e-05	1.14152e-06	-0.895977	0.183796	-4.87483	1.089e-06	-0.948732	0.185197	-5.12283	3.00984e-07
COG4275	0.000794841	0.000734044	Acidobacteria	Chromate resistance protein ChrB1	Soil	Oligotroph	0.00279053	0.0209659	-0.461487	0.130325	-3.54104	0.00039855	-0.608568	0.206719	-2.94393	0.00324072
COG4275	0.000794841	0.000734044	Bacteroidetes	Chromate resistance protein ChrB1	NA	Copiotroph	0.963216	0.000604202	-0.00308589	0.053011	-0.0582123	0.95358	0.837229	0.210893	3.96992	7.18966e-05
COG4275	0.000794841	0.000734044	Gammaproteobacteria	Chromate resistance protein ChrB1	Soil	Oligotroph	3.58681e-08	0.0039705	-1.09254	0.179617	-6.08262	1.18236e-09	-0.919058	0.291216	-3.15593	0.00159989
COG0214	0.000794494	0.00481271	Alphaproteobacteria	Pyridoxal 5'-phosphate synthase subunit PdxS	NA	Copiotroph	NA	0.00258455	NA	NA	NA	NA	2.09861	0.642638	3.26563	0.00109222
COG0214	0.000794494	0.00481271	Actinobacteria	Pyridoxal 5'-phosphate synthase subunit PdxS	Rhizosphere	NA	0.0448886	0.463616	0.211607	0.088754	2.3842	0.0171164	0.0506743	0.0591865	0.85618	0.391898
COG0214	0.000794494	0.00481271	Acidobacteria	Pyridoxal 5'-phosphate synthase subunit PdxS	Soil	NA	0.000236652	0.294073	-0.711341	0.164996	-4.31126	1.62329e-05	0.269014	0.186052	1.44591	0.148203
COG4251	0.000786371	0.000157675	Alphaproteobacteria	Bacteriophytochrome (light-regulated signal transduction histidine kinase)	Rhizosphere	Copiotroph	2.62282e-06	2.3193e-05	1.01833	0.199775	5.09738	3.44391e-07	1.60352	0.351466	4.56239	5.0574e-06
COG4251	0.000786371	0.000157675	Actinobacteria	Bacteriophytochrome (light-regulated signal transduction histidine kinase)	NA	Copiotroph	0.0526865	0.00175822	0.497468	0.215273	2.31087	0.0208403	0.721418	0.215639	3.34549	0.000821382
COG4251	0.000786371	0.000157675	Acidobacteria	Bacteriophytochrome (light-regulated signal transduction histidine kinase)	Rhizosphere	NA	0.00546314	0.321361	0.47972	0.144999	3.30844	0.000938183	-0.320646	0.232908	-1.3767	0.168604
COG4251	0.000786371	0.000157675	Gammaproteobacteria	Bacteriophytochrome (light-regulated signal transduction histidine kinase)	Rhizosphere	Copiotroph	1.06085e-08	0.00219816	1.12197	0.177141	6.33376	2.39251e-10	0.330515	0.0987632	3.34654	0.000818275
COG1494	0.000783945	8.36872e-07	Alphaproteobacteria	Fructose-1,6-bisphosphatase/sedoheptulose 1,7-bisphosphatase or related protein	NA	Oligotroph	0.58561	0.0374599	0.0718081	0.107201	0.669848	0.502955	-0.224303	0.0985354	-2.27637	0.0228237
COG1494	0.000783945	8.36872e-07	Actinobacteria	Fructose-1,6-bisphosphatase/sedoheptulose 1,7-bisphosphatase or related protein	Soil	Oligotroph	0.00450992	1.07468e-05	-0.34437	0.105116	-3.27609	0.00105254	-0.621676	0.134009	-4.63905	3.50018e-06
COG1494	0.000783945	8.36872e-07	Acidobacteria	Fructose-1,6-bisphosphatase/sedoheptulose 1,7-bisphosphatase or related protein	Soil	Oligotroph	9.4021e-06	0.00799369	-0.83207	0.161717	-5.14524	2.67184e-07	-0.963626	0.281184	-3.42703	0.000610225
COG1494	0.000783945	8.36872e-07	Gammaproteobacteria	Fructose-1,6-bisphosphatase/sedoheptulose 1,7-bisphosphatase or related protein	NA	Copiotroph	0.10737	0.0106959	0.729015	0.39312	1.85444	0.0636769	1.27785	0.454147	2.81373	0.00489696
COG1920	0.000782537	0.000464976	Alphaproteobacteria	2-phospho-L-lactate guanylyltransferase, coenzyme F420 biosynthesis enzyme, CobY/MobA/RfbA family	Soil	NA	4.86478e-05	0.439679	-0.756955	0.171336	-4.41796	9.96385e-06	-0.0964656	0.106787	-0.903345	0.366343
COG1920	0.000782537	0.000464976	Actinobacteria	2-phospho-L-lactate guanylyltransferase, coenzyme F420 biosynthesis enzyme, CobY/MobA/RfbA family	Soil	Oligotroph	0.00689946	0.0100451	-0.286767	0.0915937	-3.13086	0.00174297	-0.194547	0.0698546	-2.78502	0.00535236
COG1920	0.000782537	0.000464976	Acidobacteria	2-phospho-L-lactate guanylyltransferase, coenzyme F420 biosynthesis enzyme, CobY/MobA/RfbA family	Soil	Oligotroph	0.00133019	0.0148833	-0.999452	0.263509	-3.79286	0.000148921	-1.63854	0.522073	-3.13852	0.00169804
COG1920	0.000782537	0.000464976	Gammaproteobacteria	2-phospho-L-lactate guanylyltransferase, coenzyme F420 biosynthesis enzyme, CobY/MobA/RfbA family	NA	Oligotroph	0.341509	0.0410237	-0.276933	0.24586	-1.12638	0.260004	-1.1061	0.497117	-2.22502	0.0260799
COG1633	0.000777979	8.28186e-05	Alphaproteobacteria	Rubrerythrin, includes spore coat protein YhjR	Soil	Oligotroph	1.36215e-07	4.56371e-09	-0.807684	0.141832	-5.69467	1.23612e-08	-0.931633	0.149428	-6.23466	4.52763e-10
COG1633	0.000777979	8.28186e-05	Actinobacteria	Rubrerythrin, includes spore coat protein YhjR	Soil	Oligotroph	0.00340341	1.41725e-15	-0.349893	0.103773	-3.37171	0.000747033	-1.09641	0.131288	-8.35117	6.75893e-17
COG1633	0.000777979	8.28186e-05	Acidobacteria	Rubrerythrin, includes spore coat protein YhjR	Soil	Oligotroph	2.4478e-06	0.00859464	-0.761125	0.138959	-5.47735	4.31753e-08	-0.752711	0.221226	-3.40246	0.000667818
COG1633	0.000777979	8.28186e-05	Bacteroidetes	Rubrerythrin, includes spore coat protein YhjR	Soil	NA	0.0172008	0.86738	-1.09631	0.289111	-3.79199	0.000149442	0.0227918	0.105773	0.215478	0.829394
COG1633	0.000777979	8.28186e-05	Gammaproteobacteria	Rubrerythrin, includes spore coat protein YhjR	Soil	Oligotroph	5.35861e-05	0.0186767	-0.726766	0.161808	-4.49153	7.07143e-06	-0.815507	0.314242	-2.59516	0.00945482
COG4934	0.000775644	0.00341341	Alphaproteobacteria	Serine protease, subtilase family	NA	Oligotroph	0.105847	0.0011445	-0.33668	0.179883	-1.87166	0.061254	-0.75354	0.213639	-3.52717	0.000420031
COG4934	0.000775644	0.00341341	Actinobacteria	Serine protease, subtilase family	NA	Copiotroph	0.525023	0.00896343	-0.0749727	0.0912731	-0.82141	0.411413	0.267731	0.0947742	2.82493	0.00472902
COG4934	0.000775644	0.00341341	Acidobacteria	Serine protease, subtilase family	NA	Copiotroph	0.489873	0.0184431	-0.100962	0.105296	-0.958847	0.337636	0.78429	0.259533	3.02192	0.00251174
COG4934	0.000775644	0.00341341	Bacteroidetes	Serine protease, subtilase family	NA	Oligotroph	0.436482	0.0195097	0.36655	0.268876	1.36327	0.172798	-0.629575	0.226834	-2.77549	0.00551186
COG4934	0.000775644	0.00341341	Gammaproteobacteria	Serine protease, subtilase family	NA	Copiotroph	0.454479	1.14175e-06	-0.138906	0.154377	-0.899782	0.368236	0.859108	0.164959	5.20802	1.90862e-07
COG5393	0.000769021	0.000604334	Alphaproteobacteria	Uncharacterized membrane protein YqjE	Soil	NA	0.00232517	0.505656	-1.05167	0.313067	-3.35925	0.000781541	-0.19859	0.254949	-0.778937	0.436017
COG5393	0.000769021	0.000604334	Actinobacteria	Uncharacterized membrane protein YqjE	Soil	NA	1.37366e-08	0.0827444	-0.785315	0.125244	-6.27028	3.60405e-10	-0.178312	0.0920157	-1.93784	0.0526424
COG5393	0.000769021	0.000604334	Acidobacteria	Uncharacterized membrane protein YqjE	Soil	Oligotroph	6.78623e-05	0.00689209	-0.944211	0.202751	-4.657	3.20858e-06	-1.36649	0.390223	-3.5018	0.00046212
COG1918	0.000760701	1.06951e-06	Alphaproteobacteria	Fe2+ transport protein FeoA	Rhizosphere	Copiotroph	9.7444e-07	5.24616e-10	0.95462	0.179918	5.30586	1.12141e-07	1.80314	0.273679	6.58853	4.44204e-11
COG1918	0.000760701	1.06951e-06	Gammaproteobacteria	Fe2+ transport protein FeoA	Rhizosphere	Copiotroph	0.00270636	1.73275e-10	0.529214	0.157109	3.36846	0.000755902	1.65773	0.245207	6.76054	1.37479e-11
COG1146	0.000759089	1.20367e-06	Alphaproteobacteria	NAD-dependent dihydropyrimidine dehydrogenase, PreA subunit	NA	Copiotroph	0.645225	0.00830893	0.0497803	0.086419	0.576034	0.564592	0.293881	0.102669	2.86241	0.00420426
COG1146	0.000759089	1.20367e-06	Acidobacteria	NAD-dependent dihydropyrimidine dehydrogenase, PreA subunit	Soil	NA	0.00183796	0.717427	-0.590449	0.16049	-3.67905	0.000234108	0.0939752	0.175223	0.536318	0.591739
COG1146	0.000759089	1.20367e-06	Bacteroidetes	NAD-dependent dihydropyrimidine dehydrogenase, PreA subunit	NA	Oligotroph	0.587475	0.0312952	-0.229369	0.251023	-0.913736	0.360855	-0.676316	0.263299	-2.56863	0.0102103
COG1268	0.000756672	0.000977727	Alphaproteobacteria	Biotin transporter BioY	Rhizosphere	Copiotroph	1.40751e-05	0.000828971	1.63383	0.346352	4.71726	2.39044e-06	1.5639	0.431426	3.62496	0.000289009
COG1268	0.000756672	0.000977727	Actinobacteria	Biotin transporter BioY	Rhizosphere	Copiotroph	3.65918e-16	2.09648e-09	1.16124	0.129334	8.97857	2.74301e-19	1.13745	0.180794	6.29141	3.14603e-10
COG1268	0.000756672	0.000977727	Bacteroidetes	Biotin transporter BioY	NA	Oligotroph	0.447222	0.0418331	1.41813	1.05879	1.33939	0.180444	-1.44706	0.593622	-2.43768	0.0147818
COG4691	0.000753949	1.52748e-05	Alphaproteobacteria	Plasmid stability protein StbC1, contains ribbon-helix-helix domain	Soil	Oligotroph	5.0732e-06	7.68442e-08	-0.645119	0.130308	-4.95071	7.39439e-07	-0.715039	0.124705	-5.73383	9.81866e-09
COG4691	0.000753949	1.52748e-05	Actinobacteria	Plasmid stability protein StbC1, contains ribbon-helix-helix domain	Soil	Oligotroph	0.0416956	0.000167768	-0.261477	0.108052	-2.41992	0.0155238	-0.379596	0.0951429	-3.98975	6.61436e-05
COG4691	0.000753949	1.52748e-05	Acidobacteria	Plasmid stability protein StbC1, contains ribbon-helix-helix domain	Soil	NA	0.000246571	0.740425	-0.695904	0.161816	-4.30059	1.7034e-05	-0.0876996	0.179199	-0.489397	0.62456
COG4691	0.000753949	1.52748e-05	Gammaproteobacteria	Plasmid stability protein StbC1, contains ribbon-helix-helix domain	Rhizosphere	Copiotroph	1.18981e-05	0.000744335	0.956953	0.1972	4.85272	1.21783e-06	0.466316	0.127006	3.6716	0.000241035
COG1118	0.000750774	2.93301e-06	Alphaproteobacteria	ABC-type sulfate/molybdate transport systems, ATPase component	Rhizosphere	Copiotroph	2.07143e-08	1.47381e-08	0.914751	0.150918	6.06127	1.35053e-09	1.0924	0.18117	6.02971	1.64257e-09
COG1118	0.000750774	2.93301e-06	Bacteroidetes	ABC-type sulfate/molybdate transport systems, ATPase component	NA	Copiotroph	0.553717	2.30353e-05	0.254818	0.254694	1.00049	0.317076	1.19226	0.240413	4.95921	7.0779e-07
COG1118	0.000750774	2.93301e-06	Gammaproteobacteria	ABC-type sulfate/molybdate transport systems, ATPase component	Rhizosphere	Copiotroph	3.27863e-08	1.70514e-11	1.17341	0.192342	6.10066	1.05631e-09	2.2335	0.31389	7.11555	1.11464e-12
COG1012	0.000747384	7.87334e-05	Gammaproteobacteria	Acyl-CoA reductase or other NAD-dependent aldehyde dehydrogenase	NA	Copiotroph	0.216336	0.0100796	-1.43515	0.990956	-1.44825	0.147548	1.93902	0.684033	2.83468	0.00458711
COG1013	0.00073863	9.5191e-06	Alphaproteobacteria	Pyruvate:ferredoxin oxidoreductase or related 2-oxoacid:ferredoxin oxidoreductase, beta subunit	Soil	Oligotroph	4.08224e-09	1.10331e-05	-0.896048	0.14094	-6.35763	2.04888e-10	-0.670068	0.141502	-4.73539	2.18636e-06
COG1013	0.00073863	9.5191e-06	Actinobacteria	Pyruvate:ferredoxin oxidoreductase or related 2-oxoacid:ferredoxin oxidoreductase, beta subunit	NA	Copiotroph	0.0648969	6.98097e-05	0.194731	0.0879969	2.21293	0.0269025	0.380228	0.0904233	4.20498	2.61111e-05
COG1013	0.00073863	9.5191e-06	Acidobacteria	Pyruvate:ferredoxin oxidoreductase or related 2-oxoacid:ferredoxin oxidoreductase, beta subunit	Soil	Oligotroph	8.36271e-05	2.87624e-05	-1.0298	0.224053	-4.59622	4.30223e-06	-1.95344	0.373786	-5.2261	1.73125e-07
COG1013	0.00073863	9.5191e-06	Bacteroidetes	Pyruvate:ferredoxin oxidoreductase or related 2-oxoacid:ferredoxin oxidoreductase, beta subunit	NA	Oligotroph	0.538097	0.00282187	-0.242456	0.229958	-1.05435	0.291723	-1.22783	0.352605	-3.48217	0.000497375
COG1013	0.00073863	9.5191e-06	Gammaproteobacteria	Pyruvate:ferredoxin oxidoreductase or related 2-oxoacid:ferredoxin oxidoreductase, beta subunit	Soil	Oligotroph	2.01252e-08	0.000132311	-1.11488	0.179433	-6.21334	5.18717e-10	-1.04028	0.251822	-4.13102	3.61149e-05
COG5553	0.000737326	7.15936e-05	Alphaproteobacteria	Predicted metal-dependent enzyme of the double-stranded beta helix superfamily	Soil	Oligotroph	4.90463e-10	8.52623e-10	-0.970538	0.1442	-6.7305	1.69082e-11	-0.834523	0.128194	-6.50983	7.52378e-11
COG5553	0.000737326	7.15936e-05	Actinobacteria	Predicted metal-dependent enzyme of the double-stranded beta helix superfamily	Soil	Oligotroph	4.53805e-07	0.0112786	-0.670267	0.119761	-5.59672	2.18441e-08	-0.243938	0.088922	-2.74328	0.00608287
COG5553	0.000737326	7.15936e-05	Acidobacteria	Predicted metal-dependent enzyme of the double-stranded beta helix superfamily	Soil	NA	0.000451331	0.320057	-0.561494	0.136315	-4.1191	3.80351e-05	-0.21367	0.154839	-1.37995	0.167603
COG5553	0.000737326	7.15936e-05	Gammaproteobacteria	Predicted metal-dependent enzyme of the double-stranded beta helix superfamily	Rhizosphere	Copiotroph	0.0021688	0.00423219	0.490811	0.142621	3.44135	0.000578809	0.375582	0.119806	3.13491	0.00171906
COG0800	0.000726732	0.00110785	Alphaproteobacteria	2-keto-3-deoxy-6-phosphogluconate aldolase	Rhizosphere	Copiotroph	7.1427e-10	5.3862e-17	1.15464	0.173148	6.66849	2.58446e-11	1.96462	0.222869	8.81516	1.1951e-18
COG0800	0.000726732	0.00110785	Actinobacteria	2-keto-3-deoxy-6-phosphogluconate aldolase	Rhizosphere	Copiotroph	4.57287e-10	9.85419e-21	1.08195	0.157648	6.86303	6.74161e-12	2.60391	0.266671	9.76448	1.59931e-22
COG0800	0.000726732	0.00110785	Acidobacteria	2-keto-3-deoxy-6-phosphogluconate aldolase	Soil	NA	0.0308977	0.317967	-0.322107	0.121863	-2.6432	0.00821265	0.224419	0.162043	1.38493	0.166074
COG0800	0.000726732	0.00110785	Gammaproteobacteria	2-keto-3-deoxy-6-phosphogluconate aldolase	Rhizosphere	Copiotroph	2.78666e-06	1.36463e-11	1.13389	0.218915	5.17958	2.2238e-07	2.35467	0.329451	7.14727	8.85238e-13
COG3243	0.000725815	0.00105095	Alphaproteobacteria	Poly-beta-hydroxybutyrate synthase	Soil	NA	0.000190394	0.746001	-0.709713	0.174231	-4.0734	4.63317e-05	0.0334872	0.0861259	0.388817	0.697412
COG3243	0.000725815	0.00105095	Actinobacteria	Poly-beta-hydroxybutyrate synthase	Soil	NA	7.17587e-05	0.8196	-0.75617	0.169596	-4.45864	8.24813e-06	-0.0257503	0.0976317	-0.26375	0.791973
COG3243	0.000725815	0.00105095	Bacteroidetes	Poly-beta-hydroxybutyrate synthase	NA	Copiotroph	0.245781	0.0480781	-1.03078	0.525011	-1.96334	0.0496067	1.84121	0.775363	2.37464	0.017566
COG1291	0.00072099	4.56994e-06	Alphaproteobacteria	Flagellar motor component MotA	Rhizosphere	Copiotroph	3.2538e-16	6.05695e-17	1.56345	0.178308	8.76826	1.81454e-18	1.49625	0.170039	8.79945	1.37482e-18
COG1291	0.00072099	4.56994e-06	Actinobacteria	Flagellar motor component MotA	NA	Copiotroph	0.251377	1.92507e-06	0.221015	0.153552	1.43935	0.150052	1.04773	0.208948	5.01432	5.32201e-07
COG1291	0.00072099	4.56994e-06	Acidobacteria	Flagellar motor component MotA	Rhizosphere	Copiotroph	1.9826e-06	0.0091145	1.01784	0.184069	5.52966	3.20849e-08	1.10235	0.327598	3.36495	0.000765568
COG1291	0.00072099	4.56994e-06	Gammaproteobacteria	Flagellar motor component MotA	Rhizosphere	Copiotroph	3.1272e-08	3.83357e-12	1.25496	0.205329	6.11194	9.84272e-10	2.24537	0.305911	7.33996	2.13662e-13
COG2715	0.000719299	1.23002e-07	Alphaproteobacteria	Spore maturation protein SpmA (function unknown)	NA	Copiotroph	0.256034	0.0104529	-0.807817	0.596456	-1.35436	0.175622	2.92162	1.05166	2.7781	0.00546773
COG2715	0.000719299	1.23002e-07	Gammaproteobacteria	Spore maturation protein SpmA (function unknown)	Rhizosphere	Copiotroph	3.729e-06	5.22105e-13	1.46964	0.287242	5.11639	3.11444e-07	3.10119	0.406284	7.63305	2.29268e-14
COG1996	0.000715142	0.000375474	Alphaproteobacteria	DNA-directed RNA polymerase, subunit RPC12/RpoP, contains C4-type Zn-finger	Soil	Oligotroph	8.65529e-06	1.86921e-07	-0.694919	0.143825	-4.8317	1.35369e-06	-1.15994	0.20823	-5.57044	2.54091e-08
COG1996	0.000715142	0.000375474	Acidobacteria	DNA-directed RNA polymerase, subunit RPC12/RpoP, contains C4-type Zn-finger	Soil	NA	1.01801e-10	0.926086	-1.12754	0.151527	-7.44123	9.97556e-14	-0.00954426	0.0769226	-0.124076	0.901255
COG1996	0.000715142	0.000375474	Bacteroidetes	DNA-directed RNA polymerase, subunit RPC12/RpoP, contains C4-type Zn-finger	NA	Copiotroph	0.960352	0.0380239	-0.00825769	0.131118	-0.062979	0.949783	0.640005	0.257763	2.48292	0.0130311
COG1996	0.000715142	0.000375474	Gammaproteobacteria	DNA-directed RNA polymerase, subunit RPC12/RpoP, contains C4-type Zn-finger	NA	Oligotroph	0.491868	0.0499447	-0.120336	0.14472	-0.831512	0.405684	-0.411196	0.194002	-2.11955	0.0340441
COG1279	0.000710147	7.0654e-08	Alphaproteobacteria	Arginine exporter protein ArgO	Rhizosphere	Copiotroph	0.0399349	7.94409e-05	0.900386	0.385745	2.33415	0.0195879	2.23557	0.524093	4.2656	1.99362e-05
COG1279	0.000710147	7.0654e-08	Actinobacteria	Arginine exporter protein ArgO	Rhizosphere	Copiotroph	2.14383e-13	4.87679e-22	1.40036	0.172545	8.11592	4.82121e-16	3.28678	0.325468	10.0986	5.6013e-24
COG1279	0.000710147	7.0654e-08	Gammaproteobacteria	Arginine exporter protein ArgO	Rhizosphere	Copiotroph	3.26158e-06	2.70706e-20	1.05947	0.205923	5.14498	2.67554e-07	3.06614	0.306248	10.0119	1.35083e-23
COG3382	0.000709296	0.000186609	Alphaproteobacteria	B3/B4 domain (DNA/RNA-binding domain of Phe-tRNA-synthetase)	Rhizosphere	Copiotroph	0.0114723	0.00141696	1.08432	0.383538	2.82715	0.0046965	1.33148	0.384704	3.46104	0.00053809
COG3382	0.000709296	0.000186609	Actinobacteria	B3/B4 domain (DNA/RNA-binding domain of Phe-tRNA-synthetase)	Soil	Oligotroph	0.00117866	3.6542e-10	-0.516045	0.139471	-3.70001	0.000215587	-1.03056	0.156657	-6.57843	4.75442e-11
COG3382	0.000709296	0.000186609	Acidobacteria	B3/B4 domain (DNA/RNA-binding domain of Phe-tRNA-synthetase)	Soil	NA	0.0281932	0.280795	-0.540886	0.201658	-2.68219	0.00731422	-0.43403	0.292101	-1.48589	0.137309
COG2360	0.000706358	3.82875e-05	Alphaproteobacteria	Leu/Phe-tRNA-protein transferase	Rhizosphere	Copiotroph	0.00232275	0.000460267	0.347384	0.103396	3.35975	0.000780137	0.420882	0.110865	3.79634	0.000146849
COG2360	0.000706358	3.82875e-05	Actinobacteria	Leu/Phe-tRNA-protein transferase	Rhizosphere	Copiotroph	0.0029445	2.28081e-06	0.547257	0.160134	3.41749	0.000632016	1.19155	0.239362	4.97802	6.42385e-07
COG2360	0.000706358	3.82875e-05	Gammaproteobacteria	Leu/Phe-tRNA-protein transferase	Rhizosphere	Copiotroph	0.00382403	0.025357	0.374284	0.11505	3.25322	0.00114105	0.696882	0.283598	2.45729	0.0139989
COG1346	0.000699916	0.000843078	Alphaproteobacteria	Putative effector of murein hydrolase	NA	Copiotroph	0.195553	0.00159096	0.436494	0.286178	1.52525	0.127196	1.2217	0.356864	3.42343	0.000618369
COG1346	0.000699916	0.000843078	Actinobacteria	Putative effector of murein hydrolase	NA	Copiotroph	0.496774	0.0176596	0.404856	0.460773	0.878645	0.379594	1.12868	0.437062	2.58243	0.00981086
COG1346	0.000699916	0.000843078	Acidobacteria	Putative effector of murein hydrolase	NA	Copiotroph	0.677188	0.00759231	0.367595	0.609287	0.60332	0.546296	2.14101	0.619349	3.45687	0.000546492
COG1346	0.000699916	0.000843078	Gammaproteobacteria	Putative effector of murein hydrolase	Rhizosphere	Copiotroph	3.75971e-07	1.00162e-15	1.31537	0.234564	5.60774	2.0499e-08	2.17314	0.255529	8.50447	1.8243e-17
COG0312	0.00069731	0.00131376	Alphaproteobacteria	Zn-dependent protease PmbA/TldA or its inactivated homolog	NA	Copiotroph	0.861482	0.00109377	0.0229642	0.105332	0.218017	0.827416	0.959339	0.27091	3.54118	0.000398343
COG0312	0.00069731	0.00131376	Actinobacteria	Zn-dependent protease PmbA/TldA or its inactivated homolog	NA	Copiotroph	0.637088	0.00804335	-0.0472613	0.0783768	-0.603001	0.546508	0.285619	0.0997432	2.86355	0.00418925
COG0312	0.00069731	0.00131376	Acidobacteria	Zn-dependent protease PmbA/TldA or its inactivated homolog	Soil	NA	0.00141073	0.0612397	-0.794145	0.2104	-3.77446	0.000160357	0.953829	0.395421	2.41218	0.0158573
COG4293	0.000697274	0.00564891	Actinobacteria	Uncharacterized conserved protein, DUF1802 family	Soil	Oligotroph	0.000973877	2.19027e-07	-0.513197	0.136511	-3.75937	0.000170343	-0.930802	0.170813	-5.44924	5.05867e-08
COG2805	0.000692616	1.26984e-05	Actinobacteria	Type IV pilus assembly protein PilT, pilus retraction ATPase	Soil	Oligotroph	0.00582224	4.02633e-14	-0.446818	0.140004	-3.19146	0.00141555	-1.38221	0.174763	-7.90904	2.59374e-15
COG2805	0.000692616	1.26984e-05	Acidobacteria	Type IV pilus assembly protein PilT, pilus retraction ATPase	Soil	Oligotroph	0.0118107	0.000415523	-0.70436	0.232837	-3.02511	0.00248539	-1.87671	0.417122	-4.49919	6.82118e-06
COG2805	0.000692616	1.26984e-05	Bacteroidetes	Type IV pilus assembly protein PilT, pilus retraction ATPase	NA	Oligotroph	0.480798	0.015203	1.47515	1.17343	1.25713	0.208707	-2.65089	0.92158	-2.87647	0.00402157
COG2805	0.000692616	1.26984e-05	Gammaproteobacteria	Type IV pilus assembly protein PilT, pilus retraction ATPase	NA	Copiotroph	0.218617	0.0431339	-0.194103	0.134667	-1.44136	0.149483	0.451647	0.205677	2.1959	0.0280992
COG1847	0.00069129	1.16715e-08	Actinobacteria	Predicted RNA-binding protein Jag (SpoIIIJ-associated), conains KH and R3H domains	Soil	Oligotroph	0.0441764	1.16032e-05	-0.175464	0.0733764	-2.39128	0.0167897	-0.511598	0.110696	-4.62165	3.80691e-06
COG1847	0.00069129	1.16715e-08	Acidobacteria	Predicted RNA-binding protein Jag (SpoIIIJ-associated), conains KH and R3H domains	Soil	Oligotroph	0.00375341	0.0195766	-0.417782	0.121499	-3.43857	0.000584804	-0.652032	0.218333	-2.98642	0.00282267
COG1290	0.000688811	0.000232554	Alphaproteobacteria	Cytochrome b subunit of the bc complex	Rhizosphere	Copiotroph	0.00669689	5.7298e-05	0.359747	0.119257	3.01657	0.00255653	0.720063	0.165765	4.34388	1.39985e-05
COG1290	0.000688811	0.000232554	Actinobacteria	Cytochrome b subunit of the bc complex	NA	Copiotroph	0.567644	0.0050783	0.0440488	0.0599573	0.734671	0.46254	0.311427	0.103171	3.01856	0.00253978
COG1290	0.000688811	0.000232554	Acidobacteria	Cytochrome b subunit of the bc complex	Soil	Oligotroph	3.72609e-06	0.00360983	-0.824946	0.153346	-5.37963	7.46402e-08	-1.01192	0.267838	-3.77811	0.000158023
COG1290	0.000688811	0.000232554	Bacteroidetes	Cytochrome b subunit of the bc complex	NA	Oligotroph	0.650062	0.0118946	-0.236047	0.322654	-0.731578	0.464426	-1.53748	0.516809	-2.97494	0.00293046
COG1290	0.000688811	0.000232554	Gammaproteobacteria	Cytochrome b subunit of the bc complex	Soil	Oligotroph	0.00702143	0.00246235	-0.419309	0.138095	-3.03637	0.00239442	-0.381145	0.11512	-3.31085	0.000930141
COG4403	0.000677322	0.000455606	Alphaproteobacteria	Lantibiotic modifying enzyme	Soil	Oligotroph	2.62373e-08	2.32544e-09	-1.39293	0.231448	-6.01831	1.76245e-09	-2.44066	0.384482	-6.34792	2.18251e-10
COG4403	0.000677322	0.000455606	Actinobacteria	Lantibiotic modifying enzyme	NA	Copiotroph	0.403873	5.24082e-05	-0.128094	0.120486	-1.06314	0.287716	0.75719	0.177242	4.27207	1.93668e-05
COG4403	0.000677322	0.000455606	Acidobacteria	Lantibiotic modifying enzyme	Soil	NA	0.00183796	0.278228	-0.689474	0.187377	-3.6796	0.000233598	-0.378591	0.253432	-1.49385	0.135214
COG4403	0.000677322	0.000455606	Bacteroidetes	Lantibiotic modifying enzyme	NA	Copiotroph	0.458807	0.00129192	0.45337	0.347064	1.3063	0.19145	1.51636	0.4065	3.73029	0.000191261
COG4403	0.000677322	0.000455606	Gammaproteobacteria	Lantibiotic modifying enzyme	NA	Copiotroph	0.262791	0.00395825	0.416149	0.3167	1.31402	0.188841	1.04434	0.330782	3.15719	0.00159298
COG3345	0.000674568	6.39015e-07	Alphaproteobacteria	Alpha-galactosidase	Rhizosphere	Copiotroph	0.00174987	0.00377757	1.6157	0.468411	3.44932	0.000562	1.02764	0.327489	3.13794	0.0017014
COG3345	0.000674568	6.39015e-07	Actinobacteria	Alpha-galactosidase	Rhizosphere	Copiotroph	4.05482e-10	3.84202e-17	1.3414	0.194897	6.88261	5.87655e-12	2.75232	0.312802	8.79892	1.3814e-18
COG3345	0.000674568	6.39015e-07	Acidobacteria	Alpha-galactosidase	Rhizosphere	Copiotroph	0.000208571	0.0450103	0.831214	0.191327	4.34448	1.39609e-05	0.654661	0.254572	2.57161	0.0101227
COG3345	0.000674568	6.39015e-07	Gammaproteobacteria	Alpha-galactosidase	Rhizosphere	Copiotroph	0.000167484	7.27931e-06	1.74302	0.415589	4.19411	2.73951e-05	2.22729	0.462059	4.82036	1.43298e-06
COG1716	0.000670587	4.91105e-10	Actinobacteria	Forkhead associated (FHA) domain, binds pSer, pThr, pTyr	NA	Copiotroph	0.556854	1.83721e-07	-0.0539041	0.0710716	-0.758448	0.448183	0.650222	0.118586	5.48311	4.17902e-08
COG1716	0.000670587	4.91105e-10	Acidobacteria	Forkhead associated (FHA) domain, binds pSer, pThr, pTyr	NA	Oligotroph	0.106708	0.00404478	0.347783	0.170211	2.04324	0.0410287	-1.33359	0.356389	-3.74195	0.000182596
COG1716	0.000670587	4.91105e-10	Bacteroidetes	Forkhead associated (FHA) domain, binds pSer, pThr, pTyr	NA	Copiotroph	0.742863	0.0338537	-0.198486	0.395207	-0.502234	0.615503	1.84121	0.727567	2.53064	0.0113854
COG1716	0.000670587	4.91105e-10	Gammaproteobacteria	Forkhead associated (FHA) domain, binds pSer, pThr, pTyr	Soil	Oligotroph	0.000293024	0.047872	-0.502563	0.124347	-4.04161	5.30857e-05	-0.15187	0.070896	-2.14215	0.0321814
COG3534	0.000668479	0.000208495	Alphaproteobacteria	Alpha-L-arabinofuranosidase	Rhizosphere	Copiotroph	1.08539e-06	4.21614e-07	1.23275	0.233327	5.28336	1.26835e-07	2.1633	0.399292	5.41784	6.03227e-08
COG3534	0.000668479	0.000208495	Actinobacteria	Alpha-L-arabinofuranosidase	Rhizosphere	Copiotroph	1.10183e-07	1.56362e-12	1.21384	0.206435	5.88002	4.10228e-09	2.28929	0.309172	7.40458	1.31571e-13
COG3534	0.000668479	0.000208495	Acidobacteria	Alpha-L-arabinofuranosidase	NA	Copiotroph	0.0554242	0.0407826	0.330052	0.138642	2.3806	0.0172844	0.633376	0.241904	2.61829	0.00883715
COG3534	0.000668479	0.000208495	Gammaproteobacteria	Alpha-L-arabinofuranosidase	Rhizosphere	Copiotroph	0.0148132	8.48067e-07	0.635651	0.230834	2.75372	0.00589226	1.29693	0.24618	5.26823	1.37747e-07
COG2124	0.000668428	1.58127e-05	Alphaproteobacteria	Cytochrome P450	Soil	Copiotroph	0.00488149	0.00825961	-0.529592	0.169647	-3.12173	0.00179792	0.458415	0.160017	2.86478	0.00417299
COG2124	0.000668428	1.58127e-05	Actinobacteria	Cytochrome P450	NA	Copiotroph	0.170058	0.00732596	-0.255897	0.151315	-1.69115	0.0908082	0.502572	0.173592	2.89512	0.00379011
COG2124	0.000668428	1.58127e-05	Acidobacteria	Cytochrome P450	Soil	NA	0.0142558	0.671474	-0.454331	0.153727	-2.95545	0.00312217	0.129705	0.206634	0.627704	0.530198
COG2124	0.000668428	1.58127e-05	Bacteroidetes	Cytochrome P450	NA	Copiotroph	0.439108	0.000307314	-0.398545	0.293659	-1.35717	0.174727	1.19328	0.285537	4.17906	2.92721e-05
COG2124	0.000668428	1.58127e-05	Gammaproteobacteria	Cytochrome P450	NA	Oligotroph	0.196405	0.00111074	-0.171982	0.113833	-1.51083	0.130833	-0.427206	0.120184	-3.5546	0.000378559
COG0075	0.000666553	4.54686e-09	Alphaproteobacteria	Archaeal aspartate aminotransferase or a related aminotransferase, includes purine catabolism protein PucG	Soil	Oligotroph	7.59502e-05	0.000130874	-0.603769	0.140153	-4.30792	1.64799e-05	-0.845028	0.204151	-4.13924	3.48463e-05
COG0075	0.000666553	4.54686e-09	Actinobacteria	Archaeal aspartate aminotransferase or a related aminotransferase, includes purine catabolism protein PucG	NA	Oligotroph	0.387425	1.40673e-07	-0.0926927	0.0838113	-1.10597	0.26874	-0.56349	0.10183	-5.53363	3.13661e-08
COG0075	0.000666553	4.54686e-09	Acidobacteria	Archaeal aspartate aminotransferase or a related aminotransferase, includes purine catabolism protein PucG	Soil	NA	0.00208719	0.187355	-0.662478	0.182234	-3.63531	0.000277644	0.499977	0.282972	1.76688	0.0772486
COG0075	0.000666553	4.54686e-09	Bacteroidetes	Archaeal aspartate aminotransferase or a related aminotransferase, includes purine catabolism protein PucG	NA	Oligotroph	0.0523793	0.0147155	-1.13593	0.357557	-3.17693	0.00148845	-1.06908	0.370086	-2.88873	0.00386797
COG0075	0.000666553	4.54686e-09	Gammaproteobacteria	Archaeal aspartate aminotransferase or a related aminotransferase, includes purine catabolism protein PucG	Soil	Oligotroph	3.18487e-07	8.48377e-11	-1.00142	0.177494	-5.64196	1.68123e-08	-1.38428	0.201534	-6.86874	6.47713e-12
COG1250	0.000662751	8.00221e-07	Actinobacteria	3-hydroxyacyl-CoA dehydrogenase	NA	Copiotroph	0.229653	0.020175	-0.19932	0.132735	-1.50164	0.133189	0.391701	0.154668	2.53253	0.0113242
COG1250	0.000662751	8.00221e-07	Acidobacteria	3-hydroxyacyl-CoA dehydrogenase	Soil	Oligotroph	0.00470057	0.049044	-1.33972	0.39849	-3.36199	0.000773833	-1.04121	0.412213	-2.52591	0.0115398
COG2165	0.000662036	8.45913e-06	Actinobacteria	Type II secretory pathway, pseudopilin PulG	Soil	Oligotroph	3.59335e-10	2.37984e-14	-0.818747	0.118302	-6.92085	4.48945e-12	-0.974756	0.122132	-7.98114	1.44989e-15
COG2165	0.000662036	8.45913e-06	Bacteroidetes	Type II secretory pathway, pseudopilin PulG	NA	Copiotroph	0.268445	0.000609172	-0.54054	0.286544	-1.88641	0.0592398	1.49872	0.377811	3.96685	7.28284e-05
COG0405	0.000660741	3.15742e-05	Alphaproteobacteria	Gamma-glutamyltranspeptidase	Soil	Oligotroph	0.0480828	0.00912409	-0.758083	0.336812	-2.25076	0.0244009	-0.944864	0.334075	-2.8283	0.00467956
COG0405	0.000660741	3.15742e-05	Actinobacteria	Gamma-glutamyltranspeptidase	Soil	Oligotroph	0.0179203	8.80906e-06	-0.326425	0.11788	-2.76912	0.00562079	-0.863766	0.184439	-4.68321	2.82418e-06
COG0405	0.000660741	3.15742e-05	Acidobacteria	Gamma-glutamyltranspeptidase	Soil	NA	0.0203947	0.82299	-0.635712	0.22606	-2.81214	0.00492131	-0.0632219	0.190048	-0.332662	0.73939
COG0405	0.000660741	3.15742e-05	Gammaproteobacteria	Gamma-glutamyltranspeptidase	Soil	NA	0.0319785	0.0714369	-0.689464	0.2829	-2.43713	0.0148044	0.532451	0.275147	1.93515	0.0529716
COG2747	0.000658195	0.00036443	Alphaproteobacteria	Negative regulator of flagellin synthesis (anti-sigma28 factor)	Rhizosphere	Copiotroph	1.65629e-06	3.47994e-05	2.60751	0.50161	5.19828	2.01145e-07	4.88156	1.09288	4.46671	7.94324e-06
COG2747	0.000658195	0.00036443	Acidobacteria	Negative regulator of flagellin synthesis (anti-sigma28 factor)	Rhizosphere	Copiotroph	0.0176922	0.00116923	0.572109	0.199502	2.86769	0.00413483	1.30454	0.310314	4.20393	2.62317e-05
COG2747	0.000658195	0.00036443	Gammaproteobacteria	Negative regulator of flagellin synthesis (anti-sigma28 factor)	Rhizosphere	Copiotroph	2.26375e-08	1.19787e-13	1.1192	0.180925	6.18599	6.17131e-10	2.00996	0.255921	7.85384	4.03476e-15
COG3521	0.000657829	0.00146985	Gammaproteobacteria	Predicted component of the type VI protein secretion system	Rhizosphere	Copiotroph	6.03905e-09	1.0608e-17	1.50742	0.233943	6.44351	1.1674e-10	2.42668	0.266032	9.12176	7.39153e-20
COG2063	0.000655411	2.7693e-08	Alphaproteobacteria	Flagellar basal body L-ring protein FlgH	Rhizosphere	Copiotroph	1.43906e-17	9.26969e-16	1.51307	0.165151	9.16174	5.10693e-20	1.39374	0.164821	8.45604	2.76601e-17
COG2063	0.000655411	2.7693e-08	Acidobacteria	Flagellar basal body L-ring protein FlgH	Rhizosphere	Copiotroph	8.71669e-06	0.0217067	1.02701	0.198737	5.16767	2.37029e-07	0.744564	0.254049	2.93079	0.00338098
COG2063	0.000655411	2.7693e-08	Gammaproteobacteria	Flagellar basal body L-ring protein FlgH	Rhizosphere	Copiotroph	1.21786e-08	2.23266e-11	1.12486	0.178532	6.30062	2.96457e-10	2.24362	0.317113	7.07515	1.4929e-12
COG3396	0.000653777	0.00733504	Alphaproteobacteria	1,2-phenylacetyl-CoA epoxidase, catalytic subunit	NA	Oligotroph	0.172724	0.021915	-0.264152	0.164989	-1.60103	0.10937	-0.367815	0.147424	-2.49494	0.0125979
COG3396	0.000653777	0.00733504	Actinobacteria	1,2-phenylacetyl-CoA epoxidase, catalytic subunit	NA	Copiotroph	0.359508	0.0426211	0.105436	0.0896886	1.17558	0.239762	0.194308	0.0869928	2.23361	0.0255088
COG3396	0.000653777	0.00733504	Acidobacteria	1,2-phenylacetyl-CoA epoxidase, catalytic subunit	Soil	Oligotroph	6.96498e-06	0.00993037	-0.794495	0.152053	-5.22512	1.74039e-07	-0.838777	0.252623	-3.32027	0.000899303
COG3396	0.000653777	0.00733504	Gammaproteobacteria	1,2-phenylacetyl-CoA epoxidase, catalytic subunit	Soil	Oligotroph	0.000666317	0.00279761	-0.573229	0.150723	-3.8032	0.000142841	-0.548904	0.167745	-3.27225	0.00106696
COG4651	0.000647648	0.000609614	Alphaproteobacteria	Predicted Kef-type K+ transport protein, K+/H+ antiporter domain	Rhizosphere	Copiotroph	6.85818e-06	0.000138353	0.79637	0.163079	4.88333	1.04307e-06	0.915224	0.221911	4.12427	3.71905e-05
COG4651	0.000647648	0.000609614	Actinobacteria	Predicted Kef-type K+ transport protein, K+/H+ antiporter domain	NA	Copiotroph	0.0583859	0.0326288	1.24751	0.551776	2.26089	0.0237658	1.20632	0.514609	2.34416	0.0190702
COG4651	0.000647648	0.000609614	Acidobacteria	Predicted Kef-type K+ transport protein, K+/H+ antiporter domain	Rhizosphere	NA	0.00161824	0.576306	0.861081	0.231183	3.72466	0.000195575	0.253212	0.310119	0.816498	0.414215
COG4651	0.000647648	0.000609614	Gammaproteobacteria	Predicted Kef-type K+ transport protein, K+/H+ antiporter domain	Rhizosphere	Copiotroph	1.86493e-06	1.96214e-13	1.03888	0.197104	5.27073	1.35883e-07	1.68094	0.215984	7.78271	7.09855e-15
COG3040	0.000647446	7.86506e-08	Alphaproteobacteria	Bacterial lipocalin Blc	Rhizosphere	Copiotroph	5.30072e-05	8.56551e-06	1.66415	0.378339	4.39856	1.0897e-05	2.73788	0.571124	4.79384	1.63621e-06
COG3040	0.000647446	7.86506e-08	Acidobacteria	Bacterial lipocalin Blc	Rhizosphere	NA	8.26657e-06	0.272691	1.53828	0.296909	5.18097	2.20739e-07	0.496661	0.329396	1.50779	0.131608
COG3040	0.000647446	7.86506e-08	Bacteroidetes	Bacterial lipocalin Blc	NA	Copiotroph	0.111733	0.00223966	0.791848	0.306233	2.58577	0.00971626	0.834871	0.234549	3.55947	0.000371608
COG3040	0.000647446	7.86506e-08	Gammaproteobacteria	Bacterial lipocalin Blc	Rhizosphere	Copiotroph	9.61542e-10	2.52166e-15	1.28263	0.188445	6.80638	1.00086e-11	1.50453	0.179565	8.37878	5.34784e-17
COG5426	0.000646915	0.00672098	Alphaproteobacteria	Uncharacterized protein STM3548, contains class I glutamine amidotransferase domain	Rhizosphere	Copiotroph	0.00179681	0.0362583	1.36463	0.396544	3.44131	0.000578895	0.635302	0.277397	2.29022	0.0220084
COG5426	0.000646915	0.00672098	Acidobacteria	Uncharacterized protein STM3548, contains class I glutamine amidotransferase domain	Rhizosphere	NA	9.51039e-05	0.206375	0.787458	0.172521	4.5644	5.00915e-06	-0.380033	0.223473	-1.70058	0.0890224
COG4953	0.000645947	0.00168906	Gammaproteobacteria	Membrane carboxypeptidase/penicillin-binding protein PbpC	Rhizosphere	Copiotroph	5.46864e-07	2.59078e-09	0.918294	0.16605	5.53021	3.19851e-08	2.35376	0.372235	6.32334	2.55975e-10
COG1001	0.000645875	0.000122656	Alphaproteobacteria	Adenine deaminase	Rhizosphere	Copiotroph	0.0036677	0.0110348	0.85372	0.265693	3.21318	0.00131275	0.769376	0.278922	2.75839	0.00580866
COG1001	0.000645875	0.000122656	Actinobacteria	Adenine deaminase	NA	Oligotroph	0.734982	2.32741e-06	-0.022998	0.0541859	-0.424427	0.671255	-0.784181	0.157664	-4.97376	6.56673e-07
COG1001	0.000645875	0.000122656	Acidobacteria	Adenine deaminase	Rhizosphere	NA	0.000400733	0.201516	0.957642	0.2304	4.15643	3.23265e-05	-0.802218	0.46784	-1.71472	0.0863957
COG1001	0.000645875	0.000122656	Bacteroidetes	Adenine deaminase	NA	Oligotroph	0.659449	0.00805266	-0.141616	0.202482	-0.699398	0.484303	-0.633623	0.202892	-3.12295	0.00179048
COG1001	0.000645875	0.000122656	Gammaproteobacteria	Adenine deaminase	NA	Copiotroph	0.0683768	0.00548119	0.929518	0.44631	2.08267	0.037281	1.55676	0.510583	3.04899	0.00229614
COG1987	0.000645629	1.05262e-09	Alphaproteobacteria	Flagellar biosynthesis protein FliQ	Rhizosphere	Copiotroph	1.55868e-18	7.57078e-18	1.60526	0.170339	9.42391	4.34612e-21	1.54827	0.170806	9.06449	1.25185e-19
COG1987	0.000645629	1.05262e-09	Actinobacteria	Flagellar biosynthesis protein FliQ	NA	Copiotroph	0.0734244	4.64737e-07	0.37279	0.173149	2.15301	0.0313182	1.25591	0.236824	5.30313	1.13834e-07
COG1987	0.000645629	1.05262e-09	Acidobacteria	Flagellar biosynthesis protein FliQ	Rhizosphere	Copiotroph	5.71837e-05	0.0128359	0.936976	0.19899	4.70866	2.49356e-06	0.86177	0.268657	3.2077	0.00133802
COG1987	0.000645629	1.05262e-09	Gammaproteobacteria	Flagellar biosynthesis protein FliQ	Rhizosphere	Copiotroph	2.58668e-06	1.05701e-10	0.863848	0.166241	5.19637	2.03216e-07	1.79516	0.262713	6.83314	8.30735e-12
COG1657	0.00064476	0.000872244	Alphaproteobacteria	Terpene cyclase SqhC	Soil	Oligotroph	2.39017e-09	1.41035e-13	-0.913553	0.141493	-6.45654	1.07121e-10	-1.38158	0.177074	-7.8023	6.07876e-15
COG1657	0.00064476	0.000872244	Actinobacteria	Terpene cyclase SqhC	Soil	Oligotroph	1.00014e-05	0.000778313	-0.547322	0.111137	-4.92475	8.44693e-07	-0.320141	0.0893654	-3.58238	0.000340476
COG1657	0.00064476	0.000872244	Acidobacteria	Terpene cyclase SqhC	Soil	NA	0.0207517	0.225241	-0.440758	0.157174	-2.80427	0.00504304	0.355728	0.216789	1.6409	0.100819
COG2183	0.000643767	9.30836e-06	Alphaproteobacteria	Transcriptional accessory protein Tex/SPT6	NA	Copiotroph	0.16657	0.00165034	0.334312	0.206008	1.62282	0.104629	1.11912	0.328077	3.41114	0.000646919
COG2183	0.000643767	9.30836e-06	Actinobacteria	Transcriptional accessory protein Tex/SPT6	Rhizosphere	Copiotroph	0.00645593	3.45121e-09	0.391016	0.12395	3.15461	0.00160711	1.43423	0.231116	6.20568	5.44611e-10
COG2183	0.000643767	9.30836e-06	Acidobacteria	Transcriptional accessory protein Tex/SPT6	Rhizosphere	Copiotroph	4.86414e-05	0.0015991	1.12067	0.23571	4.75444	1.98998e-06	1.66937	0.4072	4.09963	4.13807e-05
COG2183	0.000643767	9.30836e-06	Bacteroidetes	Transcriptional accessory protein Tex/SPT6	NA	Copiotroph	0.505124	0.000361013	-0.261233	0.219391	-1.19072	0.233764	0.992853	0.24041	4.12983	3.63029e-05
COG2183	0.000643767	9.30836e-06	Gammaproteobacteria	Transcriptional accessory protein Tex/SPT6	Rhizosphere	Copiotroph	4.77789e-09	1.43831e-07	1.35049	0.208055	6.49102	8.52561e-11	2.20373	0.392782	5.61055	2.0168e-08
COG2183	0.000643767	9.30836e-06	Verrucomicrobiota	Transcriptional accessory protein Tex/SPT6	NA	Copiotroph	0.165762	0.0416449	1.43757	0.398748	3.60522	0.000311888	1.54882	0.382497	4.04925	5.13818e-05
COG0598	0.000641401	0.00187449	Alphaproteobacteria	Mg2+ and Co2+ transporter CorA	Rhizosphere	Copiotroph	8.7118e-07	0.000533637	0.855827	0.160583	5.32949	9.84908e-08	0.531903	0.141686	3.7541	0.000173967
COG0598	0.000641401	0.00187449	Actinobacteria	Mg2+ and Co2+ transporter CorA	Rhizosphere	Copiotroph	0.000754763	0.00346832	0.512124	0.133568	3.83418	0.000125983	0.370028	0.117866	3.13939	0.00169303
COG0598	0.000641401	0.00187449	Acidobacteria	Mg2+ and Co2+ transporter CorA	Rhizosphere	Copiotroph	6.19927e-07	0.0359509	1.0118	0.175155	5.7766	7.62252e-09	0.680514	0.254114	2.67799	0.00740657
COG0598	0.000641401	0.00187449	Bacteroidetes	Mg2+ and Co2+ transporter CorA	Rhizosphere	Copiotroph	0.0212882	0.00212819	0.830829	0.228168	3.6413	0.000271265	0.802884	0.224411	3.57774	0.000346574
COG0598	0.000641401	0.00187449	Gammaproteobacteria	Mg2+ and Co2+ transporter CorA	Rhizosphere	Copiotroph	2.8907e-05	0.0196478	0.837206	0.180175	4.64661	3.37427e-06	1.21689	0.472833	2.57362	0.0100641
COG0679	0.000640342	0.00011183	Alphaproteobacteria	Predicted permease, AEC (auxin efflux carrier) family	Rhizosphere	Copiotroph	1.37214e-06	1.71116e-05	0.763412	0.145814	5.23552	1.64517e-07	0.735389	0.158698	4.63389	3.58863e-06
COG0679	0.000640342	0.00011183	Actinobacteria	Predicted permease, AEC (auxin efflux carrier) family	Rhizosphere	Copiotroph	2.28002e-05	0.00213773	0.705364	0.148927	4.73632	2.17633e-06	0.429249	0.13056	3.28776	0.00100989
COG0679	0.000640342	0.00011183	Bacteroidetes	Predicted permease, AEC (auxin efflux carrier) family	NA	Copiotroph	0.413009	0.000424649	0.600897	0.422315	1.42287	0.154775	1.44924	0.355141	4.08074	4.48925e-05
COG0679	0.000640342	0.00011183	Gammaproteobacteria	Predicted permease, AEC (auxin efflux carrier) family	Rhizosphere	Copiotroph	0.00432948	5.0687e-06	0.460888	0.143743	3.20634	0.00134437	1.56418	0.319241	4.89969	9.59865e-07
COG2849	0.000639049	2.14046e-07	Actinobacteria	Antitoxin component YwqK of the YwqJK toxin-antitoxin module	NA	Copiotroph	0.0646082	0.000358782	1.03991	0.469407	2.21537	0.0267344	2.83908	0.748521	3.79292	0.000148888
COG2849	0.000639049	2.14046e-07	Bacteroidetes	Antitoxin component YwqK of the YwqJK toxin-antitoxin module	NA	Copiotroph	0.197937	0.0405868	0.561534	0.259449	2.16434	0.0304386	0.561808	0.229039	2.45289	0.0141714
COG2849	0.000639049	2.14046e-07	Gammaproteobacteria	Antitoxin component YwqK of the YwqJK toxin-antitoxin module	Rhizosphere	Copiotroph	0.00728919	0.00046963	0.681113	0.225368	3.02223	0.00250921	0.758235	0.199537	3.79998	0.000144709
COG0073	0.000638345	0.000488663	Alphaproteobacteria	tRNA-binding EMAP/Myf domain	Rhizosphere	Copiotroph	2.48543e-16	8.06356e-14	1.43099	0.162543	8.80376	1.32304e-18	1.43255	0.181774	7.88094	3.24928e-15
COG0073	0.000638345	0.000488663	Actinobacteria	tRNA-binding EMAP/Myf domain	Rhizosphere	Copiotroph	0.000279049	0.00134467	0.402595	0.0979604	4.10977	3.96052e-05	0.264012	0.0770834	3.42502	0.000614755
COG0073	0.000638345	0.000488663	Acidobacteria	tRNA-binding EMAP/Myf domain	Soil	Oligotroph	0.000398023	0.0270545	-0.644458	0.15496	-4.15887	3.19823e-05	-0.593122	0.210113	-2.82288	0.00475951
COG0073	0.000638345	0.000488663	Gammaproteobacteria	tRNA-binding EMAP/Myf domain	Rhizosphere	Copiotroph	2.43883e-05	0.0364804	0.720253	0.153675	4.68686	2.77428e-06	0.732108	0.320366	2.28522	0.0222996
COG3917	0.000637463	0.00257224	Alphaproteobacteria	2-hydroxychromene-2-carboxylate isomerase	Soil	Oligotroph	0.00441814	0.00195267	-0.321734	0.101949	-3.15583	0.0016004	-0.322946	0.0962052	-3.35684	0.000788378
COG3917	0.000637463	0.00257224	Actinobacteria	2-hydroxychromene-2-carboxylate isomerase	Soil	Oligotroph	1.42233e-06	0.00435388	-0.635096	0.118553	-5.35707	8.45846e-08	-0.277034	0.0902877	-3.06834	0.00215248
COG3917	0.000637463	0.00257224	Gammaproteobacteria	2-hydroxychromene-2-carboxylate isomerase	Soil	NA	0.00837069	0.35277	-0.421604	0.141846	-2.97226	0.00295619	0.0710252	0.0701889	1.01192	0.311579
COG2128	0.000633754	1.21957e-06	Alphaproteobacteria	Alkylhydroperoxidase family enzyme, contains CxxC motif	NA	Copiotroph	0.266219	0.0258807	-0.228924	0.172272	-1.32885	0.183897	0.383508	0.158053	2.42645	0.0152473
COG2128	0.000633754	1.21957e-06	Actinobacteria	Alkylhydroperoxidase family enzyme, contains CxxC motif	Rhizosphere	Copiotroph	0.0119158	4.37942e-05	0.377024	0.128708	2.9293	0.00339727	0.566215	0.131213	4.31524	1.59431e-05
COG2128	0.000633754	1.21957e-06	Bacteroidetes	Alkylhydroperoxidase family enzyme, contains CxxC motif	NA	Copiotroph	0.0963474	0.000726048	0.755032	0.277206	2.72372	0.00645505	1.2825	0.327687	3.91379	9.08574e-05
COG2128	0.000633754	1.21957e-06	Gammaproteobacteria	Alkylhydroperoxidase family enzyme, contains CxxC motif	Soil	NA	0.0293159	0.0615369	-0.519262	0.20964	-2.47692	0.0132521	0.476537	0.236777	2.0126	0.0441567
COG2609	0.000632251	0.000560414	Alphaproteobacteria	Pyruvate dehydrogenase complex, dehydrogenase (E1) component	Soil	Oligotroph	4.32341e-10	4.01415e-10	-1.03172	0.152826	-6.75098	1.46854e-11	-1.09437	0.164974	-6.6336	3.27602e-11
COG2609	0.000632251	0.000560414	Actinobacteria	Pyruvate dehydrogenase complex, dehydrogenase (E1) component	Rhizosphere	Copiotroph	0.00419794	2.9336e-16	0.439275	0.1331	3.30033	0.000965705	1.70408	0.199371	8.54731	1.25987e-17
COG2609	0.000632251	0.000560414	Gammaproteobacteria	Pyruvate dehydrogenase complex, dehydrogenase (E1) component	Soil	NA	0.000462518	0.272898	-0.86257	0.220586	-3.91036	9.21598e-05	-0.106647	0.0897451	-1.18834	0.234701
COG5267	0.000627593	4.94721e-05	Alphaproteobacteria	Uncharacterized conserved protein, DUF1800 family	Soil	NA	1.57975e-07	0.221979	-0.851381	0.150274	-5.66554	1.46562e-08	-0.120723	0.0874896	-1.37986	0.167631
COG5267	0.000627593	4.94721e-05	Actinobacteria	Uncharacterized conserved protein, DUF1800 family	Rhizosphere	NA	0.0271913	0.135866	0.288596	0.110795	2.60479	0.00919315	0.145719	0.0864925	1.68475	0.0920361
COG5267	0.000627593	4.94721e-05	Acidobacteria	Uncharacterized conserved protein, DUF1800 family	Soil	Oligotroph	0.00135655	0.0149249	-0.627907	0.16581	-3.7869	0.000152537	-0.826016	0.263314	-3.137	0.00170687
COG5267	0.000627593	4.94721e-05	Bacteroidetes	Uncharacterized conserved protein, DUF1800 family	NA	Copiotroph	0.127183	0.000319129	-0.627469	0.251807	-2.49187	0.0127072	0.973616	0.233714	4.16583	3.10215e-05
COG5267	0.000627593	4.94721e-05	Gammaproteobacteria	Uncharacterized conserved protein, DUF1800 family	Soil	Copiotroph	0.000139158	0.0253282	-0.714946	0.168423	-4.24494	2.18653e-05	0.325185	0.132282	2.45827	0.013961
COG2936	0.000625821	3.02958e-05	Alphaproteobacteria	Predicted acyl esterase	Soil	Oligotroph	2.67014e-08	0.000107207	-0.937918	0.155981	-6.01305	1.8207e-09	-0.722418	0.172394	-4.1905	2.7834e-05
COG2936	0.000625821	3.02958e-05	Actinobacteria	Predicted acyl esterase	NA	Copiotroph	0.111089	4.3688e-08	0.169183	0.0875763	1.93184	0.0533795	0.581595	0.101062	5.75484	8.67216e-09
COG2936	0.000625821	3.02958e-05	Gammaproteobacteria	Predicted acyl esterase	Soil	NA	0.00495665	0.108539	-0.504338	0.159562	-3.16076	0.0015736	-0.170278	0.0988551	-1.7225	0.0849791
COG4728	0.000623873	5.49486e-06	Gammaproteobacteria	Uncharacterized conserved protein, DUF1653 family	Rhizosphere	Copiotroph	1.64679e-05	6.48586e-20	0.888786	0.185966	4.7793	1.75902e-06	2.51006	0.255244	9.83395	8.03999e-23
COG1366	0.00062307	0.000232013	Actinobacteria	Anti-anti-sigma regulatory factor (antagonist of anti-sigma factor)	Soil	Oligotroph	6.15568e-09	1.34433e-07	-1.72345	0.268895	-6.40937	1.46124e-10	-1.55075	0.279808	-5.54217	2.98741e-08
COG1366	0.00062307	0.000232013	Acidobacteria	Anti-anti-sigma regulatory factor (antagonist of anti-sigma factor)	NA	Oligotroph	0.131617	0.0203181	-1.1202	0.581559	-1.92621	0.0540784	-1.765	0.595789	-2.96246	0.00305188
COG1366	0.00062307	0.000232013	Gammaproteobacteria	Anti-anti-sigma regulatory factor (antagonist of anti-sigma factor)	NA	Oligotroph	0.0512078	0.0271538	-0.290528	0.130651	-2.2237	0.0261686	-0.237039	0.0978024	-2.42365	0.0153655
COG1580	0.000619594	1.06123e-06	Alphaproteobacteria	Flagellar basal body-associated protein FliL	Rhizosphere	Copiotroph	2.48543e-16	6.25319e-19	1.39796	0.15879	8.80388	1.32165e-18	1.47624	0.15738	9.38006	6.59348e-21
COG1580	0.000619594	1.06123e-06	Actinobacteria	Flagellar basal body-associated protein FliL	Soil	Copiotroph	0.00406217	0.00759696	-0.410497	0.123947	-3.31188	0.000926727	0.290368	0.100725	2.88279	0.00394169
COG1580	0.000619594	1.06123e-06	Acidobacteria	Flagellar basal body-associated protein FliL	Rhizosphere	Copiotroph	0.00152884	0.00958332	0.762526	0.203694	3.74349	0.000181485	0.91824	0.274741	3.3422	0.000831166
COG1580	0.000619594	1.06123e-06	Gammaproteobacteria	Flagellar basal body-associated protein FliL	Rhizosphere	Copiotroph	2.27264e-08	5.22302e-12	1.17487	0.189988	6.18395	6.25188e-10	2.1681	0.297365	7.29105	3.07543e-13
COG0374	0.000618555	0.0041174	Alphaproteobacteria	Ni,Fe-hydrogenase I large subunit	Soil	NA	0.000897527	0.843369	-1.31378	0.359816	-3.65126	0.000260954	0.0638515	0.287474	0.222112	0.824226
COG0374	0.000618555	0.0041174	Actinobacteria	Ni,Fe-hydrogenase I large subunit	Soil	Copiotroph	3.08947e-06	0.0275706	-0.76419	0.147196	-5.19165	2.08435e-07	0.269092	0.111537	2.41258	0.0158402
COG0374	0.000618555	0.0041174	Gammaproteobacteria	Ni,Fe-hydrogenase I large subunit	NA	Copiotroph	0.207026	0.00938008	-0.402986	0.272617	-1.47821	0.139351	0.958709	0.335168	2.86038	0.00423133
COG0409	0.000618045	1.1569e-08	Alphaproteobacteria	Hydrogenase maturation factor HypD	Soil	NA	0.00269611	0.159008	-1.09946	0.331913	-3.3125	0.000924674	-0.529079	0.335619	-1.57643	0.114927
COG0409	0.000618045	1.1569e-08	Actinobacteria	Hydrogenase maturation factor HypD	Soil	NA	0.00010016	0.419604	-0.568972	0.129981	-4.37735	1.20132e-05	0.0937649	0.0991647	0.945548	0.344379
COG0409	0.000618045	1.1569e-08	Bacteroidetes	Hydrogenase maturation factor HypD	NA	Oligotroph	0.528687	0.00942424	0.765233	0.709154	1.07908	0.280553	-1.70375	0.555684	-3.06604	0.00216915
COG0409	0.000618045	1.1569e-08	Gammaproteobacteria	Hydrogenase maturation factor HypD	NA	Copiotroph	0.865813	0.000126558	0.0523074	0.261322	0.200165	0.841352	1.47106	0.355067	4.14306	3.42707e-05
COG0644	0.000616637	0.000551281	Alphaproteobacteria	Dehydrogenase (flavoprotein)	Rhizosphere	Copiotroph	0.00681021	0.00533543	0.56289	0.18699	3.01027	0.00261015	0.519329	0.172142	3.01686	0.00255409
COG0644	0.000616637	0.000551281	Acidobacteria	Dehydrogenase (flavoprotein)	Soil	Oligotroph	0.0199578	3.40338e-07	-1.28724	0.456244	-2.82139	0.00478165	-3.54202	0.569462	-6.21994	4.97352e-10
COG0644	0.000616637	0.000551281	Bacteroidetes	Dehydrogenase (flavoprotein)	NA	Copiotroph	0.870578	0.0177577	0.0393536	0.165662	0.237554	0.812227	0.911933	0.323991	2.81469	0.00488241
COG3801	0.000615763	0.00118502	Alphaproteobacteria	Uncharacterized conserved protein	Rhizosphere	Copiotroph	3.64446e-07	1.02293e-13	1.02136	0.185613	5.50264	3.74146e-08	2.06876	0.263655	7.84649	4.2785e-15
COG3801	0.000615763	0.00118502	Actinobacteria	Uncharacterized conserved protein	Soil	Copiotroph	0.0455944	0.00250127	-0.238706	0.100443	-2.37652	0.0174767	0.285724	0.0881828	3.24013	0.00119474
COG3801	0.000615763	0.00118502	Acidobacteria	Uncharacterized conserved protein	Soil	Oligotroph	0.000272354	0.00676607	-0.577626	0.1353	-4.26922	1.96159e-05	-0.943721	0.268607	-3.51339	0.000442433
COG3801	0.000615763	0.00118502	Bacteroidetes	Uncharacterized conserved protein	NA	Copiotroph	0.658693	0.00206318	0.258387	0.368074	0.701999	0.48268	1.16503	0.324735	3.58764	0.000333682
COG3801	0.000615763	0.00118502	Gammaproteobacteria	Uncharacterized conserved protein	Soil	Copiotroph	0.0199333	0.0474111	-0.583142	0.221418	-2.63367	0.00844685	0.41278	0.192217	2.14746	0.0317564
COG2079	0.000615178	6.71156e-06	Alphaproteobacteria	2-methylcitrate dehydratase PrpD	Soil	Oligotroph	1.79463e-10	1.90329e-06	-1.26653	0.183739	-6.8931	5.45896e-12	-1.13968	0.222768	-5.11598	3.12118e-07
COG2079	0.000615178	6.71156e-06	Actinobacteria	2-methylcitrate dehydratase PrpD	Soil	Copiotroph	0.0152001	0.0026876	-0.308191	0.108704	-2.83514	0.00458054	0.294728	0.0915803	3.21824	0.00128978
COG2079	0.000615178	6.71156e-06	Bacteroidetes	2-methylcitrate dehydratase PrpD	NA	Oligotroph	0.31954	0.0231354	0.517056	0.30247	1.70945	0.087368	-0.623929	0.230926	-2.70185	0.00689539
COG2079	0.000615178	6.71156e-06	Gammaproteobacteria	2-methylcitrate dehydratase PrpD	Soil	Oligotroph	2.11985e-05	3.67843e-13	-0.764172	0.161933	-4.71906	2.3694e-06	-1.29043	0.167852	-7.68788	1.49597e-14
COG0076	0.000614399	8.06111e-06	Alphaproteobacteria	Glutamate or tyrosine decarboxylase or a related PLP-dependent protein	Rhizosphere	Copiotroph	0.00223789	0.000571482	0.484833	0.143769	3.37231	0.000745396	0.692273	0.185425	3.73343	0.000188891
COG0076	0.000614399	8.06111e-06	Actinobacteria	Glutamate or tyrosine decarboxylase or a related PLP-dependent protein	NA	Oligotroph	0.731233	0.000477447	-0.0418753	0.0967889	-0.432646	0.665272	-0.569876	0.153254	-3.71852	0.000200397
COG0076	0.000614399	8.06111e-06	Bacteroidetes	Glutamate or tyrosine decarboxylase or a related PLP-dependent protein	NA	Oligotroph	0.597326	0.000105721	0.200151	0.224651	0.89094	0.372961	-0.875469	0.194936	-4.49105	7.08743e-06
COG0076	0.000614399	8.06111e-06	Gammaproteobacteria	Glutamate or tyrosine decarboxylase or a related PLP-dependent protein	NA	Copiotroph	0.0954031	1.10235e-07	-0.233874	0.121819	-1.91984	0.0548775	0.740741	0.130877	5.6598	1.51545e-08
COG0435	0.000614076	0.000225013	Alphaproteobacteria	Glutathionyl-hydroquinone reductase	Soil	Oligotroph	4.34909e-06	8.05769e-15	-0.871795	0.174883	-4.98502	6.19567e-07	-1.68005	0.205382	-8.18011	2.83591e-16
COG0435	0.000614076	0.000225013	Actinobacteria	Glutathionyl-hydroquinone reductase	NA	Copiotroph	0.304275	3.00047e-09	0.119938	0.092034	1.30319	0.19251	1.25596	0.20161	6.22965	4.67489e-10
COG0435	0.000614076	0.000225013	Gammaproteobacteria	Glutathionyl-hydroquinone reductase	Rhizosphere	NA	0.0283016	0.127958	0.482135	0.193549	2.49103	0.0127375	-0.2176	0.133294	-1.63249	0.102577
COG1564	0.000613966	0.00923592	Alphaproteobacteria	Thiamine pyrophosphokinase	Rhizosphere	Copiotroph	0.00166362	0.00186315	3.64398	1.05195	3.46401	0.000532189	1.62327	0.481385	3.37208	0.00074602
COG1564	0.000613966	0.00923592	Actinobacteria	Thiamine pyrophosphokinase	Rhizosphere	NA	0.00126031	0.314315	0.795348	0.216236	3.67815	0.00023493	0.200964	0.172723	1.16351	0.244624
COG3253	0.000612652	0.000135382	Gammaproteobacteria	Coproheme decarboxylase/chlorite dismutase	NA	Oligotroph	0.383863	0.0161786	-0.510826	0.491854	-1.03857	0.299004	-1.64995	0.621657	-2.65412	0.00795157
COG1438	0.000609421	0.000664859	Alphaproteobacteria	Arginine repressor	NA	Copiotroph	0.36887	0.00942581	0.301509	0.277061	1.08824	0.276489	1.10303	0.391596	2.81676	0.00485113
COG1438	0.000609421	0.000664859	Actinobacteria	Arginine repressor	Rhizosphere	Copiotroph	0.0433243	2.243e-13	0.200217	0.0833947	2.40084	0.0163576	1.02137	0.133075	7.67516	1.65215e-14
COG1438	0.000609421	0.000664859	Bacteroidetes	Arginine repressor	NA	Oligotroph	0.324848	0.00422087	1.13049	0.669399	1.68882	0.0912548	-1.82228	0.544394	-3.34735	0.000815877
COG1438	0.000609421	0.000664859	Gammaproteobacteria	Arginine repressor	Soil	NA	0.0393465	0.424297	-0.4898	0.209104	-2.34238	0.0191613	0.120773	0.137645	0.877421	0.380258
COG1298	0.000609072	3.95858e-06	Alphaproteobacteria	Flagellar biosynthesis protein FlhA	Rhizosphere	Copiotroph	1.66377e-18	2.989e-19	1.83529	0.195079	9.40791	5.06091e-21	1.79109	0.188643	9.4946	2.21069e-21
COG1298	0.000609072	3.95858e-06	Actinobacteria	Flagellar biosynthesis protein FlhA	NA	Copiotroph	0.710672	3.06641e-06	0.0589918	0.125184	0.471239	0.63747	0.972414	0.197937	4.91274	8.98102e-07
COG1298	0.000609072	3.95858e-06	Acidobacteria	Flagellar biosynthesis protein FlhA	Rhizosphere	Copiotroph	0.000257654	0.00637821	0.876459	0.204522	4.28539	1.82416e-05	1.15996	0.326447	3.55328	0.000380464
COG1298	0.000609072	3.95858e-06	Gammaproteobacteria	Flagellar biosynthesis protein FlhA	Rhizosphere	Copiotroph	3.89525e-07	1.87251e-12	1.12256	0.200483	5.5993	2.15213e-08	2.1948	0.294814	7.44468	9.71763e-14
COG2363	0.000608571	2.75818e-06	Alphaproteobacteria	Uncharacterized membrane protein YgdD, TMEM256/DUF423 family	Rhizosphere	Copiotroph	3.88934e-07	4.48219e-13	0.800872	0.14587	5.4903	4.01257e-08	1.41698	0.185351	7.64485	2.09192e-14
COG2363	0.000608571	2.75818e-06	Acidobacteria	Uncharacterized membrane protein YgdD, TMEM256/DUF423 family	NA	Oligotroph	0.771817	0.0456684	-0.0443693	0.107939	-0.411058	0.68103	-1.06766	0.416329	-2.56448	0.0103332
COG2363	0.000608571	2.75818e-06	Gammaproteobacteria	Uncharacterized membrane protein YgdD, TMEM256/DUF423 family	NA	Oligotroph	0.610558	0.0240874	0.0574752	0.0931848	0.616787	0.537375	-0.273402	0.110104	-2.48313	0.0130233
COG3361	0.00060843	0.0012283	Actinobacteria	Uncharacterized conserved protein YqjF, DUF2071 family	NA	Oligotroph	0.0685418	0.00478452	-0.222865	0.101869	-2.18775	0.0286875	-0.277923	0.0914843	-3.03793	0.0023821
COG3361	0.00060843	0.0012283	Acidobacteria	Uncharacterized conserved protein YqjF, DUF2071 family	Soil	NA	0.00096032	0.0891064	-0.560867	0.144158	-3.89063	9.99843e-05	-0.433196	0.195679	-2.21381	0.0268416
COG3361	0.00060843	0.0012283	Bacteroidetes	Uncharacterized conserved protein YqjF, DUF2071 family	NA	Copiotroph	0.297791	6.04729e-06	-0.399	0.225181	-1.7719	0.0764106	1.0704	0.197236	5.42701	5.73052e-08
COG1887	0.000607979	0.00015153	Alphaproteobacteria	CDP-glycerol glycerophosphotransferase, TagB/SpsB family	NA	Copiotroph	0.0667745	0.00122034	1.09861	0.522702	2.10179	0.0355713	2.26967	0.64728	3.50647	0.000454088
COG1887	0.000607979	0.00015153	Actinobacteria	CDP-glycerol glycerophosphotransferase, TagB/SpsB family	Rhizosphere	Copiotroph	1.19993e-12	6.53625e-09	1.42697	0.181359	7.86819	3.59799e-15	1.52901	0.250808	6.09633	1.08529e-09
COG1887	0.000607979	0.00015153	Acidobacteria	CDP-glycerol glycerophosphotransferase, TagB/SpsB family	Rhizosphere	NA	0.0441875	NA	1.3608	0.548469	2.48109	0.0130982	NA	NA	NA	NA
COG1887	0.000607979	0.00015153	Gammaproteobacteria	CDP-glycerol glycerophosphotransferase, TagB/SpsB family	Rhizosphere	Copiotroph	0.00382847	6.55106e-05	1.20237	0.369659	3.25266	0.00114332	3.21447	0.745863	4.30973	1.6345e-05
COG2224	0.000605469	0.000340456	Alphaproteobacteria	Isocitrate lyase	Rhizosphere	Copiotroph	9.70055e-11	5.79885e-13	1.50684	0.215342	6.99746	2.60649e-12	2.22486	0.292431	7.60815	2.78037e-14
COG2224	0.000605469	0.000340456	Acidobacteria	Isocitrate lyase	Soil	Oligotroph	0.00401698	0.00553525	-0.50398	0.147539	-3.4159	0.00063571	-1.10271	0.304105	-3.62609	0.000287742
COG2224	0.000605469	0.000340456	Bacteroidetes	Isocitrate lyase	NA	Copiotroph	0.392135	0.00546103	1.04109	0.706498	1.47359	0.140592	1.67454	0.513851	3.2588	0.00111885
COG2224	0.000605469	0.000340456	Gammaproteobacteria	Isocitrate lyase	NA	Copiotroph	0.190356	0.00185642	-0.160237	0.104623	-1.53156	0.12563	1.12711	0.331562	3.39941	0.000675315
COG1942	0.000605035	7.45557e-06	Alphaproteobacteria	Phenylpyruvate tautomerase PptA, 4-oxalocrotonate tautomerase family	Soil	NA	6.69776e-05	0.819977	-0.507084	0.116873	-4.33875	1.43293e-05	0.0167891	0.0635845	0.264045	0.791746
COG1942	0.000605035	7.45557e-06	Actinobacteria	Phenylpyruvate tautomerase PptA, 4-oxalocrotonate tautomerase family	NA	Copiotroph	0.482614	0.0118942	-0.0722423	0.0799149	-0.90399	0.366001	0.242955	0.0891919	2.72396	0.0064505
COG1942	0.000605035	7.45557e-06	Acidobacteria	Phenylpyruvate tautomerase PptA, 4-oxalocrotonate tautomerase family	Soil	NA	3.83348e-05	0.69098	-0.762447	0.157985	-4.82607	1.39253e-06	-0.0999692	0.168896	-0.591899	0.553918
COG1942	0.000605035	7.45557e-06	Bacteroidetes	Phenylpyruvate tautomerase PptA, 4-oxalocrotonate tautomerase family	NA	Copiotroph	0.234451	2.2651e-05	0.648991	0.324074	2.0026	0.0452199	1.91358	0.385193	4.96785	6.77e-07
COG1942	0.000605035	7.45557e-06	Gammaproteobacteria	Phenylpyruvate tautomerase PptA, 4-oxalocrotonate tautomerase family	Rhizosphere	Copiotroph	0.00101265	0.000744335	0.521984	0.141966	3.67682	0.000236159	1.06742	0.290725	3.67158	0.000241055
COG2225	0.000604258	7.25136e-05	Alphaproteobacteria	Malate synthase	Rhizosphere	Copiotroph	1.7568e-12	1.1033e-20	1.29272	0.169649	7.61992	2.53834e-14	1.98831	0.200867	9.89862	4.22075e-23
COG2225	0.000604258	7.25136e-05	Actinobacteria	Malate synthase	NA	Copiotroph	0.070607	4.54494e-05	0.189348	0.0871466	2.17275	0.0297989	0.40873	0.0949182	4.30613	1.66137e-05
COG2225	0.000604258	7.25136e-05	Bacteroidetes	Malate synthase	NA	Copiotroph	0.220746	0.00231107	0.95143	0.464995	2.04611	0.0407459	1.11467	0.314002	3.54989	0.000385394
COG2225	0.000604258	7.25136e-05	Gammaproteobacteria	Malate synthase	NA	Copiotroph	0.0782247	0.0406513	-0.254261	0.125909	-2.0194	0.0434452	0.594742	0.266672	2.23024	0.0257316
COG0029	0.000602529	0.000223664	Alphaproteobacteria	Aspartate oxidase	Rhizosphere	Copiotroph	3.41511e-12	4.03546e-19	1.34787	0.179224	7.52057	5.45379e-14	2.00968	0.212747	9.44633	3.5093e-21
COG0029	0.000602529	0.000223664	Actinobacteria	Aspartate oxidase	Rhizosphere	Copiotroph	0.0126423	3.86317e-05	0.262189	0.0901653	2.90788	0.00363892	0.360973	0.0830753	4.34514	1.3919e-05
COG0029	0.000602529	0.000223664	Acidobacteria	Aspartate oxidase	NA	Copiotroph	0.0808938	0.00759231	0.291067	0.132635	2.19449	0.0281999	0.943828	0.273184	3.45491	0.000550469
COG0029	0.000602529	0.000223664	Gammaproteobacteria	Aspartate oxidase	Rhizosphere	Copiotroph	2.17256e-06	4.96093e-06	1.04238	0.199137	5.23448	1.65453e-07	1.2478	0.25441	4.90469	9.35744e-07
COG4398	0.000601856	0.00152228	Alphaproteobacteria	Small ligand-binding sensory domain FIST	Soil	NA	7.23178e-05	0.0803538	-1.63662	0.378844	-4.32004	1.56001e-05	-0.642558	0.333108	-1.92898	0.0537331
COG4398	0.000601856	0.00152228	Actinobacteria	Small ligand-binding sensory domain FIST	Soil	Oligotroph	2.92431e-09	2.76232e-05	-1.15576	0.176761	-6.53857	6.21106e-11	-0.686684	0.155284	-4.42213	9.77329e-06
COG4398	0.000601856	0.00152228	Gammaproteobacteria	Small ligand-binding sensory domain FIST	Soil	Oligotroph	0.0354468	0.0360174	-0.582386	0.243698	-2.38979	0.0168581	-0.835899	0.364736	-2.29179	0.0219178
COG2813	0.000599559	0.000564773	Alphaproteobacteria	16S rRNA G1207 or 23S rRNA G1835 methylase RsmC/RlmG	Rhizosphere	Copiotroph	0.0148708	0.000289367	0.645734	0.236291	2.73279	0.00628006	1.49144	0.379601	3.92897	8.53119e-05
COG2813	0.000599559	0.000564773	Actinobacteria	16S rRNA G1207 or 23S rRNA G1835 methylase RsmC/RlmG	Rhizosphere	Copiotroph	8.34324e-12	4.64848e-17	1.23853	0.164776	7.51644	5.62887e-14	2.26128	0.257757	8.77291	1.741e-18
COG2813	0.000599559	0.000564773	Acidobacteria	16S rRNA G1207 or 23S rRNA G1835 methylase RsmC/RlmG	Rhizosphere	NA	0.00475764	0.830331	1.40185	0.417436	3.35824	0.000784393	-0.133471	0.416765	-0.320255	0.748775
COG2813	0.000599559	0.000564773	Gammaproteobacteria	16S rRNA G1207 or 23S rRNA G1835 methylase RsmC/RlmG	Rhizosphere	Copiotroph	0.000148563	7.48708e-09	1.28213	0.303339	4.22673	2.37111e-05	2.0259	0.329701	6.14465	8.01386e-10
COG3128	0.000598439	0.000140475	Alphaproteobacteria	Predicted 2-oxoglutarate- and Fe(II)-dependent dioxygenase YbiX	Rhizosphere	Copiotroph	5.84711e-07	1.45685e-16	0.882293	0.163095	5.40967	6.31399e-08	1.95389	0.224765	8.69305	3.52834e-18
COG3128	0.000598439	0.000140475	Acidobacteria	Predicted 2-oxoglutarate- and Fe(II)-dependent dioxygenase YbiX	Rhizosphere	Copiotroph	2.10074e-06	0.00728875	1.04893	0.190393	5.50931	3.60245e-08	1.02905	0.296115	3.47518	0.000510512
COG3128	0.000598439	0.000140475	Gammaproteobacteria	Predicted 2-oxoglutarate- and Fe(II)-dependent dioxygenase YbiX	Rhizosphere	Copiotroph	2.23596e-07	2.40318e-13	0.945498	0.165472	5.71395	1.1038e-08	1.9755	0.254841	7.75188	9.0539e-15
COG0515	0.000597922	0.00589733	Alphaproteobacteria	Serine/threonine protein kinase	NA	Copiotroph	0.903274	0.00322884	0.00479982	0.0355976	0.134835	0.892742	0.398778	0.125037	3.18928	0.00142626
COG0515	0.000597922	0.00589733	Actinobacteria	Serine/threonine protein kinase	Soil	Copiotroph	0.0182061	0.000219299	-0.415221	0.150294	-2.76273	0.00573207	0.739204	0.188507	3.92137	8.8048e-05
COG0515	0.000597922	0.00589733	Acidobacteria	Serine/threonine protein kinase	NA	Oligotroph	0.161064	0.0192371	-1.94254	1.06949	-1.81632	0.0693207	-3.3308	1.11246	-2.99409	0.00275267
COG0515	0.000597922	0.00589733	Bacteroidetes	Serine/threonine protein kinase	NA	Copiotroph	0.383687	2.05004e-05	0.362905	0.239568	1.51483	0.129815	0.964676	0.192822	5.00295	5.64606e-07
COG0515	0.000597922	0.00589733	Gammaproteobacteria	Serine/threonine protein kinase	Soil	Oligotroph	0.000756002	0.000629524	-0.904057	0.240105	-3.76526	0.000166377	-0.748253	0.20115	-3.71988	0.000199318
COG4771	0.000596476	2.1627e-06	Alphaproteobacteria	Outer membrane receptor for ferrienterochelin and colicins	Rhizosphere	Copiotroph	2.45598e-13	1.69883e-12	2.12707	0.26844	7.92381	2.30345e-15	3.02731	0.406097	7.45463	9.01189e-14
COG4771	0.000596476	2.1627e-06	Acidobacteria	Outer membrane receptor for ferrienterochelin and colicins	Rhizosphere	NA	2.42625e-07	0.0586873	0.841056	0.140691	5.97802	2.25863e-09	-0.421594	0.173044	-2.43635	0.0148364
COG4771	0.000596476	2.1627e-06	Bacteroidetes	Outer membrane receptor for ferrienterochelin and colicins	Rhizosphere	NA	0.00781552	0.530411	1.30049	0.312543	4.16099	3.16876e-05	-0.169266	0.197816	-0.855674	0.392178
COG4771	0.000596476	2.1627e-06	Gammaproteobacteria	Outer membrane receptor for ferrienterochelin and colicins	Rhizosphere	Copiotroph	3.38126e-09	7.54643e-11	1.06605	0.162379	6.56522	5.19549e-11	1.60282	0.232737	6.88683	5.70501e-12
COG4176	0.000595393	1.17684e-08	Alphaproteobacteria	ABC-type proline/glycine betaine transport system, permease component	Rhizosphere	Copiotroph	7.29677e-05	0.00340326	1.3365	0.309532	4.31781	1.57588e-05	1.00436	0.31673	3.17104	0.00151892
COG4176	0.000595393	1.17684e-08	Actinobacteria	ABC-type proline/glycine betaine transport system, permease component	Rhizosphere	Copiotroph	7.89916e-06	1.85578e-07	0.980435	0.196843	4.9808	6.33229e-07	1.4879	0.271486	5.48056	4.23979e-08
COG4176	0.000595393	1.17684e-08	Gammaproteobacteria	ABC-type proline/glycine betaine transport system, permease component	Rhizosphere	Copiotroph	6.35759e-05	6.65474e-12	1.05079	0.236153	4.4496	8.60284e-06	2.17286	0.299559	7.25352	4.06077e-13
COG1960	0.000591933	3.22908e-06	Acidobacteria	Acyl-CoA dehydrogenase related to the alkylation response protein AidB	Soil	Oligotroph	0.0410207	0.00176586	-1.95416	0.776405	-2.51694	0.0118379	-2.81885	0.695244	-4.05448	5.02462e-05
COG1960	0.000591933	3.22908e-06	Gammaproteobacteria	Acyl-CoA dehydrogenase related to the alkylation response protein AidB	NA	Copiotroph	0.105817	0.0162854	-1.34842	0.723824	-1.86292	0.0624739	1.40924	0.53148	2.65153	0.00801268
COG4839	0.000589927	0.000143746	Alphaproteobacteria	Cell division protein FtsL	NA	Copiotroph	0.133677	0.0382194	2.00606	1.14832	1.74695	0.0806464	2.54276	1.12172	2.26683	0.0234005
COG1536	0.000589697	9.24113e-06	Alphaproteobacteria	Flagellar motor switch protein FliG	Rhizosphere	Copiotroph	2.99031e-17	6.37604e-20	1.53632	0.169547	9.06134	1.2886e-19	1.6594	0.171208	9.69227	3.25225e-22
COG1536	0.000589697	9.24113e-06	Actinobacteria	Flagellar motor switch protein FliG	NA	Copiotroph	0.43523	6.77805e-06	0.152692	0.152667	1.00016	0.317233	0.955086	0.201366	4.74304	2.10534e-06
COG1536	0.000589697	9.24113e-06	Acidobacteria	Flagellar motor switch protein FliG	Rhizosphere	Copiotroph	2.06022e-06	0.0185347	1.18993	0.215704	5.51651	3.45805e-08	0.872154	0.28894	3.01846	0.0025406
COG1536	0.000589697	9.24113e-06	Gammaproteobacteria	Flagellar motor switch protein FliG	Rhizosphere	Copiotroph	7.73349e-09	1.73451e-13	1.2087	0.188966	6.3964	1.59078e-10	2.20145	0.282204	7.80093	6.14521e-15
COG2411	0.000584122	0.00072939	Alphaproteobacteria	Predicted RNA-binding protein, contains PUA-like ASCH domain	Rhizosphere	NA	0.0423494	0.0676728	0.964461	0.417942	2.30764	0.0210191	0.653185	0.324958	2.01006	0.0444249
COG2411	0.000584122	0.00072939	Actinobacteria	Predicted RNA-binding protein, contains PUA-like ASCH domain	Soil	Oligotroph	4.55879e-08	2.57026e-33	-0.675326	0.111501	-6.05666	1.38974e-09	-2.13585	0.168262	-12.6936	6.41762e-37
COG1908	0.000580217	0.00264424	Alphaproteobacteria	Coenzyme F420-reducing hydrogenase, delta subunit	Rhizosphere	NA	0.0455494	0.934845	2.3822	1.04685	2.27559	0.0228703	0.0357542	0.407461	0.0877488	0.930076
COG1908	0.000580217	0.00264424	Actinobacteria	Coenzyme F420-reducing hydrogenase, delta subunit	NA	Oligotroph	0.106978	0.00589334	0.558945	0.286325	1.95213	0.0509227	-1.15723	0.389782	-2.96891	0.00298861
COG1908	0.000580217	0.00264424	Bacteroidetes	Coenzyme F420-reducing hydrogenase, delta subunit	NA	Oligotroph	0.512502	0.0144276	0.765233	0.662682	1.15475	0.248192	-1.51726	0.523805	-2.89661	0.00377213
COG1908	0.000580217	0.00264424	Gammaproteobacteria	Coenzyme F420-reducing hydrogenase, delta subunit	Soil	NA	0.00868962	0.0669917	-0.851263	0.287704	-2.95882	0.00308821	-0.605252	0.307328	-1.9694	0.0489066
COG1063	0.000580203	1.71519e-06	Bacteroidetes	Threonine dehydrogenase or related Zn-dependent dehydrogenase	NA	Oligotroph	0.652467	0.0135664	-0.144113	0.199687	-0.721694	0.470483	-0.626161	0.214223	-2.92294	0.00346738
COG1125	0.000579104	8.61976e-06	Alphaproteobacteria	ABC-type proline/glycine betaine transport system, ATPase component	NA	Copiotroph	0.85441	0.0214546	-0.0213825	0.0922618	-0.231759	0.816725	0.36198	0.144586	2.50356	0.0122949
COG1125	0.000579104	8.61976e-06	Actinobacteria	ABC-type proline/glycine betaine transport system, ATPase component	Rhizosphere	Copiotroph	7.87097e-05	8.61667e-19	0.424161	0.0956381	4.43507	9.20443e-06	1.06075	0.114591	9.25688	2.10497e-20
COG1125	0.000579104	8.61976e-06	Acidobacteria	ABC-type proline/glycine betaine transport system, ATPase component	Soil	NA	0.00029747	0.161982	-0.556969	0.131232	-4.24416	2.19414e-05	-0.292863	0.156869	-1.86693	0.061912
COG1125	0.000579104	8.61976e-06	Bacteroidetes	ABC-type proline/glycine betaine transport system, ATPase component	NA	Copiotroph	0.529285	2.27355e-05	0.286547	0.2662	1.07643	0.281734	1.63362	0.329102	4.96388	6.91e-07
COG1125	0.000579104	8.61976e-06	Gammaproteobacteria	ABC-type proline/glycine betaine transport system, ATPase component	NA	Copiotroph	0.520715	3.14797e-05	0.105361	0.134845	0.781346	0.434599	0.666667	0.148526	4.48855	7.17089e-06
COG0500	0.000578908	0.00228339	Alphaproteobacteria	SAM-dependent methyltransferase	Soil	NA	0.000340613	0.196307	-2.37654	0.606884	-3.91598	9.00374e-05	0.426538	0.292987	1.45583	0.14544
COG0500	0.000578908	0.00228339	Acidobacteria	SAM-dependent methyltransferase	Soil	NA	9.01062e-06	NA	-2.76339	0.535736	-5.15812	2.49437e-07	NA	NA	NA	NA
COG0500	0.000578908	0.00228339	Gammaproteobacteria	SAM-dependent methyltransferase	Soil	NA	0.00328791	0.130444	-1.91833	0.58062	-3.30394	0.000953372	-0.349304	0.21537	-1.62187	0.10483
COG1793	0.000577338	0.000259129	Actinobacteria	ATP-dependent DNA ligase	Soil	NA	0.00547717	0.0824944	-0.753898	0.234688	-3.21234	0.0013166	-0.393388	0.202849	-1.93932	0.0524627
COG1793	0.000577338	0.000259129	Acidobacteria	ATP-dependent DNA ligase	Soil	NA	0.00504584	0.326003	-0.660429	0.197845	-3.33811	0.000843518	-0.320957	0.235807	-1.3611	0.173482
COG1793	0.000577338	0.000259129	Gammaproteobacteria	ATP-dependent DNA ligase	NA	Oligotroph	0.318774	0.000414632	-0.137136	0.116323	-1.17892	0.238429	-0.496641	0.129524	-3.83436	0.00012589
COG0655	0.00057525	0.000782581	Alphaproteobacteria	Multimeric flavodoxin WrbA, includes NAD(P)H:quinone oxidoreductase	Rhizosphere	Copiotroph	2.71693e-11	1.7398e-12	1.11512	0.154795	7.20384	5.85398e-13	1.02921	0.138156	7.4496	9.36235e-14
COG0655	0.00057525	0.000782581	Actinobacteria	Multimeric flavodoxin WrbA, includes NAD(P)H:quinone oxidoreductase	NA	Copiotroph	0.101556	3.13234e-10	0.206906	0.104464	1.98064	0.0476311	0.79802	0.120835	6.6042	3.99656e-11
COG0655	0.00057525	0.000782581	Bacteroidetes	Multimeric flavodoxin WrbA, includes NAD(P)H:quinone oxidoreductase	NA	Copiotroph	0.783793	0.000630342	0.100009	0.246846	0.405146	0.68537	1.25203	0.316451	3.95648	7.60636e-05
COG0655	0.00057525	0.000782581	Gammaproteobacteria	Multimeric flavodoxin WrbA, includes NAD(P)H:quinone oxidoreductase	Rhizosphere	Copiotroph	3.38659e-05	0.000497053	0.80536	0.174719	4.60947	4.03705e-06	1.73244	0.457799	3.78429	0.000154151
COG3794	0.000574993	4.3554e-05	Alphaproteobacteria	Plastocyanin	Soil	Oligotroph	0.000311565	0.000995482	-0.45316	0.114972	-3.9415	8.09738e-05	-0.537402	0.150497	-3.57085	0.000355827
COG3794	0.000574993	4.3554e-05	Actinobacteria	Plastocyanin	Soil	Oligotroph	0.0290088	4.3775e-07	-0.271636	0.105357	-2.57824	0.00993055	-0.93378	0.17567	-5.31553	1.0635e-07
COG3794	0.000574993	4.3554e-05	Bacteroidetes	Plastocyanin	NA	Oligotroph	0.326807	4.40215e-05	-0.399198	0.237012	-1.6843	0.0921246	-0.97844	0.206381	-4.74094	2.1273e-06
COG3794	0.000574993	4.3554e-05	Gammaproteobacteria	Plastocyanin	Soil	Oligotroph	0.00121625	0.00425457	-0.540646	0.149258	-3.62222	0.00029208	-0.321646	0.102664	-3.133	0.00173028
COG3404	0.000573923	2.54892e-05	Alphaproteobacteria	Formiminotetrahydrofolate cyclodeaminase	Soil	Oligotroph	0.0304484	1.44766e-05	-0.538057	0.219728	-2.44874	0.0143357	-2.60792	0.558205	-4.67197	2.9832e-06
COG3404	0.000573923	2.54892e-05	Actinobacteria	Formiminotetrahydrofolate cyclodeaminase	Soil	Oligotroph	0.0498607	4.54346e-16	-0.211243	0.0903604	-2.33778	0.0193986	-1.0533	0.124024	-8.49268	2.01931e-17
COG3404	0.000573923	2.54892e-05	Acidobacteria	Formiminotetrahydrofolate cyclodeaminase	Soil	Oligotroph	3.55119e-09	0.00532606	-1.11329	0.162723	-6.84163	7.82966e-12	-1.00679	0.276581	-3.64013	0.000272496
COG3404	0.000573923	2.54892e-05	Bacteroidetes	Formiminotetrahydrofolate cyclodeaminase	NA	Oligotroph	0.47127	4.13093e-05	0.262364	0.205072	1.27938	0.200764	-0.989858	0.207699	-4.76582	1.88084e-06
COG2113	0.000573709	3.25215e-07	Alphaproteobacteria	ABC-type proline/glycine betaine transport system, periplasmic component	Rhizosphere	Copiotroph	3.59685e-06	0.00127533	2.32767	0.46289	5.02856	4.94168e-07	1.41701	0.40562	3.49345	0.000476825
COG2113	0.000573709	3.25215e-07	Actinobacteria	ABC-type proline/glycine betaine transport system, periplasmic component	Rhizosphere	Copiotroph	8.68645e-08	1.17703e-07	1.07613	0.18154	5.92778	3.07066e-09	1.58904	0.28542	5.56736	2.58624e-08
COG2113	0.000573709	3.25215e-07	Gammaproteobacteria	ABC-type proline/glycine betaine transport system, periplasmic component	Rhizosphere	Copiotroph	0.00174804	3.47804e-10	0.728193	0.207533	3.50881	0.000450116	1.54075	0.23171	6.64946	2.94175e-11
COG1878	0.000572358	0.000182489	Alphaproteobacteria	Kynurenine formamidase	Soil	Oligotroph	4.23577e-08	1.23953e-08	-1.01725	0.171674	-5.92549	3.11375e-09	-1.50337	0.247994	-6.0621	1.34354e-09
COG1878	0.000572358	0.000182489	Actinobacteria	Kynurenine formamidase	NA	Copiotroph	0.103761	1.80505e-06	0.203666	0.103471	1.96834	0.0490284	0.535386	0.106478	5.02812	4.95318e-07
COG1878	0.000572358	0.000182489	Acidobacteria	Kynurenine formamidase	NA	Oligotroph	0.076429	0.000998852	-0.37982	0.170792	-2.22388	0.0261566	-1.64417	0.386282	-4.25639	2.07757e-05
COG1878	0.000572358	0.000182489	Bacteroidetes	Kynurenine formamidase	NA	Copiotroph	0.280541	0.0211863	-0.493971	0.269469	-1.83313	0.0667838	0.506482	0.184758	2.74133	0.00611918
COG1878	0.000572358	0.000182489	Gammaproteobacteria	Kynurenine formamidase	NA	Oligotroph	0.213076	0.000388097	-0.150315	0.103045	-1.45873	0.144638	-0.487102	0.126468	-3.85158	0.000117359
COG1345	0.000572151	0.00017588	Alphaproteobacteria	Flagellar capping protein FliD	Rhizosphere	Copiotroph	1.8785e-07	1.40807e-08	1.76315	0.313082	5.63158	1.78564e-08	3.71777	0.615672	6.03856	1.55494e-09
COG1345	0.000572151	0.00017588	Actinobacteria	Flagellar capping protein FliD	NA	Copiotroph	0.906547	0.0163349	-0.00727994	0.049462	-0.147182	0.882988	0.377322	0.144509	2.61107	0.009026
COG1345	0.000572151	0.00017588	Acidobacteria	Flagellar capping protein FliD	Rhizosphere	Copiotroph	0.000106248	0.00341516	0.929708	0.205108	4.53277	5.82154e-06	1.37746	0.361739	3.80789	0.000140157
COG1345	0.000572151	0.00017588	Gammaproteobacteria	Flagellar capping protein FliD	Rhizosphere	Copiotroph	9.61542e-10	4.73054e-12	1.34145	0.196956	6.81094	9.69617e-12	2.18889	0.299525	7.30786	2.7143e-13
COG2009	0.00056979	0.000159645	Actinobacteria	Succinate dehydrogenase/fumarate reductase, cytochrome b subunit	Rhizosphere	Copiotroph	3.63963e-12	2.60088e-23	1.05186	0.13738	7.65656	1.90985e-14	2.17963	0.209467	10.4056	2.33787e-25
COG2009	0.00056979	0.000159645	Bacteroidetes	Succinate dehydrogenase/fumarate reductase, cytochrome b subunit	Soil	Copiotroph	0.0446327	0.0163536	-0.717809	0.216402	-3.31701	0.000909857	0.425824	0.149624	2.84596	0.00442781
COG2009	0.00056979	0.000159645	Gammaproteobacteria	Succinate dehydrogenase/fumarate reductase, cytochrome b subunit	NA	Oligotroph	0.7796	0.00616667	0.025833	0.0758399	0.340625	0.733386	-0.33575	0.111558	-3.00964	0.0026156
COG2513	0.000569354	0.000283358	Alphaproteobacteria	2-Methylisocitrate lyase and related enzymes, PEP mutase family	Soil	Oligotroph	8.70478e-06	0.0142513	-0.973725	0.201589	-4.83025	1.36364e-06	-0.467302	0.175513	-2.6625	0.00775626
COG2513	0.000569354	0.000283358	Actinobacteria	2-Methylisocitrate lyase and related enzymes, PEP mutase family	NA	Copiotroph	0.186683	0.000135683	0.125861	0.0769302	1.63604	0.101831	0.327506	0.0810127	4.04265	5.28504e-05
COG2513	0.000569354	0.000283358	Acidobacteria	2-Methylisocitrate lyase and related enzymes, PEP mutase family	Soil	Oligotroph	0.0239912	0.047339	-0.355327	0.129527	-2.74327	0.00608303	-0.490469	0.192928	-2.54223	0.0110146
COG2513	0.000569354	0.000283358	Gammaproteobacteria	2-Methylisocitrate lyase and related enzymes, PEP mutase family	NA	Oligotroph	0.0632565	0.000679557	-0.350161	0.165217	-2.1194	0.0340565	-0.608192	0.164495	-3.69734	0.000217872
COG2329	0.000567767	0.00117253	Alphaproteobacteria	Heme-degrading monooxygenase HmoA and related ABM domain proteins	Soil	Oligotroph	0.000127049	0.00441138	-0.597253	0.14288	-4.18011	2.91365e-05	-0.473152	0.153394	-3.08455	0.00203862
COG2329	0.000567767	0.00117253	Actinobacteria	Heme-degrading monooxygenase HmoA and related ABM domain proteins	NA	Copiotroph	0.387425	1.95675e-05	-0.0896357	0.0810633	-1.10575	0.268835	0.476598	0.105868	4.50182	6.73746e-06
COG2329	0.000567767	0.00117253	Acidobacteria	Heme-degrading monooxygenase HmoA and related ABM domain proteins	Soil	NA	7.9537e-06	0.0861418	-0.780324	0.150355	-5.18987	2.10436e-07	-0.426519	0.191128	-2.23159	0.0256422
COG2329	0.000567767	0.00117253	Bacteroidetes	Heme-degrading monooxygenase HmoA and related ABM domain proteins	NA	Copiotroph	0.613051	0.00421655	-0.121801	0.143607	-0.848155	0.396352	0.513096	0.153253	3.34804	0.000813865
COG2329	0.000567767	0.00117253	Gammaproteobacteria	Heme-degrading monooxygenase HmoA and related ABM domain proteins	NA	Copiotroph	0.322418	0.013747	-0.132172	0.112927	-1.17042	0.241832	0.584102	0.21478	2.71954	0.00653737
COG4628	0.000565652	0.000125478	Bacteroidetes	Uncharacterized conserved protein, DUF2132 family	NA	Copiotroph	0.278585	0.00189439	0.579908	0.314112	1.84618	0.064866	1.11922	0.309697	3.6139	0.000301621
COG4628	0.000565652	0.000125478	Gammaproteobacteria	Uncharacterized conserved protein, DUF2132 family	Rhizosphere	Copiotroph	2.89413e-07	6.3439e-15	1.41856	0.250554	5.66167	1.49907e-08	2.65293	0.321226	8.25875	1.47201e-16
COG0158	0.000564825	0.0014345	Alphaproteobacteria	Fructose-1,6-bisphosphatase	Rhizosphere	Copiotroph	1.3278e-05	1.53788e-05	1.09411	0.231237	4.73155	2.22814e-06	1.87534	0.402584	4.65827	3.18871e-06
COG0158	0.000564825	0.0014345	Actinobacteria	Fructose-1,6-bisphosphatase	NA	Oligotroph	0.12195	0.00347097	-0.527045	0.280258	-1.88057	0.0600303	-3.16079	1.00694	-3.13901	0.00169519
COG0158	0.000564825	0.0014345	Acidobacteria	Fructose-1,6-bisphosphatase	NA	Copiotroph	0.0764629	0.0157366	0.60545	0.272474	2.22204	0.0262803	1.11791	0.360078	3.10464	0.00190513
COG0158	0.000564825	0.0014345	Gammaproteobacteria	Fructose-1,6-bisphosphatase	Rhizosphere	Copiotroph	1.20438e-07	7.08519e-09	1.11281	0.190616	5.838	5.28315e-09	2.16008	0.350954	6.15489	7.51299e-10
COG0038	0.000553049	6.45522e-07	Alphaproteobacteria	H+/Cl- antiporter ClcA	Rhizosphere	Copiotroph	0.0235811	2.56892e-11	0.285337	0.11164	2.55588	0.0105921	0.914753	0.129617	7.05737	1.69689e-12
COG0038	0.000553049	6.45522e-07	Actinobacteria	H+/Cl- antiporter ClcA	Rhizosphere	Copiotroph	0.000365374	4.40799e-07	0.396368	0.0982984	4.03229	5.52352e-05	0.478698	0.0900864	5.31376	1.07386e-07
COG0038	0.000553049	6.45522e-07	Acidobacteria	H+/Cl- antiporter ClcA	NA	Copiotroph	0.482992	0.0214012	0.139947	0.144124	0.971018	0.331539	0.933459	0.317946	2.9359	0.00332582
COG0038	0.000553049	6.45522e-07	Bacteroidetes	H+/Cl- antiporter ClcA	NA	Copiotroph	0.208853	0.00361258	0.669143	0.31676	2.11246	0.0346467	1.20976	0.355607	3.40196	0.000669035
COG0038	0.000553049	6.45522e-07	Gammaproteobacteria	H+/Cl- antiporter ClcA	Rhizosphere	Copiotroph	2.10327e-11	2.68528e-10	1.75781	0.232651	7.55558	4.17006e-14	2.19034	0.327359	6.69093	2.21764e-11
COG5434	0.000552264	5.5112e-08	Alphaproteobacteria	Polygalacturonase	Rhizosphere	Copiotroph	2.19571e-09	8.58839e-06	1.93041	0.298078	6.4762	9.40623e-11	1.90871	0.398225	4.79304	1.64277e-06
COG5434	0.000552264	5.5112e-08	Actinobacteria	Polygalacturonase	Rhizosphere	Copiotroph	0.000809646	6.71142e-10	0.847597	0.222172	3.81505	0.000136155	1.86287	0.287524	6.479	9.23344e-11
COG5434	0.000552264	5.5112e-08	Acidobacteria	Polygalacturonase	NA	Copiotroph	0.116325	0.0149336	0.295813	0.148302	1.99466	0.0460796	0.819521	0.261526	3.13361	0.00172671
COG5434	0.000552264	5.5112e-08	Bacteroidetes	Polygalacturonase	NA	Copiotroph	0.152279	0.00257706	0.7088	0.298915	2.37124	0.0177283	0.88726	0.252507	3.51381	0.000441731
COG5434	0.000552264	5.5112e-08	Gammaproteobacteria	Polygalacturonase	Rhizosphere	Copiotroph	0.00723057	4.33126e-13	0.542718	0.179379	3.02554	0.00248187	1.81844	0.23735	7.66144	1.83866e-14
COG1398	0.000551988	9.00303e-05	Actinobacteria	Fatty-acid desaturase	Soil	NA	5.90325e-05	0.0759285	-0.613716	0.136287	-4.5031	6.69684e-06	-0.19359	0.0978375	-1.97869	0.0478511
COG1398	0.000551988	9.00303e-05	Bacteroidetes	Fatty-acid desaturase	NA	Copiotroph	0.953362	9.72683e-05	-0.00369161	0.0499263	-0.0739412	0.941057	0.991946	0.219698	4.51504	6.33059e-06
COG1398	0.000551988	9.00303e-05	Gammaproteobacteria	Fatty-acid desaturase	Soil	Oligotroph	0.00854718	0.0431751	-0.397992	0.134237	-2.96485	0.00302832	-0.193486	0.0881516	-2.19492	0.0281694
COG0511	0.000550931	6.6148e-05	Alphaproteobacteria	Biotin carboxyl carrier protein	Rhizosphere	NA	0.00147597	0.0593999	0.551348	0.157455	3.50162	0.000462433	0.258095	0.124564	2.07199	0.0382668
COG0511	0.000550931	6.6148e-05	Actinobacteria	Biotin carboxyl carrier protein	Soil	Oligotroph	1.76218e-07	1.1042e-07	-0.661379	0.114252	-5.7888	7.08923e-09	-1.07169	0.19205	-5.58027	2.4014e-08
COG0511	0.000550931	6.6148e-05	Gammaproteobacteria	Biotin carboxyl carrier protein	Rhizosphere	Copiotroph	0.00139714	0.0344536	0.555775	0.155218	3.58061	0.000342794	0.687766	0.297348	2.313	0.0207227
COG2080	0.000549737	1.7864e-05	Alphaproteobacteria	Aldehyde, CO, or xanthine dehydrogenase, Fe-S subunit, CoxS/CutS family	Soil	Oligotroph	0.000299682	0.00276116	-0.887734	0.224599	-3.95252	7.73323e-05	-1.04125	0.321109	-3.24267	0.00118415
COG2080	0.000549737	1.7864e-05	Actinobacteria	Aldehyde, CO, or xanthine dehydrogenase, Fe-S subunit, CoxS/CutS family	NA	Copiotroph	0.394176	0.000147083	0.103824	0.0952464	1.09006	0.275687	0.582847	0.144886	4.0228	5.75112e-05
COG2080	0.000549737	1.7864e-05	Acidobacteria	Aldehyde, CO, or xanthine dehydrogenase, Fe-S subunit, CoxS/CutS family	Soil	Oligotroph	0.000499627	0.0035373	-1.35724	0.332138	-4.08637	4.38184e-05	-1.40877	0.372132	-3.78567	0.000153296
COG2080	0.000549737	1.7864e-05	Gammaproteobacteria	Aldehyde, CO, or xanthine dehydrogenase, Fe-S subunit, CoxS/CutS family	Soil	NA	0.00099175	0.330029	-0.890841	0.241829	-3.68377	0.000229811	0.127529	0.12026	1.06045	0.28894
COG4753	0.000549295	0.00106826	Alphaproteobacteria	Two-component response regulator, YesN/AraC family, consists of REC and AraC-type DNA-binding domains	Rhizosphere	Copiotroph	0.0126648	0.00625446	0.793124	0.284137	2.79135	0.0052489	0.74401	0.25121	2.9617	0.00305944
COG4753	0.000549295	0.00106826	Actinobacteria	Two-component response regulator, YesN/AraC family, consists of REC and AraC-type DNA-binding domains	Rhizosphere	Copiotroph	2.1194e-06	1.78994e-07	1.23668	0.234707	5.26901	1.37162e-07	1.24444	0.226744	5.4883	4.05809e-08
COG4753	0.000549295	0.00106826	Bacteroidetes	Two-component response regulator, YesN/AraC family, consists of REC and AraC-type DNA-binding domains	NA	Copiotroph	0.433482	9.96148e-06	0.255235	0.186022	1.37207	0.170041	0.989145	0.188802	5.23907	1.61387e-07
COG4753	0.000549295	0.00106826	Gammaproteobacteria	Two-component response regulator, YesN/AraC family, consists of REC and AraC-type DNA-binding domains	Soil	NA	0.0186469	0.52446	-0.371679	0.139626	-2.66197	0.00776839	0.0472081	0.0670933	0.703618	0.481671
COG0411	0.000546732	6.66808e-06	Alphaproteobacteria	ABC-type branched-chain amino acid transport system, ATPase component LivG	Soil	Oligotroph	1.20223e-08	4.69085e-13	-1.56082	0.25311	-6.16657	6.97872e-10	-2.61141	0.341884	-7.63829	2.20127e-14
COG0411	0.000546732	6.66808e-06	Actinobacteria	ABC-type branched-chain amino acid transport system, ATPase component LivG	Rhizosphere	Copiotroph	0.00802771	0.0107232	0.348041	0.113195	3.0747	0.00210712	0.283374	0.102605	2.76179	0.00574847
COG0411	0.000546732	6.66808e-06	Acidobacteria	ABC-type branched-chain amino acid transport system, ATPase component LivG	NA	Oligotroph	0.258715	0.0172947	0.17978	0.119889	1.49955	0.133731	-0.796282	0.26015	-3.06086	0.00220705
COG2759	0.000543004	7.27285e-05	Alphaproteobacteria	Formyltetrahydrofolate synthetase	Soil	Oligotroph	7.13775e-07	1.09261e-18	-0.725723	0.135121	-5.3709	7.83433e-08	-1.98552	0.213274	-9.30971	1.28182e-20
COG2759	0.000543004	7.27285e-05	Actinobacteria	Formyltetrahydrofolate synthetase	NA	Oligotroph	0.22916	1.52819e-14	-0.133366	0.0887347	-1.50297	0.132847	-1.18278	0.147147	-8.03807	9.12665e-16
COG2759	0.000543004	7.27285e-05	Gammaproteobacteria	Formyltetrahydrofolate synthetase	Soil	Oligotroph	1.27198e-10	3.20104e-06	-1.61939	0.224165	-7.22411	5.04378e-13	-2.54808	0.509893	-4.99729	5.81426e-07
COG2172	0.000541087	8.42968e-07	Alphaproteobacteria	Anti-sigma regulatory factor (Ser/Thr protein kinase)	Soil	NA	6.78192e-07	0.729697	-0.863862	0.160541	-5.38095	7.40939e-08	0.0389736	0.0938566	0.415247	0.677961
COG2172	0.000541087	8.42968e-07	Actinobacteria	Anti-sigma regulatory factor (Ser/Thr protein kinase)	Soil	Oligotroph	8.6764e-07	1.59069e-06	-1.04788	0.191729	-5.46543	4.61787e-08	-1.05346	0.208395	-5.05511	4.30142e-07
COG2899	0.000539707	0.000265618	Alphaproteobacteria	Uncharacterized TerC-related membrane protein, DUF475 domain	Rhizosphere	Copiotroph	0.000701062	7.76899e-05	1.8606	0.500039	3.72092	0.000198501	3.42909	0.802829	4.27126	1.94373e-05
COG2899	0.000539707	0.000265618	Actinobacteria	Uncharacterized TerC-related membrane protein, DUF475 domain	Rhizosphere	Copiotroph	2.97533e-05	5.52167e-11	0.971423	0.207997	4.67038	3.00643e-06	2.44613	0.355724	6.87647	6.13519e-12
COG2899	0.000539707	0.000265618	Gammaproteobacteria	Uncharacterized TerC-related membrane protein, DUF475 domain	Rhizosphere	Copiotroph	0.00682843	8.81313e-05	2.01026	0.659616	3.04762	0.0023066	3.22289	0.761378	4.23297	2.30627e-05
COG2229	0.000533991	4.72815e-05	Alphaproteobacteria	Signal recognition particle receptor subunit beta, a GTPase	Soil	Oligotroph	0.0448094	0.00434635	-0.575296	0.251986	-2.28305	0.0224276	-0.935138	0.302639	-3.08995	0.00200191
COG2229	0.000533991	4.72815e-05	Actinobacteria	Signal recognition particle receptor subunit beta, a GTPase	NA	Copiotroph	0.144506	3.02087e-09	0.186897	0.104631	1.78625	0.0740584	1.18262	0.189885	6.22808	4.72175e-10
COG2229	0.000533991	4.72815e-05	Acidobacteria	Signal recognition particle receptor subunit beta, a GTPase	Soil	Oligotroph	0.00086618	0.014987	-0.651256	0.165919	-3.92515	8.66758e-05	-0.99691	0.318409	-3.13091	0.00174268
COG2229	0.000533991	4.72815e-05	Gammaproteobacteria	Signal recognition particle receptor subunit beta, a GTPase	NA	Copiotroph	0.104396	0.00166522	0.349965	0.187009	1.87138	0.061292	0.625202	0.182047	3.43428	0.000594128
COG0639	0.000533454	0.000118239	Alphaproteobacteria	Diadenosine tetraphosphatase ApaH/serine/threonine protein phosphatase, PP2A family	NA	Oligotroph	0.538114	0.00744226	0.085958	0.11314	0.759747	0.447406	-0.266014	0.0916479	-2.90257	0.0037012
COG0639	0.000533454	0.000118239	Actinobacteria	Diadenosine tetraphosphatase ApaH/serine/threonine protein phosphatase, PP2A family	Soil	Oligotroph	0.00329017	7.5206e-26	-0.375664	0.111039	-3.38317	0.000716555	-2.01161	0.182311	-11.0339	2.62144e-28
COG2217	0.000533372	0.000744021	Alphaproteobacteria	Cation-transporting P-type ATPase	Soil	Oligotroph	0.0286654	0.000356934	-0.389007	0.157154	-2.47532	0.0133118	-1.09147	0.282129	-3.86869	0.00010942
COG2217	0.000533372	0.000744021	Actinobacteria	Cation-transporting P-type ATPase	Rhizosphere	Copiotroph	1.19589e-05	8.3078e-15	0.60532	0.123912	4.88507	1.03393e-06	1.13525	0.139784	8.12149	4.60507e-16
COG2217	0.000533372	0.000744021	Acidobacteria	Cation-transporting P-type ATPase	Soil	Oligotroph	0.00817125	0.00345213	-0.721954	0.228167	-3.16415	0.00155538	-1.12533	0.295861	-3.80358	0.000142619
COG2217	0.000533372	0.000744021	Gammaproteobacteria	Cation-transporting P-type ATPase	Rhizosphere	Copiotroph	1.1662e-06	0.021818	1.07969	0.201049	5.37028	7.8614e-08	1.0956	0.433489	2.52739	0.0114914
COG3376	0.000531458	5.48419e-05	Alphaproteobacteria	High-affinity nickel/cobalt permease	Soil	Oligotroph	7.37777e-06	0.00592273	-0.95054	0.195266	-4.86793	1.1277e-06	-0.489928	0.164394	-2.98021	0.00288055
COG3376	0.000531458	5.48419e-05	Actinobacteria	High-affinity nickel/cobalt permease	Soil	Copiotroph	0.00588022	9.30985e-07	-0.313982	0.0985161	-3.18712	0.001437	0.530684	0.10277	5.1638	2.41986e-07
COG3376	0.000531458	5.48419e-05	Acidobacteria	High-affinity nickel/cobalt permease	NA	Copiotroph	0.778664	0.0145255	0.0511085	0.128734	0.397008	0.691362	0.829065	0.262967	3.15274	0.00161748
COG3376	0.000531458	5.48419e-05	Gammaproteobacteria	High-affinity nickel/cobalt permease	Soil	NA	0.000590828	0.125611	-0.693893	0.180684	-3.84037	0.000122851	-0.217888	0.132664	-1.6424	0.100508
COG4539	0.000530104	0.00407254	Alphaproteobacteria	2-hydroxy fatty acid dioxygenase MPO1 (alpha-oxidation of fatty acids)	NA	Oligotroph	0.115678	0.00332688	-0.359656	0.197133	-1.82443	0.0680875	-0.606669	0.190829	-3.17913	0.0014772
COG4539	0.000530104	0.00407254	Actinobacteria	2-hydroxy fatty acid dioxygenase MPO1 (alpha-oxidation of fatty acids)	Soil	NA	0.0451201	0.182538	-1.26935	0.532987	-2.38158	0.0172385	0.657322	0.433655	1.51577	0.129577
COG4539	0.000530104	0.00407254	Acidobacteria	2-hydroxy fatty acid dioxygenase MPO1 (alpha-oxidation of fatty acids)	Soil	NA	1.14068e-07	0.172234	-1.13571	0.184972	-6.13986	8.25919e-10	-0.399313	0.219024	-1.82315	0.0682808
COG4539	0.000530104	0.00407254	Bacteroidetes	2-hydroxy fatty acid dioxygenase MPO1 (alpha-oxidation of fatty acids)	NA	Copiotroph	0.507012	6.37658e-06	0.359656	0.303403	1.18541	0.235857	2.00201	0.370606	5.402	6.59032e-08
COG4539	0.000530104	0.00407254	Gammaproteobacteria	2-hydroxy fatty acid dioxygenase MPO1 (alpha-oxidation of fatty acids)	NA	Copiotroph	0.645419	0.000386469	-0.0550789	0.0982828	-0.560412	0.575199	0.80001	0.207643	3.85281	0.00011677
COG5483	0.000529196	1.44803e-06	Alphaproteobacteria	Uncharacterized conserved protein, DUF488 family	Soil	Oligotroph	2.75739e-05	1.98434e-07	-0.487039	0.106835	-4.55881	5.14433e-06	-0.922891	0.165997	-5.5597	2.70246e-08
COG5483	0.000529196	1.44803e-06	Acidobacteria	Uncharacterized conserved protein, DUF488 family	Soil	NA	0.0133648	0.539774	-0.370631	0.124382	-2.97979	0.00288446	0.149538	0.168183	0.88914	0.373928
COG5483	0.000529196	1.44803e-06	Bacteroidetes	Uncharacterized conserved protein, DUF488 family	NA	Copiotroph	0.507012	0.012974	-0.246353	0.20833	-1.18251	0.237001	0.534867	0.181893	2.94057	0.00327612
COG5483	0.000529196	1.44803e-06	Gammaproteobacteria	Uncharacterized conserved protein, DUF488 family	Rhizosphere	Oligotroph	0.00140031	0.0420454	0.491398	0.137272	3.57975	0.000343918	-0.267215	0.12083	-2.21149	0.0270022
COG3394	0.000527015	9.14955e-06	Alphaproteobacteria	Chitooligosaccharide deacetylase ChbG, YdjC/CelG family	Soil	Oligotroph	1.41138e-11	4.06745e-15	-1.01911	0.139424	-7.30941	2.68322e-13	-1.39244	0.168408	-8.26829	1.35893e-16
COG3394	0.000527015	9.14955e-06	Actinobacteria	Chitooligosaccharide deacetylase ChbG, YdjC/CelG family	Soil	Oligotroph	1.46005e-05	1.94332e-08	-0.752177	0.155428	-4.83938	1.30244e-06	-1.03121	0.174722	-5.90203	3.59065e-09
COG3394	0.000527015	9.14955e-06	Acidobacteria	Chitooligosaccharide deacetylase ChbG, YdjC/CelG family	Soil	NA	6.60615e-05	0.685575	-0.803126	0.172092	-4.66684	3.0587e-06	0.131678	0.219027	0.601196	0.54771
COG3394	0.000527015	9.14955e-06	Bacteroidetes	Chitooligosaccharide deacetylase ChbG, YdjC/CelG family	NA	Oligotroph	0.113918	0.000312611	0.579348	0.226071	2.56269	0.0103866	-0.774055	0.185483	-4.17317	3.00386e-05
COG3394	0.000527015	9.14955e-06	Gammaproteobacteria	Chitooligosaccharide deacetylase ChbG, YdjC/CelG family	NA	Copiotroph	0.313655	0.000210839	0.19669	0.165097	1.19136	0.233512	0.507667	0.126586	4.01046	6.06005e-05
COG1994	0.000527012	0.00110098	Alphaproteobacteria	Zn-dependent protease (includes sporulation protein SpoIVFB)	Soil	Oligotroph	7.77684e-06	2.30007e-07	-0.608286	0.125268	-4.85588	1.19856e-06	-0.875887	0.158315	-5.53256	3.15592e-08
COG1994	0.000527012	0.00110098	Actinobacteria	Zn-dependent protease (includes sporulation protein SpoIVFB)	Soil	Oligotroph	0.008277	0.00111036	-0.334686	0.109285	-3.0625	0.00219495	-0.356469	0.10239	-3.48148	0.000498642
COG1994	0.000527012	0.00110098	Acidobacteria	Zn-dependent protease (includes sporulation protein SpoIVFB)	Soil	NA	0.00307035	0.560623	-0.830899	0.237	-3.5059	0.000455062	-0.221627	0.261472	-0.847612	0.396654
COG1994	0.000527012	0.00110098	Bacteroidetes	Zn-dependent protease (includes sporulation protein SpoIVFB)	NA	Oligotroph	0.904939	3.04962e-05	-0.00937214	0.0560482	-0.167216	0.8672	-1.38195	0.283363	-4.87694	1.07741e-06
COG1994	0.000527012	0.00110098	Gammaproteobacteria	Zn-dependent protease (includes sporulation protein SpoIVFB)	Soil	Oligotroph	0.00245034	5.07338e-06	-0.54614	0.160645	-3.39967	0.000674678	-0.861148	0.175771	-4.89925	9.62018e-07
COG4963	0.000525642	0.000748733	Alphaproteobacteria	Flp pilus assembly ATPase CpaE/TadZ, contains N-terminal REC/TadZ_N domain	Rhizosphere	Copiotroph	1.40154e-10	7.72778e-12	1.13778	0.164082	6.93419	4.0856e-12	1.23423	0.17059	7.23507	4.65288e-13
COG4963	0.000525642	0.000748733	Actinobacteria	Flp pilus assembly ATPase CpaE/TadZ, contains N-terminal REC/TadZ_N domain	Rhizosphere	Copiotroph	4.23192e-05	4.2737e-05	0.46375	0.101142	4.58516	4.53647e-06	0.430752	0.099679	4.32139	1.55048e-05
COG4963	0.000525642	0.000748733	Acidobacteria	Flp pilus assembly ATPase CpaE/TadZ, contains N-terminal REC/TadZ_N domain	Rhizosphere	NA	0.0152187	0.0840934	0.459609	0.156998	2.92748	0.00341716	-0.564902	0.251967	-2.24197	0.0249634
COG4963	0.000525642	0.000748733	Gammaproteobacteria	Flp pilus assembly ATPase CpaE/TadZ, contains N-terminal REC/TadZ_N domain	Rhizosphere	Copiotroph	4.40644e-06	8.56522e-14	1.29408	0.254668	5.08145	3.74574e-07	2.34201	0.296475	7.89953	2.79951e-15
COG1505	0.000525225	0.00206267	Alphaproteobacteria	Prolyl endopeptidase PreP, S9A serine peptidase family	Rhizosphere	Copiotroph	8.1032e-06	6.47933e-07	0.828643	0.17098	4.84642	1.25707e-06	1.26031	0.236204	5.33569	9.51822e-08
COG1505	0.000525225	0.00206267	Actinobacteria	Prolyl endopeptidase PreP, S9A serine peptidase family	NA	Copiotroph	0.0678517	2.38066e-06	-0.247881	0.113038	-2.19291	0.0283139	0.941511	0.189502	4.96835	6.75262e-07
COG1505	0.000525225	0.00206267	Acidobacteria	Prolyl endopeptidase PreP, S9A serine peptidase family	Soil	NA	0.00504584	0.327558	-0.538477	0.161313	-3.33809	0.00084356	-0.264529	0.195626	-1.35222	0.176306
COG1505	0.000525225	0.00206267	Bacteroidetes	Prolyl endopeptidase PreP, S9A serine peptidase family	NA	Copiotroph	0.520984	0.000475248	-0.300105	0.272878	-1.09977	0.271431	0.95123	0.23526	4.04331	5.27021e-05
COG1505	0.000525225	0.00206267	Gammaproteobacteria	Prolyl endopeptidase PreP, S9A serine peptidase family	NA	Copiotroph	0.500555	0.00010652	-0.10367	0.12707	-0.815849	0.414586	0.753647	0.180001	4.18691	2.82779e-05
COG2348	0.000522592	0.00280025	Alphaproteobacteria	Lipid II:glycine glycyltransferase (Peptidoglycan interpeptide bridge formation enzyme)	Rhizosphere	Copiotroph	0.000240183	0.00332714	1.97221	0.491686	4.01111	6.04337e-05	1.00422	0.315898	3.17894	0.00147816
COG2348	0.000522592	0.00280025	Actinobacteria	Lipid II:glycine glycyltransferase (Peptidoglycan interpeptide bridge formation enzyme)	Rhizosphere	Copiotroph	5.12772e-10	8.61091e-10	1.38802	0.202801	6.84425	7.68774e-12	1.75084	0.271965	6.43774	1.21262e-10
COG2348	0.000522592	0.00280025	Acidobacteria	Lipid II:glycine glycyltransferase (Peptidoglycan interpeptide bridge formation enzyme)	Rhizosphere	NA	0.000253628	0.164885	0.951186	0.221619	4.29199	1.7708e-05	-0.833113	0.448602	-1.85713	0.0632924
COG2348	0.000522592	0.00280025	Gammaproteobacteria	Lipid II:glycine glycyltransferase (Peptidoglycan interpeptide bridge formation enzyme)	Soil	Oligotroph	0.00309333	0.00843231	-0.690092	0.207587	-3.32436	0.000886217	-1.56372	0.539332	-2.89936	0.00373926
COG0738	0.000520375	8.40945e-05	Alphaproteobacteria	Fucose permease	Rhizosphere	Copiotroph	3.31216e-13	1.76734e-15	1.71895	0.218229	7.87681	3.35834e-15	2.42216	0.289162	8.37647	5.45391e-17
COG0738	0.000520375	8.40945e-05	Actinobacteria	Fucose permease	Rhizosphere	Copiotroph	5.81904e-05	3.26167e-05	0.541228	0.120084	4.50709	6.57223e-06	0.531272	0.121194	4.38366	1.16704e-05
COG0738	0.000520375	8.40945e-05	Acidobacteria	Fucose permease	NA	Copiotroph	0.559609	0.0412046	-0.116348	0.141418	-0.822722	0.410666	0.651202	0.249562	2.60938	0.00907075
COG0738	0.000520375	8.40945e-05	Gammaproteobacteria	Fucose permease	Rhizosphere	Copiotroph	0.000142897	4.4475e-11	0.799024	0.188557	4.23758	2.25944e-05	1.87529	0.269096	6.96883	3.19581e-12
COG3173	0.000516893	0.000144898	Actinobacteria	Predicted kinase, aminoglycoside phosphotransferase (APT) family	NA	Copiotroph	0.100703	0.000486759	-0.233506	0.117508	-1.98715	0.0469052	0.5376	0.144781	3.71318	0.00020467
COG3173	0.000516893	0.000144898	Acidobacteria	Predicted kinase, aminoglycoside phosphotransferase (APT) family	NA	Oligotroph	0.556897	0.0195476	-0.106372	0.1284	-0.828447	0.407418	-0.725375	0.242807	-2.98745	0.00281314
COG3173	0.000516893	0.000144898	Gammaproteobacteria	Predicted kinase, aminoglycoside phosphotransferase (APT) family	Soil	Oligotroph	5.98532e-07	5.46036e-08	-0.911928	0.165462	-5.51139	3.56004e-08	-0.849365	0.146665	-5.79119	6.98893e-09
COG4888	0.000515636	1.30212e-06	Alphaproteobacteria	Transcription elongation factor Elf1, contains Zn-ribbon domain	Soil	Oligotroph	4.38731e-09	7.05898e-08	-1.49437	0.235576	-6.34347	2.24648e-10	-2.44392	0.424986	-5.75059	8.89349e-09
COG4888	0.000515636	1.30212e-06	Gammaproteobacteria	Transcription elongation factor Elf1, contains Zn-ribbon domain	NA	Copiotroph	0.745772	0.028992	0.0838761	0.211723	0.396159	0.691988	0.789262	0.32975	2.39351	0.0166879
COG1473	0.000514497	0.000413888	Actinobacteria	Metal-dependent amidase/aminoacylase/carboxypeptidase	Rhizosphere	Copiotroph	0.0212016	4.53766e-15	0.329824	0.121928	2.70508	0.00682879	1.5053	0.183609	8.19841	2.43595e-16
COG1473	0.000514497	0.000413888	Acidobacteria	Metal-dependent amidase/aminoacylase/carboxypeptidase	Soil	Oligotroph	0.000400733	0.013526	-0.722098	0.173757	-4.1558	3.24147e-05	-0.898197	0.282156	-3.18333	0.00145589
COG1473	0.000514497	0.000413888	Gammaproteobacteria	Metal-dependent amidase/aminoacylase/carboxypeptidase	NA	Copiotroph	0.270237	0.0129874	0.15661	0.120945	1.29488	0.195361	0.903304	0.329609	2.74053	0.00613402
COG2939	0.000513861	1.3495e-05	Alphaproteobacteria	Carboxypeptidase C (cathepsin A)	Soil	Oligotroph	4.1723e-09	5.61012e-13	-0.829499	0.130558	-6.3535	2.10466e-10	-1.28447	0.168718	-7.61312	2.67557e-14
COG2939	0.000513861	1.3495e-05	Actinobacteria	Carboxypeptidase C (cathepsin A)	NA	Copiotroph	0.218269	2.4076e-05	0.278671	0.18131	1.53699	0.124297	1.03423	0.232185	4.45432	8.41608e-06
COG2939	0.000513861	1.3495e-05	Acidobacteria	Carboxypeptidase C (cathepsin A)	Soil	NA	0.000509864	0.540814	-0.654912	0.160599	-4.07793	4.54385e-05	-0.154458	0.174032	-0.887524	0.374797
COG2939	0.000513861	1.3495e-05	Bacteroidetes	Carboxypeptidase C (cathepsin A)	NA	Copiotroph	0.758206	0.0162068	0.10174	0.219808	0.462858	0.643466	0.581153	0.203943	2.84958	0.00437763
COG2939	0.000513861	1.3495e-05	Gammaproteobacteria	Carboxypeptidase C (cathepsin A)	Soil	Copiotroph	0.00221909	0.0207222	-0.619544	0.180488	-3.43261	0.000597808	0.325693	0.127727	2.54992	0.0107747
COG1875	0.000513586	0.000207295	Actinobacteria	Predicted ribonuclease YlaK, contains NYN-type RNase and PhoH-family ATPase domains	Rhizosphere	Copiotroph	1.8747e-06	5.46484e-23	0.739169	0.139481	5.29942	1.16173e-07	2.01651	0.195267	10.327	5.32157e-25
COG1875	0.000513586	0.000207295	Bacteroidetes	Predicted ribonuclease YlaK, contains NYN-type RNase and PhoH-family ATPase domains	NA	Copiotroph	0.306058	0.000957757	0.55789	0.319083	1.74841	0.0803924	1.0318	0.269529	3.82816	0.000129106
COG1376	0.000513462	0.000301238	Alphaproteobacteria	Lipoprotein-anchoring transpeptidase ErfK/SrfK	NA	Oligotroph	0.691938	0.00466957	0.0696615	0.138826	0.501789	0.615816	-0.706551	0.230599	-3.06398	0.00218414
COG1376	0.000513462	0.000301238	Actinobacteria	Lipoprotein-anchoring transpeptidase ErfK/SrfK	Soil	Oligotroph	0.00779629	0.0132147	-0.462629	0.149893	-3.08639	0.00202602	-0.362102	0.134768	-2.68686	0.00721282
COG1376	0.000513462	0.000301238	Acidobacteria	Lipoprotein-anchoring transpeptidase ErfK/SrfK	Soil	Oligotroph	0.000511176	0.00639582	-0.599056	0.146997	-4.07528	4.59582e-05	-0.943721	0.266756	-3.53776	0.000403534
COG1376	0.000513462	0.000301238	Gammaproteobacteria	Lipoprotein-anchoring transpeptidase ErfK/SrfK	NA	Oligotroph	0.743051	0.000152433	0.0396183	0.0986549	0.401584	0.68799	-0.640605	0.156451	-4.09459	4.22917e-05
COG2814	0.000511613	0.00114102	Alphaproteobacteria	Predicted arabinose efflux permease AraJ, MFS family	NA	Copiotroph	0.350252	0.0335036	0.194973	0.172951	1.12733	0.259604	0.447305	0.192655	2.32179	0.020244
COG2814	0.000511613	0.00114102	Actinobacteria	Predicted arabinose efflux permease AraJ, MFS family	Rhizosphere	Copiotroph	0.000136139	9.43244e-12	0.672407	0.15642	4.29872	1.7179e-05	1.59098	0.222735	7.1429	9.13804e-13
COG2814	0.000511613	0.00114102	Acidobacteria	Predicted arabinose efflux permease AraJ, MFS family	Rhizosphere	NA	4.50811e-06	0.0612397	1.02706	0.192321	5.34035	9.27686e-08	0.624154	0.258857	2.41119	0.0159005
COG2814	0.000511613	0.00114102	Gammaproteobacteria	Predicted arabinose efflux permease AraJ, MFS family	NA	Copiotroph	0.199751	0.0349211	0.383548	0.255535	1.50096	0.133366	0.898874	0.389694	2.30661	0.0210764
COG0246	0.000511266	1.90339e-05	Alphaproteobacteria	Mannitol-1-phosphate/altronate dehydrogenases	Rhizosphere	Copiotroph	1.91192e-08	5.43342e-08	1.26774	0.20862	6.07679	1.22615e-09	1.98618	0.342578	5.79776	6.72075e-09
COG0246	0.000511266	1.90339e-05	Actinobacteria	Mannitol-1-phosphate/altronate dehydrogenases	Rhizosphere	Copiotroph	0.00100692	7.4973e-11	0.487761	0.130072	3.74994	0.000176879	1.64303	0.240631	6.82799	8.61114e-12
COG0246	0.000511266	1.90339e-05	Gammaproteobacteria	Mannitol-1-phosphate/altronate dehydrogenases	Rhizosphere	Copiotroph	0.00416996	2.53847e-13	0.534661	0.165931	3.22218	0.00127217	1.58454	0.2047	7.74079	9.88028e-15
COG0334	0.000508796	9.93304e-06	Alphaproteobacteria	Glutamate dehydrogenase/leucine dehydrogenase	Rhizosphere	Copiotroph	8.75672e-09	5.36226e-08	1.09621	0.17614	6.22352	4.86114e-10	1.41185	0.243409	5.80031	6.61907e-09
COG0334	0.000508796	9.93304e-06	Acidobacteria	Glutamate dehydrogenase/leucine dehydrogenase	NA	Oligotroph	0.167969	0.0190467	-0.333797	0.186423	-1.79054	0.0733679	-0.776529	0.25878	-3.00073	0.00269335
COG0334	0.000508796	9.93304e-06	Bacteroidetes	Glutamate dehydrogenase/leucine dehydrogenase	NA	Copiotroph	0.269844	0.0212187	0.534361	0.284378	1.87905	0.0602374	0.933352	0.340652	2.7399	0.00614582
COG0334	0.000508796	9.93304e-06	Gammaproteobacteria	Glutamate dehydrogenase/leucine dehydrogenase	Rhizosphere	Copiotroph	4.82214e-11	3.33151e-11	1.42186	0.192021	7.40469	1.31459e-13	1.6773	0.239159	7.01331	2.3274e-12
COG1712	0.000506951	0.000796876	Alphaproteobacteria	L-aspartate dehydrogenase, NAD(P)-dependent	Soil	Oligotroph	9.24981e-15	3.8007e-22	-1.40679	0.168298	-8.3589	6.33067e-17	-1.97843	0.192656	-10.2693	9.6932e-25
COG1712	0.000506951	0.000796876	Actinobacteria	L-aspartate dehydrogenase, NAD(P)-dependent	NA	Copiotroph	0.139255	0.0154662	1.06213	0.588251	1.80558	0.0709845	1.71949	0.653568	2.63093	0.00851512
COG1712	0.000506951	0.000796876	Gammaproteobacteria	L-aspartate dehydrogenase, NAD(P)-dependent	NA	Oligotroph	0.335582	0.00983223	-0.153295	0.134481	-1.1399	0.254327	-0.816445	0.287128	-2.84349	0.00446228
COG2025	0.000505329	2.41923e-05	Actinobacteria	Electron transfer flavoprotein, alpha subunit FixB	NA	Oligotroph	0.302561	0.0016966	0.105762	0.0808893	1.30749	0.191047	-0.318627	0.0949436	-3.35596	0.000790898
COG2025	0.000505329	2.41923e-05	Acidobacteria	Electron transfer flavoprotein, alpha subunit FixB	Soil	Oligotroph	0.0133565	0.0289882	-0.35252	0.11827	-2.98065	0.00287635	-0.520186	0.186848	-2.784	0.00536936
COG2025	0.000505329	2.41923e-05	Gammaproteobacteria	Electron transfer flavoprotein, alpha subunit FixB	Soil	NA	0.00168259	0.052918	-0.499854	0.14201	-3.51985	0.000431796	0.302499	0.144773	2.08947	0.036665
COG4928	0.000505215	9.61533e-05	Alphaproteobacteria	Predicted P-loop ATPase, KAP-like	Rhizosphere	Copiotroph	0.0189849	0.00308198	2.8279	1.07055	2.64153	0.00825325	3.37221	1.05177	3.20623	0.00134488
COG4928	0.000505215	9.61533e-05	Actinobacteria	Predicted P-loop ATPase, KAP-like	NA	Oligotroph	0.199227	0.00146426	0.361455	0.226303	1.59722	0.110217	-1.21231	0.356638	-3.39928	0.000675642
COG4928	0.000505215	9.61533e-05	Acidobacteria	Predicted P-loop ATPase, KAP-like	Rhizosphere	NA	0.00504584	0.46924	1.15585	0.346285	3.33786	0.00084427	-0.65751	0.63528	-1.03499	0.300673
COG0168	0.000504615	6.98915e-05	Alphaproteobacteria	Trk-type K+ transport system, membrane component	NA	Copiotroph	0.0664586	0.0102294	0.761087	0.361698	2.10421	0.0353603	1.10651	0.397137	2.78623	0.00533255
COG0168	0.000504615	6.98915e-05	Actinobacteria	Trk-type K+ transport system, membrane component	Rhizosphere	Copiotroph	3.30839e-12	1.88457e-06	1.95226	0.253522	7.70055	1.35478e-14	1.10567	0.220267	5.01967	5.17609e-07
COG0168	0.000504615	6.98915e-05	Gammaproteobacteria	Trk-type K+ transport system, membrane component	NA	Oligotroph	0.5422	0.025121	-0.08977	0.120924	-0.742369	0.457864	-0.486265	0.197438	-2.46288	0.0137827
COG3379	0.000503058	6.07678e-07	Alphaproteobacteria	Predicted phosphohydrolase or phosphomutase, AlkP superfamily	Rhizosphere	NA	0.0245281	0.39305	1.61455	0.635557	2.54037	0.0110734	0.428594	0.432389	0.991222	0.321577
COG3379	0.000503058	6.07678e-07	Actinobacteria	Predicted phosphohydrolase or phosphomutase, AlkP superfamily	NA	Oligotroph	0.444899	2.61649e-05	0.153513	0.156854	0.978703	0.327727	-0.875132	0.197329	-4.4349	9.2116e-06
COG3379	0.000503058	6.07678e-07	Acidobacteria	Predicted phosphohydrolase or phosphomutase, AlkP superfamily	NA	Oligotroph	0.548227	0.0248546	-0.135227	0.159701	-0.846748	0.397136	-0.873499	0.305093	-2.86306	0.00419571
COG3379	0.000503058	6.07678e-07	Gammaproteobacteria	Predicted phosphohydrolase or phosphomutase, AlkP superfamily	NA	Oligotroph	0.10202	0.00967587	-0.729304	0.387032	-1.88435	0.0595178	-1.55972	0.547371	-2.84947	0.00437925
COG2119	0.000500675	0.000143784	Alphaproteobacteria	Putative Ca2+/H+ antiporter, TMEM165/GDT1 family	Rhizosphere	Copiotroph	0.00697856	1.40052e-07	0.514491	0.17138	3.00204	0.00268175	1.75271	0.311696	5.62314	1.87522e-08
COG2119	0.000500675	0.000143784	Actinobacteria	Putative Ca2+/H+ antiporter, TMEM165/GDT1 family	Rhizosphere	Copiotroph	0.0446029	9.32969e-10	0.271401	0.113687	2.38727	0.0169741	1.43364	0.22317	6.42395	1.32782e-10
COG2119	0.000500675	0.000143784	Gammaproteobacteria	Putative Ca2+/H+ antiporter, TMEM165/GDT1 family	Soil	NA	0.000453308	0.463038	-0.529406	0.135145	-3.91732	8.95382e-05	-0.0445383	0.0551273	-0.807919	0.419137
COG3145	0.000500527	2.88558e-06	Alphaproteobacteria	Alkylated DNA repair dioxygenase AlkB	NA	Copiotroph	0.72248	0.00268359	0.0416727	0.0924478	0.45077	0.652155	0.329548	0.101325	3.2524	0.00114434
COG3145	0.000500527	2.88558e-06	Actinobacteria	Alkylated DNA repair dioxygenase AlkB	NA	Copiotroph	0.0874072	4.82751e-12	0.199972	0.0970533	2.06043	0.0393573	1.31872	0.182114	7.24118	4.44781e-13
COG3145	0.000500527	2.88558e-06	Acidobacteria	Alkylated DNA repair dioxygenase AlkB	Rhizosphere	NA	0.00221657	0.055154	0.650736	0.180054	3.61412	0.000301371	0.599532	0.243102	2.46617	0.0136565
COG3145	0.000500527	2.88558e-06	Bacteroidetes	Alkylated DNA repair dioxygenase AlkB	NA	Copiotroph	0.111601	4.31576e-05	0.586077	0.226147	2.59158	0.00955365	1.06994	0.22521	4.75089	2.02527e-06
COG3145	0.000500527	2.88558e-06	Gammaproteobacteria	Alkylated DNA repair dioxygenase AlkB	Rhizosphere	Copiotroph	0.000233657	3.52826e-06	0.652329	0.158985	4.10309	4.07669e-05	1.64745	0.331037	4.97663	6.47023e-07
COG1626	0.000500126	0.000159217	Alphaproteobacteria	Neutral trehalase	Rhizosphere	Copiotroph	0.000185309	1.19965e-05	1.42038	0.348054	4.08091	4.48592e-05	2.45667	0.520976	4.71552	2.41092e-06
COG1626	0.000500126	0.000159217	Acidobacteria	Neutral trehalase	NA	Copiotroph	0.123343	0.00691405	0.270684	0.137753	1.96499	0.0494152	1.05701	0.302218	3.4975	0.000469645
COG1626	0.000500126	0.000159217	Gammaproteobacteria	Neutral trehalase	NA	Copiotroph	0.544968	4.26604e-08	0.120137	0.162994	0.737063	0.461084	1.25629	0.21525	5.83645	5.33254e-09
COG1740	0.000499729	2.7858e-05	Alphaproteobacteria	Ni,Fe-hydrogenase I small subunit	Soil	NA	0.00356204	0.669195	-1.26672	0.393051	-3.22278	0.00126951	0.184973	0.362612	0.510113	0.609973
COG1740	0.000499729	2.7858e-05	Actinobacteria	Ni,Fe-hydrogenase I small subunit	Soil	Copiotroph	2.6968e-05	0.0251188	-0.6569	0.139982	-4.69276	2.69546e-06	0.261096	0.106599	2.44933	0.0143124
COG1740	0.000499729	2.7858e-05	Gammaproteobacteria	Ni,Fe-hydrogenase I small subunit	NA	Copiotroph	0.143065	0.0204924	-0.459441	0.270504	-1.69847	0.0894199	0.777869	0.304492	2.55464	0.0106297
COG0375	0.000496102	0.000105913	Alphaproteobacteria	Hydrogenase maturation factor HypA/HybF, metallochaperone involved in Ni insertion	Soil	NA	0.0222702	0.930894	-0.594207	0.230433	-2.57866	0.00991855	-0.00624702	0.0665348	-0.093891	0.925196
COG0375	0.000496102	0.000105913	Actinobacteria	Hydrogenase maturation factor HypA/HybF, metallochaperone involved in Ni insertion	Soil	NA	4.53805e-07	0.843509	-0.715023	0.127738	-5.59759	2.17348e-08	-0.0101457	0.0456536	-0.222233	0.824133
COG0375	0.000496102	0.000105913	Acidobacteria	Hydrogenase maturation factor HypA/HybF, metallochaperone involved in Ni insertion	Soil	NA	0.0205802	0.7456	-0.391567	0.139451	-2.80792	0.00498624	0.0726226	0.153355	0.47356	0.635814
COG0375	0.000496102	0.000105913	Gammaproteobacteria	Hydrogenase maturation factor HypA/HybF, metallochaperone involved in Ni insertion	NA	Copiotroph	0.68514	0.000367154	-0.0734795	0.148019	-0.49642	0.619598	0.786459	0.203358	3.86736	0.000110018
COG3142	0.000495611	3.43248e-08	Alphaproteobacteria	Copper homeostasis protein CutC	Rhizosphere	Copiotroph	9.03599e-08	1.28079e-07	3.61989	0.626438	5.77853	7.53572e-09	3.05536	0.541744	5.63986	1.70184e-08
COG3142	0.000495611	3.43248e-08	Actinobacteria	Copper homeostasis protein CutC	Rhizosphere	Copiotroph	4.05482e-10	2.5321e-14	1.39347	0.202449	6.88307	5.85772e-12	3.69258	0.463174	7.97236	1.55676e-15
COG3142	0.000495611	3.43248e-08	Gammaproteobacteria	Copper homeostasis protein CutC	Rhizosphere	Copiotroph	0.00124558	9.03794e-13	0.720354	0.199239	3.61552	0.000299742	3.05401	0.404383	7.55227	4.27726e-14
COG3734	0.000493523	2.381e-08	Alphaproteobacteria	2-keto-3-deoxy-galactonokinase	Rhizosphere	Copiotroph	2.53982e-11	5.3357e-14	1.44649	0.200449	7.21626	5.34361e-13	2.11455	0.266466	7.93555	2.09563e-15
COG3734	0.000493523	2.381e-08	Acidobacteria	2-keto-3-deoxy-galactonokinase	Rhizosphere	Copiotroph	0.000726597	0.000208018	1.75225	0.440387	3.97888	6.92421e-05	1.95887	0.416091	4.70779	2.50418e-06
COG3734	0.000493523	2.381e-08	Gammaproteobacteria	2-keto-3-deoxy-galactonokinase	Rhizosphere	Copiotroph	0.000432842	1.11802e-15	0.642969	0.163518	3.9321	8.42085e-05	1.70961	0.201373	8.48976	2.07067e-17
COG5662	0.000492473	1.43299e-05	Alphaproteobacteria	Transmembrane transcriptional regulator RsiW (anti-sigma-W factor)	Soil	Oligotroph	9.73828e-07	1.06516e-05	-0.885347	0.166846	-5.30638	1.11824e-07	-1.3504	0.284664	-4.74383	2.09717e-06
COG5662	0.000492473	1.43299e-05	Actinobacteria	Transmembrane transcriptional regulator RsiW (anti-sigma-W factor)	NA	Copiotroph	0.175527	0.00116169	0.114642	0.068537	1.6727	0.0943863	0.254463	0.0733722	3.46811	0.000524138
COG5662	0.000492473	1.43299e-05	Bacteroidetes	Transmembrane transcriptional regulator RsiW (anti-sigma-W factor)	NA	Oligotroph	0.55508	0.010954	0.149931	0.151355	0.990587	0.321887	-0.530016	0.176379	-3.00499	0.00265589
COG5662	0.000492473	1.43299e-05	Gammaproteobacteria	Transmembrane transcriptional regulator RsiW (anti-sigma-W factor)	Soil	Oligotroph	0.00196349	0.0416909	-0.519573	0.149618	-3.47266	0.000515325	-0.201282	0.0908372	-2.21585	0.0267017
COG1641	0.000492278	1.96507e-05	Actinobacteria	CTP-dependent cyclometallase, nickel-pincer nucleotide (NPN) cofactor biosynthesis	NA	Copiotroph	0.111805	3.36295e-06	0.240162	0.124584	1.92771	0.0538909	0.935037	0.191092	4.89312	9.92511e-07
COG1641	0.000492278	1.96507e-05	Bacteroidetes	CTP-dependent cyclometallase, nickel-pincer nucleotide (NPN) cofactor biosynthesis	NA	Oligotroph	0.32312	0.00176037	1.88982	1.11478	1.69524	0.0900303	-2.65987	0.731062	-3.63836	0.000274382
COG1641	0.000492278	1.96507e-05	Gammaproteobacteria	CTP-dependent cyclometallase, nickel-pincer nucleotide (NPN) cofactor biosynthesis	Soil	Oligotroph	0.0307585	0.00238915	-0.953769	0.388548	-2.4547	0.0141003	-2.28398	0.68775	-3.32095	0.000897122
COG0841	0.000491069	1.07757e-06	Actinobacteria	Multidrug efflux pump subunit AcrB	Rhizosphere	Copiotroph	6.93573e-06	2.42313e-07	0.802626	0.160125	5.01251	5.37251e-07	1.17452	0.216306	5.42989	5.63885e-08
COG0611	0.000489725	0.00079034	Alphaproteobacteria	Thiamine monophosphate kinase	Soil	Oligotroph	0.00738854	0.0353418	-0.330152	0.110737	-2.98141	0.00286926	-0.212374	0.0923199	-2.30041	0.021425
COG0611	0.000489725	0.00079034	Actinobacteria	Thiamine monophosphate kinase	Soil	Oligotroph	0.000664699	0.0155531	-0.399233	0.103138	-3.87085	0.000108458	-0.192579	0.0732598	-2.62872	0.00857072
COG0611	0.000489725	0.00079034	Acidobacteria	Thiamine monophosphate kinase	Soil	NA	0.00208377	0.565568	-0.444854	0.122337	-3.63631	0.000276573	0.132224	0.15783	0.837761	0.402165
COG0611	0.000489725	0.00079034	Bacteroidetes	Thiamine monophosphate kinase	NA	Copiotroph	0.718156	0.0485669	-0.0935688	0.168094	-0.556646	0.577769	0.602367	0.254157	2.37006	0.0177852
COG0611	0.000489725	0.00079034	Gammaproteobacteria	Thiamine monophosphate kinase	NA	Copiotroph	0.520715	0.0494873	0.0784455	0.100435	0.781058	0.434768	0.491179	0.231156	2.12488	0.0335966
COG3254	0.000489061	0.00028151	Alphaproteobacteria	L-rhamnose mutarotase	Rhizosphere	Copiotroph	2.42936e-09	8.27219e-09	2.7977	0.433546	6.45306	1.09614e-10	3.59834	0.586763	6.13252	8.64983e-10
COG3254	0.000489061	0.00028151	Actinobacteria	L-rhamnose mutarotase	Rhizosphere	Copiotroph	1.2251e-06	1.29743e-12	0.804914	0.149331	5.39013	7.0408e-08	1.89055	0.254377	7.43208	1.06905e-13
COG3254	0.000489061	0.00028151	Acidobacteria	L-rhamnose mutarotase	NA	Copiotroph	0.620919	0.012388	0.0981961	0.139097	0.705956	0.480216	0.889332	0.275914	3.22321	0.00126761
COG3254	0.000489061	0.00028151	Gammaproteobacteria	L-rhamnose mutarotase	Rhizosphere	Copiotroph	1.78874e-06	3.2915e-18	1.03147	0.195298	5.28152	1.28115e-07	2.57898	0.277963	9.27814	1.72459e-20
COG0753	0.000488589	2.14399e-07	Alphaproteobacteria	Catalase	NA	Copiotroph	0.517935	0.0316525	0.0753922	0.0942319	0.800071	0.42367	0.189311	0.0807024	2.34579	0.0189866
COG0753	0.000488589	2.14399e-07	Actinobacteria	Catalase	NA	Copiotroph	0.0752053	1.78546e-13	0.246399	0.11513	2.14017	0.0323409	1.41689	0.183792	7.7092	1.26609e-14
COG0753	0.000488589	2.14399e-07	Acidobacteria	Catalase	NA	Copiotroph	0.162437	0.00908578	0.276718	0.152785	1.81116	0.0701162	0.868699	0.257724	3.37065	0.000749904
COG0753	0.000488589	2.14399e-07	Bacteroidetes	Catalase	NA	Copiotroph	0.315866	1.53085e-05	0.478187	0.27794	1.72047	0.0853471	1.17716	0.231193	5.09167	3.54917e-07
COG0753	0.000488589	2.14399e-07	Gammaproteobacteria	Catalase	Rhizosphere	Copiotroph	2.57599e-07	4.40958e-15	1.12905	0.198604	5.68492	1.30875e-08	2.29304	0.27603	8.30722	9.79706e-17
COG1251	0.000487155	7.86329e-05	Alphaproteobacteria	NAD(P)H-nitrite reductase, large subunit	Rhizosphere	Copiotroph	7.54471e-05	1.52281e-10	0.557346	0.129325	4.30965	1.63517e-05	1.0627	0.156637	6.78447	1.16512e-11
COG1251	0.000487155	7.86329e-05	Actinobacteria	NAD(P)H-nitrite reductase, large subunit	Rhizosphere	Copiotroph	1.31383e-07	1.48825e-24	0.835444	0.142899	5.84641	5.02289e-09	2.14819	0.200463	10.7162	8.54676e-27
COG1251	0.000487155	7.86329e-05	Acidobacteria	NAD(P)H-nitrite reductase, large subunit	Rhizosphere	NA	1.9663e-07	0.709878	1.18445	0.19642	6.03018	1.63778e-09	0.107151	0.192612	0.556306	0.578001
COG1251	0.000487155	7.86329e-05	Bacteroidetes	NAD(P)H-nitrite reductase, large subunit	NA	Copiotroph	0.293212	9.49465e-06	0.442876	0.247561	1.78896	0.0736214	1.06739	0.203142	5.25439	1.4852e-07
COG1251	0.000487155	7.86329e-05	Gammaproteobacteria	NAD(P)H-nitrite reductase, large subunit	Rhizosphere	Copiotroph	1.13755e-05	0.00125051	0.865519	0.177973	4.86321	1.15498e-06	1.08685	0.308845	3.51907	0.000433062
COG2815	0.000486919	3.68104e-05	Alphaproteobacteria	PASTA domain, binds beta-lactams	Rhizosphere	Copiotroph	0.039453	0.0338916	2.45843	1.05042	2.34043	0.0192615	1.35679	0.585535	2.31718	0.020494
COG2815	0.000486919	3.68104e-05	Bacteroidetes	PASTA domain, binds beta-lactams	NA	Oligotroph	0.814894	0.00998983	-0.0363676	0.106153	-0.342596	0.731902	-0.568126	0.186691	-3.04315	0.00234119
COG1613	0.000486792	0.00147001	Alphaproteobacteria	ABC-type sulfate transport system, periplasmic component	Rhizosphere	Copiotroph	2.74987e-10	8.096e-09	1.15816	0.169801	6.82067	9.06167e-12	1.21353	0.197749	6.13672	8.42429e-10
COG1613	0.000486792	0.00147001	Actinobacteria	ABC-type sulfate transport system, periplasmic component	NA	Oligotroph	0.212308	2.44522e-06	0.112705	0.0725276	1.55396	0.120193	-0.464316	0.0935687	-4.9623	6.96627e-07
COG1613	0.000486792	0.00147001	Acidobacteria	ABC-type sulfate transport system, periplasmic component	Rhizosphere	Oligotroph	0.00187374	0.0424099	0.662003	0.180253	3.67263	0.00024007	-0.759159	0.292442	-2.59593	0.00943345
COG1613	0.000486792	0.00147001	Gammaproteobacteria	ABC-type sulfate transport system, periplasmic component	Rhizosphere	Copiotroph	5.12405e-06	3.88338e-12	0.93991	0.186257	5.0463	4.50446e-07	2.39873	0.326925	7.33726	2.18004e-13
COG3469	0.000486354	0.000798429	Actinobacteria	Chitinase	Rhizosphere	Copiotroph	3.20685e-05	2.2426e-08	0.851618	0.183021	4.65313	3.2694e-06	1.64291	0.27958	5.87635	4.19402e-09
COG3469	0.000486354	0.000798429	Acidobacteria	Chitinase	Rhizosphere	Copiotroph	0.00687642	0.000456471	0.691385	0.214158	3.22839	0.0012449	1.36845	0.305755	4.47564	7.61825e-06
COG3469	0.000486354	0.000798429	Bacteroidetes	Chitinase	NA	Copiotroph	0.318505	0.0163536	1.72362	1.00588	1.71355	0.0866115	2.9144	1.02418	2.8456	0.00443274
COG3469	0.000486354	0.000798429	Gammaproteobacteria	Chitinase	NA	Copiotroph	0.121174	0.00533633	0.74444	0.416184	1.78873	0.0736586	1.55676	0.509002	3.05846	0.0022248
COG2373	0.000485702	1.83901e-09	Acidobacteria	Uncharacterized conserved protein YfaS, alpha-2-macroglobulin family	Rhizosphere	NA	0.0313991	0.324812	0.454057	0.17224	2.63619	0.00838438	-0.315372	0.230864	-1.36605	0.171922
COG2373	0.000485702	1.83901e-09	Gammaproteobacteria	Uncharacterized conserved protein YfaS, alpha-2-macroglobulin family	Rhizosphere	Copiotroph	1.2005e-07	1.19966e-07	1.03681	0.177533	5.84011	5.21671e-09	2.24115	0.397083	5.64402	1.66121e-08
COG0589	0.000485363	4.27908e-06	Alphaproteobacteria	Nucleotide-binding universal stress protein, UspA family	Soil	Oligotroph	0.000156619	0.00154396	-1.43964	0.348861	-4.12669	3.68026e-05	-1.28684	0.374863	-3.43282	0.000597346
COG0589	0.000485363	4.27908e-06	Actinobacteria	Nucleotide-binding universal stress protein, UspA family	NA	Oligotroph	0.400832	0.000707685	-0.272805	0.254655	-1.07127	0.284048	-1.10257	0.305512	-3.60893	0.000307458
COG2239	0.000484734	8.90706e-06	Alphaproteobacteria	Mg/Co/Ni transporter MgtE (contains CBS domain)	Rhizosphere	Copiotroph	4.43923e-11	6.53398e-10	1.1431	0.160486	7.12277	1.05776e-12	0.928812	0.141735	6.55318	5.63245e-11
COG2239	0.000484734	8.90706e-06	Actinobacteria	Mg/Co/Ni transporter MgtE (contains CBS domain)	NA	Copiotroph	0.215918	4.10543e-05	0.136315	0.0882724	1.54426	0.122526	0.590033	0.136235	4.331	1.48431e-05
COG2239	0.000484734	8.90706e-06	Acidobacteria	Mg/Co/Ni transporter MgtE (contains CBS domain)	Rhizosphere	NA	5.78187e-06	0.189952	0.829984	0.157531	5.2687	1.37394e-07	-0.329785	0.187649	-1.75746	0.0788392
COG2239	0.000484734	8.90706e-06	Bacteroidetes	Mg/Co/Ni transporter MgtE (contains CBS domain)	NA	Copiotroph	0.838228	0.038994	-0.0418471	0.139349	-0.300303	0.763946	0.694237	0.280888	2.47158	0.0134518
COG2239	0.000484734	8.90706e-06	Gammaproteobacteria	Mg/Co/Ni transporter MgtE (contains CBS domain)	NA	Oligotroph	0.41761	0.000414632	0.118512	0.122144	0.970264	0.331915	-0.773945	0.201846	-3.83434	0.0001259
COG1766	0.000482231	0.000106882	Alphaproteobacteria	Flagellar biosynthesis/type III secretory pathway M-ring protein FliF/YscJ	Rhizosphere	Copiotroph	1.36158e-15	4.84178e-21	1.45245	0.169157	8.5864	8.97368e-18	1.7706	0.176858	10.0114	1.35832e-23
COG1766	0.000482231	0.000106882	Actinobacteria	Flagellar biosynthesis/type III secretory pathway M-ring protein FliF/YscJ	NA	Copiotroph	0.831258	3.30539e-05	-0.0197797	0.0718419	-0.275322	0.783069	0.586957	0.133995	4.38045	1.18433e-05
COG1766	0.000482231	0.000106882	Acidobacteria	Flagellar biosynthesis/type III secretory pathway M-ring protein FliF/YscJ	Rhizosphere	Copiotroph	5.03547e-07	0.02025	1.25414	0.215396	5.82249	5.79783e-09	0.852509	0.287616	2.96406	0.00303611
COG1766	0.000482231	0.000106882	Gammaproteobacteria	Flagellar biosynthesis/type III secretory pathway M-ring protein FliF/YscJ	Rhizosphere	Copiotroph	3.70251e-07	4.49636e-13	1.01048	0.180084	5.61118	2.00954e-08	2.20636	0.288216	7.65524	1.92957e-14
COG2905	0.000480786	0.0041573	Alphaproteobacteria	Signal-transduction protein containing cAMP-binding, CBS, and nucleotidyltransferase domains	NA	Oligotroph	0.251285	0.0023272	0.234185	0.17138	1.36647	0.171791	-0.612697	0.185588	-3.30138	0.000962099
COG2905	0.000480786	0.0041573	Actinobacteria	Signal-transduction protein containing cAMP-binding, CBS, and nucleotidyltransferase domains	NA	Oligotroph	0.221472	6.96305e-06	0.167563	0.109788	1.52624	0.126951	-0.603087	0.12732	-4.73677	2.1715e-06
COG2905	0.000480786	0.0041573	Acidobacteria	Signal-transduction protein containing cAMP-binding, CBS, and nucleotidyltransferase domains	Rhizosphere	NA	0.00233672	0.730752	0.795634	0.221241	3.59623	0.000322859	-0.148799	0.291063	-0.511225	0.609193
COG2905	0.000480786	0.0041573	Gammaproteobacteria	Signal-transduction protein containing cAMP-binding, CBS, and nucleotidyltransferase domains	Rhizosphere	Copiotroph	0.00991836	0.00719293	0.525411	0.180522	2.9105	0.00360846	0.372548	0.126012	2.95646	0.00311191
COG4978	0.000479055	4.39897e-05	Alphaproteobacteria	GyrI-like small molecule binding domain	Soil	Oligotroph	8.2142e-08	1.2305e-15	-1.04973	0.181076	-5.79719	6.7435e-09	-1.84189	0.218727	-8.42095	3.7345e-17
COG4978	0.000479055	4.39897e-05	Actinobacteria	GyrI-like small molecule binding domain	NA	Copiotroph	0.0574501	1.21486e-05	0.299311	0.131915	2.26897	0.02327	0.747069	0.162013	4.61117	4.00403e-06
COG4978	0.000479055	4.39897e-05	Acidobacteria	GyrI-like small molecule binding domain	NA	Copiotroph	0.256506	0.0289284	-0.23009	0.152671	-1.50709	0.131787	0.626859	0.225072	2.78515	0.00535037
COG4978	0.000479055	4.39897e-05	Bacteroidetes	GyrI-like small molecule binding domain	NA	Copiotroph	0.559183	0.00398573	-0.205606	0.210604	-0.976266	0.328933	0.613398	0.182167	3.36722	0.000759293
COG4978	0.000479055	4.39897e-05	Gammaproteobacteria	GyrI-like small molecule binding domain	Soil	NA	0.00310954	0.659236	-1.07245	0.322814	-3.32218	0.000893173	-0.128617	0.264038	-0.487117	0.626176
COG2270	0.000476227	0.00274258	Alphaproteobacteria	MFS-type transporter involved in bile tolerance, Atg22 family	Rhizosphere	Copiotroph	0.000168325	0.00407063	0.609593	0.148424	4.1071	4.00653e-05	0.518294	0.16645	3.11381	0.00184689
COG2270	0.000476227	0.00274258	Actinobacteria	MFS-type transporter involved in bile tolerance, Atg22 family	Rhizosphere	Copiotroph	1.51844e-07	3.67225e-10	0.8216	0.141218	5.81796	5.9569e-09	1.52991	0.23261	6.57715	4.79548e-11
COG2270	0.000476227	0.00274258	Acidobacteria	MFS-type transporter involved in bile tolerance, Atg22 family	Rhizosphere	Oligotroph	0.000454681	0.00667111	0.734795	0.178539	4.11561	3.86165e-05	-1.29005	0.366351	-3.52134	0.000429373
COG2270	0.000476227	0.00274258	Gammaproteobacteria	MFS-type transporter involved in bile tolerance, Atg22 family	Soil	Oligotroph	0.00954266	0.000365228	-0.474406	0.162172	-2.92532	0.00344103	-1.60875	0.415821	-3.86885	0.00010935
COG2860	0.000476222	0.000216762	Alphaproteobacteria	Uncharacterized membrane protein YeiH	Rhizosphere	Copiotroph	9.94999e-07	5.30162e-15	0.885025	0.166934	5.30165	1.14759e-07	2.27089	0.275856	8.23215	1.83887e-16
COG2860	0.000476222	0.000216762	Actinobacteria	Uncharacterized membrane protein YeiH	Rhizosphere	Copiotroph	0.00158419	1.72003e-10	0.43972	0.121891	3.6075	0.000309159	1.52159	0.227191	6.6974	2.12159e-11
COG2860	0.000476222	0.000216762	Acidobacteria	Uncharacterized membrane protein YeiH	Rhizosphere	NA	0.0360834	0.0512446	0.387131	0.150378	2.57439	0.0100418	0.555975	0.222112	2.50313	0.0123099
COG2860	0.000476222	0.000216762	Bacteroidetes	Uncharacterized membrane protein YeiH	NA	Copiotroph	0.609214	1.69563e-05	0.177225	0.205669	0.8617	0.388853	1.09242	0.215753	5.0633	4.12066e-07
COG2860	0.000476222	0.000216762	Gammaproteobacteria	Uncharacterized membrane protein YeiH	Rhizosphere	Copiotroph	2.01355e-06	1.18348e-10	0.914928	0.174216	5.2517	1.50705e-07	1.59554	0.234072	6.81646	9.33083e-12
COG4946	0.000472664	7.75764e-07	Actinobacteria	Uncharacterized N-terminal domain of tricorn protease, contains WD40 repeats	Rhizosphere	Copiotroph	4.44202e-05	7.59267e-08	0.644876	0.141031	4.5726	4.81718e-06	1.21185	0.2144	5.65232	1.58299e-08
COG4946	0.000472664	7.75764e-07	Acidobacteria	Uncharacterized N-terminal domain of tricorn protease, contains WD40 repeats	Soil	Oligotroph	0.00139791	0.00639582	-0.603121	0.159626	-3.77835	0.000157873	-1.07461	0.303419	-3.54167	0.000397595
COG4946	0.000472664	7.75764e-07	Bacteroidetes	Uncharacterized N-terminal domain of tricorn protease, contains WD40 repeats	NA	Oligotroph	0.544408	0.033804	0.229288	0.220234	1.04111	0.297824	-0.422494	0.166898	-2.53145	0.0113593
COG4946	0.000472664	7.75764e-07	Gammaproteobacteria	Uncharacterized N-terminal domain of tricorn protease, contains WD40 repeats	NA	Copiotroph	0.323732	0.00114051	0.226637	0.194291	1.16648	0.243421	0.711478	0.200604	3.54667	0.000390129
COG3758	0.000471374	1.23319e-13	Alphaproteobacteria	Various environmental stresses-induced protein Ves (function unknown)	Rhizosphere	Copiotroph	1.28244e-07	1.66323e-05	1.48237	0.259686	5.70831	1.14103e-08	1.84081	0.396676	4.64059	3.47408e-06
COG3758	0.000471374	1.23319e-13	Actinobacteria	Various environmental stresses-induced protein Ves (function unknown)	Rhizosphere	Copiotroph	3.90587e-07	2.48894e-07	2.42335	0.43046	5.62967	1.80556e-08	4.05489	0.747482	5.42472	5.80442e-08
COG3758	0.000471374	1.23319e-13	Gammaproteobacteria	Various environmental stresses-induced protein Ves (function unknown)	Rhizosphere	Copiotroph	2.1089e-06	9.25932e-07	0.987035	0.188295	5.24195	1.58886e-07	2.11653	0.403162	5.24983	1.52243e-07
COG3865	0.000471347	2.6766e-06	Alphaproteobacteria	Glyoxalase superfamily enzyme, possible 3-demethylubiquinone-9 3-methyltransferase	Rhizosphere	Copiotroph	3.55386e-05	1.22765e-05	0.504558	0.11224	4.49535	6.94556e-06	0.535892	0.113789	4.70953	2.48285e-06
COG3865	0.000471347	2.6766e-06	Actinobacteria	Glyoxalase superfamily enzyme, possible 3-demethylubiquinone-9 3-methyltransferase	Rhizosphere	Copiotroph	1.95435e-10	2.49715e-12	0.720826	0.102707	7.01827	2.24637e-12	1.07249	0.146203	7.33561	2.20722e-13
COG3865	0.000471347	2.6766e-06	Acidobacteria	Glyoxalase superfamily enzyme, possible 3-demethylubiquinone-9 3-methyltransferase	Rhizosphere	NA	0.0012779	0.101629	0.45097	0.118467	3.8067	0.000140835	0.338036	0.157742	2.14297	0.0321152
COG3865	0.000471347	2.6766e-06	Gammaproteobacteria	Glyoxalase superfamily enzyme, possible 3-demethylubiquinone-9 3-methyltransferase	Rhizosphere	Copiotroph	0.00362395	0.00288844	0.372096	0.113738	3.27153	0.00106967	0.775799	0.237815	3.2622	0.0011055
COG3533	0.000470314	0.000328674	Alphaproteobacteria	Beta-L-arabinofuranosidase, GH127 family	Rhizosphere	Copiotroph	6.6176e-08	2.3007e-06	2.20945	0.378126	5.84316	5.12211e-09	2.60735	0.513722	5.0754	3.86678e-07
COG3533	0.000470314	0.000328674	Actinobacteria	Beta-L-arabinofuranosidase, GH127 family	Rhizosphere	Copiotroph	1.3468e-07	1.14032e-10	0.92705	0.158767	5.83905	5.2499e-09	1.86078	0.275169	6.7623	1.35814e-11
COG3533	0.000470314	0.000328674	Acidobacteria	Beta-L-arabinofuranosidase, GH127 family	NA	Copiotroph	0.0811244	0.0287755	0.316491	0.144329	2.19285	0.0283182	0.712448	0.255425	2.78927	0.00528273
COG3533	0.000470314	0.000328674	Gammaproteobacteria	Beta-L-arabinofuranosidase, GH127 family	Rhizosphere	Copiotroph	0.0182559	3.30844e-10	0.533919	0.199887	2.6711	0.00756023	1.62886	0.244659	6.65768	2.7818e-11
COG1684	0.000470252	1.89232e-06	Alphaproteobacteria	Flagellar biosynthesis protein FliR	Rhizosphere	Copiotroph	7.31746e-18	1.99996e-18	1.57263	0.170155	9.24235	2.41133e-20	1.54246	0.166935	9.23986	2.46822e-20
COG1684	0.000470252	1.89232e-06	Actinobacteria	Flagellar biosynthesis protein FliR	NA	Copiotroph	0.0556837	7.17198e-07	0.4077	0.178431	2.28491	0.022318	1.18741	0.227647	5.21599	1.82836e-07
COG1684	0.000470252	1.89232e-06	Acidobacteria	Flagellar biosynthesis protein FliR	Rhizosphere	Copiotroph	3.16042e-05	0.0026527	1.0295	0.210963	4.88003	1.0607e-06	1.22145	0.313694	3.89375	9.87052e-05
COG1684	0.000470252	1.89232e-06	Gammaproteobacteria	Flagellar biosynthesis protein FliR	Rhizosphere	Copiotroph	3.24812e-08	1.0404e-13	1.10791	0.181524	6.10339	1.03843e-09	2.1874	0.277822	7.87336	3.45243e-15
COG1180	0.000469764	8.20335e-06	Alphaproteobacteria	Pyruvate-formate lyase-activating enzyme	Soil	Oligotroph	2.30392e-09	2.22712e-16	-0.989388	0.152987	-6.46715	9.98656e-11	-1.72508	0.199689	-8.63881	5.67999e-18
COG1180	0.000469764	8.20335e-06	Actinobacteria	Pyruvate-formate lyase-activating enzyme	Rhizosphere	Copiotroph	0.0431823	0.000345259	0.35638	0.148323	2.40273	0.016273	0.541514	0.142356	3.80394	0.000142414
COG1180	0.000469764	8.20335e-06	Acidobacteria	Pyruvate-formate lyase-activating enzyme	Soil	Oligotroph	0.00857034	0.0182417	-0.449938	0.143013	-3.14613	0.00165444	-0.712448	0.234724	-3.03526	0.00240329
COG1180	0.000469764	8.20335e-06	Bacteroidetes	Pyruvate-formate lyase-activating enzyme	NA	Oligotroph	0.36252	0.0273191	-0.434453	0.275912	-1.57461	0.115347	-0.650105	0.247276	-2.62906	0.00856203
COG1180	0.000469764	8.20335e-06	Gammaproteobacteria	Pyruvate-formate lyase-activating enzyme	Soil	Oligotroph	0.00038434	0.000745308	-0.568523	0.143408	-3.96436	7.35927e-05	-0.977531	0.266309	-3.67066	0.000241928
COG1119	0.000468927	1.03976e-06	Actinobacteria	ABC-type molybdenum transport system, ATPase component ModF/photorepair protein PhrA	Rhizosphere	Copiotroph	1.16198e-06	1.83158e-24	0.642454	0.118929	5.40198	6.59095e-08	1.91277	0.179025	10.6844	1.20409e-26
COG1119	0.000468927	1.03976e-06	Acidobacteria	ABC-type molybdenum transport system, ATPase component ModF/photorepair protein PhrA	Rhizosphere	Copiotroph	0.0275402	0.0073731	0.352159	0.130821	2.69191	0.00710431	1.15668	0.333536	3.46793	0.000524488
COG1119	0.000468927	1.03976e-06	Bacteroidetes	ABC-type molybdenum transport system, ATPase component ModF/photorepair protein PhrA	NA	Copiotroph	0.652863	5.13621e-05	-0.143029	0.198914	-0.719049	0.472111	1.03444	0.22044	4.69262	2.69723e-06
COG1119	0.000468927	1.03976e-06	Gammaproteobacteria	ABC-type molybdenum transport system, ATPase component ModF/photorepair protein PhrA	Rhizosphere	Copiotroph	0.0305937	0.0011602	0.402119	0.163595	2.45802	0.0139705	0.497388	0.140457	3.5412	0.000398313
COG2895	0.000464766	2.02513e-08	Alphaproteobacteria	Sulfate adenylyltransferase subunit 1, EFTu-like GTPase family	Rhizosphere	Copiotroph	3.29184e-07	9.36994e-16	0.731048	0.132381	5.52229	3.34608e-08	1.25484	0.148435	8.4538	2.81982e-17
COG2895	0.000464766	2.02513e-08	Actinobacteria	Sulfate adenylyltransferase subunit 1, EFTu-like GTPase family	NA	Copiotroph	0.497233	3.34904e-10	0.0787253	0.089688	0.877769	0.380069	0.87088	0.132083	6.59342	4.29815e-11
COG2895	0.000464766	2.02513e-08	Acidobacteria	Sulfate adenylyltransferase subunit 1, EFTu-like GTPase family	Rhizosphere	Copiotroph	0.00093476	0.0099268	0.544293	0.13952	3.90119	9.57202e-05	0.979924	0.294947	3.32238	0.000892542
COG2895	0.000464766	2.02513e-08	Gammaproteobacteria	Sulfate adenylyltransferase subunit 1, EFTu-like GTPase family	NA	Copiotroph	0.822978	0.0274492	-0.023236	0.0856966	-0.271142	0.786281	0.81984	0.338974	2.4186	0.0155806
COG5457	0.000463894	0.000222717	Alphaproteobacteria	Uncharacterized conserved protein YjiS, DUF1127 family	Soil	Oligotroph	4.12756e-08	2.34318e-09	-1.45092	0.244615	-5.93144	3.00281e-09	-1.72619	0.272015	-6.34591	2.21111e-10
COG5457	0.000463894	0.000222717	Gammaproteobacteria	Uncharacterized conserved protein YjiS, DUF1127 family	Rhizosphere	NA	0.0260914	0.0517701	0.501385	0.198657	2.52387	0.0116069	0.291946	0.138934	2.10134	0.0356113
COG3467	0.000463863	2.90506e-06	Alphaproteobacteria	Nitroimidazole reductase NimA or a related FMN-containing flavoprotein, pyridoxamine 5'-phosphate oxidase superfamily	Soil	NA	0.00929418	0.504744	-0.411618	0.14187	-2.90137	0.00371532	0.068266	0.0874164	0.780928	0.434845
COG3467	0.000463863	2.90506e-06	Actinobacteria	Nitroimidazole reductase NimA or a related FMN-containing flavoprotein, pyridoxamine 5'-phosphate oxidase superfamily	NA	Copiotroph	0.847131	3.10323e-10	0.0134508	0.0539469	0.249334	0.803102	1.18603	0.179542	6.60588	3.95168e-11
COG3467	0.000463863	2.90506e-06	Acidobacteria	Nitroimidazole reductase NimA or a related FMN-containing flavoprotein, pyridoxamine 5'-phosphate oxidase superfamily	Soil	Oligotroph	0.013582	0.0167444	-0.461962	0.155362	-2.97346	0.00294466	-0.875796	0.284359	-3.0799	0.00207072
COG3467	0.000463863	2.90506e-06	Bacteroidetes	Nitroimidazole reductase NimA or a related FMN-containing flavoprotein, pyridoxamine 5'-phosphate oxidase superfamily	NA	Oligotroph	0.111733	5.43226e-05	0.572245	0.22212	2.57629	0.00998671	-0.98962	0.2116	-4.67683	2.91339e-06
COG4102	0.000463756	5.6715e-05	Alphaproteobacteria	Uncharacterized conserved protein, DUF1501 family	Soil	Oligotroph	1.94995e-10	0.00410989	-1.04074	0.15132	-6.87777	6.07969e-12	-0.309723	0.0995884	-3.11003	0.00187069
COG4102	0.000463756	5.6715e-05	Acidobacteria	Uncharacterized conserved protein, DUF1501 family	NA	Oligotroph	0.348443	0.0184431	-0.211863	0.167078	-1.26805	0.204781	-0.748239	0.247576	-3.02226	0.00250892
COG4102	0.000463756	5.6715e-05	Gammaproteobacteria	Uncharacterized conserved protein, DUF1501 family	Soil	NA	0.00136316	0.0762426	-0.597837	0.166605	-3.58836	0.000332766	0.22133	0.116283	1.90337	0.0569917
COG3844	0.000463071	0.00162858	Alphaproteobacteria	Kynureninase	NA	Copiotroph	0.220353	0.00576848	0.262802	0.180998	1.45197	0.146511	0.751574	0.251399	2.98956	0.00279376
COG3844	0.000463071	0.00162858	Actinobacteria	Kynureninase	Rhizosphere	Copiotroph	0.000889586	8.05211e-09	0.369587	0.0976033	3.78662	0.00015271	0.858543	0.141729	6.05765	1.38122e-09
COG3844	0.000463071	0.00162858	Acidobacteria	Kynureninase	Soil	Oligotroph	3.12185e-07	0.00221057	-0.977267	0.164845	-5.92839	3.05914e-09	-1.25859	0.31689	-3.97168	7.13673e-05
COG3844	0.000463071	0.00162858	Bacteroidetes	Kynureninase	NA	Copiotroph	0.133605	0.000155835	-0.5834	0.23705	-2.46108	0.0138519	0.976673	0.222995	4.3798	1.18789e-05
COG3844	0.000463071	0.00162858	Gammaproteobacteria	Kynureninase	NA	Copiotroph	0.182335	1.83032e-05	0.199795	0.128292	1.55735	0.119388	1.0144	0.219842	4.61423	3.9456e-06
COG1725	0.000462323	6.26091e-05	Alphaproteobacteria	DNA-binding transcriptional regulator YhcF, GntR family	Rhizosphere	Copiotroph	1.372e-07	3.13426e-09	1.07959	0.189668	5.69201	1.2555e-08	2.10543	0.334449	6.29523	3.06951e-10
COG1725	0.000462323	6.26091e-05	Actinobacteria	DNA-binding transcriptional regulator YhcF, GntR family	Rhizosphere	Copiotroph	0.00152566	2.11208e-15	0.341169	0.0942563	3.61959	0.000295068	0.883588	0.106468	8.29905	1.04945e-16
COG1725	0.000462323	6.26091e-05	Acidobacteria	DNA-binding transcriptional regulator YhcF, GntR family	NA	Oligotroph	0.0938539	0.0148028	-0.287307	0.13574	-2.11659	0.0342943	-0.794261	0.252657	-3.14364	0.0016686
COG1725	0.000462323	6.26091e-05	Bacteroidetes	DNA-binding transcriptional regulator YhcF, GntR family	NA	Copiotroph	0.34552	0.000279576	0.331807	0.203187	1.63302	0.102465	0.838375	0.199171	4.20931	2.56148e-05
COG1725	0.000462323	6.26091e-05	Gammaproteobacteria	DNA-binding transcriptional regulator YhcF, GntR family	NA	Copiotroph	0.0786208	2.44861e-10	0.260715	0.129264	2.01692	0.0437042	1.37125	0.204476	6.70619	1.99775e-11
COG4941	0.000462259	1.09503e-06	Alphaproteobacteria	Predicted RNA polymerase sigma factor, contains C-terminal TPR domain	Rhizosphere	Copiotroph	0.016142	4.6546e-07	0.298367	0.110397	2.70268	0.00687826	0.800592	0.148298	5.39853	6.71896e-08
COG4941	0.000462259	1.09503e-06	Actinobacteria	Predicted RNA polymerase sigma factor, contains C-terminal TPR domain	Soil	Copiotroph	0.000207741	5.13547e-06	-0.598808	0.143037	-4.18639	2.83425e-05	0.71034	0.14792	4.80218	1.56949e-06
COG4941	0.000462259	1.09503e-06	Gammaproteobacteria	Predicted RNA polymerase sigma factor, contains C-terminal TPR domain	Soil	NA	0.000524734	0.296474	-0.587925	0.15177	-3.87379	0.000107158	-0.0845992	0.0746074	-1.13393	0.256826
COG2175	0.000461771	0.00037926	Alphaproteobacteria	Taurine dioxygenase, alpha-ketoglutarate-dependent	Soil	Oligotroph	5.22842e-06	0.00320012	-1.04864	0.212125	-4.94349	7.67365e-07	-0.762451	0.238786	-3.19303	0.0014079
COG2175	0.000461771	0.00037926	Actinobacteria	Taurine dioxygenase, alpha-ketoglutarate-dependent	NA	Copiotroph	0.69065	6.03775e-07	-0.0589507	0.116718	-0.505071	0.613509	1.04339	0.198707	5.2509	1.51358e-07
COG2175	0.000461771	0.00037926	Acidobacteria	Taurine dioxygenase, alpha-ketoglutarate-dependent	Rhizosphere	NA	0.003382	0.0515468	0.497821	0.143247	3.47526	0.000510366	-0.593905	0.237577	-2.49984	0.0124248
COG2175	0.000461771	0.00037926	Gammaproteobacteria	Taurine dioxygenase, alpha-ketoglutarate-dependent	Soil	Oligotroph	4.10843e-05	0.00100167	-0.824926	0.181011	-4.55734	5.18067e-06	-0.437027	0.121879	-3.58573	0.000336138
COG3218	0.000458374	0.0012517	Alphaproteobacteria	ABC-type uncharacterized transport system, auxiliary component	Rhizosphere	Copiotroph	6.13532e-10	4.3257e-17	1.1424	0.170644	6.69466	2.16175e-11	1.72589	0.195185	8.84229	9.37731e-19
COG3218	0.000458374	0.0012517	Acidobacteria	ABC-type uncharacterized transport system, auxiliary component	Soil	NA	0.00285389	0.138421	-0.62253	0.176278	-3.53151	0.000413191	-0.486809	0.247336	-1.96821	0.049044
COG3218	0.000458374	0.0012517	Gammaproteobacteria	ABC-type uncharacterized transport system, auxiliary component	Rhizosphere	Copiotroph	0.0069501	0.000833208	0.403982	0.132846	3.04099	0.00235804	0.754821	0.207341	3.64049	0.000272123
COG2870	0.000457993	1.61681e-06	Alphaproteobacteria	ADP-heptose synthase, bifunctional sugar kinase/adenylyltransferase	Soil	Oligotroph	3.58259e-09	1.72786e-12	-0.950831	0.148959	-6.38317	1.73454e-10	-1.08658	0.145828	-7.45114	9.25404e-14
COG2870	0.000457993	1.61681e-06	Actinobacteria	ADP-heptose synthase, bifunctional sugar kinase/adenylyltransferase	Soil	Copiotroph	0.0392917	0.00288615	-0.310976	0.127133	-2.44607	0.0144423	0.369938	0.115752	3.19595	0.00139371
COG2870	0.000457993	1.61681e-06	Acidobacteria	ADP-heptose synthase, bifunctional sugar kinase/adenylyltransferase	NA	Oligotroph	0.162634	0.0078978	-0.378874	0.209401	-1.80933	0.0704005	-1.03474	0.301216	-3.43522	0.000592065
COG2870	0.000457993	1.61681e-06	Bacteroidetes	ADP-heptose synthase, bifunctional sugar kinase/adenylyltransferase	NA	Oligotroph	0.803354	0.0157627	-0.0593723	0.162426	-0.365534	0.714713	-0.651493	0.227632	-2.86204	0.00420926
COG2870	0.000457993	1.61681e-06	Gammaproteobacteria	ADP-heptose synthase, bifunctional sugar kinase/adenylyltransferase	NA	Oligotroph	0.216104	0.000141716	-0.234303	0.1617	-1.449	0.147337	-0.758227	0.184344	-4.11311	3.90356e-05
COG2866	0.00045748	9.71505e-05	Alphaproteobacteria	Murein tripeptide amidase MpaA	Rhizosphere	Copiotroph	1.0999e-07	2.97772e-08	1.52794	0.266163	5.74061	9.43337e-09	2.40134	0.406682	5.90471	3.53257e-09
COG2866	0.00045748	9.71505e-05	Actinobacteria	Murein tripeptide amidase MpaA	Rhizosphere	Copiotroph	0.00125468	0.0326288	0.676306	0.183788	3.67981	0.000233406	0.382208	0.163038	2.3443	0.0190631
COG2866	0.00045748	9.71505e-05	Acidobacteria	Murein tripeptide amidase MpaA	Rhizosphere	NA	4.97046e-06	0.327558	1.06492	0.200624	5.30805	1.10806e-07	0.340966	0.25274	1.34908	0.177311
COG2866	0.00045748	9.71505e-05	Bacteroidetes	Murein tripeptide amidase MpaA	NA	Oligotroph	0.0875243	0.0455037	1.49887	0.535431	2.79938	0.00512016	-0.595613	0.248112	-2.40058	0.0163692
COG2866	0.00045748	9.71505e-05	Gammaproteobacteria	Murein tripeptide amidase MpaA	Rhizosphere	Copiotroph	0.0252795	9.13016e-08	0.372492	0.146794	2.53751	0.0111643	1.10338	0.193718	5.69582	1.22783e-08
COG1573	0.000455742	7.4292e-05	Actinobacteria	Uracil-DNA glycosylase	Soil	Oligotroph	2.40029e-05	5.45914e-08	-0.818785	0.173418	-4.72145	2.34164e-06	-1.43389	0.250975	-5.71328	1.10818e-08
COG1573	0.000455742	7.4292e-05	Bacteroidetes	Uracil-DNA glycosylase	NA	Oligotroph	0.905137	0.03145	0.0434383	0.263302	0.164976	0.868963	-1.32468	0.516224	-2.56608	0.0102854
COG1573	0.000455742	7.4292e-05	Gammaproteobacteria	Uracil-DNA glycosylase	Soil	Oligotroph	0.00892313	6.92177e-05	-0.679627	0.230433	-2.94935	0.00318446	-1.00878	0.234806	-4.29622	1.73735e-05
COG3483	0.000454675	0.000105421	Alphaproteobacteria	Tryptophan 2,3-dioxygenase (vermilion)	NA	Copiotroph	0.318272	0.00276116	0.196733	0.163643	1.2022	0.229285	0.837584	0.258316	3.24247	0.00118497
COG3483	0.000454675	0.000105421	Actinobacteria	Tryptophan 2,3-dioxygenase (vermilion)	Rhizosphere	Copiotroph	0.00337874	2.00282e-06	0.305196	0.0904341	3.37479	0.000738729	0.460929	0.0920903	5.00518	5.5809e-07
COG3483	0.000454675	0.000105421	Acidobacteria	Tryptophan 2,3-dioxygenase (vermilion)	Soil	Oligotroph	0.000857845	0.00556951	-0.594498	0.151272	-3.92999	8.49493e-05	-1.05769	0.292144	-3.62045	0.000294095
COG3483	0.000454675	0.000105421	Bacteroidetes	Tryptophan 2,3-dioxygenase (vermilion)	NA	Copiotroph	0.185641	0.000490296	-0.596946	0.268917	-2.21981	0.0264314	1.01146	0.250792	4.03306	5.50556e-05
COG3483	0.000454675	0.000105421	Gammaproteobacteria	Tryptophan 2,3-dioxygenase (vermilion)	NA	Copiotroph	0.334575	0.000835631	-0.122226	0.107016	-1.14213	0.253398	0.692547	0.190284	3.63954	0.000273123
COG0454	0.000452847	7.81551e-08	Alphaproteobacteria	N-acetyltransferase, GNAT superfamily (includes histone acetyltransferase HPA2)	Soil	NA	4.09023e-05	0.108306	-2.30003	0.515339	-4.46314	8.07678e-06	0.423605	0.237507	1.78355	0.0744969
COG0454	0.000452847	7.81551e-08	Actinobacteria	N-acetyltransferase, GNAT superfamily (includes histone acetyltransferase HPA2)	Soil	NA	0.00133662	0.222678	-2.24817	0.614017	-3.66142	0.000250825	-0.487902	0.349337	-1.39665	0.162519
COG0454	0.000452847	7.81551e-08	Acidobacteria	N-acetyltransferase, GNAT superfamily (includes histone acetyltransferase HPA2)	Soil	NA	1.29714e-06	0.142484	-1.89649	0.33761	-5.61741	1.9384e-08	1.38629	0.711283	1.949	0.0512949
COG0454	0.000452847	7.81551e-08	Bacteroidetes	N-acetyltransferase, GNAT superfamily (includes histone acetyltransferase HPA2)	NA	Copiotroph	0.0825607	0.0198324	-1.96558	0.687554	-2.85881	0.0042524	0.652845	0.235742	2.76932	0.00561733
COG0454	0.000452847	7.81551e-08	Gammaproteobacteria	N-acetyltransferase, GNAT superfamily (includes histone acetyltransferase HPA2)	Soil	NA	0.00436348	0.0755996	-1.06087	0.331149	-3.20361	0.00135717	0.468714	0.245739	1.90736	0.0564734
COG1164	0.000452611	0.000716062	Alphaproteobacteria	Oligoendopeptidase F	NA	Oligotroph	0.425975	0.00128248	0.0997092	0.102905	0.968943	0.332574	-0.483133	0.138378	-3.49141	0.000480482
COG1164	0.000452611	0.000716062	Actinobacteria	Oligoendopeptidase F	Soil	Oligotroph	0.000288945	1.12734e-05	-0.562095	0.137147	-4.09848	4.15873e-05	-0.696356	0.150473	-4.62779	3.69587e-06
COG1164	0.000452611	0.000716062	Acidobacteria	Oligoendopeptidase F	Rhizosphere	NA	4.61733e-06	0.608795	0.889986	0.166922	5.33174	9.72784e-08	-0.14417	0.191699	-0.752063	0.452013
COG1164	0.000452611	0.000716062	Bacteroidetes	Oligoendopeptidase F	NA	Oligotroph	0.524607	0.00250329	-0.229181	0.209941	-1.09164	0.274989	-0.733743	0.208163	-3.52484	0.000423741
COG1164	0.000452611	0.000716062	Gammaproteobacteria	Oligoendopeptidase F	Soil	NA	0.0481441	0.0807944	-0.347256	0.154154	-2.25266	0.0242809	0.217123	0.115937	1.87277	0.0610998
COG1501	0.000452089	2.05445e-05	Alphaproteobacteria	Alpha-glucosidase/xylosidase, GH31 family	Rhizosphere	Copiotroph	0.000253373	2.27866e-05	0.999213	0.249949	3.99767	6.39695e-05	1.77378	0.388426	4.56659	4.95716e-06
COG1501	0.000452089	2.05445e-05	Actinobacteria	Alpha-glucosidase/xylosidase, GH31 family	Rhizosphere	Copiotroph	9.81714e-06	2.7825e-11	0.855945	0.173656	4.92896	8.26681e-07	2.03171	0.291091	6.97963	2.95966e-12
COG1501	0.000452089	2.05445e-05	Bacteroidetes	Alpha-glucosidase/xylosidase, GH31 family	NA	Copiotroph	0.894112	0.00071715	-0.0410511	0.217963	-0.18834	0.85061	1.02209	0.260773	3.91947	8.87423e-05
COG1501	0.000452089	2.05445e-05	Gammaproteobacteria	Alpha-glucosidase/xylosidase, GH31 family	Rhizosphere	Copiotroph	0.0038574	7.18376e-14	0.598759	0.184258	3.24957	0.00115578	1.72751	0.218027	7.92334	2.31214e-15
COG4101	0.000451946	0.000493369	Alphaproteobacteria	Uncharacterized conserved protein, RmlC-like cupin domain	Soil	Oligotroph	2.46862e-09	5.33886e-06	-1.02187	0.158456	-6.44894	1.12637e-10	-0.634186	0.129441	-4.8994	9.61294e-07
COG4101	0.000451946	0.000493369	Actinobacteria	Uncharacterized conserved protein, RmlC-like cupin domain	Soil	Copiotroph	0.0418639	0.00974768	-0.268865	0.111195	-2.41797	0.0156074	0.258288	0.0923977	2.79539	0.0051837
COG4101	0.000451946	0.000493369	Gammaproteobacteria	Uncharacterized conserved protein, RmlC-like cupin domain	Soil	Oligotroph	1.37434e-09	1.74219e-05	-1.33942	0.198952	-6.73239	1.66896e-11	-1.58545	0.342787	-4.62519	3.74259e-06
COG0408	0.000451746	4.05771e-05	Alphaproteobacteria	Coproporphyrinogen-III oxidase HemH, oxygen-dependent	Rhizosphere	Copiotroph	0.00315061	0.00025981	0.315899	0.0968712	3.26103	0.0011101	0.406685	0.102768	3.9573	7.58027e-05
COG0408	0.000451746	4.05771e-05	Gammaproteobacteria	Coproporphyrinogen-III oxidase HemH, oxygen-dependent	NA	Copiotroph	0.386703	0.0362547	0.113453	0.110024	1.03117	0.302462	0.712548	0.3114	2.28821	0.0221255
COG0352	0.000451203	2.47531e-05	Alphaproteobacteria	Thiamine monophosphate synthase	NA	Copiotroph	0.810422	0.0147447	0.0519842	0.167426	0.31049	0.756188	0.635736	0.239965	2.64929	0.00806614
COG0352	0.000451203	2.47531e-05	Actinobacteria	Thiamine monophosphate synthase	Soil	Oligotroph	0.000722021	0.00280576	-0.350551	0.0911165	-3.84728	0.000119435	-0.242934	0.0757954	-3.20514	0.00134999
COG0352	0.000451203	2.47531e-05	Bacteroidetes	Thiamine monophosphate synthase	NA	Copiotroph	0.82969	0.00300312	0.0498684	0.157546	0.316532	0.751599	1.1542	0.333426	3.46165	0.000536871
COG0352	0.000451203	2.47531e-05	Gammaproteobacteria	Thiamine monophosphate synthase	Rhizosphere	NA	0.00310357	0.109443	0.494971	0.148955	3.32296	0.000890689	0.238648	0.138934	1.7177	0.0858505
COG4401	0.000451076	0.000716622	Actinobacteria	Chorismate mutase AroH	Soil	Oligotroph	0.00198331	0.0221742	-0.402386	0.113654	-3.54046	0.000399437	-0.22853	0.0915094	-2.49734	0.0125128
COG2197	0.000450551	5.38141e-09	Alphaproteobacteria	DNA-binding response regulator, NarL/FixJ family, contains REC and HTH domains	NA	Copiotroph	0.117187	8.16556e-05	0.321908	0.177181	1.81683	0.0692429	1.13519	0.266539	4.25901	2.05337e-05
COG2197	0.000450551	5.38141e-09	Gammaproteobacteria	DNA-binding response regulator, NarL/FixJ family, contains REC and HTH domains	NA	Copiotroph	NA	0.0434889	NA	NA	NA	NA	1.74534	0.796501	2.19126	0.0284331
COG1092	0.000449619	2.92068e-08	Alphaproteobacteria	23S rRNA G2069 N7-methylase RlmK or C1962 C5-methylase RlmI	Rhizosphere	Copiotroph	8.70171e-10	1.35511e-17	1.22956	0.185311	6.63512	3.24246e-11	2.02821	0.225508	8.99397	2.38465e-19
COG1092	0.000449619	2.92068e-08	Actinobacteria	23S rRNA G2069 N7-methylase RlmK or C1962 C5-methylase RlmI	Rhizosphere	NA	0.0147117	0.825828	1.60349	0.562953	2.84835	0.00439465	-0.0824096	0.325371	-0.253279	0.800053
COG1092	0.000449619	2.92068e-08	Bacteroidetes	23S rRNA G2069 N7-methylase RlmK or C1962 C5-methylase RlmI	NA	Oligotroph	0.296908	0.0201496	-0.723312	0.407657	-1.77431	0.0760113	-0.825687	0.298921	-2.76222	0.00574094
COG1092	0.000449619	2.92068e-08	Gammaproteobacteria	23S rRNA G2069 N7-methylase RlmK or C1962 C5-methylase RlmI	NA	Copiotroph	0.861109	0.0383335	-0.0147243	0.0710263	-0.207307	0.83577	0.581844	0.257407	2.26041	0.0237959
COG4118	0.000448667	7.02368e-08	Alphaproteobacteria	Antitoxin component of toxin-antitoxin stability system, DNA-binding transcriptional repressor	Soil	Copiotroph	0.0421411	0.0249781	-0.315591	0.136603	-2.31027	0.020873	0.279345	0.114415	2.4415	0.0146263
COG4118	0.000448667	7.02368e-08	Actinobacteria	Antitoxin component of toxin-antitoxin stability system, DNA-binding transcriptional repressor	NA	Copiotroph	0.0642974	0.00136422	-0.215197	0.0970352	-2.21772	0.0265737	0.306135	0.0894882	3.42095	0.000624034
COG4118	0.000448667	7.02368e-08	Acidobacteria	Antitoxin component of toxin-antitoxin stability system, DNA-binding transcriptional repressor	Soil	NA	0.00524942	0.956898	-0.470625	0.141601	-3.3236	0.000888621	0.00476496	0.0695503	0.0685109	0.945379
COG4118	0.000448667	7.02368e-08	Gammaproteobacteria	Antitoxin component of toxin-antitoxin stability system, DNA-binding transcriptional repressor	Rhizosphere	Copiotroph	0.00746909	0.0053038	0.466607	0.154871	3.01288	0.0025878	0.324538	0.106036	3.06065	0.00220859
COG2372	0.000447691	0.000223436	Alphaproteobacteria	Copper-binding protein CopC (methionine-rich)	Soil	Oligotroph	1.70808e-06	0.0103698	-0.586987	0.113085	-5.19065	2.0956e-07	-0.226214	0.0813422	-2.78101	0.00541898
COG2372	0.000447691	0.000223436	Actinobacteria	Copper-binding protein CopC (methionine-rich)	Rhizosphere	Copiotroph	0.000598726	6.51851e-23	0.31881	0.0817493	3.89985	9.62514e-05	1.15863	0.112405	10.3076	6.51037e-25
COG2372	0.000447691	0.000223436	Acidobacteria	Copper-binding protein CopC (methionine-rich)	Soil	NA	4.27834e-05	0.864921	-1.24628	0.260175	-4.79016	1.66648e-06	-0.0444518	0.183973	-0.24162	0.809074
COG2372	0.000447691	0.000223436	Gammaproteobacteria	Copper-binding protein CopC (methionine-rich)	NA	Copiotroph	0.132927	0.0147271	-0.167926	0.0966044	-1.73828	0.082161	0.222903	0.082834	2.69096	0.00712473
COG4786	0.00044721	5.71892e-06	Alphaproteobacteria	Flagellar basal body rod protein FlgG	Rhizosphere	Copiotroph	2.04901e-17	2.95056e-18	1.62152	0.177875	9.11605	7.79091e-20	1.64719	0.179229	9.19042	3.91301e-20
COG4786	0.00044721	5.71892e-06	Acidobacteria	Flagellar basal body rod protein FlgG	Rhizosphere	Copiotroph	0.0022276	0.019757	0.693081	0.191864	3.61237	0.000303416	0.803858	0.26975	2.98002	0.00288232
COG4786	0.00044721	5.71892e-06	Gammaproteobacteria	Flagellar basal body rod protein FlgG	Rhizosphere	Copiotroph	1.10329e-08	4.01377e-11	1.11739	0.176772	6.32107	2.59758e-10	2.2814	0.326581	6.98572	2.83408e-12
COG4927	0.000445737	0.001105	Gammaproteobacteria	Predicted choloylglycine hydrolase	NA	Oligotroph	0.805141	0.0288707	-0.111791	0.374693	-0.298355	0.765432	-1.07044	0.446849	-2.39553	0.0165964
COG0724	0.000444707	6.33037e-06	Alphaproteobacteria	RNA recognition motif (RRM) domain	Soil	NA	0.000171298	NA	-2.1794	0.531357	-4.10158	4.10334e-05	NA	NA	NA	NA
COG0724	0.000444707	6.33037e-06	Actinobacteria	RNA recognition motif (RRM) domain	Rhizosphere	NA	0.00419794	0.0654303	2.08164	0.630758	3.30022	0.000966092	-1.26639	0.618571	-2.04728	0.0406305
COG0724	0.000444707	6.33037e-06	Acidobacteria	RNA recognition motif (RRM) domain	Soil	Oligotroph	0.0318593	0.000132326	-0.451844	0.171922	-2.62819	0.00858409	-1.84323	0.380001	-4.85059	1.23094e-06
COG0724	0.000444707	6.33037e-06	Bacteroidetes	RNA recognition motif (RRM) domain	NA	Oligotroph	0.837175	0.00339377	0.0503588	0.166407	0.302625	0.762176	-1.37704	0.402273	-3.42314	0.000619032
COG0724	0.000444707	6.33037e-06	Gammaproteobacteria	RNA recognition motif (RRM) domain	Soil	NA	2.40731e-05	0.0540876	-1.00083	0.213398	-4.68997	2.73247e-06	-0.564571	0.271664	-2.0782	0.0376913
COG0710	0.000444118	0.00205003	Alphaproteobacteria	3-dehydroquinate dehydratase	Soil	NA	0.041921	0.563551	-1.52866	0.661057	-2.31244	0.0207533	0.328173	0.484951	0.676715	0.498587
COG0710	0.000444118	0.00205003	Gammaproteobacteria	3-dehydroquinate dehydratase	NA	Copiotroph	0.316505	0.0179387	0.490581	0.414172	1.18448	0.236221	1.22198	0.46795	2.61135	0.00901856
COG1014	0.000443564	0.000559496	Alphaproteobacteria	Pyruvate:ferredoxin oxidoreductase or related 2-oxoacid:ferredoxin oxidoreductase, gamma subunit	Soil	Oligotroph	3.4573e-05	0.00922814	-0.765176	0.169899	-4.5037	6.67799e-06	-0.445228	0.157648	-2.82419	0.00473999
COG1014	0.000443564	0.000559496	Actinobacteria	Pyruvate:ferredoxin oxidoreductase or related 2-oxoacid:ferredoxin oxidoreductase, gamma subunit	NA	Copiotroph	0.175258	7.11148e-06	0.151612	0.090587	1.67366	0.094198	0.467857	0.0988674	4.73217	2.22134e-06
COG1014	0.000443564	0.000559496	Acidobacteria	Pyruvate:ferredoxin oxidoreductase or related 2-oxoacid:ferredoxin oxidoreductase, gamma subunit	Soil	Oligotroph	0.00230944	3.31948e-05	-0.762526	0.2118	-3.60021	0.000317958	-2.08721	0.403842	-5.16838	2.36133e-07
COG1014	0.000443564	0.000559496	Bacteroidetes	Pyruvate:ferredoxin oxidoreductase or related 2-oxoacid:ferredoxin oxidoreductase, gamma subunit	NA	Oligotroph	0.350169	0.000234578	-0.399835	0.246762	-1.62033	0.105162	-1.12799	0.264756	-4.26048	2.03992e-05
COG1014	0.000443564	0.000559496	Gammaproteobacteria	Pyruvate:ferredoxin oxidoreductase or related 2-oxoacid:ferredoxin oxidoreductase, gamma subunit	Soil	NA	0.00775175	0.0602187	-0.522647	0.174249	-2.99942	0.00270495	-0.222259	0.109812	-2.024	0.0429704
COG1407	0.000443008	1.86859e-06	Alphaproteobacteria	Metallophosphoesterase superfamily enzyme	Rhizosphere	Copiotroph	0.000165645	0.002164	0.517947	0.125974	4.11155	3.93009e-05	0.342242	0.102951	3.32432	0.00088635
COG1407	0.000443008	1.86859e-06	Bacteroidetes	Metallophosphoesterase superfamily enzyme	NA	Copiotroph	0.559183	0.00510087	0.165227	0.169438	0.975148	0.329487	0.649409	0.197695	3.2849	0.00102017
COG1407	0.000443008	1.86859e-06	Gammaproteobacteria	Metallophosphoesterase superfamily enzyme	Rhizosphere	Copiotroph	1.97309e-10	1.61909e-14	2.07347	0.291199	7.12045	1.07579e-12	1.98571	0.244258	8.12955	4.30885e-16
COG1609	0.00044269	0.000128	Alphaproteobacteria	DNA-binding transcriptional regulator, LacI/PurR family	Rhizosphere	Copiotroph	1.63326e-09	2.19862e-17	1.08222	0.165781	6.528	6.66544e-11	1.998	0.223849	8.92568	4.42975e-19
COG1609	0.00044269	0.000128	Actinobacteria	DNA-binding transcriptional regulator, LacI/PurR family	Rhizosphere	Copiotroph	1.8873e-07	2.47656e-23	0.863684	0.149578	5.77415	7.73407e-09	1.98096	0.190189	10.4157	2.10245e-25
COG1609	0.00044269	0.000128	Acidobacteria	DNA-binding transcriptional regulator, LacI/PurR family	NA	Copiotroph	0.388963	0.015341	0.127398	0.10773	1.18257	0.23698	0.80927	0.259615	3.1172	0.00182581
COG1609	0.00044269	0.000128	Gammaproteobacteria	DNA-binding transcriptional regulator, LacI/PurR family	Rhizosphere	Copiotroph	0.000508665	3.76715e-07	0.876893	0.225838	3.88283	0.000103246	2.15876	0.397766	5.42721	5.72404e-08
COG1609	0.00044269	0.000128	Verrucomicrobiota	DNA-binding transcriptional regulator, LacI/PurR family	NA	Copiotroph	0.48194	0.00418813	0.539032	0.338346	1.59314	0.111129	3.28175	0.69327	4.73372	2.20436e-06
COG1236	0.000441426	9.7455e-05	Actinobacteria	RNA processing exonuclease, beta-lactamase fold, Cft2 family	Rhizosphere	Copiotroph	8.68645e-08	2.5594e-10	1.8056	0.304529	5.92915	3.0451e-09	2.62351	0.395339	6.6361	3.22082e-11
COG1236	0.000441426	9.7455e-05	Acidobacteria	RNA processing exonuclease, beta-lactamase fold, Cft2 family	Rhizosphere	Oligotroph	0.0173626	0.0416538	0.34028	0.118319	2.87596	0.00402803	-0.480079	0.184316	-2.60465	0.0091969
COG1236	0.000441426	9.7455e-05	Bacteroidetes	RNA processing exonuclease, beta-lactamase fold, Cft2 family	NA	Copiotroph	0.814324	0.0255112	0.0603699	0.175284	0.344412	0.730537	0.738554	0.27789	2.65772	0.00786713
COG1236	0.000441426	9.7455e-05	Gammaproteobacteria	RNA processing exonuclease, beta-lactamase fold, Cft2 family	Rhizosphere	Copiotroph	4.98157e-08	2.37526e-06	0.994041	0.165419	6.00922	1.86423e-09	1.10882	0.219221	5.05798	4.2373e-07
COG3138	0.000440948	1.21437e-06	Alphaproteobacteria	Arginine/ornithine N-succinyltransferase beta subunit	Rhizosphere	Copiotroph	7.95708e-08	1.87399e-08	1.80203	0.310347	5.80651	6.379e-09	2.79161	0.466216	5.98781	2.12682e-09
COG3138	0.000440948	1.21437e-06	Gammaproteobacteria	Arginine/ornithine N-succinyltransferase beta subunit	Rhizosphere	Copiotroph	0.000102957	4.91218e-11	1.09776	0.253844	4.32455	1.52841e-05	1.84711	0.265642	6.95338	3.56648e-12
COG2949	0.000440298	0.000377748	Alphaproteobacteria	Uncharacterized periplasmic protein SanA, affects membrane permeability for vancomycin	Soil	NA	0.0411883	0.864506	-1.06084	0.457136	-2.32063	0.020307	0.0621318	0.325049	0.191146	0.848411
COG2949	0.000440298	0.000377748	Actinobacteria	Uncharacterized periplasmic protein SanA, affects membrane permeability for vancomycin	Rhizosphere	Copiotroph	6.21887e-10	1.83718e-07	0.99945	0.146821	6.80729	9.94521e-12	0.926812	0.169024	5.48331	4.17437e-08
COG2949	0.000440298	0.000377748	Acidobacteria	Uncharacterized periplasmic protein SanA, affects membrane permeability for vancomycin	Rhizosphere	NA	0.00339739	0.523812	1.3443	0.3871	3.47273	0.000515184	-0.629363	0.685922	-0.917544	0.358858
COG2949	0.000440298	0.000377748	Bacteroidetes	Uncharacterized periplasmic protein SanA, affects membrane permeability for vancomycin	NA	Copiotroph	0.468321	9.27511e-06	0.333676	0.258672	1.28995	0.197066	1.35284	0.257095	5.262	1.42495e-07
COG2949	0.000440298	0.000377748	Gammaproteobacteria	Uncharacterized periplasmic protein SanA, affects membrane permeability for vancomycin	NA	Copiotroph	0.0750387	7.80483e-05	0.700527	0.343448	2.03969	0.0413812	2.37861	0.557717	4.2649	1.99989e-05
COG0788	0.000439868	7.57774e-06	Alphaproteobacteria	Formyltetrahydrofolate hydrolase	Rhizosphere	Copiotroph	4.70612e-12	5.59003e-16	1.90838	0.255458	7.47044	7.99265e-14	3.10758	0.364471	8.52629	1.51121e-17
COG0788	0.000439868	7.57774e-06	Actinobacteria	Formyltetrahydrofolate hydrolase	Rhizosphere	Copiotroph	0.00231173	2.82504e-07	0.39367	0.112735	3.49199	0.000479444	0.632355	0.117108	5.39976	6.67287e-08
COG0788	0.000439868	7.57774e-06	Acidobacteria	Formyltetrahydrofolate hydrolase	NA	Copiotroph	0.472846	0.011305	-0.135487	0.136454	-0.992914	0.320752	1.17019	0.357875	3.26983	0.00107614
COG0788	0.000439868	7.57774e-06	Bacteroidetes	Formyltetrahydrofolate hydrolase	NA	Copiotroph	0.208853	8.49358e-06	0.685767	0.32312	2.12233	0.0338103	1.36142	0.256728	5.30297	1.13935e-07
COG0788	0.000439868	7.57774e-06	Gammaproteobacteria	Formyltetrahydrofolate hydrolase	Rhizosphere	Copiotroph	3.59338e-05	1.17272e-12	0.853512	0.185835	4.59284	4.37261e-06	2.32466	0.309432	7.51267	5.7934e-14
COG4209	0.00043966	2.01604e-05	Actinobacteria	ABC-type polysaccharide transport system, permease component	Rhizosphere	Copiotroph	1.8466e-10	3.92551e-14	1.80778	0.257179	7.02926	2.07639e-12	3.43168	0.433694	7.91268	2.51899e-15
COG4209	0.00043966	2.01604e-05	Bacteroidetes	ABC-type polysaccharide transport system, permease component	NA	Oligotroph	NA	0.00460735	NA	NA	NA	NA	-2.58758	0.780003	-3.3174	0.0009086
COG0095	0.00043878	0.000213185	Actinobacteria	Lipoate-protein ligase A	Rhizosphere	Copiotroph	0.00276752	8.70857e-07	0.420391	0.122307	3.43718	0.000587804	0.978043	0.188921	5.177	2.25488e-07
COG0095	0.00043878	0.000213185	Gammaproteobacteria	Lipoate-protein ligase A	Rhizosphere	Copiotroph	1.54431e-06	3.14344e-06	1.72609	0.32493	5.3122	1.08312e-07	1.25226	0.250399	5.00105	5.70181e-07
COG5424	0.000437748	0.000272765	Alphaproteobacteria	Pyrroloquinoline quinone (PQQ) biosynthesis protein C	Soil	Oligotroph	1.27139e-07	2.19862e-17	-0.822781	0.144076	-5.71076	1.12475e-08	-1.43629	0.160896	-8.92683	4.38396e-19
COG5424	0.000437748	0.000272765	Actinobacteria	Pyrroloquinoline quinone (PQQ) biosynthesis protein C	Soil	Oligotroph	0.00302512	0.0370199	-0.445254	0.130604	-3.40918	0.000651587	-0.25183	0.109867	-2.29214	0.0218976
COG5424	0.000437748	0.000272765	Acidobacteria	Pyrroloquinoline quinone (PQQ) biosynthesis protein C	Soil	NA	0.00206318	0.709033	-0.516029	0.141672	-3.64243	0.000270072	-0.0881712	0.157725	-0.559018	0.57615
COG5424	0.000437748	0.000272765	Gammaproteobacteria	Pyrroloquinoline quinone (PQQ) biosynthesis protein C	Soil	Oligotroph	0.00635135	0.0016376	-0.391458	0.127422	-3.07214	0.00212532	-0.418005	0.121528	-3.43957	0.000582637
COG3023	0.000436844	0.000130888	Alphaproteobacteria	N-acetyl-anhydromuramyl-L-alanine amidase AmpD	Rhizosphere	Copiotroph	0.00864821	2.55255e-06	0.276253	0.0943475	2.92804	0.00341106	0.695829	0.137674	5.05417	4.3226e-07
COG3023	0.000436844	0.000130888	Actinobacteria	N-acetyl-anhydromuramyl-L-alanine amidase AmpD	Rhizosphere	Copiotroph	0.000547789	0.000126466	0.408983	0.104253	3.92297	8.74655e-05	0.402943	0.0992541	4.05971	4.91338e-05
COG3023	0.000436844	0.000130888	Acidobacteria	N-acetyl-anhydromuramyl-L-alanine amidase AmpD	Rhizosphere	NA	0.0179802	0.980642	0.73263	0.256141	2.86026	0.00423297	-0.00227015	0.0802147	-0.0283009	0.977422
COG3023	0.000436844	0.000130888	Gammaproteobacteria	N-acetyl-anhydromuramyl-L-alanine amidase AmpD	Rhizosphere	Copiotroph	0.000237295	0.0199707	0.631724	0.154147	4.0982	4.16368e-05	1.05832	0.412419	2.56612	0.0102843
COG2085	0.000436787	0.000487586	Alphaproteobacteria	Predicted dinucleotide-binding enzyme	NA	Oligotroph	0.0917792	0.000940374	-0.172859	0.0887517	-1.94767	0.0514544	-0.297905	0.083009	-3.58883	0.000332165
COG2085	0.000436787	0.000487586	Actinobacteria	Predicted dinucleotide-binding enzyme	Soil	NA	0.00420149	0.173143	-0.401027	0.121535	-3.29968	0.00096796	-0.152687	0.0986433	-1.54787	0.121654
COG2085	0.000436787	0.000487586	Acidobacteria	Predicted dinucleotide-binding enzyme	Soil	Oligotroph	1.35549e-06	0.00493688	-0.830985	0.148205	-5.60699	2.0588e-08	-1.14604	0.312185	-3.67104	0.000241566
COG2085	0.000436787	0.000487586	Bacteroidetes	Predicted dinucleotide-binding enzyme	NA	Oligotroph	0.817154	5.58341e-05	0.0354184	0.104946	0.337491	0.735747	-0.80665	0.172765	-4.66907	3.02565e-06
COG2085	0.000436787	0.000487586	Gammaproteobacteria	Predicted dinucleotide-binding enzyme	NA	Oligotroph	0.564845	0.0497898	-0.0641959	0.0912416	-0.703582	0.481693	-0.155381	0.0732587	-2.12098	0.0339231
COG3166	0.000436594	2.29823e-09	Alphaproteobacteria	Type IV pilus assembly protein PilN	Soil	Oligotroph	0.000327693	1.48193e-07	-0.749169	0.19075	-3.9275	8.58351e-05	-2.09909	0.373967	-5.61304	1.98801e-08
COG3166	0.000436594	2.29823e-09	Actinobacteria	Type IV pilus assembly protein PilN	Soil	Oligotroph	3.84089e-06	2.62449e-22	-0.563643	0.109598	-5.14282	2.70647e-07	-1.43401	0.141124	-10.1614	2.94887e-24
COG3166	0.000436594	2.29823e-09	Gammaproteobacteria	Type IV pilus assembly protein PilN	NA	Copiotroph	0.845582	0.0360228	-0.0177691	0.0753271	-0.235892	0.813516	0.594494	0.259426	2.29158	0.0219301
COG3837	0.000435329	7.08873e-06	Alphaproteobacteria	Uncharacterized conserved protein, cupin superfamily	Soil	Oligotroph	0.00259872	0.0132066	-0.388658	0.116932	-3.32381	0.000887978	-0.287216	0.10675	-2.69056	0.00713328
COG3837	0.000435329	7.08873e-06	Actinobacteria	Uncharacterized conserved protein, cupin superfamily	Soil	Oligotroph	0.000986549	1.39314e-18	-0.498774	0.132802	-3.75577	0.000172806	-1.78655	0.1943	-9.1948	3.75679e-20
COG3837	0.000435329	7.08873e-06	Gammaproteobacteria	Uncharacterized conserved protein, cupin superfamily	Soil	Oligotroph	6.33081e-05	7.51813e-05	-0.593325	0.133288	-4.45143	8.52986e-06	-0.494733	0.115751	-4.27412	1.91892e-05
COG4772	0.000434514	0.000417835	Alphaproteobacteria	Outer membrane receptor for Fe3+-dicitrate	Rhizosphere	Copiotroph	4.54106e-05	4.44485e-05	2.32428	0.524017	4.4355	9.18573e-06	2.24791	0.510168	4.4062	1.05198e-05
COG4772	0.000434514	0.000417835	Acidobacteria	Outer membrane receptor for Fe3+-dicitrate	Rhizosphere	NA	0.000110511	0.452359	1.61257	0.356659	4.52132	6.14552e-06	-0.540384	0.505073	-1.06991	0.284658
COG4772	0.000434514	0.000417835	Bacteroidetes	Outer membrane receptor for Fe3+-dicitrate	NA	Copiotroph	0.26954	0.00106861	0.374239	0.199001	1.88059	0.060028	0.576283	0.152119	3.78838	0.000151635
COG4772	0.000434514	0.000417835	Gammaproteobacteria	Outer membrane receptor for Fe3+-dicitrate	Rhizosphere	Copiotroph	2.14621e-09	4.73054e-12	2.42349	0.364121	6.65573	2.81906e-11	2.22866	0.304968	7.30784	2.71463e-13
COG1848	0.000434171	0.0115759	Alphaproteobacteria	VapC family ribonuclease, toxin component of the VapBC toxin-antitoxin module, contains PIN domain	Soil	NA	0.0142328	0.0922984	-0.47555	0.173029	-2.74839	0.00598894	-0.259598	0.13935	-1.86292	0.0624739
COG1848	0.000434171	0.0115759	Actinobacteria	VapC family ribonuclease, toxin component of the VapBC toxin-antitoxin module, contains PIN domain	Soil	Oligotroph	3.76442e-08	0.00953293	-0.655343	0.107561	-6.09274	1.10995e-09	-0.214243	0.0764166	-2.80362	0.00505329
COG1848	0.000434171	0.0115759	Acidobacteria	VapC family ribonuclease, toxin component of the VapBC toxin-antitoxin module, contains PIN domain	Soil	NA	0.0015229	0.346051	-0.544042	0.145261	-3.74527	0.000180197	-0.229087	0.175338	-1.30655	0.191366
COG1848	0.000434171	0.0115759	Bacteroidetes	VapC family ribonuclease, toxin component of the VapBC toxin-antitoxin module, contains PIN domain	NA	Copiotroph	0.69852	0.011295	-0.107457	0.175491	-0.61232	0.540326	0.608568	0.203252	2.99415	0.00275211
COG1848	0.000434171	0.0115759	Gammaproteobacteria	VapC family ribonuclease, toxin component of the VapBC toxin-antitoxin module, contains PIN domain	Rhizosphere	Copiotroph	0.0326716	0.0375005	0.481088	0.19822	2.42704	0.0152224	0.303809	0.133769	2.27114	0.0231384
COG1226	0.00043411	0.000696459	Alphaproteobacteria	Voltage-gated potassium channel Kch	NA	Copiotroph	0.340282	0.00164903	-0.144793	0.125785	-1.15111	0.249687	0.40026	0.117319	3.41171	0.000645565
COG1226	0.00043411	0.000696459	Actinobacteria	Voltage-gated potassium channel Kch	Rhizosphere	Copiotroph	7.88252e-05	1.06336e-11	0.378854	0.0854373	4.43429	9.23764e-06	0.748207	0.105027	7.12395	1.04876e-12
COG1226	0.00043411	0.000696459	Bacteroidetes	Voltage-gated potassium channel Kch	NA	Copiotroph	0.20893	0.00622593	0.696	0.331087	2.10217	0.0355385	0.698978	0.217513	3.2135	0.00131127
COG1226	0.00043411	0.000696459	Gammaproteobacteria	Voltage-gated potassium channel Kch	Rhizosphere	Copiotroph	0.0118419	0.0392623	0.356675	0.125534	2.84126	0.00449352	0.549101	0.244315	2.24751	0.0246075
COG3605	0.000433975	4.63809e-06	Acidobacteria	Signal transduction protein containing GAF and PtsI domains	Rhizosphere	NA	8.98575e-06	0.84584	0.820922	0.159084	5.16031	2.46547e-07	0.0423246	0.150042	0.282084	0.777879
COG3605	0.000433975	4.63809e-06	Gammaproteobacteria	Signal transduction protein containing GAF and PtsI domains	Rhizosphere	Copiotroph	0.000131333	0.000157127	1.21526	0.285272	4.26003	2.04404e-05	0.955445	0.233781	4.08693	4.37117e-05
COG3047	0.000433686	2.99658e-22	Alphaproteobacteria	Outer membrane protein OmpW	Rhizosphere	Copiotroph	1.75456e-09	5.53109e-05	1.59214	0.244434	6.51357	7.33845e-11	1.46281	0.336012	4.35345	1.3401e-05
COG3047	0.000433686	2.99658e-22	Gammaproteobacteria	Outer membrane protein OmpW	Rhizosphere	Copiotroph	4.29302e-09	2.59754e-07	1.37135	0.21025	6.52248	6.91564e-11	2.21059	0.402078	5.49791	3.84317e-08
COG3545	0.000432584	1.16846e-11	Alphaproteobacteria	Predicted esterase of the alpha/beta hydrolase fold	Rhizosphere	Copiotroph	4.04855e-09	5.86066e-09	1.79545	0.282318	6.35968	2.02171e-10	2.49835	0.403547	6.19099	5.97874e-10
COG3545	0.000432584	1.16846e-11	Actinobacteria	Predicted esterase of the alpha/beta hydrolase fold	Rhizosphere	Copiotroph	0.000346588	1.53219e-10	0.788253	0.194755	4.0474	5.1789e-05	2.16723	0.322693	6.71607	1.86694e-11
COG3545	0.000432584	1.16846e-11	Acidobacteria	Predicted esterase of the alpha/beta hydrolase fold	Soil	NA	0.0367154	0.804987	-0.61215	0.238455	-2.56715	0.0102537	-0.113663	0.307445	-0.369703	0.711604
COG3545	0.000432584	1.16846e-11	Bacteroidetes	Predicted esterase of the alpha/beta hydrolase fold	NA	Copiotroph	0.95871	0.000281224	0.00541602	0.0824152	0.0657162	0.947604	0.951461	0.226256	4.20524	2.608e-05
COG3545	0.000432584	1.16846e-11	Gammaproteobacteria	Predicted esterase of the alpha/beta hydrolase fold	Rhizosphere	Copiotroph	0.000891831	3.82038e-10	0.687814	0.18503	3.71731	0.000201353	1.54278	0.23256	6.63389	3.26944e-11
COG1966	0.000432375	0.000394462	Alphaproteobacteria	Carbon starvation protein CstA (peptide/pyruvate transporter)	NA	Oligotroph	0.434175	0.0183677	0.120171	0.125964	0.954015	0.340076	-0.366507	0.142953	-2.56382	0.0103526
COG1966	0.000432375	0.000394462	Actinobacteria	Carbon starvation protein CstA (peptide/pyruvate transporter)	Rhizosphere	Copiotroph	0.000301105	3.85687e-08	0.816509	0.199766	4.08732	4.36384e-05	1.56567	0.27096	5.77821	7.55002e-09
COG1966	0.000432375	0.000394462	Acidobacteria	Carbon starvation protein CstA (peptide/pyruvate transporter)	Soil	Oligotroph	6.21484e-05	0.00585971	-0.823844	0.17581	-4.68598	2.78617e-06	-1.333	0.370482	-3.59803	0.000320641
COG1966	0.000432375	0.000394462	Bacteroidetes	Carbon starvation protein CstA (peptide/pyruvate transporter)	NA	Oligotroph	0.129065	0.0308255	1.60921	0.649426	2.4779	0.0132157	-0.954744	0.370596	-2.57624	0.00998816
COG1966	0.000432375	0.000394462	Gammaproteobacteria	Carbon starvation protein CstA (peptide/pyruvate transporter)	Rhizosphere	Copiotroph	9.19841e-06	1.16949e-06	0.68334	0.139096	4.91273	8.98184e-07	1.1297	0.217136	5.20274	1.96375e-07
COG4867	0.000432158	0.00759626	Actinobacteria	Uncharacterized conserved protein, contains von Willebrand factor type A (vWFA) domain	NA	Copiotroph	0.102984	3.18602e-06	-0.22195	0.112512	-1.97267	0.0485326	0.823096	0.167822	4.90457	9.36317e-07
COG4867	0.000432158	0.00759626	Bacteroidetes	Uncharacterized conserved protein, contains von Willebrand factor type A (vWFA) domain	NA	Copiotroph	0.582857	0.000582405	-0.168484	0.182214	-0.924648	0.355149	0.812336	0.204058	3.98091	6.86522e-05
COG5271	0.00043129	1.99087e-12	Actinobacteria	Midasin, AAA ATPase with vWA domain, involved in ribosome maturation	Rhizosphere	NA	0.0121088	0.188095	2.99373	1.02403	2.92348	0.0034614	0.635701	0.424161	1.49873	0.133945
COG5271	0.00043129	1.99087e-12	Acidobacteria	Midasin, AAA ATPase with vWA domain, involved in ribosome maturation	Rhizosphere	NA	0.0012779	NA	3.8913	1.02232	3.80635	0.000141034	NA	NA	NA	NA
COG5271	0.00043129	1.99087e-12	Bacteroidetes	Midasin, AAA ATPase with vWA domain, involved in ribosome maturation	NA	Oligotroph	0.108436	0.0254172	2.58437	0.982698	2.62987	0.00854174	-0.623001	0.23414	-2.6608	0.00779556
COG1562	0.000431278	2.42938e-05	Alphaproteobacteria	Phytoene/squalene synthetase	NA	Oligotroph	0.303131	0.00288603	-0.205419	0.165779	-1.23911	0.215304	-0.984677	0.305	-3.22844	0.00124465
COG1562	0.000431278	2.42938e-05	Actinobacteria	Phytoene/squalene synthetase	Soil	Copiotroph	0.0472347	0.000596397	-0.225841	0.0956528	-2.36105	0.0182235	0.333337	0.0911703	3.6562	0.000255981
COG1562	0.000431278	2.42938e-05	Acidobacteria	Phytoene/squalene synthetase	Soil	NA	0.00201192	0.133328	-0.591909	0.162123	-3.651	0.000261225	0.488691	0.245335	1.99193	0.0463782
COG1562	0.000431278	2.42938e-05	Bacteroidetes	Phytoene/squalene synthetase	NA	Copiotroph	0.0963474	0.000191329	0.550471	0.2018	2.72781	0.00637562	0.817105	0.189343	4.31547	1.59263e-05
COG1562	0.000431278	2.42938e-05	Gammaproteobacteria	Phytoene/squalene synthetase	Soil	Oligotroph	0.0237433	7.12947e-06	-0.35483	0.13834	-2.56492	0.0103201	-0.693028	0.143632	-4.82502	1.39992e-06
COG1480	0.000431228	3.20498e-05	Actinobacteria	Cyclic di-AMP-specific phosphodiesterase PgpH, HD superfamily	NA	Oligotroph	0.488935	0.00302047	0.227002	0.254481	0.89202	0.372382	-1.23885	0.389325	-3.18205	0.00146234
COG1461	0.000430701	4.39008e-06	Actinobacteria	Predicted kinase related to dihydroxyacetone kinase	NA	Oligotroph	0.247933	0.00874889	-0.121333	0.0836654	-1.45022	0.146997	-0.241911	0.0853587	-2.83405	0.00459617
COG1461	0.000430701	4.39008e-06	Bacteroidetes	Predicted kinase related to dihydroxyacetone kinase	NA	Oligotroph	NA	0.0469767	NA	NA	NA	NA	-1.60551	0.6729	-2.38596	0.0170348
COG0694	0.000430188	0.00147492	Actinobacteria	Fe-S cluster biogenesis protein NfuA, 4Fe-4S-binding domain	Soil	NA	0.000133165	0.575401	-0.516585	0.119986	-4.30537	1.66704e-05	-0.0516563	0.0776709	-0.665067	0.506008
COG0694	0.000430188	0.00147492	Gammaproteobacteria	Fe-S cluster biogenesis protein NfuA, 4Fe-4S-binding domain	Rhizosphere	Copiotroph	5.77172e-06	3.2893e-08	1.03106	0.205342	5.02119	5.13518e-07	1.04847	0.178237	5.88245	4.04228e-09
COG4586	0.000430009	1.4994e-06	Alphaproteobacteria	ABC-type uncharacterized transport system, ATPase component	NA	Copiotroph	0.131123	0.0070998	0.435089	0.247567	1.75746	0.0788397	0.764071	0.261854	2.91793	0.00352365
COG4586	0.000430009	1.4994e-06	Actinobacteria	ABC-type uncharacterized transport system, ATPase component	Rhizosphere	Copiotroph	8.21718e-06	1.1757e-07	0.762603	0.153385	4.97184	6.63205e-07	1.1384	0.204456	5.56796	2.57744e-08
COG4586	0.000430009	1.4994e-06	Gammaproteobacteria	ABC-type uncharacterized transport system, ATPase component	Rhizosphere	Copiotroph	0.0478764	0.00563384	0.550225	0.243962	2.25537	0.0241102	0.648806	0.213448	3.03965	0.00236852
COG1459	0.000429916	6.05656e-05	Alphaproteobacteria	Type II secretory pathway, component PulF	NA	Oligotroph	0.0615	0.004267	-0.245303	0.114623	-2.14008	0.0323479	-0.321517	0.103814	-3.09706	0.00195449
COG1459	0.000429916	6.05656e-05	Actinobacteria	Type II secretory pathway, component PulF	Soil	Oligotroph	3.86894e-06	6.02541e-19	-0.592228	0.115217	-5.14012	2.74557e-07	-1.29283	0.139041	-9.29814	1.42925e-20
COG3875	0.000429677	0.000368591	Actinobacteria	Nickel-dependent lactate racemase	Rhizosphere	Copiotroph	1.88553e-07	3.18837e-08	1.03483	0.179152	5.77626	7.63786e-09	1.43759	0.247354	5.81187	6.17771e-09
COG3875	0.000429677	0.000368591	Acidobacteria	Nickel-dependent lactate racemase	Rhizosphere	NA	0.000435	0.0713024	0.777227	0.188239	4.12893	3.64454e-05	0.62427	0.268592	2.32423	0.0201129
COG3875	0.000429677	0.000368591	Bacteroidetes	Nickel-dependent lactate racemase	NA	Oligotroph	NA	0.0452278	NA	NA	NA	NA	-1.12736	0.468977	-2.40387	0.0162224
COG3875	0.000429677	0.000368591	Gammaproteobacteria	Nickel-dependent lactate racemase	NA	Oligotroph	0.0629851	0.0019303	-1.00063	0.471446	-2.12247	0.0337979	-2.48435	0.73357	-3.38666	0.000707488
COG2902	0.000429455	0.000826313	Alphaproteobacteria	NAD-specific glutamate dehydrogenase	NA	Copiotroph	0.755979	0.00984899	0.0327898	0.0836424	0.392024	0.695041	0.389002	0.138886	2.80087	0.00509656
COG2902	0.000429455	0.000826313	Actinobacteria	NAD-specific glutamate dehydrogenase	Rhizosphere	Copiotroph	0.000158125	1.60905e-10	0.630645	0.148078	4.25887	2.05459e-05	1.10775	0.165124	6.70863	1.96461e-11
COG2902	0.000429455	0.000826313	Gammaproteobacteria	NAD-specific glutamate dehydrogenase	NA	Copiotroph	0.143204	0.0187953	-0.267642	0.157647	-1.69773	0.0895579	0.536821	0.207083	2.5923	0.00953362
COG1418	0.000429154	0.004087	Actinobacteria	HD superfamily phosphodieaserase, includes HD domain of RNase Y	NA	Oligotroph	0.259461	0.00024935	-0.0966935	0.0681994	-1.41781	0.156247	-0.294213	0.0756709	-3.88806	0.000101048
COG1418	0.000429154	0.004087	Bacteroidetes	HD superfamily phosphodieaserase, includes HD domain of RNase Y	NA	Copiotroph	0.279039	0.00180725	0.471247	0.25569	1.84304	0.0653231	1.39676	0.384809	3.62974	0.000283708
COG1418	0.000429154	0.004087	Gammaproteobacteria	HD superfamily phosphodieaserase, includes HD domain of RNase Y	Rhizosphere	Copiotroph	9.43917e-07	1.32163e-13	1.15556	0.213373	5.41568	6.10563e-08	1.76204	0.224811	7.83784	4.58351e-15
COG3132	0.000429132	0.000157858	Alphaproteobacteria	Uncharacterized conserved protein YceH, UPF0502 family	Rhizosphere	Copiotroph	0.022039	0.00367934	1.35448	0.524332	2.58324	0.00978766	1.46612	0.466003	3.14615	0.00165434
COG3132	0.000429132	0.000157858	Actinobacteria	Uncharacterized conserved protein YceH, UPF0502 family	Soil	Oligotroph	0.000334735	3.02744e-07	-0.577218	0.142278	-4.05696	4.97162e-05	-0.754646	0.140097	-5.38658	7.18119e-08
COG3132	0.000429132	0.000157858	Bacteroidetes	Uncharacterized conserved protein YceH, UPF0502 family	NA	Copiotroph	0.425172	0.00023898	0.657179	0.472255	1.39158	0.164051	2.70577	0.635993	4.2544	2.09608e-05
COG3132	0.000429132	0.000157858	Gammaproteobacteria	Uncharacterized conserved protein YceH, UPF0502 family	NA	Copiotroph	0.840874	0.000260537	0.0161294	0.0660633	0.244151	0.807114	0.843583	0.213148	3.95773	7.56649e-05
COG0398	0.000428717	2.17427e-05	Alphaproteobacteria	Uncharacterized membrane protein YdjX, related to fungal oxalate transporter, TVP38/TMEM64 family	Soil	Oligotroph	0.00132443	6.56822e-07	-0.439255	0.124228	-3.53588	0.000406426	-0.728436	0.136593	-5.3329	9.66555e-08
COG0398	0.000428717	2.17427e-05	Bacteroidetes	Uncharacterized membrane protein YdjX, related to fungal oxalate transporter, TVP38/TMEM64 family	Soil	NA	0.0136617	0.3495	-1.93806	0.49654	-3.90313	9.49557e-05	0.586408	0.474922	1.23475	0.216924
COG0398	0.000428717	2.17427e-05	Gammaproteobacteria	Uncharacterized membrane protein YdjX, related to fungal oxalate transporter, TVP38/TMEM64 family	NA	Oligotroph	0.0857366	0.000379099	-0.277848	0.140781	-1.97362	0.0484247	-0.944545	0.244807	-3.85833	0.000114165
COG2876	0.000427362	5.71598e-05	Actinobacteria	3-deoxy-D-arabino-heptulosonate 7-phosphate (DAHP) synthase	Soil	Oligotroph	1.58031e-05	3.07138e-07	-0.563247	0.116795	-4.82251	1.41762e-06	-0.604993	0.112377	-5.38361	7.30076e-08
COG2876	0.000427362	5.71598e-05	Acidobacteria	3-deoxy-D-arabino-heptulosonate 7-phosphate (DAHP) synthase	Soil	Oligotroph	0.000135404	0.0185022	-1.01845	0.228005	-4.46677	7.94108e-06	-0.952032	0.315284	-3.0196	0.00253108
COG2876	0.000427362	5.71598e-05	Gammaproteobacteria	3-deoxy-D-arabino-heptulosonate 7-phosphate (DAHP) synthase	Soil	Oligotroph	0.007807	0.0015496	-0.688883	0.229871	-2.99682	0.0027281	-2.13157	0.616806	-3.45582	0.000548624
COG3712	0.000427309	6.19136e-06	Alphaproteobacteria	Periplasmic ferric-dicitrate binding protein FecR, regulates iron transport	Rhizosphere	Copiotroph	1.72906e-11	4.76727e-18	1.54357	0.212222	7.27337	3.50633e-13	2.5621	0.280604	9.13065	6.80865e-20
COG3712	0.000427309	6.19136e-06	Acidobacteria	Periplasmic ferric-dicitrate binding protein FecR, regulates iron transport	Rhizosphere	Oligotroph	0.000339308	0.0106167	0.566733	0.134728	4.20651	2.59344e-05	-0.732451	0.222357	-3.29403	0.000987603
COG3712	0.000427309	6.19136e-06	Gammaproteobacteria	Periplasmic ferric-dicitrate binding protein FecR, regulates iron transport	Rhizosphere	Copiotroph	9.11846e-05	1.1588e-08	0.732326	0.168073	4.35718	1.31749e-05	1.08627	0.178953	6.07015	1.27792e-09
COG0107	0.000427204	2.89764e-08	Alphaproteobacteria	Imidazole glycerol phosphate synthase subunit HisF	Rhizosphere	NA	0.00245468	0.159772	0.416868	0.124724	3.34232	0.000830805	0.132556	0.0842611	1.57316	0.115683
COG0107	0.000427204	2.89764e-08	Actinobacteria	Imidazole glycerol phosphate synthase subunit HisF	Rhizosphere	Copiotroph	0.0262828	1.03286e-10	0.236844	0.0904521	2.61844	0.00883317	0.72204	0.10652	6.77846	1.21467e-11
COG0107	0.000427204	2.89764e-08	Acidobacteria	Imidazole glycerol phosphate synthase subunit HisF	NA	Copiotroph	0.173877	0.031496	-0.213544	0.120694	-1.7693	0.0768433	0.599964	0.219058	2.73884	0.00616569
COG0182	0.000427107	0.000160281	Alphaproteobacteria	5-methylthioribose/5-deoxyribulose 1-phosphate isomerase (methionine salvage pathway), a paralog of eIF-2B alpha subunit	Soil	Oligotroph	1.76284e-13	5.00186e-16	-1.21613	0.152622	-7.9683	1.60868e-15	-1.46225	0.171219	-8.54024	1.33944e-17
COG0182	0.000427107	0.000160281	Actinobacteria	5-methylthioribose/5-deoxyribulose 1-phosphate isomerase (methionine salvage pathway), a paralog of eIF-2B alpha subunit	NA	Oligotroph	0.122103	5.4046e-07	-0.164423	0.0874685	-1.87979	0.0601361	-0.522019	0.099	-5.27292	1.34272e-07
COG0182	0.000427107	0.000160281	Acidobacteria	5-methylthioribose/5-deoxyribulose 1-phosphate isomerase (methionine salvage pathway), a paralog of eIF-2B alpha subunit	Soil	NA	0.00827353	0.939164	-0.417762	0.13226	-3.15866	0.00158498	-0.00657328	0.0662131	-0.0992747	0.92092
COG0182	0.000427107	0.000160281	Bacteroidetes	5-methylthioribose/5-deoxyribulose 1-phosphate isomerase (methionine salvage pathway), a paralog of eIF-2B alpha subunit	NA	Oligotroph	0.667191	0.00123346	0.312683	0.460733	0.678665	0.49735	-2.06344	0.551297	-3.74289	0.000181919
COG0182	0.000427107	0.000160281	Gammaproteobacteria	5-methylthioribose/5-deoxyribulose 1-phosphate isomerase (methionine salvage pathway), a paralog of eIF-2B alpha subunit	NA	Oligotroph	0.137841	0.000576883	-0.178499	0.10386	-1.71866	0.0856767	-0.667078	0.17817	-3.74406	0.000181068
COG2078	0.000425835	0.00120307	Acidobacteria	Predicted RNA modification protein, AMMECR1 domain	Soil	Oligotroph	0.000451331	0.00628298	-0.634021	0.153947	-4.11844	3.81453e-05	-1.25887	0.353282	-3.56335	0.000366149
COG2078	0.000425835	0.00120307	Bacteroidetes	Predicted RNA modification protein, AMMECR1 domain	NA	Oligotroph	0.389025	0.00315417	1.14438	0.770968	1.48434	0.137719	-2.04819	0.59424	-3.44674	0.000567399
COG2078	0.000425835	0.00120307	Gammaproteobacteria	Predicted RNA modification protein, AMMECR1 domain	Soil	Oligotroph	1.35901e-09	6.99777e-06	-1.54058	0.228592	-6.73946	1.58979e-11	-2.47932	0.513426	-4.82898	1.37232e-06
COG4577	0.000425522	2.84328e-05	Alphaproteobacteria	Carboxysome shell and ethanolamine utilization microcompartment protein CcmL/EutN	Rhizosphere	Copiotroph	0.00762385	0.0460045	3.01884	1.01617	2.97079	0.00297031	0.749953	0.343046	2.18616	0.0288041
COG4577	0.000425522	2.84328e-05	Actinobacteria	Carboxysome shell and ethanolamine utilization microcompartment protein CcmL/EutN	NA	Oligotroph	0.321117	0.000347626	-0.218689	0.173283	-1.26203	0.206937	-0.799491	0.210301	-3.80165	0.000143737
COG5606	0.000425353	0.000387906	Alphaproteobacteria	Antitoxin component of the Tad-Ata toxin-antitoxin system, contains XRE-type HTH domain	Soil	Oligotroph	0.000206237	0.0157309	-0.941301	0.232328	-4.0516	5.08696e-05	-0.524771	0.199964	-2.62433	0.00868189
COG5606	0.000425353	0.000387906	Actinobacteria	Antitoxin component of the Tad-Ata toxin-antitoxin system, contains XRE-type HTH domain	Soil	NA	0.0218267	0.325613	-0.775674	0.287886	-2.69438	0.00705196	0.245657	0.2155	1.13994	0.254311
COG5606	0.000425353	0.000387906	Acidobacteria	Antitoxin component of the Tad-Ata toxin-antitoxin system, contains XRE-type HTH domain	Soil	Oligotroph	8.49396e-06	0.0334392	-0.864379	0.167056	-5.1742	2.28892e-07	-0.612031	0.226044	-2.70757	0.00677772
COG5606	0.000425353	0.000387906	Gammaproteobacteria	Antitoxin component of the Tad-Ata toxin-antitoxin system, contains XRE-type HTH domain	Rhizosphere	Copiotroph	0.00752582	9.02036e-05	0.408758	0.135813	3.00972	0.00261492	0.536677	0.126949	4.22749	2.36312e-05
COG4315	0.00042352	8.49401e-08	Alphaproteobacteria	Predicted lipoprotein with conserved Yx(FWY)xxD motif (function unknown)	NA	Copiotroph	0.73786	0.00191871	0.056125	0.132326	0.424142	0.671462	0.89788	0.267007	3.36275	0.000771693
COG4315	0.00042352	8.49401e-08	Actinobacteria	Predicted lipoprotein with conserved Yx(FWY)xxD motif (function unknown)	Soil	Oligotroph	0.0057457	4.92595e-05	-0.301155	0.0942236	-3.19617	0.00139264	-0.442566	0.10324	-4.28676	1.81295e-05
COG4315	0.00042352	8.49401e-08	Bacteroidetes	Predicted lipoprotein with conserved Yx(FWY)xxD motif (function unknown)	NA	Copiotroph	0.0955315	0.0321237	0.666006	0.242795	2.74308	0.00608657	0.388245	0.151965	2.55482	0.0106241
COG4315	0.00042352	8.49401e-08	Gammaproteobacteria	Predicted lipoprotein with conserved Yx(FWY)xxD motif (function unknown)	Rhizosphere	Copiotroph	9.43691e-05	5.04612e-10	0.782132	0.179938	4.34667	1.38221e-05	1.07638	0.163353	6.5893	4.41913e-11
COG4270	0.000422419	1.59969e-07	Alphaproteobacteria	Uncharacterized membrane protein	Rhizosphere	Copiotroph	0.0369535	0.000345087	0.57024	0.240568	2.37039	0.0177695	1.46532	0.377802	3.87854	0.000105084
COG4270	0.000422419	1.59969e-07	Actinobacteria	Uncharacterized membrane protein	NA	Copiotroph	0.066245	1.27051e-05	0.239406	0.10866	2.20325	0.0275772	0.576874	0.125367	4.6015	4.19468e-06
COG4270	0.000422419	1.59969e-07	Acidobacteria	Uncharacterized membrane protein	Soil	NA	3.94022e-06	0.0975635	-0.731856	0.136366	-5.36686	8.01172e-08	0.353739	0.163333	2.16575	0.0303299
COG4270	0.000422419	1.59969e-07	Bacteroidetes	Uncharacterized membrane protein	NA	Copiotroph	0.944213	0.00822862	-0.0069941	0.0777843	-0.0899166	0.928353	0.674807	0.216598	3.11547	0.0018365
COG4270	0.000422419	1.59969e-07	Gammaproteobacteria	Uncharacterized membrane protein	Soil	NA	3.46273e-05	0.878478	-0.915812	0.19901	-4.60183	4.18788e-06	0.0218493	0.132308	0.16514	0.868834
COG1762	0.000421557	1.60257e-06	Alphaproteobacteria	Phosphotransferase system mannitol/fructose-specific IIA domain (Ntr-type)	NA	Copiotroph	0.108378	0.0242081	0.226151	0.121762	1.85733	0.0632642	0.238543	0.0971792	2.45467	0.0141013
COG1762	0.000421557	1.60257e-06	Actinobacteria	Phosphotransferase system mannitol/fructose-specific IIA domain (Ntr-type)	Rhizosphere	Copiotroph	3.63963e-12	1.48139e-12	1.60781	0.209645	7.66924	1.73022e-14	2.80747	0.378726	7.41293	1.23541e-13
COG1762	0.000421557	1.60257e-06	Bacteroidetes	Phosphotransferase system mannitol/fructose-specific IIA domain (Ntr-type)	NA	Oligotroph	0.836914	0.0135827	0.169899	0.559855	0.30347	0.761532	-2.58758	0.885545	-2.92202	0.00347768
COG1762	0.000421557	1.60257e-06	Gammaproteobacteria	Phosphotransferase system mannitol/fructose-specific IIA domain (Ntr-type)	Rhizosphere	Copiotroph	0.000124589	0.0207624	0.6862	0.160568	4.27357	1.92365e-05	0.505464	0.198293	2.54908	0.0108008
COG0836	0.000421254	0.000549113	Alphaproteobacteria	Mannose-1-phosphate guanylyltransferase	Rhizosphere	Copiotroph	2.52724e-06	7.11719e-06	0.554703	0.10864	5.10587	3.29279e-07	0.459626	0.0950327	4.8365	1.32143e-06
COG0836	0.000421254	0.000549113	Actinobacteria	Mannose-1-phosphate guanylyltransferase	Rhizosphere	Copiotroph	1.00544e-09	1.22746e-08	1.35804	0.201755	6.73115	1.68326e-11	1.93262	0.322947	5.98432	2.17296e-09
COG0836	0.000421254	0.000549113	Acidobacteria	Mannose-1-phosphate guanylyltransferase	Soil	NA	0.032685	0.740476	-0.324656	0.124044	-2.61726	0.00886387	-0.0689303	0.14214	-0.484946	0.627715
COG0836	0.000421254	0.000549113	Bacteroidetes	Mannose-1-phosphate guanylyltransferase	NA	Copiotroph	0.276116	9.39496e-05	-0.533528	0.287159	-1.85796	0.0631753	1.43717	0.317006	4.53356	5.79969e-06
COG0836	0.000421254	0.000549113	Gammaproteobacteria	Mannose-1-phosphate guanylyltransferase	Rhizosphere	Copiotroph	0.0109938	0.0174607	0.29234	0.101901	2.86886	0.00411948	0.593849	0.226464	2.62227	0.00873468
COG2844	0.000421019	0.00415857	Alphaproteobacteria	UTP:GlnB (protein PII) uridylyltransferase	NA	Copiotroph	0.0991838	0.00264005	0.261417	0.137082	1.90702	0.0565184	0.51245	0.157291	3.25797	0.00112211
COG2844	0.000421019	0.00415857	Actinobacteria	UTP:GlnB (protein PII) uridylyltransferase	Rhizosphere	Copiotroph	0.000890762	2.58295e-13	0.49993	0.132049	3.78593	0.000153134	1.45815	0.190465	7.65575	1.92189e-14
COG2844	0.000421019	0.00415857	Acidobacteria	UTP:GlnB (protein PII) uridylyltransferase	NA	Copiotroph	0.176099	0.00955108	0.236668	0.134421	1.76064	0.0782996	1.13331	0.338638	3.34666	0.000817917
COG2064	0.000420978	0.000442971	Alphaproteobacteria	Flp pilus assembly protein TadC	Rhizosphere	Copiotroph	3.46215e-10	4.41173e-16	1.179	0.173758	6.7853	1.15844e-11	1.64733	0.192539	8.55584	1.17016e-17
COG2064	0.000420978	0.000442971	Actinobacteria	Flp pilus assembly protein TadC	Rhizosphere	NA	3.62902e-10	0.0791694	0.639905	0.0925806	6.91187	4.78299e-12	0.107439	0.054853	1.95868	0.0501505
COG2064	0.000420978	0.000442971	Acidobacteria	Flp pilus assembly protein TadC	Rhizosphere	NA	0.00161824	0.188947	0.535334	0.143704	3.72525	0.00019512	-0.338036	0.191876	-1.76175	0.078112
COG2064	0.000420978	0.000442971	Gammaproteobacteria	Flp pilus assembly protein TadC	Rhizosphere	Copiotroph	2.19273e-07	8.65641e-14	1.33183	0.232906	5.71829	1.07599e-08	1.818	0.230206	7.89726	2.85091e-15
COG1692	0.000420686	4.16441e-05	Alphaproteobacteria	2',3'- and 3',5'-cNMP phosphodiesterase YmdB, calcineurin family	NA	Oligotroph	0.623756	0.00313416	-0.0557477	0.0913053	-0.610563	0.541489	-0.346625	0.108307	-3.20038	0.00137244
COG1692	0.000420686	4.16441e-05	Actinobacteria	2',3'- and 3',5'-cNMP phosphodiesterase YmdB, calcineurin family	Soil	Oligotroph	2.24207e-05	1.5228e-22	-0.680103	0.143474	-4.74025	2.13451e-06	-2.08263	0.20385	-10.2165	1.67299e-24
COG1692	0.000420686	4.16441e-05	Acidobacteria	2',3'- and 3',5'-cNMP phosphodiesterase YmdB, calcineurin family	Soil	NA	0.00427952	0.368258	-0.438266	0.129129	-3.394	0.00068879	-0.218236	0.173851	-1.2553	0.209368
COG1692	0.000420686	4.16441e-05	Bacteroidetes	2',3'- and 3',5'-cNMP phosphodiesterase YmdB, calcineurin family	NA	Oligotroph	0.974545	0.00949765	-0.00738011	0.187057	-0.0394538	0.968529	-2.76867	0.903912	-3.06299	0.00219136
COG0560	0.000420486	0.000367532	Alphaproteobacteria	Phosphoserine phosphatase	Rhizosphere	Copiotroph	2.43629e-07	2.73685e-11	0.791895	0.1419	5.58065	2.39615e-08	1.21374	0.172223	7.04749	1.82177e-12
COG0560	0.000420486	0.000367532	Actinobacteria	Phosphoserine phosphatase	NA	Copiotroph	0.263199	5.83777e-08	0.161341	0.114686	1.40681	0.159485	1.11567	0.19569	5.70124	1.18942e-08
COG1228	0.000420006	1.89896e-05	Alphaproteobacteria	Imidazolonepropionase or related amidohydrolase	Rhizosphere	Copiotroph	0.00882682	4.88387e-07	0.350607	0.120076	2.91988	0.00350164	1.02259	0.189746	5.38926	7.07482e-08
COG1228	0.000420006	1.89896e-05	Actinobacteria	Imidazolonepropionase or related amidohydrolase	Rhizosphere	Copiotroph	0.000409883	4.16425e-09	0.585231	0.146315	3.99979	6.33977e-05	1.19492	0.19353	6.17434	6.64408e-10
COG1228	0.000420006	1.89896e-05	Acidobacteria	Imidazolonepropionase or related amidohydrolase	Soil	NA	0.000621592	0.13969	-2.60733	0.647969	-4.02384	5.72559e-05	-1.00577	0.513033	-1.96044	0.0499449
COG1228	0.000420006	1.89896e-05	Gammaproteobacteria	Imidazolonepropionase or related amidohydrolase	NA	Copiotroph	0.37675	0.0254886	-0.158274	0.150134	-1.05422	0.291783	0.965976	0.393515	2.45473	0.0140989
COG0212	0.000419244	2.51716e-07	Alphaproteobacteria	5-formyltetrahydrofolate cyclo-ligase	Rhizosphere	Copiotroph	3.83463e-06	2.65108e-11	0.636917	0.12705	5.01311	5.35585e-07	1.19739	0.169784	7.05245	1.75792e-12
COG0212	0.000419244	2.51716e-07	Actinobacteria	5-formyltetrahydrofolate cyclo-ligase	NA	Copiotroph	0.0636321	4.37482e-09	0.204262	0.0919074	2.22248	0.026251	0.671704	0.108945	6.16555	7.02374e-10
COG0212	0.000419244	2.51716e-07	Acidobacteria	5-formyltetrahydrofolate cyclo-ligase	Rhizosphere	NA	0.00285098	0.40487	1.38662	0.392563	3.53223	0.000412072	-0.924189	0.785882	-1.17599	0.239599
COG0212	0.000419244	2.51716e-07	Bacteroidetes	5-formyltetrahydrofolate cyclo-ligase	NA	Copiotroph	0.139729	0.00195689	-0.64277	0.265133	-2.42433	0.0153366	0.838513	0.232625	3.60457	0.000312665
COG0212	0.000419244	2.51716e-07	Gammaproteobacteria	5-formyltetrahydrofolate cyclo-ligase	Rhizosphere	Copiotroph	0.0183005	0.0402229	0.326498	0.122308	2.66948	0.00759686	0.664808	0.29741	2.23532	0.0253963
COG0680	0.000418769	1.25881e-06	Alphaproteobacteria	Ni,Fe-hydrogenase maturation factor	Soil	NA	0.00480717	0.290025	-0.990521	0.316676	-3.12787	0.0017608	-0.340692	0.282817	-1.20464	0.228343
COG0680	0.000418769	1.25881e-06	Actinobacteria	Ni,Fe-hydrogenase maturation factor	Soil	Copiotroph	0.00148668	0.0298376	-0.455241	0.125481	-3.62796	0.000285671	0.22943	0.0963619	2.38092	0.0172693
COG0680	0.000418769	1.25881e-06	Bacteroidetes	Ni,Fe-hydrogenase maturation factor	NA	Oligotroph	0.44506	0.0413995	0.876148	0.651434	1.34495	0.178641	-1.0448	0.427601	-2.4434	0.0145497
COG0680	0.000418769	1.25881e-06	Gammaproteobacteria	Ni,Fe-hydrogenase maturation factor	NA	Copiotroph	0.659461	0.000586738	-0.135294	0.251418	-0.538125	0.590491	1.12854	0.301844	3.73881	0.000184893
COG3677	0.000418563	6.40516e-05	Alphaproteobacteria	Transposase InsA	Soil	Oligotroph	1.6365e-05	4.33045e-06	-0.55035	0.117532	-4.68255	2.83329e-06	-0.590109	0.119338	-4.94484	7.62053e-07
COG3677	0.000418563	6.40516e-05	Actinobacteria	Transposase InsA	Soil	Oligotroph	0.0177182	0.00244192	-0.338421	0.122001	-2.77392	0.00553859	-0.348336	0.107251	-3.24787	0.00116273
COG3677	0.000418563	6.40516e-05	Acidobacteria	Transposase InsA	Soil	NA	3.02539e-08	0.139644	-1.05737	0.165028	-6.40725	1.48167e-10	-0.378164	0.192794	-1.9615	0.049821
COG3677	0.000418563	6.40516e-05	Bacteroidetes	Transposase InsA	NA	Copiotroph	0.107538	0.00109556	-0.597242	0.226711	-2.63437	0.00842925	0.788694	0.20869	3.77926	0.000157296
COG3677	0.000418563	6.40516e-05	Gammaproteobacteria	Transposase InsA	NA	Copiotroph	0.0882022	0.000383527	-0.303443	0.154948	-1.95835	0.0501889	0.727874	0.188809	3.85508	0.00011569
COG5178	0.000417543	6.09281e-12	Acidobacteria	NA	Rhizosphere	NA	6.55179e-05	NA	3.42592	0.73366	4.66963	3.01748e-06	NA	NA	NA	NA
COG5178	0.000417543	6.09281e-12	Bacteroidetes	NA	NA	Oligotroph	NA	0.0115016	NA	NA	NA	NA	-0.912825	0.305566	-2.98732	0.00281436
COG2368	0.000416409	7.94206e-05	Alphaproteobacteria	Aromatic ring hydroxylase	Soil	Oligotroph	2.31385e-14	4.03546e-19	-1.69543	0.206014	-8.2297	1.87689e-16	-2.1874	0.231544	-9.44705	3.4852e-21
COG2368	0.000416409	7.94206e-05	Actinobacteria	Aromatic ring hydroxylase	NA	Oligotroph	0.751807	0.00247145	0.0329573	0.0825248	0.399362	0.689626	-0.383506	0.118215	-3.24415	0.00117803
COG2368	0.000416409	7.94206e-05	Acidobacteria	Aromatic ring hydroxylase	Rhizosphere	NA	0.00457862	0.963192	0.740969	0.21976	3.37171	0.000747026	-0.00850287	0.141704	-0.0600043	0.952152
COG2368	0.000416409	7.94206e-05	Gammaproteobacteria	Aromatic ring hydroxylase	Soil	Oligotroph	0.00511787	0.0368912	-0.622108	0.197534	-3.14938	0.00163619	-0.80377	0.352526	-2.28003	0.022606
COG0447	0.000414656	1.91334e-05	Alphaproteobacteria	1,4-Dihydroxy-2-naphthoyl-CoA synthase	Soil	NA	0.0264532	0.0555024	-0.438507	0.174752	-2.50931	0.0120967	-0.281879	0.134083	-2.10227	0.0355294
COG0447	0.000414656	1.91334e-05	Actinobacteria	1,4-Dihydroxy-2-naphthoyl-CoA synthase	Soil	NA	0.00343096	0.610877	-0.335567	0.0996138	-3.36868	0.000755292	0.0375809	0.0626806	0.599562	0.548798
COG0447	0.000414656	1.91334e-05	Bacteroidetes	1,4-Dihydroxy-2-naphthoyl-CoA synthase	NA	Copiotroph	0.518681	0.00218741	0.425736	0.38354	1.11002	0.266992	1.40718	0.39444	3.56754	0.000360351
COG0447	0.000414656	1.91334e-05	Gammaproteobacteria	1,4-Dihydroxy-2-naphthoyl-CoA synthase	Rhizosphere	NA	0.00424908	0.530632	0.761975	0.23716	3.21292	0.00131393	0.0802172	0.115848	0.692436	0.488663
COG0140	0.000414621	6.73619e-15	Alphaproteobacteria	Phosphoribosyl-ATP pyrophosphohydrolase	NA	Oligotroph	0.270349	0.0318136	0.170466	0.129395	1.31741	0.187702	-0.27855	0.118865	-2.34342	0.0191076
COG0140	0.000414621	6.73619e-15	Actinobacteria	Phosphoribosyl-ATP pyrophosphohydrolase	NA	Copiotroph	0.079081	0.00302001	0.191068	0.0904642	2.11208	0.0346795	0.261674	0.0822293	3.18225	0.00146137
COG1651	0.00041299	3.29062e-05	Alphaproteobacteria	Protein thiol-disulfide isomerase DsbC	NA	Copiotroph	0.100092	0.0340811	0.466895	0.245643	1.90071	0.0573405	0.516912	0.223327	2.3146	0.0206347
COG1651	0.00041299	3.29062e-05	Actinobacteria	Protein thiol-disulfide isomerase DsbC	Soil	NA	0.0351103	0.0709341	-0.2594	0.103899	-2.49666	0.0125369	0.162957	0.081062	2.01027	0.0444024
COG1651	0.00041299	3.29062e-05	Bacteroidetes	Protein thiol-disulfide isomerase DsbC	NA	Oligotroph	0.515872	0.000778663	0.26104	0.232162	1.12439	0.26085	-0.760415	0.195509	-3.88941	0.000100487
COG3342	0.000412553	1.02259e-06	Alphaproteobacteria	Uncharacterized conserved protein, Ntn-hydrolase superfamily	Soil	Oligotroph	0.00187235	1.40949e-05	-0.515576	0.150354	-3.42909	0.000605606	-0.743685	0.158976	-4.67797	2.89734e-06
COG3342	0.000412553	1.02259e-06	Actinobacteria	Uncharacterized conserved protein, Ntn-hydrolase superfamily	NA	Oligotroph	0.172352	3.35214e-10	-0.168139	0.0998523	-1.68388	0.0922052	-0.823679	0.124932	-6.59299	4.31049e-11
COG3342	0.000412553	1.02259e-06	Acidobacteria	Uncharacterized conserved protein, Ntn-hydrolase superfamily	Soil	Oligotroph	0.0225584	0.0466781	-0.463909	0.167643	-2.76723	0.00565342	-0.682353	0.267394	-2.55186	0.0107149
COG3342	0.000412553	1.02259e-06	Bacteroidetes	Uncharacterized conserved protein, Ntn-hydrolase superfamily	NA	Oligotroph	0.707782	0.0219256	-0.203112	0.345668	-0.587594	0.556805	-0.977607	0.358634	-2.72592	0.00641231
COG3342	0.000412553	1.02259e-06	Gammaproteobacteria	Uncharacterized conserved protein, Ntn-hydrolase superfamily	Soil	Oligotroph	7.9404e-05	0.0283729	-0.730687	0.166314	-4.39342	1.11579e-05	-0.706832	0.294047	-2.40381	0.0162252
COG1506	0.000412166	1.76238e-05	Alphaproteobacteria	Dipeptidyl aminopeptidase/acylaminoacyl peptidase	NA	Copiotroph	0.395616	0.00193599	0.0957482	0.0929874	1.02969	0.303155	0.326101	0.0970609	3.35975	0.000780123
COG1506	0.000412166	1.76238e-05	Actinobacteria	Dipeptidyl aminopeptidase/acylaminoacyl peptidase	Rhizosphere	Copiotroph	0.0169455	5.89309e-10	0.321493	0.115157	2.79177	0.00524201	0.938151	0.14435	6.49914	8.07817e-11
COG1506	0.000412166	1.76238e-05	Acidobacteria	Dipeptidyl aminopeptidase/acylaminoacyl peptidase	Soil	NA	0.00180329	0.858415	-1.81702	0.492659	-3.6882	0.00022585	-0.0633562	0.250896	-0.25252	0.800639
COG4677	0.000412163	3.68784e-10	Alphaproteobacteria	Pectin methylesterase and related acyl-CoA thioesterases	Rhizosphere	Copiotroph	2.31851e-05	8.96626e-06	2.58373	0.561721	4.59967	4.23151e-06	3.15966	0.66063	4.78279	1.72877e-06
COG4677	0.000412163	3.68784e-10	Actinobacteria	Pectin methylesterase and related acyl-CoA thioesterases	Rhizosphere	Copiotroph	3.56613e-06	4.07043e-10	1.07938	0.209178	5.16009	2.46831e-07	1.87378	0.285595	6.56097	5.34594e-11
COG4677	0.000412163	3.68784e-10	Acidobacteria	Pectin methylesterase and related acyl-CoA thioesterases	Rhizosphere	Copiotroph	0.007417	0.0196368	0.520304	0.162608	3.19975	0.00137547	0.71784	0.240515	2.9846	0.0028395
COG4677	0.000412163	3.68784e-10	Bacteroidetes	Pectin methylesterase and related acyl-CoA thioesterases	NA	Copiotroph	0.363327	1.77895e-05	0.431028	0.274542	1.56999	0.116418	1.05431	0.209031	5.04379	4.56402e-07
COG4677	0.000412163	3.68784e-10	Gammaproteobacteria	Pectin methylesterase and related acyl-CoA thioesterases	Rhizosphere	Copiotroph	0.0444692	9.4448e-08	0.552032	0.241299	2.28775	0.022152	1.86119	0.32715	5.68909	1.27722e-08
COG1066	0.000412126	0.000279408	Alphaproteobacteria	DNA repair protein RadA/Sms, contains AAA+ ATPase domain	NA	Copiotroph	0.186981	0.00113342	0.188532	0.121341	1.55374	0.120246	0.491876	0.139337	3.53011	0.000415387
COG1066	0.000412126	0.000279408	Actinobacteria	DNA repair protein RadA/Sms, contains AAA+ ATPase domain	NA	Copiotroph	0.0807811	9.36631e-07	-0.168585	0.0802252	-2.10139	0.0356067	0.510839	0.0989589	5.16213	2.44156e-07
COG1066	0.000412126	0.000279408	Acidobacteria	DNA repair protein RadA/Sms, contains AAA+ ATPase domain	Rhizosphere	NA	0.00747603	0.070846	0.587995	0.183938	3.1967	0.00139008	-0.67221	0.288567	-2.32948	0.0198338
COG1066	0.000412126	0.000279408	Gammaproteobacteria	DNA repair protein RadA/Sms, contains AAA+ ATPase domain	NA	Copiotroph	0.156169	0.0336764	0.222027	0.134555	1.65008	0.0989264	0.835651	0.359641	2.32357	0.0201487
COG0674	0.000411447	5.18822e-06	Alphaproteobacteria	Pyruvate:ferredoxin oxidoreductase or related 2-oxoacid:ferredoxin oxidoreductase, alpha subunit	Soil	Oligotroph	2.06624e-07	5.40574e-06	-0.760346	0.135454	-5.6133	1.98506e-08	-0.701276	0.143223	-4.8964	9.76094e-07
COG0674	0.000411447	5.18822e-06	Actinobacteria	Pyruvate:ferredoxin oxidoreductase or related 2-oxoacid:ferredoxin oxidoreductase, alpha subunit	NA	Copiotroph	0.0973825	5.47769e-05	0.183745	0.0916038	2.00586	0.0448709	0.406246	0.0953306	4.26145	2.03105e-05
COG0674	0.000411447	5.18822e-06	Acidobacteria	Pyruvate:ferredoxin oxidoreductase or related 2-oxoacid:ferredoxin oxidoreductase, alpha subunit	Soil	Oligotroph	0.000712314	3.31948e-05	-0.827179	0.207529	-3.98586	6.72363e-05	-2.01388	0.389529	-5.17004	2.34048e-07
COG0674	0.000411447	5.18822e-06	Bacteroidetes	Pyruvate:ferredoxin oxidoreductase or related 2-oxoacid:ferredoxin oxidoreductase, alpha subunit	NA	Oligotroph	0.32312	0.0102183	-0.466168	0.275313	-1.69323	0.0904114	-1.17509	0.387237	-3.03454	0.00240901
COG0674	0.000411447	5.18822e-06	Gammaproteobacteria	Pyruvate:ferredoxin oxidoreductase or related 2-oxoacid:ferredoxin oxidoreductase, alpha subunit	Soil	Oligotroph	1.08553e-08	2.97415e-05	-1.09471	0.17298	-6.32853	2.47505e-10	-1.13138	0.25129	-4.50227	6.723e-06
COG0474	0.000411078	0.00324485	Alphaproteobacteria	Magnesium-transporting ATPase (P-type)	Soil	Oligotroph	0.00227772	7.99299e-10	-0.338195	0.100462	-3.36641	0.000761548	-0.859976	0.131881	-6.52083	6.99208e-11
COG0474	0.000411078	0.00324485	Actinobacteria	Magnesium-transporting ATPase (P-type)	Rhizosphere	Copiotroph	3.69676e-09	0.0378358	0.804479	0.123833	6.4965	8.22117e-11	0.190986	0.0836718	2.28257	0.0224559
COG0474	0.000411078	0.00324485	Acidobacteria	Magnesium-transporting ATPase (P-type)	Rhizosphere	Oligotroph	1.11324e-08	0.0116835	0.933691	0.141234	6.61097	3.81808e-11	-0.703144	0.216336	-3.25023	0.0011531
COG0474	0.000411078	0.00324485	Bacteroidetes	Magnesium-transporting ATPase (P-type)	NA	Oligotroph	0.95315	0.00111459	-0.00541602	0.0723615	-0.0748467	0.940337	-0.833403	0.220854	-3.77355	0.00016094
COG0474	0.000411078	0.00324485	Gammaproteobacteria	Magnesium-transporting ATPase (P-type)	Rhizosphere	Copiotroph	0.00107356	0.0138395	0.470066	0.128462	3.65918	0.000253025	0.398192	0.146595	2.71628	0.00660207
COG4148	0.000410167	0.000110418	Alphaproteobacteria	ABC-type molybdate transport system, ATPase component ModC	Soil	Oligotroph	0.0046028	0.0025025	-0.338041	0.107587	-3.14204	0.00167778	-0.472504	0.144217	-3.27633	0.00105165
COG4148	0.000410167	0.000110418	Actinobacteria	ABC-type molybdate transport system, ATPase component ModC	Rhizosphere	NA	0.0422153	0.307857	1.03991	0.431053	2.41249	0.0158439	0.4114	0.349317	1.17773	0.238906
COG4148	0.000410167	0.000110418	Acidobacteria	ABC-type molybdate transport system, ATPase component ModC	Soil	NA	0.0101359	0.348545	-0.441184	0.143131	-3.08238	0.00205351	-0.23135	0.17784	-1.30089	0.193297
COG4148	0.000410167	0.000110418	Gammaproteobacteria	ABC-type molybdate transport system, ATPase component ModC	Soil	Oligotroph	0.00215192	0.0034556	-0.463249	0.134502	-3.44419	0.000572779	-0.362622	0.113191	-3.20363	0.00135707
COG4412	0.000408426	0.00135845	Actinobacteria	Bacillopeptidase F, M6 metalloprotease family	Rhizosphere	Copiotroph	4.53805e-07	8.51363e-11	1.42316	0.254299	5.5964	2.18851e-08	2.39803	0.352228	6.80817	9.88474e-12
COG1981	0.000408296	2.72623e-05	Alphaproteobacteria	Protoporphyrinogen oxidase HemJ (unrelated to HemG or HemY)	Rhizosphere	Copiotroph	0.000270979	1.94104e-05	0.389805	0.0979566	3.97936	6.91014e-05	0.511325	0.111066	4.60381	4.14841e-06
COG1981	0.000408296	2.72623e-05	Actinobacteria	Protoporphyrinogen oxidase HemJ (unrelated to HemG or HemY)	Rhizosphere	NA	0.0447932	0.0528544	0.348325	0.14602	2.38546	0.0170577	-0.305385	0.142511	-2.14289	0.0321217
COG1981	0.000408296	2.72623e-05	Bacteroidetes	Protoporphyrinogen oxidase HemJ (unrelated to HemG or HemY)	NA	Copiotroph	0.774154	0.000642411	-0.0523846	0.122063	-0.429162	0.667806	0.927238	0.234727	3.95028	7.80583e-05
COG2804	0.000407918	1.26249e-05	Actinobacteria	Type II secretory pathway ATPase GspE/PulE or T4P pilus assembly pathway ATPase PilB	Soil	Oligotroph	2.42312e-05	3.28452e-16	-0.571866	0.121205	-4.71819	2.37953e-06	-1.22305	0.143355	-8.5316	1.44338e-17
COG2804	0.000407918	1.26249e-05	Gammaproteobacteria	Type II secretory pathway ATPase GspE/PulE or T4P pilus assembly pathway ATPase PilB	NA	Copiotroph	0.325774	0.021974	-0.519568	0.447021	-1.16229	0.245118	1.07044	0.424124	2.52389	0.0116065
COG1529	0.000407168	3.24669e-07	Alphaproteobacteria	Aldehyde, CO or xanthine dehydrogenase, Mo-binding subunit	NA	Oligotroph	0.105036	0.0076053	-0.480015	0.255852	-1.87614	0.0606355	-0.923345	0.318948	-2.89497	0.00379198
COG1529	0.000407168	3.24669e-07	Actinobacteria	Aldehyde, CO or xanthine dehydrogenase, Mo-binding subunit	NA	Copiotroph	0.341666	0.00517948	0.138143	0.113551	1.21658	0.223764	0.452574	0.150243	3.01228	0.00259297
COG1529	0.000407168	3.24669e-07	Acidobacteria	Aldehyde, CO or xanthine dehydrogenase, Mo-binding subunit	Soil	Oligotroph	0.0020062	0.00039044	-1.34699	0.36876	-3.65276	0.000259433	-1.83717	0.406815	-4.51598	6.30259e-06
COG1529	0.000407168	3.24669e-07	Gammaproteobacteria	Aldehyde, CO or xanthine dehydrogenase, Mo-binding subunit	Soil	NA	0.00168259	0.300589	-0.926121	0.263124	-3.51972	0.00043201	0.161755	0.143768	1.12512	0.26054
COG0417	0.000406895	0.0110101	Actinobacteria	DNA polymerase B elongation subunit	NA	Copiotroph	0.507903	0.0022694	0.341428	0.398039	0.857775	0.391016	1.81429	0.554777	3.2703	0.00107435
COG0417	0.000406895	0.0110101	Acidobacteria	DNA polymerase B elongation subunit	Rhizosphere	NA	0.00205369	0.746354	0.740969	0.203325	3.64426	0.000268157	-0.10551	0.223522	-0.472034	0.636903
COG0417	0.000406895	0.0110101	Bacteroidetes	DNA polymerase B elongation subunit	NA	Copiotroph	0.15565	0.0492798	0.799581	0.339839	2.35282	0.0186315	0.450477	0.190685	2.36241	0.0181564
COG0417	0.000406895	0.0110101	Gammaproteobacteria	DNA polymerase B elongation subunit	Rhizosphere	Copiotroph	6.1575e-07	9.23725e-17	1.38629	0.251874	5.50392	3.71442e-08	2.69038	0.304818	8.82617	1.08321e-18
COG1836	0.00040624	3.27067e-06	Acidobacteria	Cytidylyltransferase family enzyme	Soil	NA	0.0217071	0.0572447	-0.442646	0.158806	-2.78734	0.00531429	0.643876	0.262844	2.44965	0.0142994
COG1836	0.00040624	3.27067e-06	Bacteroidetes	Cytidylyltransferase family enzyme	NA	Copiotroph	0.421597	0.00032405	0.4882	0.348741	1.39989	0.161546	1.13159	0.271949	4.16103	3.16809e-05
COG3571	0.000405306	1.66833e-05	Alphaproteobacteria	Predicted hydrolase of the alpha/beta-hydrolase fold	Soil	Oligotroph	2.5698e-09	4.6612e-11	-0.940525	0.145999	-6.44201	1.17905e-10	-0.911014	0.130758	-6.96718	3.23348e-12
COG3571	0.000405306	1.66833e-05	Actinobacteria	Predicted hydrolase of the alpha/beta-hydrolase fold	Rhizosphere	Copiotroph	0.00119354	2.92687e-14	0.287689	0.0778423	3.69579	0.000219204	0.722047	0.0908	7.95206	1.83432e-15
COG3571	0.000405306	1.66833e-05	Acidobacteria	Predicted hydrolase of the alpha/beta-hydrolase fold	Soil	Oligotroph	0.000426784	0.00637821	-0.544727	0.131725	-4.13534	3.54433e-05	-0.815177	0.229825	-3.54695	0.00038972
COG3571	0.000405306	1.66833e-05	Bacteroidetes	Predicted hydrolase of the alpha/beta-hydrolase fold	NA	Oligotroph	0.878612	0.0247918	-0.0167337	0.0756439	-0.221217	0.824923	-0.511688	0.191593	-2.67071	0.00756912
COG3571	0.000405306	1.66833e-05	Gammaproteobacteria	Predicted hydrolase of the alpha/beta-hydrolase fold	Soil	Oligotroph	1.38592e-05	0.00426043	-0.73989	0.15358	-4.81761	1.4529e-06	-0.76216	0.243314	-3.13242	0.00173372
COG0658	0.000403333	0.00035988	Alphaproteobacteria	DNA uptake channel protein ComEC, N-terminal domain	Rhizosphere	Copiotroph	1.88865e-06	1.31348e-09	0.612578	0.118514	5.16885	2.35543e-07	0.833643	0.129451	6.43985	1.1959e-10
COG0658	0.000403333	0.00035988	Acidobacteria	DNA uptake channel protein ComEC, N-terminal domain	Rhizosphere	NA	0.00114758	0.123934	0.479798	0.125045	3.83701	0.000124541	0.329213	0.161823	2.03441	0.0419103
COG0658	0.000403333	0.00035988	Gammaproteobacteria	DNA uptake channel protein ComEC, N-terminal domain	Rhizosphere	Copiotroph	0.000108928	7.33662e-06	0.455239	0.105617	4.31027	1.63055e-05	0.560553	0.116351	4.81779	1.45158e-06
COG3644	0.000403327	1.06065e-05	Alphaproteobacteria	Uncharacterized conserved protein, DUF2239 domain	Rhizosphere	Copiotroph	1.24363e-08	1.50424e-06	1.25748	0.204188	6.15847	7.34514e-10	1.60981	0.311682	5.16492	2.4054e-07
COG3644	0.000403327	1.06065e-05	Gammaproteobacteria	Uncharacterized conserved protein, DUF2239 domain	Rhizosphere	Copiotroph	0.000163069	1.2128e-08	1.08586	0.258445	4.20153	2.65113e-05	2.93815	0.484732	6.06138	1.34957e-09
COG0667	0.00040306	2.52554e-05	Actinobacteria	Pyridoxal reductase PdxI or related oxidoreductase, aldo/keto reductase family	NA	Copiotroph	0.219314	0.00699051	-0.471605	0.307456	-1.53389	0.125056	1.53024	0.525508	2.91192	0.00359213
COG0667	0.00040306	2.52554e-05	Gammaproteobacteria	Pyridoxal reductase PdxI or related oxidoreductase, aldo/keto reductase family	NA	Copiotroph	0.228358	0.0187935	-0.499835	0.353946	-1.41218	0.157898	1.47039	0.567169	2.5925	0.00952803
COG1592	0.000402893	0.00149457	Alphaproteobacteria	Rubrerythrin	NA	Copiotroph	0.721134	0.00195491	-0.0646491	0.142805	-0.45271	0.650758	0.902782	0.269018	3.35584	0.000791236
COG1592	0.000402893	0.00149457	Bacteroidetes	Rubrerythrin	NA	Oligotroph	0.514844	0.048961	0.441111	0.387899	1.13718	0.255463	-0.837067	0.353804	-2.36591	0.017986
COG1592	0.000402893	0.00149457	Gammaproteobacteria	Rubrerythrin	Soil	Oligotroph	1.87487e-10	2.37633e-10	-1.23168	0.17232	-7.14764	8.82836e-13	-1.81589	0.270584	-6.71101	1.93284e-11
COG1607	0.000401641	8.23806e-07	Alphaproteobacteria	Acyl-CoA hydrolase	Rhizosphere	Copiotroph	5.14571e-06	1.34919e-14	0.749711	0.15154	4.94727	7.52618e-07	1.82459	0.224893	8.11315	4.93222e-16
COG1607	0.000401641	8.23806e-07	Actinobacteria	Acyl-CoA hydrolase	Rhizosphere	Copiotroph	0.0374999	5.99984e-06	0.331429	0.134277	2.46825	0.0135775	0.835593	0.17519	4.76963	1.84564e-06
COG1607	0.000401641	8.23806e-07	Acidobacteria	Acyl-CoA hydrolase	NA	Copiotroph	0.516654	0.0467807	-0.0987946	0.109209	-0.904637	0.365658	0.529397	0.207591	2.5502	0.0107662
COG1607	0.000401641	8.23806e-07	Bacteroidetes	Acyl-CoA hydrolase	NA	Copiotroph	0.733638	0.000936737	0.0617742	0.117868	0.524098	0.600211	1.26712	0.330238	3.83699	0.000124549
COG1607	0.000401641	8.23806e-07	Gammaproteobacteria	Acyl-CoA hydrolase	Rhizosphere	Copiotroph	6.25991e-06	0.0213472	0.910303	0.182089	4.99923	5.75602e-07	1.03379	0.407454	2.53719	0.0111748
COG2379	0.000400874	0.00223349	Alphaproteobacteria	Glycerate-2-kinase	Soil	Oligotroph	1.88939e-07	7.69633e-13	-0.75522	0.134139	-5.63013	1.80079e-08	-1.38831	0.183443	-7.56806	3.7883e-14
COG2379	0.000400874	0.00223349	Gammaproteobacteria	Glycerate-2-kinase	Soil	Oligotroph	0.0121017	3.67552e-05	-0.357729	0.126277	-2.8329	0.00461276	-0.75823	0.170359	-4.45078	8.55604e-06
COG0822	0.00040009	7.76289e-07	Alphaproteobacteria	Fe-S cluster assembly scaffold protein IscU, NifU family	Rhizosphere	Copiotroph	2.22538e-05	3.42933e-05	0.580781	0.126	4.60939	4.03861e-06	0.628406	0.14058	4.47008	7.81897e-06
COG0822	0.00040009	7.76289e-07	Actinobacteria	Fe-S cluster assembly scaffold protein IscU, NifU family	Soil	Oligotroph	2.34296e-05	1.87467e-05	-0.525875	0.111234	-4.72763	2.27153e-06	-0.469188	0.103983	-4.51215	6.4174e-06
COG0822	0.00040009	7.76289e-07	Acidobacteria	Fe-S cluster assembly scaffold protein IscU, NifU family	Soil	NA	0.0377235	0.20165	-0.545193	0.213483	-2.5538	0.0106554	-0.470179	0.274299	-1.71411	0.0865083
COG0822	0.00040009	7.76289e-07	Bacteroidetes	Fe-S cluster assembly scaffold protein IscU, NifU family	NA	Copiotroph	0.84228	0.044558	0.063528	0.218312	0.290997	0.771054	0.573959	0.238137	2.4102	0.0159438
COG0822	0.00040009	7.76289e-07	Gammaproteobacteria	Fe-S cluster assembly scaffold protein IscU, NifU family	Soil	Oligotroph	0.0276511	2.30357e-06	-0.272969	0.109176	-2.50025	0.0124105	-0.633468	0.125071	-5.06489	4.08643e-07
COG1397	0.00040001	1.30543e-06	Alphaproteobacteria	ADP-ribosylglycohydrolase	NA	Copiotroph	0.517935	0.00883942	0.250425	0.31269	0.800873	0.423205	0.915981	0.322616	2.83923	0.00452228
COG1397	0.00040001	1.30543e-06	Actinobacteria	ADP-ribosylglycohydrolase	Rhizosphere	Copiotroph	1.40807e-06	7.92852e-09	0.654766	0.122114	5.36194	8.23307e-08	1.09331	0.180369	6.06155	1.34814e-09
COG1397	0.00040001	1.30543e-06	Bacteroidetes	ADP-ribosylglycohydrolase	Rhizosphere	Copiotroph	0.0295114	1.02213e-05	1.01455	0.289281	3.50713	0.00045297	1.35697	0.259707	5.22499	1.74162e-07
COG1397	0.00040001	1.30543e-06	Gammaproteobacteria	ADP-ribosylglycohydrolase	NA	Copiotroph	0.929654	0.0473897	0.00791759	0.0790397	0.100172	0.920207	0.208159	0.0968935	2.14832	0.0316881
COG1513	0.000399673	7.72535e-06	Alphaproteobacteria	Cyanate lyase	Soil	Oligotroph	5.43216e-13	1.87419e-19	-1.38639	0.177649	-7.80414	5.99094e-15	-1.87253	0.195986	-9.55442	1.24277e-21
COG1513	0.000399673	7.72535e-06	Actinobacteria	Cyanate lyase	Soil	NA	0.000310955	0.109544	-0.778336	0.190851	-4.07825	4.53767e-05	0.28693	0.159402	1.80005	0.0718534
COG1513	0.000399673	7.72535e-06	Gammaproteobacteria	Cyanate lyase	Rhizosphere	Copiotroph	0.00837069	0.034186	0.471357	0.158584	2.97229	0.00295589	0.231428	0.0998967	2.31667	0.0205218
COG3305	0.000398947	1.71179e-05	Alphaproteobacteria	Uncharacterized membrane protein, DUF2068 family	NA	Oligotroph	0.195604	0.0126192	0.568287	0.372667	1.52492	0.127279	-1.55271	0.573304	-2.70835	0.00676178
COG3305	0.000398947	1.71179e-05	Actinobacteria	Uncharacterized membrane protein, DUF2068 family	Soil	NA	3.17014e-05	0.189815	-0.488049	0.104821	-4.65601	3.224e-06	-0.117022	0.078393	-1.49276	0.135501
COG3305	0.000398947	1.71179e-05	Acidobacteria	Uncharacterized membrane protein, DUF2068 family	Soil	NA	0.000199993	0.166841	-0.662704	0.151987	-4.36028	1.29895e-05	0.345122	0.186906	1.8465	0.0648191
COG3305	0.000398947	1.71179e-05	Gammaproteobacteria	Uncharacterized membrane protein, DUF2068 family	Soil	Oligotroph	5.69049e-05	0.0226219	-0.76642	0.171179	-4.47731	7.55911e-06	-0.719492	0.286499	-2.51133	0.0120278
COG1932	0.000397436	4.35181e-05	Actinobacteria	Phosphoserine aminotransferase	NA	Copiotroph	0.40511	1.19296e-10	0.0837962	0.079063	1.05987	0.289205	0.866417	0.128266	6.75486	1.42976e-11
COG1932	0.000397436	4.35181e-05	Acidobacteria	Phosphoserine aminotransferase	NA	Oligotroph	0.429065	0.0314245	0.165985	0.152245	1.09025	0.275603	-0.962381	0.350546	-2.74538	0.00604416
COG1932	0.000397436	4.35181e-05	Bacteroidetes	Phosphoserine aminotransferase	Rhizosphere	Copiotroph	0.0334149	0.00639521	0.794033	0.229464	3.46038	0.000539412	0.752571	0.234865	3.20427	0.00135407
COG1932	0.000397436	4.35181e-05	Gammaproteobacteria	Phosphoserine aminotransferase	NA	Copiotroph	0.598438	0.0286319	0.0564814	0.0881963	0.640405	0.521909	0.569404	0.237224	2.40028	0.0163827
COG3174	0.000397408	2.04154e-05	Alphaproteobacteria	Membrane component of predicted Mg2+ transport system, contains DUF4010 domain	Soil	Oligotroph	0.000274889	0.0326611	-0.497012	0.125027	-3.97524	7.03075e-05	-0.212307	0.0910277	-2.33233	0.0196833
COG3174	0.000397408	2.04154e-05	Actinobacteria	Membrane component of predicted Mg2+ transport system, contains DUF4010 domain	NA	Copiotroph	0.156652	0.000652561	0.608592	0.349952	1.73907	0.0820218	1.49201	0.410847	3.63156	0.000281717
COG3174	0.000397408	2.04154e-05	Acidobacteria	Membrane component of predicted Mg2+ transport system, contains DUF4010 domain	Rhizosphere	NA	0.000476083	0.123236	0.727172	0.177352	4.10016	4.1287e-05	0.468711	0.230012	2.03777	0.0415732
COG3174	0.000397408	2.04154e-05	Gammaproteobacteria	Membrane component of predicted Mg2+ transport system, contains DUF4010 domain	Rhizosphere	Copiotroph	5.23451e-05	0.00431997	0.960752	0.213619	4.4975	6.87556e-06	0.434744	0.139001	3.12762	0.00176226
COG3088	0.00039725	2.62088e-06	Alphaproteobacteria	Cytochrome c-type biogenesis protein CcmH/NrfF	Rhizosphere	Copiotroph	6.2774e-06	1.48251e-05	0.594201	0.12119	4.90305	9.43599e-07	0.622909	0.133483	4.66658	3.06257e-06
COG3088	0.00039725	2.62088e-06	Actinobacteria	Cytochrome c-type biogenesis protein CcmH/NrfF	Soil	Oligotroph	0.00433313	6.30845e-22	-0.340124	0.103407	-3.28918	0.00100478	-1.53963	0.152966	-10.0652	7.87571e-24
COG3088	0.00039725	2.62088e-06	Gammaproteobacteria	Cytochrome c-type biogenesis protein CcmH/NrfF	Soil	Oligotroph	0.000205781	3.08432e-06	-0.530504	0.128224	-4.13732	3.51383e-05	-0.578172	0.11552	-5.00498	5.58686e-07
COG2723	0.000397034	0.000982131	Alphaproteobacteria	Beta-glucosidase/6-phospho-beta-glucosidase/beta-galactosidase	NA	Copiotroph	0.0933025	1.41754e-09	0.255645	0.131898	1.9382	0.0525994	1.31423	0.204486	6.427	1.30149e-10
COG2723	0.000397034	0.000982131	Actinobacteria	Beta-glucosidase/6-phospho-beta-glucosidase/beta-galactosidase	Rhizosphere	Copiotroph	4.0674e-06	9.02969e-22	0.703211	0.137083	5.12984	2.89992e-07	1.86998	0.18665	10.0186	1.26258e-23
COG2723	0.000397034	0.000982131	Acidobacteria	Beta-glucosidase/6-phospho-beta-glucosidase/beta-galactosidase	NA	Copiotroph	0.0876427	0.0203473	0.282679	0.131428	2.15082	0.0314903	0.86526	0.292284	2.96034	0.00307298
COG2723	0.000397034	0.000982131	Gammaproteobacteria	Beta-glucosidase/6-phospho-beta-glucosidase/beta-galactosidase	NA	Copiotroph	0.0725426	8.97751e-07	0.333414	0.162213	2.0554	0.03984	0.956352	0.181932	5.25664	1.46713e-07
COG1774	0.000396689	5.86436e-12	Actinobacteria	Cell fate regulator YaaT, PSP1 superfamily (controls sporulation, competence, biofilm development)	NA	Oligotroph	0.417624	0.0357241	-0.110059	0.106304	-1.03533	0.300515	-0.283374	0.122837	-2.30691	0.0210598
COG1774	0.000396689	5.86436e-12	Bacteroidetes	Cell fate regulator YaaT, PSP1 superfamily (controls sporulation, competence, biofilm development)	NA	Copiotroph	0.348322	0.0452278	-0.362941	0.223295	-1.62539	0.10408	0.454018	0.18889	2.40361	0.016234
COG0585	0.000396668	2.94502e-07	Gammaproteobacteria	tRNA(Glu) U13 pseudouridine synthase TruD	Rhizosphere	Copiotroph	0.0103461	2.19523e-08	0.52045	0.179845	2.89388	0.0038051	1.18543	0.199019	5.95635	2.57937e-09
COG2317	0.000396345	0.00208217	Alphaproteobacteria	Zn-dependent carboxypeptidase, M32 family	Soil	Oligotroph	0.000575882	7.44111e-06	-0.516913	0.136938	-3.7748	0.000160137	-0.785722	0.162801	-4.82628	1.39106e-06
COG2317	0.000396345	0.00208217	Actinobacteria	Zn-dependent carboxypeptidase, M32 family	Soil	Oligotroph	9.21134e-05	1.2017e-11	-0.755421	0.171778	-4.39765	1.09428e-05	-1.80632	0.254232	-7.105	1.2032e-12
COG2317	0.000396345	0.00208217	Acidobacteria	Zn-dependent carboxypeptidase, M32 family	Rhizosphere	NA	0.0279335	0.844599	0.942879	0.351039	2.68597	0.00723204	-0.111918	0.390793	-0.286387	0.774582
COG2317	0.000396345	0.00208217	Bacteroidetes	Zn-dependent carboxypeptidase, M32 family	NA	Oligotroph	0.774154	0.0136673	0.0693578	0.161937	0.4283	0.668432	-0.622091	0.213122	-2.91894	0.00351227
COG2317	0.000396345	0.00208217	Gammaproteobacteria	Zn-dependent carboxypeptidase, M32 family	Soil	NA	0.00167304	0.0706584	-0.673878	0.191306	-3.52251	0.000427485	0.252311	0.129955	1.94153	0.0521944
COG0298	0.000395627	0.000194107	Actinobacteria	Hydrogenase maturation factor HybG, HypC/HupF family	Soil	Copiotroph	0.000232837	0.0129382	-0.565227	0.135994	-4.15628	3.23477e-05	0.286715	0.106407	2.69452	0.00704896
COG0298	0.000395627	0.000194107	Bacteroidetes	Hydrogenase maturation factor HybG, HypC/HupF family	NA	Oligotroph	0.487498	0.00931696	0.876148	0.70729	1.23874	0.215442	-1.65916	0.540281	-3.07091	0.00213405
COG0298	0.000395627	0.000194107	Gammaproteobacteria	Hydrogenase maturation factor HybG, HypC/HupF family	NA	Copiotroph	0.88446	0.000203264	-0.0445496	0.262629	-0.169629	0.865302	1.3766	0.342411	4.02032	5.81189e-05
COG0607	0.000395523	0.000164034	Alphaproteobacteria	Rhodanese-related sulfurtransferase	NA	Oligotroph	0.0569208	0.0014242	-0.506068	0.232416	-2.17743	0.0294487	-1.32044	0.381686	-3.45949	0.000541206
COG0607	0.000395523	0.000164034	Acidobacteria	Rhodanese-related sulfurtransferase	Soil	NA	0.0135149	0.448965	-1.42809	0.479922	-2.97567	0.00292348	1.05449	0.978968	1.07714	0.281417
COG4447	0.000394245	0.000107494	Alphaproteobacteria	Uncharacterized conserved protein related to plant photosystem II stability/assembly factor	Soil	Oligotroph	1.23811e-05	0.000306779	-0.599138	0.126174	-4.74849	2.04939e-06	-0.397598	0.101647	-3.91157	9.16972e-05
COG4447	0.000394245	0.000107494	Actinobacteria	Uncharacterized conserved protein related to plant photosystem II stability/assembly factor	Soil	NA	0.0271913	0.422022	-0.234925	0.0901982	-2.60454	0.00919964	-0.0620092	0.0659369	-0.940433	0.346996
COG4447	0.000394245	0.000107494	Bacteroidetes	Uncharacterized conserved protein related to plant photosystem II stability/assembly factor	NA	Oligotroph	0.50346	0.0157125	-0.365162	0.30512	-1.19678	0.231393	-0.793119	0.276955	-2.86371	0.00418708
COG4447	0.000394245	0.000107494	Gammaproteobacteria	Uncharacterized conserved protein related to plant photosystem II stability/assembly factor	Soil	Copiotroph	0.00601772	0.00232294	-0.42275	0.136703	-3.09246	0.00198503	0.580104	0.17423	3.32953	0.000869942
COG1199	0.00039411	4.28156e-07	Alphaproteobacteria	Rad3-related DNA helicase DinG	Rhizosphere	Copiotroph	2.67657e-05	3.96742e-12	0.872096	0.191	4.56594	4.97251e-06	1.95743	0.266981	7.33173	2.27195e-13
COG1199	0.00039411	4.28156e-07	Actinobacteria	Rad3-related DNA helicase DinG	Rhizosphere	Copiotroph	0.00600689	7.76565e-11	0.343793	0.108149	3.17888	0.00147846	1.01589	0.148901	6.82263	8.93874e-12
COG1199	0.00039411	4.28156e-07	Acidobacteria	Rad3-related DNA helicase DinG	NA	Oligotroph	0.0665269	0.0188613	-0.355743	0.154825	-2.29771	0.0215781	-0.645138	0.214363	-3.00955	0.00261632
COG2409	0.000393921	0.00470488	Acidobacteria	Predicted lipid transporter YdfJ, MMPL/SSD domain, RND superfamily	Soil	NA	0.00103209	0.484895	-1.29263	0.334039	-3.86969	0.000108974	-0.381556	0.380846	-1.00187	0.316409
COG2409	0.000393921	0.00470488	Gammaproteobacteria	Predicted lipid transporter YdfJ, MMPL/SSD domain, RND superfamily	NA	Oligotroph	0.0631301	0.0426283	-0.77347	0.364764	-2.12047	0.0339666	-0.76387	0.346729	-2.20308	0.0275893
COG0391	0.000393473	1.17739e-08	Alphaproteobacteria	Archaeal 2-phospho-L-lactate transferase/Bacterial gluconeogenesis factor, CofD/UPF0052 family	Soil	NA	5.52668e-06	0.113423	-0.907487	0.184038	-4.93099	8.18157e-07	-0.220666	0.125409	-1.75958	0.0784794
COG0391	0.000393473	1.17739e-08	Acidobacteria	Archaeal 2-phospho-L-lactate transferase/Bacterial gluconeogenesis factor, CofD/UPF0052 family	Soil	Oligotroph	0.000429636	0.0461472	-0.65979	0.15966	-4.13246	3.58907e-05	-0.545127	0.213171	-2.55723	0.0105509
COG0175	0.000392886	0.000139818	Alphaproteobacteria	Phosphoadenylyl sulfate (PAPS) reductase/FAD synthetase or related enzyme	Rhizosphere	Copiotroph	8.11221e-08	3.99499e-17	1.07794	0.185811	5.8013	6.58025e-09	1.98539	0.224241	8.85383	8.45663e-19
COG0175	0.000392886	0.000139818	Actinobacteria	Phosphoadenylyl sulfate (PAPS) reductase/FAD synthetase or related enzyme	Soil	NA	0.0473283	0.489246	-0.244589	0.103636	-2.36007	0.0182714	0.0569694	0.0701615	0.811976	0.416806
COG0175	0.000392886	0.000139818	Bacteroidetes	Phosphoadenylyl sulfate (PAPS) reductase/FAD synthetase or related enzyme	NA	Copiotroph	0.722459	0.0457041	0.0752567	0.137043	0.549147	0.582905	0.456973	0.190513	2.39864	0.016456
COG0175	0.000392886	0.000139818	Gammaproteobacteria	Phosphoadenylyl sulfate (PAPS) reductase/FAD synthetase or related enzyme	NA	Copiotroph	0.790885	0.0159742	-0.029853	0.0925316	-0.322625	0.74698	1.07139	0.402918	2.65907	0.00783563
COG2116	0.000392813	9.40608e-11	Alphaproteobacteria	Formate/nitrite transporter FocA, FNT family	Soil	Oligotroph	8.81337e-10	7.63847e-16	-1.04236	0.157182	-6.6316	3.32074e-11	-1.40918	0.166105	-8.48368	2.18186e-17
COG2116	0.000392813	9.40608e-11	Actinobacteria	Formate/nitrite transporter FocA, FNT family	Rhizosphere	NA	0.0160652	0.345288	0.339952	0.120854	2.81291	0.00490948	0.0989753	0.0900393	1.09925	0.271661
COG2116	0.000392813	9.40608e-11	Acidobacteria	Formate/nitrite transporter FocA, FNT family	NA	Copiotroph	0.228587	0.00762767	-0.334638	0.21056	-1.58928	0.111997	1.15516	0.334769	3.45062	0.000559293
COG1042	0.000392154	0.000374605	Alphaproteobacteria	Acyl-CoA synthetase (NDP forming)	Soil	Oligotroph	7.58174e-07	0.000802509	-0.787482	0.146964	-5.35835	8.39854e-08	-0.521449	0.143473	-3.63447	0.000278555
COG1042	0.000392154	0.000374605	Actinobacteria	Acyl-CoA synthetase (NDP forming)	Rhizosphere	Copiotroph	0.000284656	6.64966e-08	0.471627	0.114954	4.10275	4.08277e-05	0.607799	0.107061	5.67712	1.36978e-08
COG1042	0.000392154	0.000374605	Acidobacteria	Acyl-CoA synthetase (NDP forming)	NA	Oligotroph	0.468181	0.00637821	-0.119876	0.119632	-1.00204	0.316326	-0.962543	0.271107	-3.55042	0.00038462
COG1042	0.000392154	0.000374605	Bacteroidetes	Acyl-CoA synthetase (NDP forming)	NA	Oligotroph	0.280799	0.0359986	1.51992	0.830289	1.8306	0.0671609	-1.32468	0.528891	-2.50463	0.0122581
COG1042	0.000392154	0.000374605	Gammaproteobacteria	Acyl-CoA synthetase (NDP forming)	Soil	Oligotroph	0.00372176	0.000169891	-0.542307	0.166233	-3.26233	0.001105	-0.564986	0.138937	-4.06648	4.77287e-05
COG1556	0.000389338	2.2028e-05	Alphaproteobacteria	L-lactate utilization protein LutC, contains LUD domain	Soil	Oligotroph	0.0013981	7.87012e-07	-0.580506	0.16492	-3.51993	0.000431658	-1.26083	0.23802	-5.29716	1.1762e-07
COG1556	0.000389338	2.2028e-05	Actinobacteria	L-lactate utilization protein LutC, contains LUD domain	NA	Copiotroph	0.20913	4.85436e-05	0.138254	0.0883525	1.5648	0.117629	0.452851	0.105555	4.29017	1.78539e-05
COG1556	0.000389338	2.2028e-05	Acidobacteria	L-lactate utilization protein LutC, contains LUD domain	NA	Copiotroph	0.516078	0.0121357	0.116804	0.128973	0.905646	0.365123	0.858532	0.265557	3.23295	0.0012252
COG3230	0.000389022	1.25361e-05	Alphaproteobacteria	Heme oxygenase	Rhizosphere	Copiotroph	2.69579e-08	4.16079e-07	2.11154	0.35132	6.01029	1.85186e-09	2.72529	0.502744	5.42084	5.93185e-08
COG3230	0.000389022	1.25361e-05	Acidobacteria	Heme oxygenase	NA	Copiotroph	0.160177	0.0155074	0.921676	0.506468	1.81981	0.0687875	1.60498	0.515743	3.11198	0.00185834
COG3230	0.000389022	1.25361e-05	Bacteroidetes	Heme oxygenase	Rhizosphere	Copiotroph	0.0405395	1.77895e-05	0.950206	0.281951	3.37011	0.000751383	1.26632	0.251111	5.04284	4.58669e-07
COG3230	0.000389022	1.25361e-05	Gammaproteobacteria	Heme oxygenase	Rhizosphere	Copiotroph	2.27214e-06	7.52557e-09	1.91416	0.366378	5.22457	1.74564e-07	3.36382	0.547544	6.14347	8.07384e-10
COG3158	0.000389004	6.27774e-09	Actinobacteria	K+ uptake protein Kup	NA	Copiotroph	0.988393	0.0266151	-0.000103315	0.00681162	-0.0151675	0.987899	0.235824	0.0971738	2.42683	0.0152314
COG3158	0.000389004	6.27774e-09	Bacteroidetes	K+ uptake protein Kup	NA	Copiotroph	0.47635	0.0233862	-0.512679	0.403072	-1.27193	0.203398	1.03302	0.38312	2.69632	0.00701093
COG3158	0.000389004	6.27774e-09	Gammaproteobacteria	K+ uptake protein Kup	Soil	Copiotroph	0.0433502	0.0369651	-0.371387	0.161507	-2.2995	0.0214764	0.790231	0.346728	2.27911	0.0226605
COG2346	0.00038896	4.90937e-05	Alphaproteobacteria	Truncated hemoglobin YjbI	Rhizosphere	Copiotroph	6.86363e-11	6.79551e-18	0.976947	0.138525	7.05251	1.75723e-12	1.67131	0.184042	9.08113	1.07453e-19
COG2346	0.00038896	4.90937e-05	Actinobacteria	Truncated hemoglobin YjbI	Rhizosphere	Copiotroph	0.000916895	3.73142e-24	0.358549	0.0949314	3.77693	0.000158773	1.59582	0.150508	10.6029	2.88824e-26
COG2346	0.00038896	4.90937e-05	Acidobacteria	Truncated hemoglobin YjbI	Rhizosphere	NA	0.0151944	0.655754	0.384532	0.131306	2.92851	0.00340589	0.10608	0.161632	0.656302	0.51163
COG2346	0.00038896	4.90937e-05	Bacteroidetes	Truncated hemoglobin YjbI	NA	Copiotroph	0.0523793	0.000133844	0.716157	0.225815	3.17143	0.00151692	1.26232	0.285165	4.42665	9.57097e-06
COG2346	0.00038896	4.90937e-05	Gammaproteobacteria	Truncated hemoglobin YjbI	Rhizosphere	Copiotroph	0.000820058	0.000914406	0.61936	0.165549	3.74124	0.000183116	0.905688	0.250679	3.61294	0.000302749
COG5510	0.000388109	1.10209e-05	Alphaproteobacteria	Predicted small secreted protein	Rhizosphere	Copiotroph	6.09964e-13	1.41321e-17	1.93745	0.24895	7.78247	7.11238e-15	2.67233	0.29733	8.98777	2.52294e-19
COG5510	0.000388109	1.10209e-05	Actinobacteria	Predicted small secreted protein	Soil	Copiotroph	0.0333991	0.00865654	-0.571023	0.226818	-2.51754	0.0118177	0.60996	0.214922	2.83805	0.00453901
COG5510	0.000388109	1.10209e-05	Bacteroidetes	Predicted small secreted protein	NA	Copiotroph	0.647605	0.0165494	-0.302331	0.403991	-0.748361	0.454242	1.37103	0.482594	2.84095	0.00449792
COG5510	0.000388109	1.10209e-05	Gammaproteobacteria	Predicted small secreted protein	Rhizosphere	Copiotroph	4.18746e-05	4.45647e-07	0.672223	0.147662	4.55243	5.30308e-06	0.881655	0.163392	5.39596	6.81591e-08
COG3729	0.000387929	0.00691414	Alphaproteobacteria	General stress protein YciG, contains tandem KGG domains	Rhizosphere	Copiotroph	0.0447269	0.00945936	0.374597	0.164006	2.28404	0.0223691	0.534612	0.189885	2.81546	0.00487081
COG3729	0.000387929	0.00691414	Gammaproteobacteria	General stress protein YciG, contains tandem KGG domains	Rhizosphere	Copiotroph	0.00566924	2.56874e-08	0.733153	0.235477	3.11347	0.001849	1.4075	0.237453	5.92747	3.07634e-09
COG3104	0.000386503	8.56526e-05	Alphaproteobacteria	Dipeptide/tripeptide permease	Rhizosphere	Copiotroph	0.0139173	0.000170747	0.343049	0.124424	2.75711	0.0058315	0.530763	0.130487	4.06755	4.75097e-05
COG3104	0.000386503	8.56526e-05	Actinobacteria	Dipeptide/tripeptide permease	Rhizosphere	Copiotroph	9.28347e-06	4.88152e-09	0.773306	0.156507	4.94103	7.77102e-07	1.45483	0.236722	6.14574	7.95913e-10
COG3104	0.000386503	8.56526e-05	Acidobacteria	Dipeptide/tripeptide permease	Soil	Oligotroph	6.98462e-05	0.000312712	-0.733313	0.157738	-4.64893	3.3366e-06	-1.50499	0.329111	-4.5729	4.81011e-06
COG3104	0.000386503	8.56526e-05	Gammaproteobacteria	Dipeptide/tripeptide permease	Rhizosphere	Copiotroph	0.018644	7.45551e-08	0.433405	0.162798	2.66223	0.00776255	1.41978	0.247644	5.73314	9.85883e-09
COG3752	0.000386141	6.39853e-05	Alphaproteobacteria	Steroid 5-alpha reductase family enzyme	Rhizosphere	Copiotroph	1.14273e-07	5.37671e-06	1.38748	0.242024	5.73282	9.87755e-09	2.26161	0.461766	4.89773	9.69481e-07
COG3752	0.000386141	6.39853e-05	Actinobacteria	Steroid 5-alpha reductase family enzyme	Rhizosphere	Copiotroph	0.0118493	1.94737e-07	0.479971	0.163709	2.93185	0.00336945	1.1845	0.216487	5.47145	4.46364e-08
COG3752	0.000386141	6.39853e-05	Gammaproteobacteria	Steroid 5-alpha reductase family enzyme	Rhizosphere	Copiotroph	0.032823	5.95883e-06	0.52493	0.216502	2.42459	0.0153255	1.20406	0.247509	4.86471	1.14627e-06
COG1951	0.000386016	0.000199046	Alphaproteobacteria	Tartrate dehydratase alpha subunit/Fumarate hydratase class I, N-terminal domain	Soil	Oligotroph	9.93085e-09	1.71868e-09	-0.88868	0.143314	-6.20091	5.61364e-10	-0.843142	0.131798	-6.39722	1.58236e-10
COG1951	0.000386016	0.000199046	Actinobacteria	Tartrate dehydratase alpha subunit/Fumarate hydratase class I, N-terminal domain	NA	Copiotroph	0.0577278	5.66085e-05	0.190585	0.0840819	2.26665	0.0234114	0.419104	0.0985248	4.25379	2.10179e-05
COG1951	0.000386016	0.000199046	Acidobacteria	Tartrate dehydratase alpha subunit/Fumarate hydratase class I, N-terminal domain	Rhizosphere	Copiotroph	0.0111531	0.0209659	0.48593	0.159442	3.0477	0.00230602	0.909438	0.308858	2.94451	0.00323463
COG1951	0.000386016	0.000199046	Gammaproteobacteria	Tartrate dehydratase alpha subunit/Fumarate hydratase class I, N-terminal domain	NA	Copiotroph	0.271018	0.0322696	-0.123412	0.0954423	-1.29305	0.195993	0.300631	0.128259	2.34393	0.0190816
COG4754	0.000386006	0.000283453	Alphaproteobacteria	Extracellular substrate-binding protein	Soil	Oligotroph	5.24111e-08	0.0111434	-0.900236	0.152944	-5.88605	3.95544e-09	-0.277052	0.100568	-2.75487	0.00587151
COG4754	0.000386006	0.000283453	Acidobacteria	Extracellular substrate-binding protein	NA	Copiotroph	0.0836125	0.0360398	-0.312802	0.143753	-2.17597	0.0295573	0.630271	0.235532	2.67595	0.00745183
COG4754	0.000386006	0.000283453	Gammaproteobacteria	Extracellular substrate-binding protein	Soil	Copiotroph	0.013145	5.39348e-07	-0.412218	0.147225	-2.79993	0.0051114	0.750456	0.14006	5.35809	8.41049e-08
COG2872	0.000385868	0.00140097	Alphaproteobacteria	Ser-tRNA(Ala) deacylase AlaX (editing enzyme)	Soil	Oligotroph	0.00579591	9.59592e-10	-0.410152	0.133813	-3.06512	0.00217586	-1.15712	0.178272	-6.49075	8.54113e-11
COG2872	0.000385868	0.00140097	Actinobacteria	Ser-tRNA(Ala) deacylase AlaX (editing enzyme)	Rhizosphere	Copiotroph	0.00602752	0.000217101	0.446852	0.140626	3.17759	0.00148504	0.582685	0.148495	3.92394	8.71114e-05
COG2872	0.000385868	0.00140097	Acidobacteria	Ser-tRNA(Ala) deacylase AlaX (editing enzyme)	Soil	NA	0.00557967	0.0698512	-0.523062	0.158421	-3.30171	0.000960957	-0.565314	0.241318	-2.34261	0.0191494
COG2872	0.000385868	0.00140097	Gammaproteobacteria	Ser-tRNA(Ala) deacylase AlaX (editing enzyme)	Soil	Oligotroph	0.0371866	0.0487545	-0.381855	0.161236	-2.3683	0.0178698	-0.417325	0.195647	-2.13305	0.0329207
COG3294	0.00038586	7.04149e-06	Actinobacteria	Metal-dependent phosphatase/phosphodiesterase, HD supefamily	Soil	Oligotroph	0.00423552	1.00144e-20	-0.319258	0.0968386	-3.2968	0.000977916	-1.52287	0.156012	-9.7613	1.65032e-22
COG1792	0.000385629	4.93168e-05	Alphaproteobacteria	Cell shape-determining protein MreC	Rhizosphere	Copiotroph	1.83236e-06	7.28786e-12	0.756609	0.14617	5.17624	2.26405e-07	1.49764	0.206735	7.24422	4.3493e-13
COG1792	0.000385629	4.93168e-05	Actinobacteria	Cell shape-determining protein MreC	NA	Oligotroph	0.133642	7.71705e-09	-0.16029	0.0876557	-1.82863	0.0674554	-1.03225	0.170159	-6.06637	1.30833e-09
COG1792	0.000385629	4.93168e-05	Gammaproteobacteria	Cell shape-determining protein MreC	Rhizosphere	Copiotroph	0.000801499	0.0439711	0.47603	0.127014	3.74784	0.000178365	0.572047	0.261748	2.18549	0.0288533
COG1175	0.000385448	2.41044e-06	Alphaproteobacteria	ABC-type sugar transport system, permease component	Soil	Oligotroph	1.90212e-05	6.35265e-08	-0.790905	0.170148	-4.64834	3.3462e-06	-1.29449	0.224317	-5.77079	7.89018e-09
COG1175	0.000385448	2.41044e-06	Actinobacteria	ABC-type sugar transport system, permease component	Rhizosphere	Copiotroph	4.85301e-05	1.9806e-13	0.718165	0.157802	4.55106	5.33768e-06	1.42623	0.185386	7.69328	1.43414e-14
COG1175	0.000385448	2.41044e-06	Acidobacteria	ABC-type sugar transport system, permease component	NA	Oligotroph	0.428523	0.0384685	-0.149952	0.137371	-1.09159	0.275014	-0.682353	0.25764	-2.64848	0.00808551
COG1175	0.000385448	2.41044e-06	Bacteroidetes	ABC-type sugar transport system, permease component	NA	Oligotroph	0.92367	0.00998177	0.0227151	0.177652	0.127863	0.898257	-1.40074	0.460095	-3.04447	0.00233094
COG1175	0.000385448	2.41044e-06	Gammaproteobacteria	ABC-type sugar transport system, permease component	NA	Copiotroph	0.288528	0.0383814	0.175901	0.140678	1.25039	0.211158	0.626206	0.277148	2.25947	0.0238543
COG2888	0.000385185	0.000433616	Alphaproteobacteria	Predicted RNA-binding protein involved in translation, contains Zn-ribbon domain, DUF1610 family	Soil	Oligotroph	9.90785e-05	1.79469e-05	-0.864994	0.203898	-4.24228	2.21263e-05	-1.47787	0.319706	-4.62259	3.78985e-06
COG2888	0.000385185	0.000433616	Actinobacteria	Predicted RNA-binding protein involved in translation, contains Zn-ribbon domain, DUF1610 family	NA	Oligotroph	0.406969	4.2128e-07	-0.0802928	0.0760142	-1.05629	0.290837	-0.584974	0.109894	-5.32307	1.02033e-07
COG2888	0.000385185	0.000433616	Acidobacteria	Predicted RNA-binding protein involved in translation, contains Zn-ribbon domain, DUF1610 family	Soil	Oligotroph	7.95475e-09	0.00637821	-1.40223	0.209416	-6.69589	2.14361e-11	-1.10753	0.312317	-3.54616	0.000390894
COG2888	0.000385185	0.000433616	Bacteroidetes	Predicted RNA-binding protein involved in translation, contains Zn-ribbon domain, DUF1610 family	NA	Copiotroph	0.792384	0.00546103	0.0598981	0.154655	0.387303	0.698532	1.0703	0.328444	3.25869	0.00111928
COG3336	0.000384739	5.9214e-06	Alphaproteobacteria	Cytochrome c oxidase assembly protein CtaG	Rhizosphere	Copiotroph	2.8496e-08	0.000168978	1.18632	0.197716	6.0001	1.97197e-09	1.33142	0.327018	4.07138	4.67354e-05
COG3336	0.000384739	5.9214e-06	Actinobacteria	Cytochrome c oxidase assembly protein CtaG	Soil	Oligotroph	0.00426563	1.62877e-05	-0.436237	0.132413	-3.29451	0.000985934	-0.598754	0.131762	-4.54419	5.51465e-06
COG3336	0.000384739	5.9214e-06	Gammaproteobacteria	Cytochrome c oxidase assembly protein CtaG	Rhizosphere	Copiotroph	1.65872e-07	1.16695e-08	1.3319	0.230733	5.7725	7.81056e-09	1.11229	0.183284	6.06866	1.28982e-09
COG1350	0.000384325	0.00173394	Alphaproteobacteria	Predicted alternative tryptophan synthase beta-subunit (paralog of TrpB)	Soil	Oligotroph	6.20637e-05	3.7431e-06	-1.0593	0.243035	-4.35861	1.30892e-05	-2.06569	0.415249	-4.97457	6.5392e-07
COG1350	0.000384325	0.00173394	Actinobacteria	Predicted alternative tryptophan synthase beta-subunit (paralog of TrpB)	NA	Oligotroph	0.0530462	2.10674e-09	-0.228468	0.0990075	-2.30758	0.0210223	-0.665335	0.10577	-6.29039	3.16668e-10
COG1350	0.000384325	0.00173394	Acidobacteria	Predicted alternative tryptophan synthase beta-subunit (paralog of TrpB)	Rhizosphere	NA	0.00182015	0.750978	1.15599	0.313873	3.68297	0.000230529	0.170121	0.368287	0.461924	0.644135
COG1350	0.000384325	0.00173394	Bacteroidetes	Predicted alternative tryptophan synthase beta-subunit (paralog of TrpB)	NA	Oligotroph	0.425509	0.0390634	0.977738	0.703835	1.38916	0.164784	-1.1918	0.482384	-2.47065	0.0134867
COG1350	0.000384325	0.00173394	Gammaproteobacteria	Predicted alternative tryptophan synthase beta-subunit (paralog of TrpB)	NA	Oligotroph	0.253855	0.0169073	-0.439307	0.32841	-1.33768	0.181001	-1.29928	0.492878	-2.63611	0.00838616
COG1598	0.000384287	1.32313e-05	Alphaproteobacteria	Antitoxin component HicB of the HicAB toxin-antitoxin system	Soil	Oligotroph	2.25971e-08	0.0387351	-0.897397	0.148455	-6.0449	1.49502e-09	-0.199817	0.0883816	-2.26085	0.0237686
COG1598	0.000384287	1.32313e-05	Actinobacteria	Antitoxin component HicB of the HicAB toxin-antitoxin system	Soil	Oligotroph	2.90851e-06	1.60078e-12	-0.645461	0.124042	-5.20357	1.95499e-07	-1.0209	0.13794	-7.40106	1.35097e-13
COG1598	0.000384287	1.32313e-05	Acidobacteria	Antitoxin component HicB of the HicAB toxin-antitoxin system	Soil	Oligotroph	0.0288471	0.0246499	-0.353008	0.132171	-2.67084	0.00756618	-0.643565	0.224496	-2.86671	0.00414766
COG1598	0.000384287	1.32313e-05	Gammaproteobacteria	Antitoxin component HicB of the HicAB toxin-antitoxin system	NA	Copiotroph	0.461974	0.0161786	0.0945675	0.106691	0.88637	0.375418	0.224054	0.0844179	2.6541	0.00795204
COG5607	0.000383814	1.18883e-06	Alphaproteobacteria	CHAD domain, binds inorganic polyphosphates	Soil	Oligotroph	2.55624e-05	5.43311e-11	-0.523831	0.114449	-4.57699	4.71721e-06	-0.885519	0.127532	-6.94352	3.82438e-12
COG5607	0.000383814	1.18883e-06	Actinobacteria	CHAD domain, binds inorganic polyphosphates	NA	Oligotroph	0.217413	3.09369e-05	-0.109783	0.0712936	-1.53987	0.123592	-0.403738	0.0918407	-4.39607	1.1023e-05
COG5607	0.000383814	1.18883e-06	Acidobacteria	CHAD domain, binds inorganic polyphosphates	Soil	NA	6.82072e-06	0.232925	-0.771207	0.147383	-5.23265	1.67093e-07	0.290852	0.179858	1.61712	0.105852
COG5607	0.000383814	1.18883e-06	Bacteroidetes	CHAD domain, binds inorganic polyphosphates	NA	Oligotroph	0.518681	8.74736e-06	0.179658	0.161837	1.11012	0.266947	-0.973761	0.18456	-5.27613	1.31943e-07
COG5607	0.000383814	1.18883e-06	Gammaproteobacteria	CHAD domain, binds inorganic polyphosphates	Soil	Oligotroph	0.0496085	0.025357	-0.268316	0.119826	-2.23921	0.0251423	-0.331362	0.134851	-2.45724	0.0140008
COG1035	0.000383564	0.000585089	Alphaproteobacteria	Coenzyme F420-reducing hydrogenase, beta subunit	Rhizosphere	Copiotroph	0.00478148	0.00233065	1.48551	0.474658	3.12964	0.00175018	1.23417	0.3739	3.30079	0.000964118
COG4319	0.000383185	2.34013e-08	Alphaproteobacteria	Ketosteroid isomerase homolog YybH	Soil	NA	0.0340319	0.917657	-0.288328	0.11988	-2.40514	0.0161662	0.00671294	0.0588813	0.114008	0.909232
COG4319	0.000383185	2.34013e-08	Actinobacteria	Ketosteroid isomerase homolog YybH	NA	Copiotroph	0.202344	0.0030558	0.164493	0.103719	1.58595	0.11275	0.381985	0.120188	3.17824	0.00148174
COG4319	0.000383185	2.34013e-08	Acidobacteria	Ketosteroid isomerase homolog YybH	Soil	NA	0.0162746	0.445011	-1.15334	0.39752	-2.90133	0.00371582	0.858736	0.79073	1.086	0.277477
COG4319	0.000383185	2.34013e-08	Gammaproteobacteria	Ketosteroid isomerase homolog YybH	Soil	NA	0.000123574	0.174313	-0.999562	0.233755	-4.27611	1.90184e-05	0.169062	0.115599	1.46249	0.143608
COG4987	0.000382696	5.40437e-06	Alphaproteobacteria	ABC-type transport system involved in cytochrome bd biosynthesis, fused ATPase and permease components	Rhizosphere	Copiotroph	9.99845e-05	0.000243007	1.25968	0.297097	4.23998	2.23539e-05	1.64084	0.412843	3.9745	7.05284e-05
COG4987	0.000382696	5.40437e-06	Actinobacteria	ABC-type transport system involved in cytochrome bd biosynthesis, fused ATPase and permease components	Rhizosphere	Copiotroph	0.0114047	2.62043e-05	0.261043	0.0886289	2.94535	0.00322592	0.38899	0.0877207	4.43442	9.23203e-06
COG4987	0.000382696	5.40437e-06	Gammaproteobacteria	ABC-type transport system involved in cytochrome bd biosynthesis, fused ATPase and permease components	Rhizosphere	Copiotroph	0.000162502	8.48303e-06	1.30089	0.30954	4.20267	2.63789e-05	1.47397	0.307979	4.78596	1.70169e-06
COG3828	0.000382602	5.51444e-07	Alphaproteobacteria	Type 1 glutamine amidotransferase (GATase1)-like domain	Rhizosphere	Copiotroph	3.94379e-06	3.3026e-06	0.93957	0.187638	5.00736	5.51831e-07	1.54063	0.308028	5.00161	5.68542e-07
COG3828	0.000382602	5.51444e-07	Actinobacteria	Type 1 glutamine amidotransferase (GATase1)-like domain	Rhizosphere	Copiotroph	4.45145e-09	3.37216e-13	1.08704	0.168139	6.46512	1.0122e-10	2.26572	0.297417	7.61799	2.57648e-14
COG3828	0.000382602	5.51444e-07	Acidobacteria	Type 1 glutamine amidotransferase (GATase1)-like domain	NA	Copiotroph	0.0864248	0.0240349	0.400667	0.185671	2.15794	0.0309325	0.982061	0.340762	2.88196	0.00395212
COG3828	0.000382602	5.51444e-07	Gammaproteobacteria	Type 1 glutamine amidotransferase (GATase1)-like domain	NA	Copiotroph	0.735182	0.0451522	0.0835605	0.201358	0.414984	0.678153	0.342468	0.157704	2.17158	0.0298874
COG1413	0.000382262	7.29255e-06	Alphaproteobacteria	HEAT repeat	NA	Oligotroph	0.696433	0.000544016	-0.036131	0.0732778	-0.493069	0.621964	-0.574517	0.153288	-3.74795	0.000178286
COG1413	0.000382262	7.29255e-06	Actinobacteria	HEAT repeat	Rhizosphere	Copiotroph	0.0208396	0.0132643	0.272431	0.10047	2.71157	0.00669659	0.221394	0.0824419	2.68545	0.00724321
COG1413	0.000382262	7.29255e-06	Acidobacteria	HEAT repeat	NA	Oligotroph	0.644654	0.00901482	0.126131	0.190281	0.662866	0.507416	-1.06956	0.316884	-3.37526	0.000737464
COG1413	0.000382262	7.29255e-06	Bacteroidetes	HEAT repeat	NA	Oligotroph	0.607027	0.0438087	0.202376	0.233147	0.86802	0.385384	-0.481173	0.199059	-2.41723	0.015639
COG1413	0.000382262	7.29255e-06	Gammaproteobacteria	HEAT repeat	Rhizosphere	Copiotroph	0.0049189	2.07657e-09	0.429304	0.135718	3.16321	0.00156039	0.818653	0.128732	6.35937	2.0258e-10
COG4768	0.000382191	4.0026e-05	Acidobacteria	Uncharacterized conserved protein YoxC, contains an MCP-like domain	Soil	Oligotroph	0.000116488	0.0287755	-0.919663	0.203993	-4.5083	6.53495e-06	-0.922028	0.330535	-2.7895	0.00527893
COG4768	0.000382191	4.0026e-05	Gammaproteobacteria	Uncharacterized conserved protein YoxC, contains an MCP-like domain	NA	Copiotroph	0.0806951	0.00378058	0.832436	0.415324	2.00431	0.0450372	1.33496	0.420906	3.17164	0.00151582
COG0729	0.000382068	0.000132015	Alphaproteobacteria	Outer membrane translocation and assembly module TamA	Rhizosphere	Copiotroph	1.91491e-10	3.14748e-19	1.21075	0.175943	6.88152	5.9219e-12	2.17499	0.229367	9.48255	2.48143e-21
COG0729	0.000382068	0.000132015	Acidobacteria	Outer membrane translocation and assembly module TamA	Rhizosphere	NA	3.17994e-05	0.718461	0.917114	0.188034	4.87738	1.07504e-06	0.116129	0.217522	0.533871	0.593431
COG0729	0.000382068	0.000132015	Bacteroidetes	Outer membrane translocation and assembly module TamA	NA	Oligotroph	0.32312	0.00284392	0.489125	0.288067	1.69796	0.089516	-0.875173	0.251542	-3.47923	0.00050285
COG0729	0.000382068	0.000132015	Gammaproteobacteria	Outer membrane translocation and assembly module TamA	Rhizosphere	Copiotroph	1.20631e-07	0.00152984	1.04473	0.178991	5.83679	5.32151e-09	1.26766	0.366413	3.45966	0.000540864
COG2864	0.000381705	8.721e-08	Alphaproteobacteria	Cytochrome b subunit of formate dehydrogenase	Soil	Oligotroph	1.63027e-10	2.07552e-13	-0.950281	0.137516	-6.91034	4.83502e-12	-1.03811	0.13393	-7.75118	9.10455e-15
COG2864	0.000381705	8.721e-08	Actinobacteria	Cytochrome b subunit of formate dehydrogenase	Rhizosphere	Copiotroph	0.000255206	0.00238323	0.510838	0.123606	4.13279	3.58386e-05	0.349621	0.107403	3.25523	0.001133
COG2864	0.000381705	8.721e-08	Acidobacteria	Cytochrome b subunit of formate dehydrogenase	Soil	Oligotroph	0.000779276	0.011305	-0.574399	0.14512	-3.9581	7.55494e-05	-0.846308	0.258828	-3.26976	0.00107637
COG2864	0.000381705	8.721e-08	Bacteroidetes	Cytochrome b subunit of formate dehydrogenase	NA	Oligotroph	0.35094	0.00939252	-0.607149	0.375389	-1.61739	0.105795	-1.32468	0.431804	-3.06777	0.00215661
COG2204	0.000381348	0.000276932	Actinobacteria	DNA-binding transcriptional response regulator, NtrC family, contains REC, AAA-type ATPase, and a Fis-type DNA-binding domains	Soil	Oligotroph	0.000334735	1.02729e-09	-0.579058	0.14274	-4.05672	4.9767e-05	-1.10668	0.172683	-6.40875	1.46718e-10
COG3656	0.000381251	7.80158e-05	Alphaproteobacteria	Predicted periplasmic protein	Rhizosphere	Copiotroph	6.71e-08	9.41347e-08	2.86141	0.490017	5.83941	5.23873e-09	3.46738	0.60878	5.69563	1.2292e-08
COG3656	0.000381251	7.80158e-05	Actinobacteria	Predicted periplasmic protein	Soil	Oligotroph	0.0038264	1.75594e-06	-0.705617	0.211754	-3.33225	0.000861466	-1.66985	0.331719	-5.03393	4.80527e-07
COG3656	0.000381251	7.80158e-05	Acidobacteria	Predicted periplasmic protein	Rhizosphere	Copiotroph	0.0468812	0.0026527	0.57325	0.233567	2.45433	0.0141149	1.26068	0.323324	3.89911	9.65461e-05
COG3656	0.000381251	7.80158e-05	Gammaproteobacteria	Predicted periplasmic protein	Rhizosphere	Copiotroph	1.80185e-07	3.13005e-12	1.82551	0.317252	5.75415	8.70781e-09	2.78998	0.378385	7.37339	1.66342e-13
COG4961	0.000381023	1.86445e-05	Alphaproteobacteria	Flp pilus assembly protein TadG, includes N-terminal TadE domain	Rhizosphere	Copiotroph	3.66574e-11	1.79497e-12	1.32334	0.184918	7.15638	8.28345e-13	1.59398	0.214105	7.44486	9.70504e-14
COG4961	0.000381023	1.86445e-05	Actinobacteria	Flp pilus assembly protein TadG, includes N-terminal TadE domain	Rhizosphere	Copiotroph	9.10063e-05	5.08711e-08	0.402464	0.0914403	4.40139	1.07561e-05	0.509646	0.088994	5.72674	1.02377e-08
COG4961	0.000381023	1.86445e-05	Acidobacteria	Flp pilus assembly protein TadG, includes N-terminal TadE domain	Rhizosphere	NA	0.00968036	0.133328	0.414334	0.133656	3.10001	0.00193512	-0.39082	0.196221	-1.99173	0.0464003
COG4961	0.000381023	1.86445e-05	Gammaproteobacteria	Flp pilus assembly protein TadG, includes N-terminal TadE domain	Rhizosphere	Copiotroph	5.06426e-06	1.53104e-12	0.990006	0.19604	5.05001	4.41789e-07	1.53527	0.205403	7.47442	7.75452e-14
COG1478	0.000380964	1.99982e-06	Alphaproteobacteria	F420-0:Gamma-glutamyl ligase (F420 biosynthesis)	Soil	NA	1.12037e-05	0.121233	-0.842746	0.176657	-4.77052	1.83747e-06	-0.202541	0.117429	-1.7248	0.084563
COG1478	0.000380964	1.99982e-06	Actinobacteria	F420-0:Gamma-glutamyl ligase (F420 biosynthesis)	Soil	Oligotroph	0.000438664	0.00866294	-0.336498	0.084501	-3.98217	6.82878e-05	-0.17017	0.0599684	-2.83766	0.00454453
COG1478	0.000380964	1.99982e-06	Acidobacteria	F420-0:Gamma-glutamyl ligase (F420 biosynthesis)	Soil	Oligotroph	0.00180034	0.0144782	-0.940805	0.254979	-3.68973	0.000224491	-1.75501	0.556368	-3.15441	0.00160825
COG1478	0.000380964	1.99982e-06	Gammaproteobacteria	F420-0:Gamma-glutamyl ligase (F420 biosynthesis)	NA	Oligotroph	0.493576	0.0453714	-0.217741	0.26306	-0.827724	0.407827	-1.01532	0.468027	-2.16937	0.0300547
COG0179	0.00038096	1.74572e-07	Alphaproteobacteria	2-keto-4-pentenoate hydratase/2-oxohepta-3-ene-1,7-dioic acid hydratase (catechol pathway)	Soil	NA	0.00816413	0.135937	-0.892303	0.302753	-2.9473	0.00320564	-0.344354	0.207045	-1.66318	0.0962755
COG0179	0.00038096	1.74572e-07	Actinobacteria	2-keto-4-pentenoate hydratase/2-oxohepta-3-ene-1,7-dioic acid hydratase (catechol pathway)	Rhizosphere	NA	0.0378217	0.128516	0.390885	0.158641	2.46396	0.0137413	0.250085	0.145795	1.71532	0.0862867
COG0179	0.00038096	1.74572e-07	Gammaproteobacteria	2-keto-4-pentenoate hydratase/2-oxohepta-3-ene-1,7-dioic acid hydratase (catechol pathway)	Soil	Copiotroph	0.0131392	0.0418986	-1.21543	0.434009	-2.80048	0.00510265	1.03332	0.466898	2.21315	0.026887
COG1809	0.000380832	1.60143e-05	Alphaproteobacteria	Phosphosulfolactate synthase, CoM biosynthesis protein A	NA	Oligotroph	0.169505	0.0387917	-0.807817	0.50098	-1.61247	0.106859	-2.26514	1.00222	-2.26013	0.0238132
COG1809	0.000380832	1.60143e-05	Actinobacteria	Phosphosulfolactate synthase, CoM biosynthesis protein A	Soil	Oligotroph	3.798e-09	3.38647e-24	-0.842194	0.129753	-6.49075	8.54123e-11	-1.65801	0.156194	-10.615	2.53668e-26
COG1809	0.000380832	1.60143e-05	Gammaproteobacteria	Phosphosulfolactate synthase, CoM biosynthesis protein A	NA	Oligotroph	0.0583609	0.000413709	1.86692	0.864123	2.16048	0.0307353	-3.28411	0.856285	-3.8353	0.000125413
COG1541	0.000380676	2.11173e-07	Alphaproteobacteria	Phenylacetate-coenzyme A ligase PaaK, adenylate-forming domain family	Soil	Oligotroph	9.72162e-08	1.40775e-12	-0.902726	0.156624	-5.76366	8.23072e-09	-1.56546	0.209251	-7.48128	7.36009e-14
COG1541	0.000380676	2.11173e-07	Actinobacteria	Phenylacetate-coenzyme A ligase PaaK, adenylate-forming domain family	NA	Copiotroph	0.159088	0.0138944	-0.130881	0.0756706	-1.72961	0.0836992	0.193745	0.0725828	2.66929	0.00760115
COG1541	0.000380676	2.11173e-07	Acidobacteria	Phenylacetate-coenzyme A ligase PaaK, adenylate-forming domain family	NA	Oligotroph	0.0653862	0.0142449	-0.366951	0.15919	-2.30512	0.02116	-0.858606	0.271599	-3.1613	0.00157064
COG1541	0.000380676	2.11173e-07	Gammaproteobacteria	Phenylacetate-coenzyme A ligase PaaK, adenylate-forming domain family	Soil	Oligotroph	0.00623627	0.000349772	-0.44489	0.144514	-3.07852	0.0020803	-0.45615	0.117552	-3.8804	0.000104286
COG3022	0.000380672	7.07073e-08	Alphaproteobacteria	DNA-binding protein YaaA associated with the oxidative stress response	Rhizosphere	Copiotroph	5.18631e-07	8.70436e-07	2.26955	0.417782	5.43237	5.56099e-08	4.35976	0.826494	5.27501	1.32752e-07
COG3022	0.000380672	7.07073e-08	Actinobacteria	DNA-binding protein YaaA associated with the oxidative stress response	Rhizosphere	Copiotroph	4.79465e-09	4.66865e-17	0.767386	0.118934	6.45222	1.10222e-10	1.76072	0.200727	8.77168	1.76021e-18
COG3022	0.000380672	7.07073e-08	Bacteroidetes	DNA-binding protein YaaA associated with the oxidative stress response	NA	Copiotroph	0.44506	0.00129336	0.767531	0.570952	1.3443	0.178851	1.75558	0.47084	3.72862	0.000192534
COG3022	0.000380672	7.07073e-08	Gammaproteobacteria	DNA-binding protein YaaA associated with the oxidative stress response	Rhizosphere	Copiotroph	6.54151e-07	6.0589e-17	1.40256	0.255434	5.49089	3.99918e-08	3.27679	0.368428	8.89398	5.89564e-19
COG3285	0.000380178	9.97779e-05	Bacteroidetes	Eukaryotic-type DNA primase	NA	Copiotroph	0.482957	0.0205397	0.270347	0.216362	1.24951	0.211477	0.538225	0.195476	2.7534	0.00589799
COG3285	0.000380178	9.97779e-05	Gammaproteobacteria	Eukaryotic-type DNA primase	Soil	Oligotroph	0.0391469	4.69856e-05	-0.28158	0.120075	-2.34504	0.0190253	-0.510542	0.116273	-4.39088	1.12892e-05
COG2129	0.000379411	8.26696e-05	Alphaproteobacteria	Predicted phosphoesterase, related to the Icc protein	Rhizosphere	Copiotroph	0.0352759	0.017677	0.385818	0.161454	2.38965	0.0168645	0.439501	0.170406	2.57914	0.00990474
COG2129	0.000379411	8.26696e-05	Actinobacteria	Predicted phosphoesterase, related to the Icc protein	Soil	Oligotroph	0.0037182	1.27051e-05	-0.362456	0.108462	-3.34177	0.00083246	-0.547716	0.119033	-4.60138	4.19697e-06
COG2129	0.000379411	8.26696e-05	Acidobacteria	Predicted phosphoesterase, related to the Icc protein	Soil	NA	0.00988281	0.0789359	-0.449998	0.145516	-3.09243	0.00198528	-0.490868	0.215779	-2.27486	0.0229141
COG1983	0.000379251	6.29799e-09	Alphaproteobacteria	Phage shock protein PspC (stress-responsive transcriptional regulator)	Rhizosphere	Copiotroph	2.54116e-07	9.46392e-06	1.46773	0.263455	5.57109	2.5315e-08	1.76087	0.36913	4.77033	1.8392e-06
COG1983	0.000379251	6.29799e-09	Actinobacteria	Phage shock protein PspC (stress-responsive transcriptional regulator)	Rhizosphere	Copiotroph	0.00111112	3.14801e-14	0.446996	0.120189	3.71911	0.00019993	1.28355	0.161614	7.94205	1.98863e-15
COG1983	0.000379251	6.29799e-09	Acidobacteria	Phage shock protein PspC (stress-responsive transcriptional regulator)	NA	Copiotroph	0.554443	0.012468	-0.0807808	0.0967629	-0.834833	0.403812	0.788191	0.244908	3.21832	0.00128944
COG1983	0.000379251	6.29799e-09	Gammaproteobacteria	Phage shock protein PspC (stress-responsive transcriptional regulator)	NA	Copiotroph	0.130038	1.07701e-11	0.174803	0.0998338	1.75094	0.0799567	1.0334	0.143838	7.18451	6.74473e-13
COG1738	0.000379192	0.000972646	Alphaproteobacteria	Queuosine precursor transporter YhhQ, DUF165 family	Rhizosphere	Copiotroph	0.00202857	0.00349449	0.439784	0.129161	3.40494	0.000661791	0.355408	0.112393	3.16219	0.00156588
COG1738	0.000379192	0.000972646	Actinobacteria	Queuosine precursor transporter YhhQ, DUF165 family	NA	Oligotroph	0.0578029	0.000391436	0.250394	0.110504	2.26592	0.0234562	-0.434907	0.11535	-3.77034	0.000163025
COG1738	0.000379192	0.000972646	Acidobacteria	Queuosine precursor transporter YhhQ, DUF165 family	Rhizosphere	NA	0.00440702	0.0564917	0.591649	0.174801	3.3847	0.00071255	0.574579	0.233912	2.45639	0.0140341
COG1738	0.000379192	0.000972646	Gammaproteobacteria	Queuosine precursor transporter YhhQ, DUF165 family	Soil	Oligotroph	0.0124847	0.0249548	-0.375466	0.133123	-2.82044	0.00479585	-0.342891	0.139025	-2.4664	0.0136479
COG0035	0.000378898	1.14208e-06	Alphaproteobacteria	Uracil phosphoribosyltransferase	Soil	Copiotroph	0.0380301	0.042515	-0.370023	0.156969	-2.3573	0.0184084	0.310576	0.139884	2.22024	0.0264024
COG0035	0.000378898	1.14208e-06	Actinobacteria	Uracil phosphoribosyltransferase	Rhizosphere	Copiotroph	0.000878971	7.36e-13	0.311357	0.0821171	3.79162	0.000149668	0.774273	0.103078	7.51153	5.8439e-14
COG0035	0.000378898	1.14208e-06	Bacteroidetes	Uracil phosphoribosyltransferase	NA	Oligotroph	0.32312	0.0148251	0.374791	0.221002	1.69587	0.0899096	-0.591687	0.205075	-2.88522	0.00391141
COG0035	0.000378898	1.14208e-06	Gammaproteobacteria	Uracil phosphoribosyltransferase	Rhizosphere	Copiotroph	3.20803e-08	5.92129e-06	1.25297	0.205183	6.10661	1.01767e-09	2.35039	0.483002	4.86621	1.13757e-06
COG1098	0.000378868	1.22181e-09	Alphaproteobacteria	Predicted RNA-binding protein, contains ribosomal protein S1 (RPS1) domain	Rhizosphere	Copiotroph	7.59534e-06	0.00096289	1.11349	0.229041	4.86153	1.16481e-06	1.11378	0.311029	3.58096	0.000342328
COG1098	0.000378868	1.22181e-09	Acidobacteria	Predicted RNA-binding protein, contains ribosomal protein S1 (RPS1) domain	Rhizosphere	NA	3.02539e-08	0.646722	1.36497	0.213037	6.40719	1.48231e-10	0.146306	0.217201	0.673597	0.500568
COG1098	0.000378868	1.22181e-09	Bacteroidetes	Predicted RNA-binding protein, contains ribosomal protein S1 (RPS1) domain	Rhizosphere	NA	0.011725	0.0521714	0.928878	0.235149	3.95016	7.80985e-05	-0.303743	0.130267	-2.3317	0.0197166
COG1098	0.000378868	1.22181e-09	Gammaproteobacteria	Predicted RNA-binding protein, contains ribosomal protein S1 (RPS1) domain	Rhizosphere	Copiotroph	9.19112e-06	7.31202e-07	0.887497	0.180629	4.91338	8.95194e-07	0.980472	0.18503	5.29898	1.16452e-07
COG0207	0.000378522	4.21164e-06	Alphaproteobacteria	Thymidylate synthase	Rhizosphere	Copiotroph	1.89946e-06	2.19689e-06	0.633658	0.122626	5.1674	2.37372e-07	0.587567	0.115555	5.08475	3.68109e-07
COG0207	0.000378522	4.21164e-06	Actinobacteria	Thymidylate synthase	Rhizosphere	Copiotroph	0.000816617	7.3461e-08	0.465397	0.122069	3.81257	0.000137531	1.07535	0.190017	5.65923	1.52058e-08
COG0207	0.000378522	4.21164e-06	Gammaproteobacteria	Thymidylate synthase	NA	Copiotroph	0.547381	0.0201729	0.0836172	0.114176	0.732356	0.463951	0.97479	0.380437	2.56229	0.0103985
COG1558	0.000376599	2.19558e-07	Alphaproteobacteria	Flagellar basal body rod protein FlgC	Rhizosphere	Copiotroph	5.71326e-21	1.08107e-18	1.78168	0.175755	10.1373	3.77414e-24	1.53504	0.164825	9.31317	1.24071e-20
COG1558	0.000376599	2.19558e-07	Actinobacteria	Flagellar basal body rod protein FlgC	NA	Copiotroph	0.143384	2.25415e-06	0.299743	0.167326	1.79138	0.0732325	1.05944	0.21269	4.98115	6.32062e-07
COG1558	0.000376599	2.19558e-07	Acidobacteria	Flagellar basal body rod protein FlgC	Rhizosphere	Copiotroph	1.25373e-07	0.0157366	1.35335	0.221235	6.11724	9.5212e-10	0.887807	0.285993	3.10429	0.00190733
COG1558	0.000376599	2.19558e-07	Gammaproteobacteria	Flagellar basal body rod protein FlgC	Rhizosphere	Copiotroph	2.05823e-08	8.99904e-13	1.159	0.18673	6.20681	5.40699e-10	2.19123	0.290076	7.55399	4.22111e-14
COG0616	0.000374459	3.24296e-05	Alphaproteobacteria	Periplasmic serine protease, ClpP class	Soil	Oligotroph	0.00801812	0.00682414	-0.629687	0.213217	-2.95327	0.00314424	-0.613482	0.209247	-2.93186	0.00336943
COG0616	0.000374459	3.24296e-05	Actinobacteria	Periplasmic serine protease, ClpP class	Soil	Oligotroph	0.00727556	0.000839152	-0.370008	0.118918	-3.11147	0.00186161	-0.376969	0.105873	-3.56059	0.000370023
COG0616	0.000374459	3.24296e-05	Acidobacteria	Periplasmic serine protease, ClpP class	Rhizosphere	NA	0.00131391	0.258987	0.592384	0.155991	3.79755	0.000146133	-0.275288	0.178361	-1.54343	0.122727
COG0616	0.000374459	3.24296e-05	Gammaproteobacteria	Periplasmic serine protease, ClpP class	NA	Copiotroph	0.930025	0.0268873	0.00308793	0.0312422	0.0988385	0.921266	0.929484	0.382713	2.42867	0.0151543
COG1625	0.000374349	3.47903e-05	Actinobacteria	Fe-S oxidoreductase, related to NifB/MoaA family	NA	Copiotroph	0.697972	0.0156062	0.097684	0.198792	0.491388	0.623152	0.623081	0.237147	2.62741	0.00860385
COG1625	0.000374349	3.47903e-05	Acidobacteria	Fe-S oxidoreductase, related to NifB/MoaA family	NA	Oligotroph	0.173598	0.0201938	0.354737	0.200278	1.77122	0.0765245	-2.36184	0.795285	-2.9698	0.00297991
COG1102	0.000373892	0.00037417	Alphaproteobacteria	Cytidylate kinase	Soil	NA	0.0372639	0.513533	-0.779773	0.329557	-2.36612	0.0179755	-0.225663	0.294971	-0.765036	0.44425
COG1102	0.000373892	0.00037417	Actinobacteria	Cytidylate kinase	Soil	Oligotroph	1.20621e-05	5.66462e-08	-0.622542	0.127511	-4.88224	1.04888e-06	-0.748088	0.131092	-5.70657	1.15273e-08
COG1102	0.000373892	0.00037417	Acidobacteria	Cytidylate kinase	Soil	NA	0.00138357	0.0980534	-0.636885	0.168423	-3.78146	0.000155914	-0.503207	0.232647	-2.16297	0.0305438
COG1102	0.000373892	0.00037417	Gammaproteobacteria	Cytidylate kinase	Soil	Oligotroph	0.000685924	0.00898755	-0.773159	0.203754	-3.79458	0.000147894	-1.52052	0.528757	-2.87566	0.00403184
COG1859	0.000373791	1.91989e-07	Alphaproteobacteria	RNA:NAD 2'-phosphotransferase, TPT1/KptA family	NA	Copiotroph	0.521471	0.0173101	0.361061	0.455155	0.793272	0.42762	1.1126	0.430005	2.58741	0.00967017
COG1859	0.000373791	1.91989e-07	Actinobacteria	RNA:NAD 2'-phosphotransferase, TPT1/KptA family	Rhizosphere	Copiotroph	2.65522e-05	3.11258e-12	0.958876	0.204148	4.69696	2.64063e-06	3.29572	0.451234	7.30379	2.79782e-13
COG1859	0.000373791	1.91989e-07	Bacteroidetes	RNA:NAD 2'-phosphotransferase, TPT1/KptA family	NA	Copiotroph	0.179987	6.37658e-06	0.868959	0.388433	2.23709	0.0252805	2.6759	0.494536	5.41092	6.27016e-08
COG1859	0.000373791	1.91989e-07	Gammaproteobacteria	RNA:NAD 2'-phosphotransferase, TPT1/KptA family	Rhizosphere	Copiotroph	0.00503408	0.000842855	1.09462	0.346961	3.15488	0.00160567	3.72101	1.02306	3.63713	0.000275694
COG2986	0.000373322	0.00035481	Alphaproteobacteria	Histidine ammonia-lyase	Rhizosphere	Copiotroph	1.52028e-09	5.40238e-09	1.2193	0.186399	6.54137	6.09585e-11	1.58346	0.255192	6.20499	5.46989e-10
COG2986	0.000373322	0.00035481	Actinobacteria	Histidine ammonia-lyase	Rhizosphere	Copiotroph	0.000188457	3.06377e-07	0.489754	0.116247	4.21306	2.51935e-05	0.631934	0.117367	5.38424	7.27502e-08
COG2986	0.000373322	0.00035481	Acidobacteria	Histidine ammonia-lyase	Soil	Oligotroph	8.25835e-09	0.0035373	-1.12353	0.168251	-6.67767	2.42774e-11	-1.02277	0.270236	-3.78472	0.00015388
COG2986	0.000373322	0.00035481	Gammaproteobacteria	Histidine ammonia-lyase	Rhizosphere	Copiotroph	0.0138283	8.62868e-06	0.387413	0.139334	2.78046	0.00542824	1.62661	0.340185	4.78155	1.73952e-06
COG2911	0.000372965	0.000159296	Alphaproteobacteria	Autotransporter translocation and assembly protein TamB	Rhizosphere	Copiotroph	2.12691e-10	1.76216e-17	1.31797	0.192133	6.85971	6.90028e-12	2.09991	0.234434	8.95735	3.32567e-19
COG2911	0.000372965	0.000159296	Acidobacteria	Autotransporter translocation and assembly protein TamB	NA	Oligotroph	0.704101	0.0250042	0.0480277	0.0875066	0.548846	0.583111	-0.61764	0.215937	-2.86027	0.00423277
COG2911	0.000372965	0.000159296	Bacteroidetes	Autotransporter translocation and assembly protein TamB	Rhizosphere	NA	0.0111119	0.249352	1.14895	0.28872	3.97947	6.90694e-05	-0.179341	0.121329	-1.47813	0.139372
COG2911	0.000372965	0.000159296	Gammaproteobacteria	Autotransporter translocation and assembly protein TamB	Rhizosphere	Copiotroph	0.000222687	0.00165226	0.673358	0.163615	4.11551	3.86322e-05	1.30893	0.380861	3.43678	0.000588681
COG2301	0.000372615	1.38975e-10	Alphaproteobacteria	Citrate lyase beta subunit	Soil	Oligotroph	0.0140494	0.0323756	-0.744966	0.270579	-2.75323	0.0059011	-0.551036	0.235911	-2.33577	0.019503
COG2301	0.000372615	1.38975e-10	Actinobacteria	Citrate lyase beta subunit	Soil	Copiotroph	0.0108242	1.0366e-06	-0.323812	0.10921	-2.96503	0.00302655	0.633893	0.123264	5.14258	2.70991e-07
COG2301	0.000372615	1.38975e-10	Acidobacteria	Citrate lyase beta subunit	Soil	Oligotroph	0.000157222	0.0314245	-0.655739	0.148215	-4.42426	9.67753e-06	-0.591583	0.215415	-2.74625	0.00602802
COG2301	0.000372615	1.38975e-10	Gammaproteobacteria	Citrate lyase beta subunit	NA	Oligotroph	0.221516	0.0298251	-0.151545	0.10578	-1.43265	0.151959	-0.211229	0.0887486	-2.38008	0.0173087
COG4272	0.000372243	3.76494e-05	Actinobacteria	Uncharacterized membrane protein	NA	Oligotroph	NA	0.000444946	NA	NA	NA	NA	-1.91253	0.511796	-3.73689	0.000186311
COG4272	0.000372243	3.76494e-05	Acidobacteria	Uncharacterized membrane protein	Soil	NA	0.0257505	0.923873	-0.412879	0.151956	-2.71709	0.00658588	0.0187579	0.146827	0.127755	0.898343
COG4272	0.000372243	3.76494e-05	Bacteroidetes	Uncharacterized membrane protein	NA	Copiotroph	0.385568	5.70201e-05	0.446632	0.296505	1.50632	0.131984	1.31222	0.281433	4.66264	3.12177e-06
COG2166	0.000372094	0.00102867	Alphaproteobacteria	Sulfur transfer protein SufE, Fe-S cluster assembly	Rhizosphere	NA	0.00917721	0.980248	0.269479	0.0927151	2.90653	0.0036546	-0.000154619	0.00594432	-0.0260113	0.979248
COG2166	0.000372094	0.00102867	Actinobacteria	Sulfur transfer protein SufE, Fe-S cluster assembly	NA	Copiotroph	0.204715	8.01512e-05	0.183873	0.116452	1.57895	0.114346	0.690913	0.165615	4.17181	3.02193e-05
COG2166	0.000372094	0.00102867	Acidobacteria	Sulfur transfer protein SufE, Fe-S cluster assembly	Rhizosphere	NA	0.0383884	0.42491	0.824205	0.323776	2.5456	0.010909	0.459747	0.405747	1.13309	0.257177
COG2166	0.000372094	0.00102867	Gammaproteobacteria	Sulfur transfer protein SufE, Fe-S cluster assembly	Rhizosphere	Copiotroph	0.000172429	4.59747e-11	1.22514	0.292762	4.18477	2.85459e-05	2.53412	0.363906	6.96368	3.31504e-12
COG1691	0.000371808	5.7253e-07	Actinobacteria	NCAIR mutase (PurE)-related protein	Rhizosphere	Copiotroph	0.030375	7.29133e-07	0.323312	0.126318	2.55952	0.0104817	1.13819	0.218362	5.21239	1.86425e-07
COG1691	0.000371808	5.7253e-07	Bacteroidetes	NCAIR mutase (PurE)-related protein	NA	Oligotroph	0.342545	0.0030776	1.25884	0.767771	1.63961	0.101087	-1.95484	0.56586	-3.45463	0.000551045
COG1691	0.000371808	5.7253e-07	Gammaproteobacteria	NCAIR mutase (PurE)-related protein	Soil	Oligotroph	0.00940222	0.000380688	-1.07314	0.366082	-2.93143	0.00337408	-3.28411	0.851443	-3.8571	0.000114738
COG3488	0.000371044	9.82359e-05	Alphaproteobacteria	Uncharacterized conserved protein with two CxxC motifs, DUF1111 family	Rhizosphere	NA	0.0340162	0.423198	0.441833	0.183676	2.4055	0.0161502	0.116508	0.124864	0.933085	0.350776
COG3488	0.000371044	9.82359e-05	Acidobacteria	Uncharacterized conserved protein with two CxxC motifs, DUF1111 family	Soil	Oligotroph	2.4982e-06	0.00508896	-0.909465	0.166513	-5.46183	4.71243e-08	-1.31004	0.358147	-3.65783	0.000254359
COG3488	0.000371044	9.82359e-05	Bacteroidetes	Uncharacterized conserved protein with two CxxC motifs, DUF1111 family	NA	Oligotroph	0.711778	0.0325694	0.122707	0.211455	0.580299	0.561713	-0.462299	0.181464	-2.54761	0.0108463
COG3488	0.000371044	9.82359e-05	Gammaproteobacteria	Uncharacterized conserved protein with two CxxC motifs, DUF1111 family	Soil	NA	0.000343315	0.0835362	-0.68811	0.172171	-3.99667	6.42386e-05	-0.259256	0.139647	-1.85651	0.0633816
COG2952	0.000370422	2.67463e-10	Acidobacteria	Uncharacterized conserved protein, DUF507 domain	NA	Copiotroph	0.106042	0.0440276	-0.271403	0.132473	-2.04875	0.0404868	0.598729	0.231906	2.58177	0.00982943
COG2002	0.000369597	2.33033e-08	Alphaproteobacteria	Bifunctional DNA-binding transcriptional regulator of stationary/sporulation/toxin gene expression and antitoxin component of the YhaV-PrlF toxin-antitoxin module	NA	Copiotroph	0.207428	0.00224262	0.231438	0.155478	1.48856	0.136603	0.530013	0.15994	3.31383	0.000920268
COG2002	0.000369597	2.33033e-08	Actinobacteria	Bifunctional DNA-binding transcriptional regulator of stationary/sporulation/toxin gene expression and antitoxin component of the YhaV-PrlF toxin-antitoxin module	Soil	Oligotroph	0.00021398	2.54065e-11	-0.537282	0.12861	-4.17759	2.9461e-05	-0.848671	0.121359	-6.99305	2.68973e-12
COG2002	0.000369597	2.33033e-08	Acidobacteria	Bifunctional DNA-binding transcriptional regulator of stationary/sporulation/toxin gene expression and antitoxin component of the YhaV-PrlF toxin-antitoxin module	Soil	NA	2.68721e-06	0.550917	-0.924686	0.169774	-5.44658	5.1348e-08	0.166564	0.191599	0.869338	0.384662
COG2002	0.000369597	2.33033e-08	Gammaproteobacteria	Bifunctional DNA-binding transcriptional regulator of stationary/sporulation/toxin gene expression and antitoxin component of the YhaV-PrlF toxin-antitoxin module	Rhizosphere	Copiotroph	0.00165926	7.41571e-06	0.536378	0.152166	3.52496	0.000423554	0.665207	0.138142	4.8154	1.46908e-06
COG4581	0.000369437	1.05983e-10	Alphaproteobacteria	Superfamily II RNA helicase	Rhizosphere	Copiotroph	2.32228e-05	0.0242328	2.7722	0.602778	4.59905	4.24428e-06	0.57532	0.234443	2.45399	0.0141281
COG4581	0.000369437	1.05983e-10	Actinobacteria	Superfamily II RNA helicase	Rhizosphere	Copiotroph	0.000621642	8.44709e-17	0.585517	0.150542	3.88938	0.0001005	2.07609	0.238682	8.69811	3.37462e-18
COG1333	0.000369251	8.45158e-07	Actinobacteria	Cytochrome c biogenesis protein ResB	Rhizosphere	Copiotroph	0.000167293	4.43913e-19	0.483116	0.113818	4.24463	2.18953e-05	1.81036	0.193977	9.33283	1.03081e-20
COG1333	0.000369251	8.45158e-07	Acidobacteria	Cytochrome c biogenesis protein ResB	Rhizosphere	NA	0.048433	0.0600185	0.566342	0.232139	2.43967	0.0147007	-1.76705	0.729118	-2.42354	0.01537
COG1333	0.000369251	8.45158e-07	Gammaproteobacteria	Cytochrome c biogenesis protein ResB	Rhizosphere	Copiotroph	0.000125747	8.23907e-10	1.46804	0.343738	4.2708	1.94775e-05	2.36944	0.364002	6.50942	7.54426e-11
COG3489	0.000369092	6.79029e-07	Alphaproteobacteria	Imelysin-like iron-regulated protein IrpA, duplicated M75 peptidase-like domain	Rhizosphere	Copiotroph	0.000629554	0.0208772	1.09755	0.292642	3.75048	0.000176499	0.624323	0.248324	2.51415	0.0119321
COG3489	0.000369092	6.79029e-07	Gammaproteobacteria	Imelysin-like iron-regulated protein IrpA, duplicated M75 peptidase-like domain	Rhizosphere	Copiotroph	0.00975049	0.00367711	2.07539	0.711454	2.91711	0.00353289	3.37941	1.06227	3.18132	0.00146607
COG1018	0.000367769	0.0012115	Alphaproteobacteria	Flavodoxin/ferredoxin--NADP reductase	Soil	Oligotroph	0.00162046	0.00935307	-0.400669	0.115403	-3.47193	0.00051674	-0.308405	0.109387	-2.8194	0.00481131
COG1018	0.000367769	0.0012115	Actinobacteria	Flavodoxin/ferredoxin--NADP reductase	NA	Copiotroph	0.970194	7.27382e-09	0.000502376	0.0123406	0.0407092	0.967528	0.821985	0.135266	6.07682	1.22593e-09
COG1018	0.000367769	0.0012115	Acidobacteria	Flavodoxin/ferredoxin--NADP reductase	Soil	NA	0.00755859	0.329081	-0.409278	0.128204	-3.19239	0.00141099	0.223013	0.16588	1.34442	0.178811
COG1018	0.000367769	0.0012115	Bacteroidetes	Flavodoxin/ferredoxin--NADP reductase	NA	Copiotroph	0.554616	0.0157615	0.3638	0.365078	0.996499	0.319008	1.335	0.466393	2.86239	0.00420453
COG1018	0.000367769	0.0012115	Gammaproteobacteria	Flavodoxin/ferredoxin--NADP reductase	NA	Copiotroph	0.390304	0.0248021	0.179016	0.174934	1.02334	0.306149	1.28267	0.519454	2.46927	0.0135388
COG0379	0.000366277	1.22823e-05	Alphaproteobacteria	Quinolinate synthase	Rhizosphere	Copiotroph	2.26755e-06	3.6194e-13	0.699496	0.136363	5.12966	2.90269e-07	1.16307	0.151538	7.67514	1.65232e-14
COG0379	0.000366277	1.22823e-05	Actinobacteria	Quinolinate synthase	NA	Copiotroph	0.596573	8.89572e-07	0.0383871	0.0568108	0.6757	0.499231	0.489922	0.0947169	5.17249	2.31e-07
COG0379	0.000366277	1.22823e-05	Gammaproteobacteria	Quinolinate synthase	Rhizosphere	Copiotroph	2.86537e-06	6.17985e-06	0.906015	0.175155	5.17265	2.30792e-07	1.06062	0.218383	4.85673	1.19341e-06
COG2061	0.000366179	0.00069988	Alphaproteobacteria	Uncharacterized conserved protein, contains ACT domain	Rhizosphere	Copiotroph	0.00449373	0.00195491	2.32315	0.737492	3.15007	0.00163232	1.5706	0.467975	3.35616	0.000790333
COG2061	0.000366179	0.00069988	Actinobacteria	Uncharacterized conserved protein, contains ACT domain	Rhizosphere	Copiotroph	0.0139192	0.0357543	0.723006	0.251938	2.86978	0.00410758	0.53472	0.231847	2.30634	0.0210914
COG2061	0.000366179	0.00069988	Acidobacteria	Uncharacterized conserved protein, contains ACT domain	Rhizosphere	NA	0.0101359	NA	1.41251	0.458213	3.08266	0.00205159	NA	NA	NA	NA
COG2061	0.000366179	0.00069988	Gammaproteobacteria	Uncharacterized conserved protein, contains ACT domain	NA	Oligotroph	0.0523145	0.0209211	2.23282	1.0083	2.21443	0.026799	-1.0866	0.426827	-2.54575	0.0109042
COG0386	0.000366166	0.000283566	Alphaproteobacteria	Thioredoxin/glutathione peroxidase BtuE, reduces lipid peroxides	Rhizosphere	Copiotroph	1.9875e-05	1.99456e-11	0.641143	0.138287	4.63631	3.54677e-06	1.06572	0.150204	7.09516	1.29206e-12
COG0386	0.000366166	0.000283566	Actinobacteria	Thioredoxin/glutathione peroxidase BtuE, reduces lipid peroxides	Rhizosphere	Copiotroph	0.0196046	3.52538e-12	0.286227	0.10464	2.73536	0.00623116	1.57581	0.216282	7.2859	3.19529e-13
COG0386	0.000366166	0.000283566	Acidobacteria	Thioredoxin/glutathione peroxidase BtuE, reduces lipid peroxides	Rhizosphere	Copiotroph	0.000326379	0.0116835	0.700677	0.166029	4.22021	2.44075e-05	0.995553	0.306396	3.24923	0.00115716
COG0386	0.000366166	0.000283566	Gammaproteobacteria	Thioredoxin/glutathione peroxidase BtuE, reduces lipid peroxides	NA	Copiotroph	0.85167	0.017914	0.0189119	0.0843241	0.224276	0.822542	0.95806	0.366793	2.61199	0.00900169
COG0853	0.00036504	0.000119467	Alphaproteobacteria	Aspartate 1-decarboxylase	Rhizosphere	Copiotroph	1.40695e-05	5.5778e-05	1.06947	0.226695	4.71764	2.38593e-06	1.70709	0.392351	4.35092	1.35569e-05
COG0853	0.00036504	0.000119467	Actinobacteria	Aspartate 1-decarboxylase	NA	Copiotroph	0.566185	5.27485e-06	-0.055565	0.0753188	-0.73773	0.460678	0.54363	0.113347	4.79616	1.61736e-06
COG0853	0.00036504	0.000119467	Acidobacteria	Aspartate 1-decarboxylase	Rhizosphere	NA	0.0316607	0.636265	0.500682	0.190225	2.63206	0.00848698	0.171128	0.247128	0.692467	0.488644
COG0853	0.00036504	0.000119467	Bacteroidetes	Aspartate 1-decarboxylase	NA	Copiotroph	0.755053	0.0211193	-0.0759968	0.160793	-0.472638	0.636471	0.593726	0.216426	2.74332	0.00608212
COG0853	0.00036504	0.000119467	Gammaproteobacteria	Aspartate 1-decarboxylase	Rhizosphere	Copiotroph	2.50811e-09	9.62964e-18	1.32779	0.200351	6.6273	3.41873e-11	2.33472	0.255441	9.13997	6.24678e-20
COG5316	0.000364696	2.02459e-05	Alphaproteobacteria	Uncharacterized protein, contains DUF4139 domain	Rhizosphere	Copiotroph	4.51428e-07	4.20101e-07	1.38799	0.254249	5.45919	4.78319e-08	2.44506	0.451218	5.4188	5.99991e-08
COG5316	0.000364696	2.02459e-05	Actinobacteria	Uncharacterized protein, contains DUF4139 domain	NA	Oligotroph	0.564153	0.0312064	-0.203894	0.274998	-0.74144	0.458427	-1.22174	0.51708	-2.36276	0.0181394
COG5316	0.000364696	2.02459e-05	Acidobacteria	Uncharacterized protein, contains DUF4139 domain	Soil	Oligotroph	0.00361568	0.0228701	-0.506441	0.146762	-3.45077	0.000558987	-0.721013	0.248246	-2.90443	0.00367924
COG5316	0.000364696	2.02459e-05	Gammaproteobacteria	Uncharacterized protein, contains DUF4139 domain	Soil	NA	0.0369509	0.939456	-0.387989	0.163637	-2.37104	0.0177383	-0.00712761	0.0910169	-0.0783109	0.937581
COG0861	0.000364054	2.57644e-05	Alphaproteobacteria	Tellurite resistance membrane protein TerC	NA	Copiotroph	0.0604608	0.0399606	0.375599	0.174714	2.1498	0.0315714	0.325202	0.144709	2.24727	0.0246225
COG0861	0.000364054	2.57644e-05	Actinobacteria	Tellurite resistance membrane protein TerC	Rhizosphere	Copiotroph	1.32532e-07	5.82033e-21	0.660086	0.112953	5.84388	5.09993e-09	1.51625	0.154415	9.81928	9.30091e-23
COG0861	0.000364054	2.57644e-05	Gammaproteobacteria	Tellurite resistance membrane protein TerC	Soil	Oligotroph	0.0304953	0.0256636	-0.38225	0.155403	-2.45973	0.0139043	-0.272598	0.11125	-2.45032	0.014273
COG3333	0.000363727	5.15985e-09	Alphaproteobacteria	TctA family transporter	Soil	Oligotroph	4.07748e-05	3.7317e-10	-0.9125	0.204409	-4.46408	8.04127e-06	-1.5868	0.238769	-6.64574	3.01696e-11
COG3333	0.000363727	5.15985e-09	Actinobacteria	TctA family transporter	Rhizosphere	Copiotroph	0.000878971	3.43544e-09	0.784317	0.206839	3.79192	0.000149489	2.08209	0.335462	6.20665	5.41263e-10
COG3333	0.000363727	5.15985e-09	Gammaproteobacteria	TctA family transporter	Soil	Oligotroph	0.000604762	0.000114004	-0.784294	0.2047	-3.83144	0.000127397	-1.10078	0.263947	-4.17047	3.03969e-05
COG3485	0.000363077	2.41414e-06	Alphaproteobacteria	Protocatechuate 3,4-dioxygenase beta subunit	Soil	Oligotroph	3.99115e-09	1.47912e-06	-1.08404	0.170375	-6.36266	1.98293e-10	-1.04931	0.203013	-5.16867	2.35769e-07
COG3485	0.000363077	2.41414e-06	Actinobacteria	Protocatechuate 3,4-dioxygenase beta subunit	Rhizosphere	Copiotroph	0.0063092	6.00189e-09	0.287042	0.0907757	3.1621	0.00156636	0.586774	0.096013	6.11141	9.87578e-10
COG3485	0.000363077	2.41414e-06	Acidobacteria	Protocatechuate 3,4-dioxygenase beta subunit	Soil	Oligotroph	0.0204793	0.00958332	-0.328621	0.116953	-2.80985	0.00495649	-0.78137	0.233624	-3.34457	0.000824106
COG3485	0.000363077	2.41414e-06	Bacteroidetes	Protocatechuate 3,4-dioxygenase beta subunit	NA	Oligotroph	0.658693	0.0394969	0.110617	0.15689	0.705059	0.480773	-0.337872	0.137037	-2.46555	0.0136805
COG3485	0.000363077	2.41414e-06	Gammaproteobacteria	Protocatechuate 3,4-dioxygenase beta subunit	NA	Oligotroph	0.589162	0.000163132	-0.0736118	0.111929	-0.657666	0.510753	-0.506144	0.124134	-4.07738	4.55451e-05
COG0793	0.000363048	8.8468e-06	Actinobacteria	C-terminal processing protease CtpA/Prc, contains a PDZ domain	NA	Oligotroph	0.515743	0.00123302	0.0638786	0.0759852	0.840671	0.400532	-0.323239	0.0936689	-3.45087	0.000558786
COG0661	0.00036276	2.93404e-05	Actinobacteria	Predicted protein kinase regulating ubiquinone biosynthesis, AarF/ABC1/UbiB family	Soil	Oligotroph	0.00023214	0.000139515	-0.528985	0.127226	-4.15784	3.21272e-05	-0.473746	0.117386	-4.03582	5.44127e-05
COG0661	0.00036276	2.93404e-05	Bacteroidetes	Predicted protein kinase regulating ubiquinone biosynthesis, AarF/ABC1/UbiB family	NA	Copiotroph	0.220421	3.53459e-06	0.71579	0.348906	2.05153	0.0402157	1.79557	0.318532	5.63702	1.73022e-08
COG0661	0.00036276	2.93404e-05	Gammaproteobacteria	Predicted protein kinase regulating ubiquinone biosynthesis, AarF/ABC1/UbiB family	NA	Copiotroph	0.583793	0.0399906	-0.092346	0.138327	-0.667591	0.504394	0.607894	0.271643	2.23784	0.0252314
COG1593	0.000362128	1.39826e-07	Alphaproteobacteria	TRAP-type C4-dicarboxylate transport system, large permease component	Soil	Oligotroph	1.2234e-08	2.16163e-11	-1.43255	0.232491	-6.16175	7.19467e-10	-1.90071	0.268329	-7.08348	1.4058e-12
COG1593	0.000362128	1.39826e-07	Actinobacteria	TRAP-type C4-dicarboxylate transport system, large permease component	Rhizosphere	Copiotroph	0.00279669	2.30657e-07	1.16317	0.33875	3.4337	0.000595396	2.87756	0.529035	5.43926	5.35032e-08
COG1593	0.000362128	1.39826e-07	Acidobacteria	TRAP-type C4-dicarboxylate transport system, large permease component	Rhizosphere	NA	0.00979997	0.129608	0.534874	0.172803	3.09529	0.00196624	-0.5932	0.295371	-2.00832	0.0446092
COG1593	0.000362128	1.39826e-07	Bacteroidetes	TRAP-type C4-dicarboxylate transport system, large permease component	NA	Oligotroph	0.42426	0.03516	1.06139	0.761129	1.3945	0.163168	-1.30105	0.517435	-2.51442	0.011923
COG1355	0.000361773	2.28517e-06	Alphaproteobacteria	Predicted class III extradiol dioxygenase, MEMO1 family	Soil	Oligotroph	0.000104721	3.81999e-05	-0.881537	0.2085	-4.228	2.35782e-05	-1.23702	0.278397	-4.44338	8.85582e-06
COG1355	0.000361773	2.28517e-06	Actinobacteria	Predicted class III extradiol dioxygenase, MEMO1 family	NA	Copiotroph	0.392152	0.0125812	0.2449	0.223594	1.09529	0.273389	0.664091	0.245556	2.70444	0.00684191
COG1355	0.000361773	2.28517e-06	Acidobacteria	Predicted class III extradiol dioxygenase, MEMO1 family	Soil	Oligotroph	0.0189685	0.0387619	-0.417469	0.146999	-2.83995	0.0045121	-0.640576	0.242293	-2.64381	0.00819779
COG1355	0.000361773	2.28517e-06	Bacteroidetes	Predicted class III extradiol dioxygenase, MEMO1 family	NA	Oligotroph	0.208853	0.00140721	2.22597	1.0525	2.11494	0.0344347	-2.04407	0.551792	-3.70443	0.000211867
COG1355	0.000361773	2.28517e-06	Gammaproteobacteria	Predicted class III extradiol dioxygenase, MEMO1 family	Soil	Oligotroph	3.11218e-08	1.57795e-06	-1.34653	0.220238	-6.11398	9.7178e-10	-2.43468	0.473528	-5.14158	2.72441e-07
COG1266	0.000361655	2.83241e-06	Alphaproteobacteria	Membrane protease YdiL, CAAX protease family	Soil	Oligotroph	0.000438189	0.0067743	-0.456696	0.118662	-3.84872	0.000118739	-0.295417	0.100644	-2.93526	0.00333273
COG1266	0.000361655	2.83241e-06	Acidobacteria	Membrane protease YdiL, CAAX protease family	Soil	NA	0.000492476	0.441493	-1.75225	0.428316	-4.09101	4.29499e-05	0.714746	0.654156	1.09262	0.274559
COG1266	0.000361655	2.83241e-06	Bacteroidetes	Membrane protease YdiL, CAAX protease family	NA	Copiotroph	0.174744	0.017388	-1.49014	0.661549	-2.25249	0.024291	0.909085	0.32197	2.82351	0.00475013
COG1266	0.000361655	2.83241e-06	Gammaproteobacteria	Membrane protease YdiL, CAAX protease family	NA	Copiotroph	0.248517	0.000120133	0.130104	0.0960922	1.35395	0.175753	1.00633	0.242082	4.15696	3.22514e-05
COG0129	0.000361591	1.3823e-07	Alphaproteobacteria	Dihydroxyacid dehydratase/phosphogluconate dehydratase	NA	Copiotroph	0.875373	0.00223246	-0.0358713	0.18725	-0.191569	0.84808	1.25249	0.377792	3.3153	0.000915451
COG0129	0.000361591	1.3823e-07	Actinobacteria	Dihydroxyacid dehydratase/phosphogluconate dehydratase	Rhizosphere	Copiotroph	0.000837885	9.70675e-08	0.524937	0.137942	3.80548	0.000141532	1.08655	0.193809	5.60627	2.06738e-08
COG0129	0.000361591	1.3823e-07	Acidobacteria	Dihydroxyacid dehydratase/phosphogluconate dehydratase	Rhizosphere	NA	0.00818575	0.0503497	0.550904	0.174219	3.16214	0.00156616	0.698098	0.277929	2.51178	0.0120123
COG0129	0.000361591	1.3823e-07	Bacteroidetes	Dihydroxyacid dehydratase/phosphogluconate dehydratase	NA	Oligotroph	0.814894	0.0438535	0.0519875	0.151805	0.342462	0.732003	-0.524118	0.216884	-2.41658	0.0156672
COG3442	0.000361053	4.32249e-05	Actinobacteria	Glutamine amidotransferase related to the GATase domain of CobQ	Soil	Oligotroph	0.00509625	8.87045e-05	-0.308486	0.0952948	-3.23717	0.00120721	-0.391697	0.0944535	-4.14699	3.36878e-05
COG1297	0.000360495	2.61151e-05	Alphaproteobacteria	Predicted oligopeptide transporter, OPT family	Rhizosphere	Copiotroph	1.31153e-07	1.07153e-08	1.31934	0.231321	5.70352	1.17356e-08	1.87186	0.307513	6.0871	1.14971e-09
COG1297	0.000360495	2.61151e-05	Actinobacteria	Predicted oligopeptide transporter, OPT family	NA	Copiotroph	0.0708714	0.00319698	0.848185	0.390808	2.17034	0.0299813	1.26651	0.40026	3.16422	0.00155499
COG1297	0.000360495	2.61151e-05	Bacteroidetes	Predicted oligopeptide transporter, OPT family	NA	Oligotroph	0.170734	0.00109556	-0.62872	0.275051	-2.28583	0.0222643	-1.10866	0.293283	-3.78016	0.000156728
COG1297	0.000360495	2.61151e-05	Gammaproteobacteria	Predicted oligopeptide transporter, OPT family	NA	Copiotroph	0.825844	1.80227e-05	0.0203646	0.076403	0.266542	0.789822	0.781074	0.169149	4.61767	3.88065e-06
COG0837	0.000360209	0.000432225	Alphaproteobacteria	Glucokinase	Rhizosphere	Copiotroph	2.0486e-05	2.40702e-15	0.544525	0.117644	4.62858	3.68177e-06	1.16195	0.139354	8.33808	7.55071e-17
COG0837	0.000360209	0.000432225	Acidobacteria	Glucokinase	Soil	Copiotroph	0.0052936	0.0470857	-0.559921	0.168628	-3.32046	0.000898693	0.68515	0.269072	2.54635	0.0108857
COG0837	0.000360209	0.000432225	Gammaproteobacteria	Glucokinase	Rhizosphere	Copiotroph	7.90255e-10	8.34917e-08	1.44103	0.210166	6.85663	7.05061e-12	1.82423	0.31935	5.71232	1.11447e-08
COG4986	0.000359968	0.00297535	Alphaproteobacteria	ABC-type anion transport system, duplicated permease component	Soil	Oligotroph	4.55426e-07	0.0112862	-0.811178	0.148644	-5.4572	4.8371e-08	-0.276382	0.100494	-2.75023	0.00595538
COG4986	0.000359968	0.00297535	Actinobacteria	ABC-type anion transport system, duplicated permease component	NA	Copiotroph	0.0503472	0.0305441	-0.878182	0.376464	-2.33271	0.0196633	0.808854	0.341119	2.37118	0.0177316
COG4986	0.000359968	0.00297535	Gammaproteobacteria	ABC-type anion transport system, duplicated permease component	Soil	Copiotroph	0.0211583	3.92382e-06	-0.397715	0.152431	-2.60915	0.00907681	0.695427	0.140394	4.95338	7.29354e-07
COG4635	0.000359428	0.00271706	Actinobacteria	Protoporphyrinogen IX oxidase, menaquinone-dependent (flavodoxin domain)	Rhizosphere	Copiotroph	3.63963e-12	0.0109513	0.973194	0.127052	7.65978	1.86247e-14	0.241652	0.0877605	2.75354	0.00589539
COG4635	0.000359428	0.00271706	Acidobacteria	Protoporphyrinogen IX oxidase, menaquinone-dependent (flavodoxin domain)	NA	Copiotroph	0.0799924	0.00778669	0.48661	0.221187	2.19999	0.0278073	1.16348	0.338216	3.44005	0.000581605
COG4635	0.000359428	0.00271706	Bacteroidetes	Protoporphyrinogen IX oxidase, menaquinone-dependent (flavodoxin domain)	NA	Oligotroph	0.135888	0.00322346	0.672656	0.274996	2.44606	0.0144428	-0.702	0.204118	-3.43919	0.000583465
COG3934	0.000359307	1.3482e-11	Alphaproteobacteria	Endo-1,4-beta-mannosidase	Rhizosphere	Copiotroph	0.000895972	2.78831e-05	1.40046	0.383484	3.65193	0.000260275	2.665	0.589645	4.51966	6.19388e-06
COG3934	0.000359307	1.3482e-11	Actinobacteria	Endo-1,4-beta-mannosidase	Rhizosphere	Copiotroph	0.00100322	5.51096e-06	0.676159	0.180251	3.75122	0.000175978	0.84928	0.177406	4.78721	1.69113e-06
COG3934	0.000359307	1.3482e-11	Acidobacteria	Endo-1,4-beta-mannosidase	Rhizosphere	NA	2.47494e-06	0.192304	1.57226	0.28753	5.46816	4.5473e-08	-0.921505	0.526781	-1.74932	0.0802365
COG3934	0.000359307	1.3482e-11	Bacteroidetes	Endo-1,4-beta-mannosidase	Rhizosphere	NA	0.0257319	0.718995	0.861829	0.241072	3.57499	0.000350246	0.0589007	0.112723	0.522525	0.601305
[truncated: 9,741 more rows]

## Sheet: KOs_ML_phyloGLM
Trait	Random Forest Feature Importances	Gradient Boosting Classifier Feature Importances	PhyloGLM taxa	Annotation	niche_association	growth_association	Rhizosphere Soil (RS) PhyloGLM Model FDR	Copiotroph Oligotroph (CO) PhyloGLM model FDR	RS_estimate	RS_SD	RS_zvalue	RS_pvalue	CO_estimate	CO_SD	CO_zvalue	CO_pvalue
[truncated: 43,092 more rows]

[truncated: 1 more sheets: Pfam_ML_phyloGLM]
