# Supplementary material for: Growth rate is a dominant factor predicting the rhizosphere effect
Source: ISME J. 2023 Jun 15;17(9):1396–405. doi: 10.1038/s41396-023-01453-6 (PMC10432406; doi:10.1038/s41396-023-01453-6)
Supplement: Supplementary file 12 — Suplementary Table 11 [file 41396_2023_1453_MOESM12_ESM.xlsx]

## Sheet: COG_based_RF_growth_rate_status
Top50 most important features in COG-based Random Forests to predict niche (rs, rhizosphere or soil) or growth rate status (co, copiotroph or oligotroph) were filtered and common features between both models were selected and shown here, together with corresponding PhyloGLM results of 5 main phyla. Significant PhyloGLM associations are labeled in niche and growth association columns.
PhyloGLM.taxa	Feature_Name	Annotation	niche_association	growth_association	rank_rs	rank_co	Importance_rs	Importance_co
Alphaproteobacteria	COG1054	tRNA U34 5'-hydroxylase TrhO, rhodanese family	Rhizosphere	Copiotroph	2	1	0.00510852	0.00997634
Actinobacteria	COG1054	tRNA U34 5'-hydroxylase TrhO, rhodanese family	Rhizosphere	Copiotroph	2	1	0.00510852	0.00997634
Acidobacteria	COG1054	tRNA U34 5'-hydroxylase TrhO, rhodanese family	Rhizosphere	Copiotroph	2	1	0.00510852	0.00997634
Bacteroidetes	COG1054	tRNA U34 5'-hydroxylase TrhO, rhodanese family	NA	Copiotroph	2	1	0.00510852	0.00997634
Gammaproteobacteria	COG1054	tRNA U34 5'-hydroxylase TrhO, rhodanese family	Rhizosphere	Copiotroph	2	1	0.00510852	0.00997634
Alphaproteobacteria	COG2824	Uncharacterized Zn-ribbon-containing protein	Rhizosphere	Copiotroph	3	4	0.0042626	0.0080665
Actinobacteria	COG2824	Uncharacterized Zn-ribbon-containing protein	Rhizosphere	Copiotroph	3	4	0.0042626	0.0080665
Bacteroidetes	COG2824	Uncharacterized Zn-ribbon-containing protein	NA	Copiotroph	3	4	0.0042626	0.0080665
Gammaproteobacteria	COG2824	Uncharacterized Zn-ribbon-containing protein	Rhizosphere	Copiotroph	3	4	0.0042626	0.0080665
Verrucomicrobiota	COG2824	Uncharacterized Zn-ribbon-containing protein	NA	Copiotroph	3	4	0.0042626	0.0080665
Alphaproteobacteria	COG2509	FAD-dependent dehydrogenase	Rhizosphere	Copiotroph	10	14	0.00287701	0.0037334
Gammaproteobacteria	COG2509	FAD-dependent dehydrogenase	Rhizosphere	Copiotroph	10	14	0.00287701	0.0037334
Actinobacteria	COG1179	tRNA A37 threonylcarbamoyladenosine dehydratase	Rhizosphere	NA	11	5	0.0027572	0.00592275
Acidobacteria	COG1179	tRNA A37 threonylcarbamoyladenosine dehydratase	Rhizosphere	NA	11	5	0.0027572	0.00592275
Bacteroidetes	COG1179	tRNA A37 threonylcarbamoyladenosine dehydratase	NA	Copiotroph	11	5	0.0027572	0.00592275
Gammaproteobacteria	COG1179	tRNA A37 threonylcarbamoyladenosine dehydratase	Rhizosphere	Copiotroph	11	5	0.0027572	0.00592275
Alphaproteobacteria	COG2962	Membrane protein RarD, contains two EamA domains, drug/metabolite transporter family	Rhizosphere	Copiotroph	15	6	0.00233866	0.00554198
Actinobacteria	COG2962	Membrane protein RarD, contains two EamA domains, drug/metabolite transporter family	Rhizosphere	Copiotroph	15	6	0.00233866	0.00554198
Acidobacteria	COG2962	Membrane protein RarD, contains two EamA domains, drug/metabolite transporter family	Rhizosphere	NA	15	6	0.00233866	0.00554198
Bacteroidetes	COG2962	Membrane protein RarD, contains two EamA domains, drug/metabolite transporter family	NA	Copiotroph	15	6	0.00233866	0.00554198
Gammaproteobacteria	COG2962	Membrane protein RarD, contains two EamA domains, drug/metabolite transporter family	Rhizosphere	Copiotroph	15	6	0.00233866	0.00554198
Alphaproteobacteria	COG0692	Uracil-DNA glycosylase	Rhizosphere	Copiotroph	23	3	0.00195326	0.00827307
Actinobacteria	COG0692	Uracil-DNA glycosylase	Rhizosphere	Copiotroph	23	3	0.00195326	0.00827307
Bacteroidetes	COG0692	Uracil-DNA glycosylase	NA	Copiotroph	23	3	0.00195326	0.00827307
Gammaproteobacteria	COG0692	Uracil-DNA glycosylase	Rhizosphere	Copiotroph	23	3	0.00195326	0.00827307
Alphaproteobacteria	COG1739	Putative translation regulator, IMPACT (imprinted ancient) protein family	NA	Copiotroph	27	24	0.0018396	0.00289549
Actinobacteria	COG1739	Putative translation regulator, IMPACT (imprinted ancient) protein family	Rhizosphere	Copiotroph	27	24	0.0018396	0.00289549
Bacteroidetes	COG1739	Putative translation regulator, IMPACT (imprinted ancient) protein family	NA	Oligotroph	27	24	0.0018396	0.00289549
Gammaproteobacteria	COG1739	Putative translation regulator, IMPACT (imprinted ancient) protein family	Rhizosphere	Copiotroph	27	24	0.0018396	0.00289549
Alphaproteobacteria	COG0026	Phosphoribosylaminoimidazole carboxylase (NCAIR synthetase)	Rhizosphere	Copiotroph	40	42	0.00145018	0.00191164
Actinobacteria	COG0026	Phosphoribosylaminoimidazole carboxylase (NCAIR synthetase)	Rhizosphere	Copiotroph	40	42	0.00145018	0.00191164
Acidobacteria	COG0026	Phosphoribosylaminoimidazole carboxylase (NCAIR synthetase)	NA	Copiotroph	40	42	0.00145018	0.00191164
Gammaproteobacteria	COG0026	Phosphoribosylaminoimidazole carboxylase (NCAIR synthetase)	Rhizosphere	Copiotroph	40	42	0.00145018	0.00191164
Alphaproteobacteria	COG3182	PepSY-associated TM region	Rhizosphere	Copiotroph	51	29	0.00127363	0.00245373
Actinobacteria	COG3182	PepSY-associated TM region	Rhizosphere	Copiotroph	51	29	0.00127363	0.00245373
Acidobacteria	COG3182	PepSY-associated TM region	Rhizosphere	Copiotroph	51	29	0.00127363	0.00245373
Bacteroidetes	COG3182	PepSY-associated TM region	NA	Copiotroph	51	29	0.00127363	0.00245373
Gammaproteobacteria	COG3182	PepSY-associated TM region	Rhizosphere	Copiotroph	51	29	0.00127363	0.00245373

## Sheet: common_DRAM_imp_features_rs_co
Common important features in DRAM-based RF. Top50 important features in RF models to predict rhizosphere / soil niche (rs) or copiotroph / oligotroph (co) were retrieved, and common important features were filtered. 14 features were common to both models.
Feature_Name	Association to	Importance_rs	rank_rs	Importance_co	rank_co	KO/CAZy/EC
Predicted minimal doubling time (PMDT)	rhizosphere / fast growers	0.0408321	1
M00623_Phthalate degradation	soil / slow growers	0.0133486	2	0.00785085	16	K18068,K18069,K18067,K04102
SCFA.and.alcohol.conversions..pyruvate....acetyl.CoA.v2	phylum-dependent	0.0132934	3	0.0140596	5	K00174
SCFA.and.alcohol.conversions..lactate.D	rhizosphere / fast growers	0.0118726	4	0.00822391	14	K03778, K03777
CAZy..Arabinan	rhizosphere / fast growers	0.0117189	5	0.01954	2	GH43, GH49,GH93, GH51, GH3, GH54, GH62
M00741_Propanoyl-CoA metabolism	soil / slow growers	0.0106488	8	0.0074769	17	K01965,K01966,K11263,K18472,K19312,K22568,K01964,K15036,K15037,K05606,K01847,K01848,K01849
CAZy..Xyloglucan	rhizosphere / fast growers	0.0104034	9	0.0113794	10	GH5, GH9, GH12, GH16, GH44, GH45, GH48, GH74, AA9,GH31, GH43, GH10, GH2
Flagellar_assembly_NA	rhizosphere / fast growers	0.0100099	10	0.0129657	6	K02387,K02388,K02389,K02390,K02391,K02392,K02393,K02394,K02396,K02397,K02400,K02401,K02406,K02407,K02408,K02409,K02410,K02411,K02412,K02414,K02416,K02417,K02418,K02419,K02420,K02421,K02556,K02557,K13820,K21217,K21218,K02386,K02399,K02413,K02422,K02423
SCFA.and.alcohol.conversions..Alcohol.production	phylum-dependent	0.00979512	11	0.00642879	24	K00001, K00121, K04072, K13951, K13952, K13953, K13954, K13980, K18857
Other.Reductases..arsenate.reduction..pt.1	rhizosphere / fast growers	0.00772926	13	0.0234007	1	EC:1.20.4.1
M00378_F420 biosynthesis	soil / slow growers	0.00766468	14	0.00579765	36	K11212,K12234
M00008_Entner-Doudoroff pathway	phylum-dependent	0.0065895	21	0.012492	9	K00036,K01057,K07404,K01690,K01625
M00116_Menaquinone biosynthesis	phylum-dependent	0.00658293	22	0.00633615	25	K01851,K02552,K02361,K02551,K08680,K02549,K14759,K01911,K14760,K01661,K12073,K19222,K02548,K03183
M00133_Polyamine biosynthesis	phylum-dependent	0.00657955	23	0.00604354	32	K00928,K00133,K01714,K00215,K05822,K00841,K05823,K01778,K01586
M00417_Cytochrome o ubiquinol oxidase	rhizosphere / fast growers	0.00652072	24	0.012593	8	K02297,K02298,K02299,K02300
M00162_Cytochrome b6f complex	phylum-dependent	0.0063809	26	0.00617827	30	K02635,K02637,K02634,K02636,K02642,K02643,K03689,K02640
M00045_Histidine degradation	phylum-dependent	0.00636862	27	0.00705714	20	K01745,K01712,K01468,K01479,K00603,K13990,K05603,K01458
M00122_Cobalamin biosynthesis	rhizosphere / fast growers	0.00622122	28	0.00557387	41	K02233
M00123_Biotin biosynthesis	phylum-dependent	0.00617308	30	0.0055067	46	K00652,K00833,K19563,K01935,K19562,K01012
M00176_Assimilatory sulfate reduction	phylum-dependent	0.00598942	31	0.00547678	48	K13811,K00958,K00860,K00955,K00957,K00956,K00957,K00860,K00390,K00380,K00381,K00392
M00577_Biotin biosynthesis	rhizosphere / fast growers	0.00596241	32	0.0055276	45	K01906,K00652,K00833,K19563,K01935,K01012
Complex.II..Succinate.dehydrogenase..prokaryotes	phylum-dependent	0.00596009	33	0.00553895	43
M00552_D-galactonate degradation	rhizosphere / fast growers	0.00590455	35	0.010567	11	K01684,K00883,K01631,K00134,K00927
M00006_Pentose phosphate pathway	phylum-dependent	0.00583853	38	0.00580506	35	K13937,K00036,K19243,K01057,K07404,K00033
M00573_Biotin biosynthesis	rhizosphere / fast growers	0.00583635	39	0.0060912	31	K16593,K00652,K00833,K19563,K01935,K01012
Entner.Doudoroff.pathway..glucose.6P....glyceraldehyde.3P...pyruvate	phylum-dependent	0.00575554	43	0.0141019	4
M00020_Serine biosynthesis	rhizosphere / fast growers	0.0055955	45	0.00619009	29	K00058,K00831,K01079
M00615_Nitrate assimilation	rhizosphere / fast growers	0.00524999	51	0.0181958	3	K02575
